# Supplementary material for: Bridgehead vicinal diallylation of norbornene derivatives and extension to propellane derivatives via ring-closing metathesis
Source: Beilstein J Org Chem. 2016 Aug 22;12:1877–83. doi: 10.3762/bjoc.12.177 (PMC5082723; doi:10.3762/bjoc.12.177)
Supplement: File 2 — Crystallographic information files of compounds 1a (CCDC 1475412), 1b (CCDC 1475453), 2b (CCDC 1475403) and 15 (CCDC 1451438). [file Beilstein_J_Org_Chem-12-1877-s002.zip]

Archive with 4 entries (4 files):
- 15-shelxl.cif
- 1a-shelxl.cif
- 1b-shelxl.cif
- 2b-shelxl.cif
