# Supplementary material for: Bridgehead vicinal diallylation of norbornene derivatives and extension to propellane derivatives via ring-closing metathesis
Source: Beilstein J Org Chem. 2016 Aug 22;12:1877–83. doi: 10.3762/bjoc.12.177 (PMC5082723; doi:10.3762/bjoc.12.177)
Supplement: File 2 — Crystallographic information files of compounds 1a (CCDC 1475412), 1b (CCDC 1475453), 2b (CCDC 1475403) and 15 (CCDC 1451438). [file Beilstein_J_Org_Chem-12-1877-s002.zip › 15-shelxl.cif]

 
data_SRK-RG-224
 
_audit_creation_method            SHELXL-97 
_chemical_name_systematic 
; 
 ? 
; 
_chemical_name_common             'C27 H26 O2' 
_chemical_melting_point           ? 
_chemical_formula_moiety          'C27 H26 O2' 
_chemical_formula_sum 
 'C27 H26 O2' 
_chemical_formula_weight          382.48 
 
loop_ 
 _atom_type_symbol 
 _atom_type_description 
 _atom_type_scat_dispersion_real 
 _atom_type_scat_dispersion_imag 
 _atom_type_scat_source 
 'C'  'C'   0.0033   0.0016 
 'International Tables Vol C Tables 4.2.6.8 and 6.1.1.4' 
 'H'  'H'   0.0000   0.0000 
 'International Tables Vol C Tables 4.2.6.8 and 6.1.1.4' 
 'O'  'O'   0.0106   0.0060 
 'International Tables Vol C Tables 4.2.6.8 and 6.1.1.4' 
 
_symmetry_cell_setting            orthorhombic 
_symmetry_space_group_name_H-M   'P n a 21'
_space_group_name_Hall 		 'P 2c -2n'
 
loop_ 
 _symmetry_equiv_pos_as_xyz 
 'x, y, z' 
 '-x, -y, z+1/2' 
 'x+1/2, -y+1/2, z' 
 '-x+1/2, y+1/2, z+1/2' 
 
_cell_length_a                    8.1080(16) 
_cell_length_b                    24.504(5) 
_cell_length_c                    9.769(2) 
_cell_angle_alpha                 90.00 
_cell_angle_beta                  90.00 
_cell_angle_gamma                 90.00 
_cell_volume                      1940.9(7) 
_cell_formula_units_Z             4 
_cell_measurement_temperature     293(2) 
_cell_measurement_reflns_used     4192
_cell_measurement_theta_min       3.0 
_cell_measurement_theta_max       29.1 
 
_exptl_crystal_description        'Prism' 
_exptl_crystal_colour             'Colorless' 
_exptl_crystal_size_max           0.36 
_exptl_crystal_size_mid           0.31
_exptl_crystal_size_min           0.14
_exptl_crystal_density_meas       ? 
_exptl_crystal_density_diffrn     1.309 
_exptl_crystal_density_method     'not measured' 
_exptl_crystal_F_000              816 
_exptl_absorpt_coefficient_mu     0.081 
_exptl_absorpt_correction_type    'Numerical' 
_exptl_absorpt_correction_T_min   0.980
_exptl_absorpt_correction_T_max   0.991 
_exptl_absorpt_process_details    ? 
 
_exptl_special_details 
; 
 ? 
; 
 
_diffrn_ambient_temperature       293(2) 
_diffrn_radiation_wavelength      0.71073 
_diffrn_radiation_type            MoK\a 
_diffrn_radiation_source          'fine-focus sealed tube' 
_diffrn_radiation_monochromator   graphite 
_diffrn_measurement_device_type   'Rigaku Saturn724' 
_diffrn_measurement_method        \w
_diffrn_detector_area_resol_mean  ? 
_diffrn_reflns_number             15661 
_diffrn_reflns_av_R_equivalents   0.0482 
_diffrn_reflns_av_sigmaI/netI     0.0678 
_diffrn_reflns_limit_h_min        -11 
_diffrn_reflns_limit_h_max        11 
_diffrn_reflns_limit_k_min        -31 
_diffrn_reflns_limit_k_max        33 
_diffrn_reflns_limit_l_min        -13 
_diffrn_reflns_limit_l_max        13 
_diffrn_reflns_theta_min          3.01 
_diffrn_reflns_theta_max          29.13 
_reflns_number_total              5070 
_reflns_number_gt                 4006 
_reflns_threshold_expression      >2sigma(I) 
 
_computing_data_collection        'CrystalClear-SM Expert 2.1 b28 (Rigaku, 2013)'
_computing_cell_refinement        'CrystalClear-SM Expert 2.1 b28' 
_computing_data_reduction         'CrystalClear-SM Expert 2.1 b28' 
_computing_structure_solution     'SHELXS-97 (Sheldrick, 2008)' 
_computing_structure_refinement   'SHELXL-97 (Sheldrick, 2008)' 
_computing_molecular_graphics     'CrystalStructure 4.0' 
_computing_publication_material   'CrystalStructure 4.0 (Rigaku, 2010)' 
 
_refine_special_details 
; 
 Refinement of F^2^ against ALL reflections.  The weighted R-factor wR and 
 goodness of fit S are based on F^2^, conventional R-factors R are based 
 on F, with F set to zero for negative F^2^. The threshold expression of 
 F^2^ > 2sigma(F^2^) is used only for calculating R-factors(gt) etc. and is 
 not relevant to the choice of reflections for refinement.  R-factors based 
 on F^2^ are statistically about twice as large as those based on F, and R- 
 factors based on ALL data will be even larger. 
; 
 
_refine_ls_structure_factor_coef  Fsqd  
_refine_ls_matrix_type            full 
_refine_ls_weighting_scheme       calc  
_refine_ls_weighting_details 
 'calc w=1/[\s^2^(Fo^2^)+(0.0459P)^2^+0.0000P] where P=(Fo^2^+2Fc^2^)/3' 
_atom_sites_solution_primary      direct 
_atom_sites_solution_secondary    difmap 
_atom_sites_solution_hydrogens    geom 
_refine_ls_hydrogen_treatment     constr 
_refine_ls_extinction_method      none 
_refine_ls_extinction_coef        ? 
_refine_ls_abs_structure_details 
 'Flack H D (1983), Acta Cryst. A39, 876-881' 
_refine_ls_abs_structure_Flack    1.2(10) 
_refine_ls_number_reflns          5070 
_refine_ls_number_parameters      262 
_refine_ls_number_restraints      1 
_refine_ls_R_factor_all           0.0528 
_refine_ls_R_factor_gt            0.0414 
_refine_ls_wR_factor_ref          0.0931 
_refine_ls_wR_factor_gt           0.0883 
_refine_ls_goodness_of_fit_ref    0.991 
_refine_ls_restrained_S_all       0.991 
_refine_ls_shift/su_max           0.000 
_refine_ls_shift/su_mean          0.000 
 
loop_ 
 _atom_site_label 
 _atom_site_type_symbol 
 _atom_site_fract_x 
 _atom_site_fract_y 
 _atom_site_fract_z 
 _atom_site_U_iso_or_equiv 
 _atom_site_adp_type 
 _atom_site_occupancy 
 _atom_site_symmetry_multiplicity 
 _atom_site_calc_flag 
 _atom_site_refinement_flags 
 _atom_site_disorder_assembly 
 _atom_site_disorder_group 
O1A O 0.64440(12) 0.42870(5) 0.08006(12) 0.0257(3) Uani 1 1 d . . . 
O1 O 0.36563(12) 0.28769(4) -0.29888(12) 0.0265(3) Uani 1 1 d . . . 
C10 C 0.35520(16) 0.33095(6) -0.07858(17) 0.0202(3) Uani 1 1 d . . . 
C11A C 0.35109(17) 0.37647(7) 0.14070(17) 0.0227(3) Uani 1 1 d . . . 
H11A H 0.4011 0.3991 0.2048 0.027 Uiso 1 1 calc R . . 
C12 C 0.11999(17) 0.31876(6) 0.07087(17) 0.0215(3) Uani 1 1 d . . . 
C2 C 0.63516(16) 0.37056(7) -0.38306(17) 0.0218(3) Uani 1 1 d . . . 
H2A H 0.7088 0.3422 -0.3473 0.026 Uiso 1 1 calc R . . 
C13 C -0.03768(18) 0.29597(7) 0.0999(2) 0.0274(4) Uani 1 1 d . . . 
H13A H -0.0881 0.2735 0.0357 0.033 Uiso 1 1 calc R . . 
C11 C 0.20409(18) 0.30848(6) -0.05346(18) 0.0220(3) Uani 1 1 d . . . 
H11B H 0.1557 0.2861 -0.1190 0.026 Uiso 1 1 calc R . . 
C13A C 0.11096(19) 0.36276(7) 0.29491(18) 0.0275(4) Uani 1 1 d . . . 
H13B H 0.1596 0.3848 0.3611 0.033 Uiso 1 1 calc R . . 
C10A C 0.42870(17) 0.36628(6) 0.01980(16) 0.0204(3) Uani 1 1 d . . . 
C6 C 0.49624(15) 0.37835(6) -0.27329(16) 0.0189(3) Uani 1 1 d . . . 
C9 C 0.45208(17) 0.32276(6) -0.20846(17) 0.0211(3) Uani 1 1 d . . . 
H9A H 0.5557 0.3046 -0.1839 0.025 Uiso 1 1 calc R . . 
C8 C 0.22576(16) 0.42911(7) -0.24001(19) 0.0242(4) Uani 1 1 d . . . 
H8A H 0.1131 0.4221 -0.2413 0.029 Uiso 1 1 calc R . . 
C9A C 0.59013(16) 0.39171(6) -0.02269(17) 0.0219(3) Uani 1 1 d . . . 
H9AA H 0.6721 0.3625 -0.0298 0.026 Uiso 1 1 calc R . . 
C5A C 0.81636(16) 0.44398(7) 0.0708(2) 0.0285(4) Uani 1 1 d . . . 
H5AA H 0.8803 0.4117 0.0490 0.034 Uiso 1 1 calc R . . 
H5AB H 0.8524 0.4568 0.1599 0.034 Uiso 1 1 calc R . . 
C12A C 0.19503(18) 0.35301(6) 0.17041(18) 0.0225(3) Uani 1 1 d . . . 
C4A C 0.85427(17) 0.48751(7) -0.0340(2) 0.0278(4) Uani 1 1 d . . . 
H4AA H 0.9006 0.5200 -0.0036 0.033 Uiso 1 1 calc R . . 
C7A C 0.47264(16) 0.47221(6) -0.15294(19) 0.0224(3) Uani 1 1 d . . . 
H7AA H 0.5054 0.4911 -0.0701 0.027 Uiso 1 1 calc R . . 
H7AB H 0.4983 0.4957 -0.2300 0.027 Uiso 1 1 calc R . . 
C8A C 0.28933(17) 0.46241(7) -0.14907(19) 0.0244(4) Uani 1 1 d . . . 
H8AA H 0.2232 0.4795 -0.0841 0.029 Uiso 1 1 calc R . . 
C7 C 0.33868(16) 0.40263(7) -0.34175(17) 0.0227(3) Uani 1 1 d . . . 
H7A H 0.3714 0.4294 -0.4097 0.027 Uiso 1 1 calc R . . 
H7B H 0.2796 0.3737 -0.3886 0.027 Uiso 1 1 calc R . . 
C14 C -0.11592(19) 0.30676(7) 0.2208(2) 0.0322(4) Uani 1 1 d . . . 
H14A H -0.2194 0.2918 0.2378 0.039 Uiso 1 1 calc R . . 
C14A C -0.0408(2) 0.34032(7) 0.3198(2) 0.0319(4) Uani 1 1 d . . . 
H14B H -0.0943 0.3473 0.4022 0.038 Uiso 1 1 calc R . . 
C6A C 0.57378(16) 0.41864(6) -0.16555(18) 0.0195(3) Uani 1 1 d . . . 
C3 C 0.57295(17) 0.35003(7) -0.51827(19) 0.0279(4) Uani 1 1 d . . . 
H3A H 0.5899 0.3709 -0.5966 0.033 Uiso 1 1 calc R . . 
C2A C 0.74998(16) 0.43088(7) -0.22246(19) 0.0226(3) Uani 1 1 d . . . 
H2AA H 0.8203 0.4008 -0.1916 0.027 Uiso 1 1 calc R . . 
C1 C 0.73190(17) 0.42404(7) -0.37700(19) 0.0261(4) Uani 1 1 d . . . 
H1A H 0.8383 0.4208 -0.4218 0.031 Uiso 1 1 calc R . . 
H1B H 0.6706 0.4540 -0.4175 0.031 Uiso 1 1 calc R . . 
C4 C 0.49456(19) 0.30287(8) -0.5283(2) 0.0313(4) Uani 1 1 d . . . 
H4A H 0.4568 0.2922 -0.6141 0.038 Uiso 1 1 calc R . . 
C3A C 0.82559(17) 0.48209(7) -0.1660(2) 0.0268(4) Uani 1 1 d . . . 
H3AA H 0.8526 0.5104 -0.2252 0.032 Uiso 1 1 calc R . . 
C5 C 0.4628(2) 0.26528(7) -0.4087(2) 0.0312(4) Uani 1 1 d . . . 
H5A H 0.4075 0.2329 -0.4426 0.037 Uiso 1 1 calc R . . 
H5B H 0.5683 0.2539 -0.3716 0.037 Uiso 1 1 calc R . . 
 
loop_ 
 _atom_site_aniso_label 
 _atom_site_aniso_U_11 
 _atom_site_aniso_U_22 
 _atom_site_aniso_U_33 
 _atom_site_aniso_U_23 
 _atom_site_aniso_U_13 
 _atom_site_aniso_U_12 
O1A 0.0185(5) 0.0324(7) 0.0261(6) -0.0076(6) -0.0023(4) -0.0036(4) 
O1 0.0244(5) 0.0282(6) 0.0269(7) -0.0108(5) 0.0063(5) -0.0050(4) 
C10 0.0202(7) 0.0166(8) 0.0237(9) 0.0019(7) 0.0003(6) 0.0023(6) 
C11A 0.0231(7) 0.0245(9) 0.0204(9) -0.0001(7) -0.0042(6) -0.0020(6) 
C12 0.0216(7) 0.0178(8) 0.0252(9) 0.0022(7) 0.0026(6) 0.0007(6) 
C2 0.0164(6) 0.0269(9) 0.0220(8) -0.0003(7) 0.0029(6) 0.0011(6) 
C13 0.0259(7) 0.0215(9) 0.0349(10) 0.0004(8) 0.0048(7) -0.0039(6) 
C11 0.0226(7) 0.0184(8) 0.0250(9) -0.0016(7) -0.0002(6) -0.0006(6) 
C13A 0.0309(8) 0.0294(9) 0.0221(9) 0.0037(8) 0.0026(7) 0.0008(7) 
C10A 0.0183(6) 0.0205(8) 0.0225(9) 0.0030(7) -0.0018(6) 0.0007(6) 
C6 0.0142(6) 0.0215(8) 0.0209(8) -0.0025(7) 0.0008(6) 0.0001(5) 
C9 0.0162(6) 0.0203(8) 0.0267(9) -0.0026(7) 0.0002(6) 0.0004(5) 
C8 0.0144(6) 0.0285(9) 0.0296(9) 0.0024(8) 0.0013(6) 0.0031(6) 
C9A 0.0167(6) 0.0240(8) 0.0250(8) -0.0045(8) -0.0019(6) -0.0005(6) 
C5A 0.0167(6) 0.0326(10) 0.0362(10) -0.0078(9) -0.0062(7) -0.0012(6) 
C12A 0.0235(7) 0.0222(8) 0.0220(8) 0.0034(8) 0.0006(6) 0.0017(6) 
C4A 0.0142(6) 0.0252(9) 0.0441(11) -0.0093(9) 0.0012(7) -0.0019(6) 
C7A 0.0169(6) 0.0204(8) 0.0301(9) 0.0007(7) -0.0004(6) 0.0007(5) 
C8A 0.0164(6) 0.0244(8) 0.0323(9) -0.0007(8) 0.0051(6) 0.0039(6) 
C7 0.0176(6) 0.0282(9) 0.0223(8) -0.0007(8) -0.0020(6) 0.0015(6) 
C14 0.0264(7) 0.0297(10) 0.0404(11) 0.0042(9) 0.0105(8) -0.0023(6) 
C14A 0.0336(8) 0.0337(10) 0.0283(10) 0.0040(8) 0.0110(8) 0.0019(7) 
C6A 0.0132(6) 0.0202(8) 0.0251(8) -0.0019(7) 0.0014(6) -0.0010(5) 
C3 0.0212(7) 0.0408(10) 0.0216(8) -0.0014(8) 0.0049(6) 0.0013(7) 
C2A 0.0148(6) 0.0211(8) 0.0319(10) 0.0005(8) 0.0030(6) 0.0003(5) 
C1 0.0185(6) 0.0295(9) 0.0303(9) 0.0020(8) 0.0077(7) -0.0021(6) 
C4 0.0239(7) 0.0447(11) 0.0251(9) -0.0113(9) 0.0029(7) -0.0006(7) 
C3A 0.0147(6) 0.0230(9) 0.0427(11) -0.0022(8) 0.0057(7) -0.0020(5) 
C5 0.0308(8) 0.0304(10) 0.0325(10) -0.0131(8) 0.0082(7) -0.0028(7) 
 
_geom_special_details 
; 
 All esds (except the esd in the dihedral angle between two l.s. planes) 
 are estimated using the full covariance matrix.  The cell esds are taken 
 into account individually in the estimation of esds in distances, angles 
 and torsion angles; correlations between esds in cell parameters are only 
 used when they are defined by crystal symmetry.  An approximate (isotropic) 
 treatment of cell esds is used for estimating esds involving l.s. planes. 
; 
 
loop_ 
 _geom_bond_atom_site_label_1 
 _geom_bond_atom_site_label_2 
 _geom_bond_distance 
 _geom_bond_site_symmetry_2 
 _geom_bond_publ_flag 
O1A C9A 1.4222(19) . ? 
O1A C5A 1.4465(16) . ? 
O1 C9 1.4177(18) . ? 
O1 C5 1.440(2) . ? 
C10 C11 1.366(2) . ? 
C10 C10A 1.424(2) . ? 
C10 C9 1.506(2) . ? 
C11A C10A 1.361(2) . ? 
C11A C12A 1.420(2) . ? 
C11A H11A 0.9300 . ? 
C12 C11 1.416(2) . ? 
C12 C12A 1.421(2) . ? 
C12 C13 1.424(2) . ? 
C2 C3 1.501(2) . ? 
C2 C1 1.528(2) . ? 
C2 C6 1.567(2) . ? 
C2 H2A 0.9800 . ? 
C13 C14 1.367(2) . ? 
C13 H13A 0.9300 . ? 
C11 H11B 0.9300 . ? 
C13A C14A 1.369(2) . ? 
C13A C12A 1.414(2) . ? 
C13A H13B 0.9300 . ? 
C10A C9A 1.5079(19) . ? 
C6 C9 1.544(2) . ? 
C6 C7 1.5598(19) . ? 
C6 C6A 1.574(2) . ? 
C9 H9A 0.9800 . ? 
C8 C8A 1.312(2) . ? 
C8 C7 1.499(2) . ? 
C8 H8A 0.9300 . ? 
C9A C6A 1.549(2) . ? 
C9A H9AA 0.9800 . ? 
C5A C4A 1.510(3) . ? 
C5A H5AA 0.9700 . ? 
C5A H5AB 0.9700 . ? 
C4A C3A 1.317(3) . ? 
C4A H4AA 0.9300 . ? 
C7A C8A 1.5060(18) . ? 
C7A C6A 1.553(2) . ? 
C7A H7AA 0.9700 . ? 
C7A H7AB 0.9700 . ? 
C8A H8AA 0.9300 . ? 
C7 H7A 0.9700 . ? 
C7 H7B 0.9700 . ? 
C14 C14A 1.408(3) . ? 
C14 H14A 0.9300 . ? 
C14A H14B 0.9300 . ? 
C6A C2A 1.5621(19) . ? 
C3 C4 1.323(2) . ? 
C3 H3A 0.9300 . ? 
C2A C3A 1.501(2) . ? 
C2A C1 1.526(3) . ? 
C2A H2AA 0.9800 . ? 
C1 H1A 0.9700 . ? 
C1 H1B 0.9700 . ? 
C4 C5 1.510(3) . ? 
C4 H4A 0.9300 . ? 
C3A H3AA 0.9300 . ? 
C5 H5A 0.9700 . ? 
C5 H5B 0.9700 . ? 
 
loop_ 
 _geom_angle_atom_site_label_1 
 _geom_angle_atom_site_label_2 
 _geom_angle_atom_site_label_3 
 _geom_angle 
 _geom_angle_site_symmetry_1 
 _geom_angle_site_symmetry_3 
 _geom_angle_publ_flag 
C9A O1A C5A 114.78(12) . . ? 
C9 O1 C5 115.15(11) . . ? 
C11 C10 C10A 119.95(15) . . ? 
C11 C10 C9 124.45(14) . . ? 
C10A C10 C9 115.56(12) . . ? 
C10A C11A C12A 121.00(14) . . ? 
C10A C11A H11A 119.5 . . ? 
C12A C11A H11A 119.5 . . ? 
C11 C12 C12A 119.08(13) . . ? 
C11 C12 C13 122.25(15) . . ? 
C12A C12 C13 118.67(15) . . ? 
C3 C2 C1 119.60(15) . . ? 
C3 C2 C6 113.67(12) . . ? 
C1 C2 C6 103.77(12) . . ? 
C3 C2 H2A 106.3 . . ? 
C1 C2 H2A 106.3 . . ? 
C6 C2 H2A 106.3 . . ? 
C14 C13 C12 120.88(16) . . ? 
C14 C13 H13A 119.6 . . ? 
C12 C13 H13A 119.6 . . ? 
C10 C11 C12 120.97(15) . . ? 
C10 C11 H11B 119.5 . . ? 
C12 C11 H11B 119.5 . . ? 
C14A C13A C12A 121.18(17) . . ? 
C14A C13A H13B 119.4 . . ? 
C12A C13A H13B 119.4 . . ? 
C11A C10A C10 120.24(13) . . ? 
C11A C10A C9A 124.35(14) . . ? 
C10 C10A C9A 115.38(13) . . ? 
C9 C6 C7 108.81(11) . . ? 
C9 C6 C2 109.86(12) . . ? 
C7 C6 C2 109.99(13) . . ? 
C9 C6 C6A 111.81(13) . . ? 
C7 C6 C6A 112.01(12) . . ? 
C2 C6 C6A 104.29(11) . . ? 
O1 C9 C10 110.36(11) . . ? 
O1 C9 C6 113.19(13) . . ? 
C10 C9 C6 110.41(12) . . ? 
O1 C9 H9A 107.5 . . ? 
C10 C9 H9A 107.5 . . ? 
C6 C9 H9A 107.5 . . ? 
C8A C8 C7 118.58(13) . . ? 
C8A C8 H8A 120.7 . . ? 
C7 C8 H8A 120.7 . . ? 
O1A C9A C10A 109.73(13) . . ? 
O1A C9A C6A 113.01(12) . . ? 
C10A C9A C6A 110.47(11) . . ? 
O1A C9A H9AA 107.8 . . ? 
C10A C9A H9AA 107.8 . . ? 
C6A C9A H9AA 107.8 . . ? 
O1A C5A C4A 114.91(13) . . ? 
O1A C5A H5AA 108.5 . . ? 
C4A C5A H5AA 108.5 . . ? 
O1A C5A H5AB 108.5 . . ? 
C4A C5A H5AB 108.5 . . ? 
H5AA C5A H5AB 107.5 . . ? 
C13A C12A C11A 122.47(15) . . ? 
C13A C12A C12 118.79(14) . . ? 
C11A C12A C12 118.73(15) . . ? 
C3A C4A C5A 123.83(16) . . ? 
C3A C4A H4AA 118.1 . . ? 
C5A C4A H4AA 118.1 . . ? 
C8A C7A C6A 112.86(12) . . ? 
C8A C7A H7AA 109.0 . . ? 
C6A C7A H7AA 109.0 . . ? 
C8A C7A H7AB 109.0 . . ? 
C6A C7A H7AB 109.0 . . ? 
H7AA C7A H7AB 107.8 . . ? 
C8 C8A C7A 118.03(14) . . ? 
C8 C8A H8AA 121.0 . . ? 
C7A C8A H8AA 121.0 . . ? 
C8 C7 C6 112.39(13) . . ? 
C8 C7 H7A 109.1 . . ? 
C6 C7 H7A 109.1 . . ? 
C8 C7 H7B 109.1 . . ? 
C6 C7 H7B 109.1 . . ? 
H7A C7 H7B 107.9 . . ? 
C13 C14 C14A 120.38(14) . . ? 
C13 C14 H14A 119.8 . . ? 
C14A C14 H14A 119.8 . . ? 
C13A C14A C14 120.09(16) . . ? 
C13A C14A H14B 120.0 . . ? 
C14 C14A H14B 120.0 . . ? 
C9A C6A C7A 109.49(14) . . ? 
C9A C6A C2A 108.91(12) . . ? 
C7A C6A C2A 110.42(12) . . ? 
C9A C6A C6 111.68(12) . . ? 
C7A C6A C6 111.86(12) . . ? 
C2A C6A C6 104.35(13) . . ? 
C4 C3 C2 121.31(17) . . ? 
C4 C3 H3A 119.3 . . ? 
C2 C3 H3A 119.3 . . ? 
C3A C2A C1 119.62(15) . . ? 
C3A C2A C6A 113.78(13) . . ? 
C1 C2A C6A 104.07(13) . . ? 
C3A C2A H2AA 106.1 . . ? 
C1 C2A H2AA 106.1 . . ? 
C6A C2A H2AA 106.1 . . ? 
C2A C1 C2 100.47(14) . . ? 
C2A C1 H1A 111.7 . . ? 
C2 C1 H1A 111.7 . . ? 
C2A C1 H1B 111.7 . . ? 
C2 C1 H1B 111.7 . . ? 
H1A C1 H1B 109.4 . . ? 
C3 C4 C5 123.90(18) . . ? 
C3 C4 H4A 118.1 . . ? 
C5 C4 H4A 118.1 . . ? 
C4A C3A C2A 121.06(17) . . ? 
C4A C3A H3AA 119.5 . . ? 
C2A C3A H3AA 119.5 . . ? 
O1 C5 C4 115.93(14) . . ? 
O1 C5 H5A 108.3 . . ? 
C4 C5 H5A 108.3 . . ? 
O1 C5 H5B 108.3 . . ? 
C4 C5 H5B 108.3 . . ? 
H5A C5 H5B 107.4 . . ? 
 
loop_ 
 _geom_torsion_atom_site_label_1 
 _geom_torsion_atom_site_label_2 
 _geom_torsion_atom_site_label_3 
 _geom_torsion_atom_site_label_4 
 _geom_torsion 
 _geom_torsion_site_symmetry_1 
 _geom_torsion_site_symmetry_2 
 _geom_torsion_site_symmetry_3 
 _geom_torsion_site_symmetry_4 
 _geom_torsion_publ_flag 
C11 C12 C13 C14 -179.87(15) . . . . ? 
C12A C12 C13 C14 0.1(2) . . . . ? 
C10A C10 C11 C12 -1.4(2) . . . . ? 
C9 C10 C11 C12 -179.20(14) . . . . ? 
C12A C12 C11 C10 0.0(2) . . . . ? 
C13 C12 C11 C10 179.92(15) . . . . ? 
C12A C11A C10A C10 -1.0(2) . . . . ? 
C12A C11A C10A C9A 176.79(14) . . . . ? 
C11 C10 C10A C11A 2.0(2) . . . . ? 
C9 C10 C10A C11A 179.94(14) . . . . ? 
C11 C10 C10A C9A -176.05(14) . . . . ? 
C9 C10 C10A C9A 1.94(19) . . . . ? 
C3 C2 C6 C9 80.03(16) . . . . ? 
C1 C2 C6 C9 -148.46(13) . . . . ? 
C3 C2 C6 C7 -39.71(18) . . . . ? 
C1 C2 C6 C7 91.80(15) . . . . ? 
C3 C2 C6 C6A -159.98(13) . . . . ? 
C1 C2 C6 C6A -28.48(15) . . . . ? 
C5 O1 C9 C10 -164.13(13) . . . . ? 
C5 O1 C9 C6 71.56(16) . . . . ? 
C11 C10 C9 O1 -1.2(2) . . . . ? 
C10A C10 C9 O1 -179.05(12) . . . . ? 
C11 C10 C9 C6 124.72(16) . . . . ? 
C10A C10 C9 C6 -53.17(17) . . . . ? 
C7 C6 C9 O1 49.26(16) . . . . ? 
C2 C6 C9 O1 -71.20(14) . . . . ? 
C6A C6 C9 O1 173.50(10) . . . . ? 
C7 C6 C9 C10 -75.02(15) . . . . ? 
C2 C6 C9 C10 164.52(12) . . . . ? 
C6A C6 C9 C10 49.22(14) . . . . ? 
C5A O1A C9A C10A 163.47(13) . . . . ? 
C5A O1A C9A C6A -72.76(15) . . . . ? 
C11A C10A C9A O1A -1.8(2) . . . . ? 
C10 C10A C9A O1A 176.06(12) . . . . ? 
C11A C10A C9A C6A -127.09(16) . . . . ? 
C10 C10A C9A C6A 50.82(17) . . . . ? 
C9A O1A C5A C4A 80.06(18) . . . . ? 
C14A C13A C12A C11A 178.86(16) . . . . ? 
C14A C13A C12A C12 -0.7(2) . . . . ? 
C10A C11A C12A C13A -179.97(15) . . . . ? 
C10A C11A C12A C12 -0.4(2) . . . . ? 
C11 C12 C12A C13A -179.48(14) . . . . ? 
C13 C12 C12A C13A 0.6(2) . . . . ? 
C11 C12 C12A C11A 1.0(2) . . . . ? 
C13 C12 C12A C11A -179.00(15) . . . . ? 
O1A C5A C4A C3A -60.6(2) . . . . ? 
C7 C8 C8A C7A 0.3(2) . . . . ? 
C6A C7A C8A C8 -47.0(2) . . . . ? 
C8A C8 C7 C6 46.7(2) . . . . ? 
C9 C6 C7 C8 79.84(16) . . . . ? 
C2 C6 C7 C8 -159.78(13) . . . . ? 
C6A C6 C7 C8 -44.29(17) . . . . ? 
C12 C13 C14 C14A -0.6(3) . . . . ? 
C12A C13A C14A C14 0.2(3) . . . . ? 
C13 C14 C14A C13A 0.5(3) . . . . ? 
O1A C9A C6A C7A -49.65(14) . . . . ? 
C10A C9A C6A C7A 73.72(15) . . . . ? 
O1A C9A C6A C2A 71.18(15) . . . . ? 
C10A C9A C6A C2A -165.45(12) . . . . ? 
O1A C9A C6A C6 -174.10(10) . . . . ? 
C10A C9A C6A C6 -50.73(15) . . . . ? 
C8A C7A C6A C9A -81.01(17) . . . . ? 
C8A C7A C6A C2A 159.07(15) . . . . ? 
C8A C7A C6A C6 43.3(2) . . . . ? 
C9 C6 C6A C9A 1.45(15) . . . . ? 
C7 C6 C6A C9A 123.88(13) . . . . ? 
C2 C6 C6A C9A -117.22(13) . . . . ? 
C9 C6 C6A C7A -121.67(13) . . . . ? 
C7 C6 C6A C7A 0.76(18) . . . . ? 
C2 C6 C6A C7A 119.66(13) . . . . ? 
C9 C6 C6A C2A 118.95(13) . . . . ? 
C7 C6 C6A C2A -118.62(13) . . . . ? 
C2 C6 C6A C2A 0.28(15) . . . . ? 
C1 C2 C3 C4 177.26(14) . . . . ? 
C6 C2 C3 C4 -59.5(2) . . . . ? 
C9A C6A C2A C3A -80.66(17) . . . . ? 
C7A C6A C2A C3A 39.6(2) . . . . ? 
C6 C6A C2A C3A 159.96(14) . . . . ? 
C9A C6A C2A C1 147.48(14) . . . . ? 
C7A C6A C2A C1 -92.26(16) . . . . ? 
C6 C6A C2A C1 28.09(16) . . . . ? 
C3A C2A C1 C2 -174.22(12) . . . . ? 
C6A C2A C1 C2 -45.84(15) . . . . ? 
C3 C2 C1 C2A 173.83(12) . . . . ? 
C6 C2 C1 C2A 45.90(15) . . . . ? 
C2 C3 C4 C5 -1.1(2) . . . . ? 
C5A C4A C3A C2A 0.4(2) . . . . ? 
C1 C2A C3A C4A -174.84(14) . . . . ? 
C6A C2A C3A C4A 61.4(2) . . . . ? 
C9 O1 C5 C4 -78.83(18) . . . . ? 
C3 C4 C5 O1 60.3(2) . . . . ? 
 
_diffrn_measured_fraction_theta_max    0.995 
_diffrn_reflns_theta_full              25.50 
_diffrn_measured_fraction_theta_full   0.998 
_refine_diff_density_max    0.223 
_refine_diff_density_min   -0.202 
_refine_diff_density_rms    0.047 
