# Supplementary material for: Bridgehead vicinal diallylation of norbornene derivatives and extension to propellane derivatives via ring-closing metathesis
Source: Beilstein J Org Chem. 2016 Aug 22;12:1877–83. doi: 10.3762/bjoc.12.177 (PMC5082723; doi:10.3762/bjoc.12.177)
Supplement: File 2 — Crystallographic information files of compounds 1a (CCDC 1475412), 1b (CCDC 1475453), 2b (CCDC 1475403) and 15 (CCDC 1451438). [file Beilstein_J_Org_Chem-12-1877-s002.zip › 1a-shelxl.cif]

data_shelxl
_audit_creation_date              2015-10-05
_audit_creation_method
;
Olex2 1.2
(compiled 2015.01.26 svn.r3150 for OlexSys, GUI svn.r4998)
;
_publ_contact_author_address      ?
_publ_contact_author_email        ?
_publ_contact_author_name         ''
_publ_contact_author_phone        ?
_publ_section_references
;
Dolomanov, O.V., Bourhis, L.J., Gildea, R.J, Howard, J.A.K. & Puschmann, H.
 (2009), J. Appl. Cryst. 42, 339-341.

Sheldrick, G.M. (2008). Acta Cryst. A64, 112-122.
;
_chemical_name_common             ?
_chemical_name_systematic         ?
_chemical_formula_moiety          'C19 H16 O2'
_chemical_formula_sum             'C19 H16 O2'
_chemical_formula_weight          276.32
_chemical_melting_point           ?
loop_
  _atom_type_symbol
  _atom_type_description
  _atom_type_scat_dispersion_real
  _atom_type_scat_dispersion_imag
  _atom_type_scat_source
 'C' 'C' 0.0033 0.0016 'International Tables Vol C Tables 4.2.6.8 and 6.1.1.4'
 'H' 'H' 0.0000 0.0000 'International Tables Vol C Tables 4.2.6.8 and 6.1.1.4'
 'O' 'O' 0.0106 0.0060 'International Tables Vol C Tables 4.2.6.8 and 6.1.1.4'

_shelx_space_group_comment
;
The symmetry employed for this shelxl refinement is uniquely defined
by the following loop, which should always be used as a source of
symmetry information in preference to the above space-group names.
They are only intended as comments.
;
_space_group_crystal_system       'monoclinic'
_space_group_IT_number            14
_space_group_name_H-M_alt         'P 1 21/n 1'
_space_group_name_Hall            '-P 2yn'
loop_
  _space_group_symop_operation_xyz
 'x, y, z'
 '-x+1/2, y+1/2, -z+1/2'
 '-x, -y, -z'
 'x-1/2, -y-1/2, z-1/2'

_cell_length_a                    8.483(2)
_cell_length_b                    33.621(9)
_cell_length_c                    14.525(4)
_cell_angle_alpha                 90
_cell_angle_beta                  98.986(3)
_cell_angle_gamma                 90
_cell_volume                      4091.8(18)
_cell_formula_units_Z             12
_cell_measurement_reflns_used     10678
_cell_measurement_temperature     100
_cell_measurement_theta_max       29.2
_cell_measurement_theta_min       3.0
_shelx_estimated_absorpt_T_max    0.995
_shelx_estimated_absorpt_T_min    0.934
_exptl_absorpt_coefficient_mu     0.086
_exptl_absorpt_correction_T_max   0.993
_exptl_absorpt_correction_T_min   0.976
_exptl_absorpt_correction_type    Numerical
_exptl_absorpt_process_details    ?
_exptl_absorpt_special_details    ?
_exptl_crystal_colour             Colorless
_exptl_crystal_density_diffrn     1.346
_exptl_crystal_density_meas       ?
_exptl_crystal_density_method     ?
_exptl_crystal_description        Prism
_exptl_crystal_F_000              1752
_exptl_crystal_size_max           0.8
_exptl_crystal_size_mid           0.35
_exptl_crystal_size_min           0.06
_exptl_special_details
;
 ?
;
_exptl_transmission_factor_max    ?
_exptl_transmission_factor_min    ?
_diffrn_reflns_av_R_equivalents   0.0603
_diffrn_reflns_av_unetI/netI      0.0588
_diffrn_reflns_Laue_measured_fraction_full 0.996
_diffrn_reflns_Laue_measured_fraction_max 0.996
_diffrn_reflns_limit_h_max        10
_diffrn_reflns_limit_h_min        -10
_diffrn_reflns_limit_k_max        39
_diffrn_reflns_limit_k_min        -39
_diffrn_reflns_limit_l_max        17
_diffrn_reflns_limit_l_min        -17
_diffrn_reflns_number             25883
_diffrn_reflns_point_group_measured_fraction_full 0.996
_diffrn_reflns_point_group_measured_fraction_max 0.996
_diffrn_reflns_theta_full         24.998
_diffrn_reflns_theta_max          24.998
_diffrn_reflns_theta_min          3.035
_diffrn_ambient_temperature       100
_diffrn_detector                  CCD
_diffrn_detector_area_resol_mean  28.5714
_diffrn_measured_fraction_theta_full 0.996
_diffrn_measured_fraction_theta_max 0.996
_diffrn_measurement_details
;
scan:
	Number of images: 360
	           Slice: -110.0000 - 70.0000
	     Image width: 0.5000
	        Exp time: 8.0000
	   Rotation axis: Omega
	           Omega: 0.0000
	           Kappa: 0.0000
	             Phi: 36.0000
	             XTD: 45.0196
	          2theta: -20.0102
scan:
	Number of images: 180
	           Slice: -71.0000 - 19.0000
	     Image width: 0.5000
	        Exp time: 8.0000
	   Rotation axis: Omega
	           Omega: 0.0000
	           Kappa: -72.0000
	             Phi: -36.0000
	             XTD: 45.0196
	          2theta: -20.0102
scan:
	Number of images: 64
	           Slice: -42.0000 - -10.0000
	     Image width: 0.5000
	        Exp time: 8.0000
	   Rotation axis: Omega
	           Omega: 0.0000
	           Kappa: 72.0000
	             Phi: -36.0000
	             XTD: 45.0196
	          2theta: -20.0102
scan:
	Number of images: 61
	           Slice: -42.5000 - -12.0000
	     Image width: 0.5000
	        Exp time: 8.0000
	   Rotation axis: Omega
	           Omega: 0.0000
	           Kappa: 72.0000
	             Phi: 108.0000
	             XTD: 45.0196
	          2theta: -20.0102
scan:
	Number of images: 326
	           Slice: -110.0000 - 53.0000
	     Image width: 0.5000
	        Exp time: 8.0000
	   Rotation axis: Omega
	           Omega: 0.0000
	           Kappa: 0.0000
	             Phi: 108.0000
	             XTD: 45.0196
	          2theta: -20.0102
scan:
	Number of images: 129
	           Slice: -53.0000 - 11.5000
	     Image width: 0.5000
	        Exp time: 8.0000
	   Rotation axis: Omega
	           Omega: 0.0000
	           Kappa: -72.0000
	             Phi: -108.0000
	             XTD: 45.0196
	          2theta: -20.0102
;
_diffrn_measurement_device
;
AFC12 (Right): Kappa 3 circle
;
_diffrn_measurement_device_type
;
Rigaku Saturn724+ (4x4 bin mode)
;
_diffrn_measurement_method        'profile data from \w-scans'
_diffrn_measurement_specimen_support Fiber
_diffrn_orient_matrix_type        XPlain
_diffrn_orient_matrix_UB_11       0.114754
_diffrn_orient_matrix_UB_12       0.006919
_diffrn_orient_matrix_UB_13       -0.032072
_diffrn_orient_matrix_UB_21       -0.008146
_diffrn_orient_matrix_UB_22       0.003513
_diffrn_orient_matrix_UB_23       -0.028390
_diffrn_orient_matrix_UB_31       0.008843
_diffrn_orient_matrix_UB_32       0.068877
_diffrn_orient_matrix_UB_33       0.005987
_diffrn_radiation_monochromator   Confocal
_diffrn_radiation_type            MoK\a
_diffrn_radiation_wavelength      0.7107
_diffrn_source                    MicroMax003_Mo
_diffrn_source_current            0.6
_diffrn_source_power              0.0
_diffrn_source_voltage            50.0
_diffrn_special_details
;
 ?
;
_reflns_Friedel_coverage          0.000
_reflns_Friedel_fraction_full     .
_reflns_Friedel_fraction_max      .
_reflns_number_gt                 5711
_reflns_number_total              7185
_reflns_shell_number_unique_all   11178
_reflns_special_details
;
 Reflections were merged by SHELXL according to the crystal
 class for the calculation of statistics and refinement.
 
 _reflns_Friedel_fraction is defined as the number of unique
 Friedel pairs measured divided by the number that would be
 possible theoretically, ignoring centric projections and
 systematic absences.
;
_reflns_threshold_expression      'I > 2\s(I)'
_computing_cell_refinement
;
CrystalClear-SM Expert 2.1 b28 (Rigaku, 2013)
;
_computing_data_collection
;
CrystalClear-SM Expert 2.1 b28 (Rigaku, 2013)
;
_computing_data_reduction
;
CrystalClear-SM Expert 2.1 b28 (Rigaku, 2013)
;
_computing_molecular_graphics     'Olex2 (Dolomanov et al., 2009)'
_computing_publication_material   'Olex2 (Dolomanov et al., 2009)'
_computing_structure_refinement   'ShelXL (Sheldrick, 2008)'
_computing_structure_solution     ?
_refine_diff_density_max          0.423
_refine_diff_density_min          -0.241
_refine_diff_density_rms          0.051
_refine_ls_extinction_coef        .
_refine_ls_extinction_method      none
_refine_ls_goodness_of_fit_ref    1.092
_refine_ls_hydrogen_treatment     constr
_refine_ls_matrix_type            full
_refine_ls_number_parameters      568
_refine_ls_number_reflns          7185
_refine_ls_number_restraints      0
_refine_ls_R_factor_all           0.0856
_refine_ls_R_factor_gt            0.0650
_refine_ls_restrained_S_all       1.092
_refine_ls_shift/su_max           0.000
_refine_ls_shift/su_mean          0.000
_refine_ls_structure_factor_coef  Fsqd
_refine_ls_weighting_details
'w=1/[\s^2^(Fo^2^)+(0.0573P)^2^+2.4361P] where P=(Fo^2^+2Fc^2^)/3'
_refine_ls_weighting_scheme       calc
_refine_ls_wR_factor_gt           0.1405
_refine_ls_wR_factor_ref          0.1544
_refine_special_details           ?
_olex2_refinement_description
;
1. Fixed Uiso
 At 1.2 times of:
  All C(H) groups, All C(H,H) groups
2.a Ternary CH refined with riding coordinates:
 C15(H15), C18(H18), C34(H34), C36(H36), C53(H53), C56(H56)
2.b Secondary CH2 refined with riding coordinates:
 C2(H2A,H2B), C5(H5A,H5B), C19(H19A,H19B), C30(H30A,H30B), C33(H33A,H33B),
 C35(H35A,H35B), C49(H49A,H49B), C52(H52A,H52B), C57(H57A,H57B)
2.c Aromatic/amide H refined with riding coordinates:
 C3(H3), C4(H4), C11(H11), C12(H12), C13(H13), C14(H14), C16(H16), C17(H17),
 C21(H21), C22(H22), C23(H23), C24(H24), C31(H31), C32(H32), C37(H37), C38(H38),
  C40(H40), C41(H41), C42(H42), C43(H43), C50(H50), C51(H51), C54(H54), C55(H55)
;
_atom_sites_solution_hydrogens    geom
_atom_sites_solution_primary      ?
_atom_sites_solution_secondary    ?
loop_
  _atom_site_label
  _atom_site_type_symbol
  _atom_site_fract_x
  _atom_site_fract_y
  _atom_site_fract_z
  _atom_site_U_iso_or_equiv
  _atom_site_adp_type
  _atom_site_occupancy
  _atom_site_site_symmetry_order
  _atom_site_calc_flag
  _atom_site_refinement_flags_posn
  _atom_site_refinement_flags_adp
  _atom_site_refinement_flags_occupancy
  _atom_site_disorder_assembly
  _atom_site_disorder_group
 O1 O 0.1141(2) 0.12783(6) -0.34676(14) 0.0372(5) Uani 1 1 d . . . . .
 O2 O 0.5860(2) 0.23601(6) -0.27916(15) 0.0408(5) Uani 1 1 d . . . . .
 O3 O 0.0718(2) 0.22409(6) -0.02905(15) 0.0389(5) Uani 1 1 d . . . . .
 O4 O 0.5277(2) 0.11197(6) 0.03373(14) 0.0410(5) Uani 1 1 d . . . . .
 O5 O 0.8132(2) 0.01258(7) 0.14675(13) 0.0405(5) Uani 1 1 d . . . . .
 O6 O 0.4256(2) 0.06651(6) 0.37520(13) 0.0331(5) Uani 1 1 d . . . . .
 C1 C 0.3877(3) 0.13898(7) -0.35569(17) 0.0219(6) Uani 1 1 d . . . . .
 C2 C 0.3633(3) 0.12307(8) -0.45720(18) 0.0256(6) Uani 1 1 d . . . . .
 H2A H 0.4530 0.1053 -0.4655 0.031 Uiso 1 1 calc R . . . .
 H2B H 0.2634 0.1074 -0.4690 0.031 Uiso 1 1 calc R . . . .
 C3 C 0.3545(3) 0.15649(8) -0.52577(18) 0.0281(6) Uani 1 1 d . . . . .
 H3 H 0.2705 0.1580 -0.5772 0.034 Uiso 1 1 calc R . . . .
 C4 C 0.4676(3) 0.18397(8) -0.51246(18) 0.0283(6) Uani 1 1 d . . . . .
 H4 H 0.4676 0.2057 -0.5542 0.034 Uiso 1 1 calc R . . . .
 C5 C 0.5961(3) 0.17967(8) -0.42902(18) 0.0269(6) Uani 1 1 d . . . . .
 H5A H 0.6599 0.2044 -0.4207 0.032 Uiso 1 1 calc R . . . .
 H5B H 0.6683 0.1576 -0.4400 0.032 Uiso 1 1 calc R . . . .
 C6 C 0.5247(3) 0.17116(7) -0.33887(18) 0.0228(6) Uani 1 1 d . . . . .
 C7 C 0.4805(3) 0.21147(8) -0.30159(18) 0.0256(6) Uani 1 1 d . . . . .
 C8 C 0.3133(3) 0.22177(8) -0.29266(17) 0.0232(6) Uani 1 1 d . . . . .
 C9 C 0.1911(3) 0.19348(8) -0.30974(17) 0.0233(6) Uani 1 1 d . . . . .
 C10 C 0.2230(3) 0.15198(8) -0.33736(17) 0.0228(6) Uani 1 1 d . . . . .
 C11 C 0.0357(3) 0.20434(9) -0.30004(19) 0.0324(7) Uani 1 1 d . . . . .
 H11 H -0.0476 0.1852 -0.3111 0.039 Uiso 1 1 calc R . . . .
 C12 C 0.0022(3) 0.24224(9) -0.2747(2) 0.0408(8) Uani 1 1 d . . . . .
 H12 H -0.1041 0.2492 -0.2686 0.049 Uiso 1 1 calc R . . . .
 C13 C 0.1223(3) 0.27053(9) -0.2579(2) 0.0391(7) Uani 1 1 d . . . . .
 H13 H 0.0984 0.2969 -0.2409 0.047 Uiso 1 1 calc R . . . .
 C14 C 0.2774(3) 0.26003(8) -0.26628(19) 0.0308(6) Uani 1 1 d . . . . .
 H14 H 0.3601 0.2792 -0.2538 0.037 Uiso 1 1 calc R . . . .
 C15 C 0.6477(3) 0.15140(8) -0.25792(18) 0.0264(6) Uani 1 1 d . . . . .
 H15 H 0.7286 0.1698 -0.2233 0.032 Uiso 1 1 calc R . . . .
 C16 C 0.7138(3) 0.11420(8) -0.29612(19) 0.0304(6) Uani 1 1 d . . . . .
 H16 H 0.8194 0.1106 -0.3087 0.036 Uiso 1 1 calc R . . . .
 C17 C 0.5973(3) 0.08735(8) -0.30887(19) 0.0317(6) Uani 1 1 d . . . . .
 H17 H 0.6050 0.0611 -0.3319 0.038 Uiso 1 1 calc R . . . .
 C18 C 0.4499(3) 0.10618(8) -0.28001(18) 0.0268(6) Uani 1 1 d . . . . .
 H18 H 0.3675 0.0872 -0.2639 0.032 Uiso 1 1 calc R . . . .
 C19 C 0.5305(3) 0.13263(8) -0.19999(18) 0.0292(6) Uani 1 1 d . . . . .
 H19A H 0.4566 0.1523 -0.1791 0.035 Uiso 1 1 calc R . . . .
 H19B H 0.5846 0.1171 -0.1462 0.035 Uiso 1 1 calc R . . . .
 C20 C 0.3446(3) 0.20877(8) -0.00823(17) 0.0248(6) Uani 1 1 d . . . . .
 C21 C 0.3849(3) 0.24714(9) -0.03116(19) 0.0310(6) Uani 1 1 d . . . . .
 H21 H 0.3041 0.2668 -0.0443 0.037 Uiso 1 1 calc R . . . .
 C22 C 0.5429(3) 0.25694(9) -0.0349(2) 0.0397(7) Uani 1 1 d . . . . .
 H22 H 0.5701 0.2833 -0.0503 0.048 Uiso 1 1 calc R . . . .
 C23 C 0.6614(3) 0.22800(10) -0.0161(2) 0.0409(8) Uani 1 1 d . . . . .
 H23 H 0.7695 0.2347 -0.0185 0.049 Uiso 1 1 calc R . . . .
 C24 C 0.6223(3) 0.19001(9) 0.00588(19) 0.0337(7) Uani 1 1 d . . . . .
 H24 H 0.7038 0.1705 0.0184 0.040 Uiso 1 1 calc R . . . .
 C25 C 0.4637(3) 0.17957(8) 0.01009(17) 0.0266(6) Uani 1 1 d . . . . .
 C26 C 0.4249(3) 0.13782(8) 0.03010(18) 0.0280(6) Uani 1 1 d . . . . .
 C27 C 0.2586(3) 0.12571(8) 0.04706(18) 0.0255(6) Uani 1 1 d . . . . .
 C28 C 0.1254(3) 0.15893(8) 0.03096(18) 0.0249(6) Uani 1 1 d . . . . .
 C29 C 0.1752(3) 0.19918(8) -0.00477(18) 0.0252(6) Uani 1 1 d . . . . .
 C30 C 0.0556(3) 0.16776(8) 0.12174(19) 0.0287(6) Uani 1 1 d . . . . .
 H30A H -0.0055 0.1930 0.1142 0.034 Uiso 1 1 calc R . . . .
 H30B H -0.0188 0.1462 0.1326 0.034 Uiso 1 1 calc R . . . .
 C31 C 0.1862(3) 0.17107(9) 0.2054(2) 0.0330(7) Uani 1 1 d . . . . .
 H31 H 0.1890 0.1928 0.2474 0.040 Uiso 1 1 calc R . . . .
 C32 C 0.2960(3) 0.14291(9) 0.2182(2) 0.0338(7) Uani 1 1 d . . . . .
 H32 H 0.3805 0.1437 0.2694 0.041 Uiso 1 1 calc R . . . .
 C33 C 0.2818(3) 0.10950(8) 0.14809(19) 0.0294(6) Uani 1 1 d . . . . .
 H33A H 0.1900 0.0924 0.1563 0.035 Uiso 1 1 calc R . . . .
 H33B H 0.3795 0.0930 0.1592 0.035 Uiso 1 1 calc R . . . .
 C34 C 0.1902(3) 0.09315(8) -0.0281(2) 0.0359(7) Uani 1 1 d . . . . .
 H34 H 0.2694 0.0735 -0.0448 0.043 Uiso 1 1 calc R . . . .
 C35 C 0.1132(3) 0.12043(10) -0.1076(2) 0.0401(7) Uani 1 1 d . . . . .
 H35A H 0.1899 0.1393 -0.1283 0.048 Uiso 1 1 calc R . . . .
 H35B H 0.0565 0.1055 -0.1615 0.048 Uiso 1 1 calc R . . . .
 C36 C -0.0004(3) 0.14024(8) -0.04953(19) 0.0313(7) Uani 1 1 d . . . . .
 H36 H -0.0791 0.1593 -0.0838 0.038 Uiso 1 1 calc R . . . .
 C37 C -0.0708(3) 0.10367(9) -0.0111(2) 0.0377(7) Uani 1 1 d . . . . .
 H37 H -0.1768 0.1011 0.0018 0.045 Uiso 1 1 calc R . . . .
 C38 C 0.0416(3) 0.07581(9) 0.0015(2) 0.0390(7) Uani 1 1 d . . . . .
 H38 H 0.0305 0.0497 0.0249 0.047 Uiso 1 1 calc R . . . .
 C39 C 0.4601(3) 0.02318(7) 0.25364(17) 0.0194(5) Uani 1 1 d . . . . .
 C40 C 0.2975(3) 0.01377(7) 0.23576(18) 0.0234(6) Uani 1 1 d . . . . .
 H40 H 0.2286 0.0230 0.2769 0.028 Uiso 1 1 calc R . . . .
 C41 C 0.2361(3) -0.00869(8) 0.15922(19) 0.0285(6) Uani 1 1 d . . . . .
 H41 H 0.1256 -0.0150 0.1479 0.034 Uiso 1 1 calc R . . . .
 C42 C 0.3361(3) -0.02217(8) 0.09836(19) 0.0309(6) Uani 1 1 d . . . . .
 H42 H 0.2938 -0.0376 0.0454 0.037 Uiso 1 1 calc R . . . .
 C43 C 0.4970(3) -0.01311(8) 0.11515(18) 0.0271(6) Uani 1 1 d . . . . .
 H43 H 0.5650 -0.0223 0.0735 0.033 Uiso 1 1 calc R . . . .
 C44 C 0.5603(3) 0.00942(7) 0.19289(17) 0.0203(5) Uani 1 1 d . . . . .
 C45 C 0.5198(3) 0.04927(7) 0.33377(17) 0.0216(5) Uani 1 1 d . . . . .
 C46 C 0.6991(3) 0.05419(7) 0.36710(17) 0.0211(5) Uani 1 1 d . . . . .
 C47 C 0.8127(3) 0.03819(8) 0.29907(17) 0.0215(6) Uani 1 1 d . . . . .
 C48 C 0.7327(3) 0.01983(8) 0.20746(18) 0.0247(6) Uani 1 1 d . . . . .
 C49 C 0.9272(3) 0.00555(8) 0.34642(18) 0.0250(6) Uani 1 1 d . . . . .
 H49A H 0.9784 -0.0082 0.2986 0.030 Uiso 1 1 calc R . . . .
 H49B H 1.0122 0.0181 0.3915 0.030 Uiso 1 1 calc R . . . .
 C50 C 0.8386(3) -0.02439(8) 0.39649(18) 0.0272(6) Uani 1 1 d . . . . .
 H50 H 0.8510 -0.0521 0.3876 0.033 Uiso 1 1 calc R . . . .
 C51 C 0.7430(3) -0.01076(8) 0.45312(18) 0.0292(6) Uani 1 1 d . . . . .
 H51 H 0.6840 -0.0284 0.4858 0.035 Uiso 1 1 calc R . . . .
 C52 C 0.7308(3) 0.03352(8) 0.46397(18) 0.0273(6) Uani 1 1 d . . . . .
 H52A H 0.8313 0.0438 0.4999 0.033 Uiso 1 1 calc R . . . .
 H52B H 0.6428 0.0398 0.4991 0.033 Uiso 1 1 calc R . . . .
 C53 C 0.8998(3) 0.07751(8) 0.27436(19) 0.0285(6) Uani 1 1 d . . . . .
 H53 H 0.9532 0.0760 0.2177 0.034 Uiso 1 1 calc R . . . .
 C54 C 1.0037(3) 0.09213(8) 0.3621(2) 0.0320(7) Uani 1 1 d . . . . .
 H54 H 1.1170 0.0918 0.3742 0.038 Uiso 1 1 calc R . . . .
 C55 C 0.9080(3) 0.10554(8) 0.4190(2) 0.0336(7) Uani 1 1 d . . . . .
 H55 H 0.9403 0.1165 0.4793 0.040 Uiso 1 1 calc R . . . .
 C56 C 0.7373(3) 0.10030(8) 0.37050(19) 0.0282(6) Uani 1 1 d . . . . .
 H56 H 0.6561 0.1176 0.3937 0.034 Uiso 1 1 calc R . . . .
 C57 C 0.7607(3) 0.10732(8) 0.2687(2) 0.0305(6) Uani 1 1 d . . . . .
 H57A H 0.7927 0.1349 0.2568 0.037 Uiso 1 1 calc R . . . .
 H57B H 0.6668 0.0994 0.2230 0.037 Uiso 1 1 calc R . . . .

loop_
  _atom_site_aniso_label
  _atom_site_aniso_U_11
  _atom_site_aniso_U_22
  _atom_site_aniso_U_33
  _atom_site_aniso_U_23
  _atom_site_aniso_U_13
  _atom_site_aniso_U_12
 O1 0.0267(10) 0.0385(12) 0.0478(13) -0.0084(10) 0.0108(9) -0.0110(9)
 O2 0.0289(10) 0.0321(11) 0.0618(15) -0.0135(10) 0.0078(9) -0.0093(9)
 O3 0.0270(10) 0.0333(11) 0.0567(14) 0.0136(10) 0.0072(9) 0.0065(9)
 O4 0.0307(10) 0.0460(13) 0.0491(13) 0.0112(11) 0.0153(9) 0.0165(9)
 O5 0.0270(10) 0.0671(15) 0.0291(11) -0.0126(11) 0.0101(8) 0.0006(10)
 O6 0.0260(9) 0.0427(12) 0.0325(11) -0.0107(9) 0.0104(8) 0.0025(8)
 C1 0.0228(12) 0.0202(13) 0.0219(14) -0.0016(11) 0.0010(10) -0.0027(10)
 C2 0.0285(13) 0.0243(14) 0.0251(14) -0.0009(12) 0.0071(11) -0.0008(11)
 C3 0.0355(14) 0.0317(15) 0.0168(14) -0.0027(12) 0.0028(11) 0.0008(12)
 C4 0.0381(15) 0.0256(15) 0.0233(14) 0.0033(12) 0.0115(11) 0.0027(12)
 C5 0.0289(13) 0.0250(14) 0.0283(15) 0.0010(12) 0.0091(11) -0.0029(11)
 C6 0.0202(12) 0.0239(14) 0.0247(14) -0.0001(11) 0.0048(10) -0.0017(10)
 C7 0.0257(13) 0.0254(14) 0.0261(15) 0.0006(12) 0.0050(11) -0.0028(11)
 C8 0.0246(13) 0.0260(14) 0.0191(13) 0.0030(11) 0.0040(10) 0.0022(11)
 C9 0.0222(12) 0.0299(15) 0.0174(13) 0.0018(11) 0.0022(10) 0.0022(11)
 C10 0.0224(12) 0.0283(14) 0.0172(13) 0.0018(11) 0.0019(10) -0.0039(11)
 C11 0.0249(13) 0.0400(17) 0.0335(16) 0.0024(14) 0.0082(11) 0.0014(12)
 C12 0.0316(15) 0.0460(19) 0.0468(19) 0.0027(16) 0.0119(13) 0.0104(14)
 C13 0.0392(16) 0.0352(17) 0.0450(19) -0.0011(15) 0.0130(14) 0.0106(13)
 C14 0.0331(14) 0.0297(16) 0.0302(16) 0.0003(13) 0.0062(11) -0.0013(12)
 C15 0.0219(12) 0.0319(15) 0.0243(14) 0.0013(12) 0.0003(10) -0.0010(11)
 C16 0.0260(14) 0.0350(17) 0.0301(16) 0.0060(13) 0.0039(11) 0.0063(12)
 C17 0.0388(15) 0.0262(15) 0.0299(16) 0.0041(13) 0.0047(12) 0.0086(12)
 C18 0.0303(14) 0.0254(14) 0.0245(14) 0.0048(12) 0.0039(11) -0.0034(11)
 C19 0.0296(14) 0.0360(16) 0.0220(14) 0.0040(13) 0.0036(11) 0.0030(12)
 C20 0.0258(13) 0.0322(15) 0.0167(13) -0.0027(12) 0.0043(10) -0.0020(11)
 C21 0.0289(14) 0.0371(17) 0.0281(15) -0.0014(13) 0.0082(11) -0.0019(12)
 C22 0.0410(17) 0.0403(18) 0.0391(18) -0.0043(15) 0.0101(13) -0.0144(14)
 C23 0.0234(14) 0.059(2) 0.0411(18) -0.0103(16) 0.0087(12) -0.0092(14)
 C24 0.0217(13) 0.0455(18) 0.0344(16) -0.0068(14) 0.0058(11) -0.0031(12)
 C25 0.0229(13) 0.0391(16) 0.0174(13) -0.0077(12) 0.0024(10) 0.0016(11)
 C26 0.0237(13) 0.0382(16) 0.0218(14) 0.0009(12) 0.0023(10) 0.0100(12)
 C27 0.0218(12) 0.0240(14) 0.0299(15) -0.0039(12) 0.0017(11) 0.0048(10)
 C28 0.0190(12) 0.0241(14) 0.0300(15) -0.0015(12) -0.0011(10) 0.0035(10)
 C29 0.0239(13) 0.0287(15) 0.0232(14) -0.0023(12) 0.0042(10) 0.0035(11)
 C30 0.0259(13) 0.0284(15) 0.0334(16) 0.0030(12) 0.0099(11) 0.0012(11)
 C31 0.0341(15) 0.0360(17) 0.0307(16) -0.0005(13) 0.0107(12) -0.0002(13)
 C32 0.0368(15) 0.0372(17) 0.0272(16) 0.0049(13) 0.0042(12) -0.0002(13)
 C33 0.0243(13) 0.0281(15) 0.0371(16) 0.0026(13) 0.0090(11) 0.0010(11)
 C34 0.0380(16) 0.0298(16) 0.0379(17) -0.0147(14) -0.0006(13) 0.0095(13)
 C35 0.0369(16) 0.053(2) 0.0294(17) -0.0118(15) 0.0025(12) -0.0031(14)
 C36 0.0205(13) 0.0377(16) 0.0334(16) -0.0051(13) -0.0034(11) 0.0042(12)
 C37 0.0240(14) 0.0345(17) 0.052(2) -0.0058(15) -0.0011(13) -0.0018(12)
 C38 0.0374(16) 0.0268(15) 0.050(2) -0.0074(14) -0.0029(13) -0.0037(13)
 C39 0.0205(12) 0.0162(12) 0.0216(13) 0.0034(11) 0.0034(10) -0.0001(10)
 C40 0.0223(12) 0.0203(13) 0.0282(14) 0.0045(12) 0.0054(10) -0.0002(10)
 C41 0.0234(13) 0.0259(15) 0.0343(16) 0.0022(13) -0.0007(11) -0.0044(11)
 C42 0.0348(15) 0.0246(15) 0.0302(16) -0.0016(12) -0.0044(12) -0.0054(12)
 C43 0.0300(14) 0.0281(15) 0.0232(14) -0.0015(12) 0.0041(11) 0.0011(11)
 C44 0.0219(12) 0.0189(13) 0.0198(13) 0.0028(11) 0.0020(10) 0.0005(10)
 C45 0.0219(12) 0.0219(13) 0.0218(14) 0.0031(11) 0.0062(10) 0.0009(10)
 C46 0.0200(12) 0.0244(14) 0.0188(13) 0.0000(11) 0.0025(10) -0.0032(10)
 C47 0.0140(11) 0.0297(15) 0.0208(13) 0.0006(11) 0.0029(9) -0.0011(10)
 C48 0.0224(12) 0.0301(15) 0.0222(14) 0.0026(12) 0.0059(10) 0.0027(11)
 C49 0.0178(12) 0.0287(15) 0.0276(15) -0.0009(12) 0.0004(10) 0.0005(10)
 C50 0.0263(13) 0.0239(14) 0.0287(15) 0.0033(12) -0.0045(11) -0.0008(11)
 C51 0.0285(13) 0.0333(16) 0.0247(15) 0.0069(13) 0.0008(11) -0.0029(12)
 C52 0.0258(13) 0.0349(16) 0.0200(14) -0.0008(12) -0.0003(10) 0.0002(11)
 C53 0.0233(13) 0.0334(16) 0.0292(15) 0.0048(13) 0.0052(11) -0.0016(11)
 C54 0.0216(13) 0.0284(15) 0.0443(18) 0.0038(14) -0.0004(12) -0.0075(11)
 C55 0.0326(15) 0.0265(15) 0.0401(17) -0.0055(13) 0.0001(12) -0.0085(12)
 C56 0.0270(13) 0.0244(14) 0.0329(16) -0.0010(12) 0.0035(11) 0.0004(11)
 C57 0.0273(14) 0.0253(15) 0.0387(17) 0.0110(13) 0.0049(11) -0.0025(11)

_geom_special_details
;
 All esds (except the esd in the dihedral angle between two l.s. planes)
 are estimated using the full covariance matrix.  The cell esds are taken
 into account individually in the estimation of esds in distances, angles
 and torsion angles; correlations between esds in cell parameters are only
 used when they are defined by crystal symmetry.  An approximate (isotropic)
 treatment of cell esds is used for estimating esds involving l.s. planes.
;
loop_
  _geom_bond_atom_site_label_1
  _geom_bond_atom_site_label_2
  _geom_bond_distance
  _geom_bond_site_symmetry_2
  _geom_bond_publ_flag
 O1 C10 1.222(3) . ?
 O2 C7 1.223(3) . ?
 O3 C29 1.224(3) . ?
 O4 C26 1.226(3) . ?
 O5 C48 1.221(3) . ?
 O6 C45 1.220(3) . ?
 C1 C2 1.552(3) . ?
 C1 C6 1.579(3) . ?
 C1 C10 1.526(3) . ?
 C1 C18 1.588(3) . ?
 C2 H2A 0.9900 . ?
 C2 H2B 0.9900 . ?
 C2 C3 1.496(4) . ?
 C3 H3 0.9500 . ?
 C3 C4 1.324(4) . ?
 C4 H4 0.9500 . ?
 C4 C5 1.505(4) . ?
 C5 H5A 0.9900 . ?
 C5 H5B 0.9900 . ?
 C5 C6 1.552(3) . ?
 C6 C7 1.528(4) . ?
 C6 C15 1.590(3) . ?
 C7 C8 1.485(3) . ?
 C8 C9 1.400(3) . ?
 C8 C14 1.390(4) . ?
 C9 C10 1.488(4) . ?
 C9 C11 1.396(3) . ?
 C11 H11 0.9500 . ?
 C11 C12 1.369(4) . ?
 C12 H12 0.9500 . ?
 C12 C13 1.387(4) . ?
 C13 H13 0.9500 . ?
 C13 C14 1.386(4) . ?
 C14 H14 0.9500 . ?
 C15 H15 1.0000 . ?
 C15 C16 1.511(4) . ?
 C15 C19 1.535(4) . ?
 C16 H16 0.9500 . ?
 C16 C17 1.330(4) . ?
 C17 H17 0.9500 . ?
 C17 C18 1.518(4) . ?
 C18 H18 1.0000 . ?
 C18 C19 1.537(4) . ?
 C19 H19A 0.9900 . ?
 C19 H19B 0.9900 . ?
 C20 C21 1.389(4) . ?
 C20 C25 1.404(3) . ?
 C20 C29 1.481(3) . ?
 C21 H21 0.9500 . ?
 C21 C22 1.389(4) . ?
 C22 H22 0.9500 . ?
 C22 C23 1.395(4) . ?
 C23 H23 0.9500 . ?
 C23 C24 1.370(4) . ?
 C24 H24 0.9500 . ?
 C24 C25 1.401(3) . ?
 C25 C26 1.481(4) . ?
 C26 C27 1.525(4) . ?
 C27 C28 1.580(3) . ?
 C27 C33 1.549(4) . ?
 C27 C34 1.590(4) . ?
 C28 C29 1.532(4) . ?
 C28 C30 1.556(4) . ?
 C28 C36 1.584(3) . ?
 C30 H30A 0.9900 . ?
 C30 H30B 0.9900 . ?
 C30 C31 1.515(4) . ?
 C31 H31 0.9500 . ?
 C31 C32 1.321(4) . ?
 C32 H32 0.9500 . ?
 C32 C33 1.508(4) . ?
 C33 H33A 0.9900 . ?
 C33 H33B 0.9900 . ?
 C34 H34 1.0000 . ?
 C34 C35 1.538(4) . ?
 C34 C38 1.511(4) . ?
 C35 H35A 0.9900 . ?
 C35 H35B 0.9900 . ?
 C35 C36 1.529(4) . ?
 C36 H36 1.0000 . ?
 C36 C37 1.512(4) . ?
 C37 H37 0.9500 . ?
 C37 C38 1.329(4) . ?
 C38 H38 0.9500 . ?
 C39 C40 1.400(3) . ?
 C39 C44 1.397(3) . ?
 C39 C45 1.482(3) . ?
 C40 H40 0.9500 . ?
 C40 C41 1.377(4) . ?
 C41 H41 0.9500 . ?
 C41 C42 1.393(4) . ?
 C42 H42 0.9500 . ?
 C42 C43 1.383(4) . ?
 C43 H43 0.9500 . ?
 C43 C44 1.396(3) . ?
 C44 C48 1.486(3) . ?
 C45 C46 1.531(3) . ?
 C46 C47 1.579(3) . ?
 C46 C52 1.555(3) . ?
 C46 C56 1.583(3) . ?
 C47 C48 1.526(3) . ?
 C47 C49 1.553(3) . ?
 C47 C53 1.583(3) . ?
 C49 H49A 0.9900 . ?
 C49 H49B 0.9900 . ?
 C49 C50 1.510(4) . ?
 C50 H50 0.9500 . ?
 C50 C51 1.324(4) . ?
 C51 H51 0.9500 . ?
 C51 C52 1.502(4) . ?
 C52 H52A 0.9900 . ?
 C52 H52B 0.9900 . ?
 C53 H53 1.0000 . ?
 C53 C54 1.514(4) . ?
 C53 C57 1.541(4) . ?
 C54 H54 0.9500 . ?
 C54 C55 1.325(4) . ?
 C55 H55 0.9500 . ?
 C55 C56 1.518(4) . ?
 C56 H56 1.0000 . ?
 C56 C57 1.541(4) . ?
 C57 H57A 0.9900 . ?
 C57 H57B 0.9900 . ?

loop_
  _geom_angle_atom_site_label_1
  _geom_angle_atom_site_label_2
  _geom_angle_atom_site_label_3
  _geom_angle
  _geom_angle_site_symmetry_1
  _geom_angle_site_symmetry_3
  _geom_angle_publ_flag
 C2 C1 C6 111.7(2) . . ?
 C2 C1 C18 113.5(2) . . ?
 C6 C1 C18 102.24(18) . . ?
 C10 C1 C2 105.92(19) . . ?
 C10 C1 C6 116.6(2) . . ?
 C10 C1 C18 107.0(2) . . ?
 C1 C2 H2A 109.4 . . ?
 C1 C2 H2B 109.4 . . ?
 H2A C2 H2B 108.0 . . ?
 C3 C2 C1 111.1(2) . . ?
 C3 C2 H2A 109.4 . . ?
 C3 C2 H2B 109.4 . . ?
 C2 C3 H3 121.1 . . ?
 C4 C3 C2 117.9(2) . . ?
 C4 C3 H3 121.1 . . ?
 C3 C4 H4 121.1 . . ?
 C3 C4 C5 117.9(2) . . ?
 C5 C4 H4 121.1 . . ?
 C4 C5 H5A 109.3 . . ?
 C4 C5 H5B 109.3 . . ?
 C4 C5 C6 111.6(2) . . ?
 H5A C5 H5B 108.0 . . ?
 C6 C5 H5A 109.3 . . ?
 C6 C5 H5B 109.3 . . ?
 C1 C6 C15 102.13(19) . . ?
 C5 C6 C1 111.7(2) . . ?
 C5 C6 C15 113.80(19) . . ?
 C7 C6 C1 116.57(19) . . ?
 C7 C6 C5 106.6(2) . . ?
 C7 C6 C15 106.1(2) . . ?
 O2 C7 C6 118.9(2) . . ?
 O2 C7 C8 119.2(2) . . ?
 C8 C7 C6 121.9(2) . . ?
 C9 C8 C7 121.1(2) . . ?
 C14 C8 C7 119.6(2) . . ?
 C14 C8 C9 119.3(2) . . ?
 C8 C9 C10 121.6(2) . . ?
 C11 C9 C8 119.3(2) . . ?
 C11 C9 C10 119.1(2) . . ?
 O1 C10 C1 119.2(2) . . ?
 O1 C10 C9 119.1(2) . . ?
 C9 C10 C1 121.7(2) . . ?
 C9 C11 H11 119.7 . . ?
 C12 C11 C9 120.6(3) . . ?
 C12 C11 H11 119.7 . . ?
 C11 C12 H12 119.7 . . ?
 C11 C12 C13 120.5(3) . . ?
 C13 C12 H12 119.7 . . ?
 C12 C13 H13 120.3 . . ?
 C14 C13 C12 119.4(3) . . ?
 C14 C13 H13 120.3 . . ?
 C8 C14 H14 119.6 . . ?
 C13 C14 C8 120.8(3) . . ?
 C13 C14 H14 119.6 . . ?
 C6 C15 H15 115.6 . . ?
 C16 C15 C6 108.2(2) . . ?
 C16 C15 H15 115.6 . . ?
 C16 C15 C19 99.8(2) . . ?
 C19 C15 C6 99.85(18) . . ?
 C19 C15 H15 115.6 . . ?
 C15 C16 H16 126.2 . . ?
 C17 C16 C15 107.6(2) . . ?
 C17 C16 H16 126.2 . . ?
 C16 C17 H17 126.1 . . ?
 C16 C17 C18 107.7(2) . . ?
 C18 C17 H17 126.1 . . ?
 C1 C18 H18 115.8 . . ?
 C17 C18 C1 107.3(2) . . ?
 C17 C18 H18 115.8 . . ?
 C17 C18 C19 99.3(2) . . ?
 C19 C18 C1 100.5(2) . . ?
 C19 C18 H18 115.8 . . ?
 C15 C19 C18 94.2(2) . . ?
 C15 C19 H19A 112.9 . . ?
 C15 C19 H19B 112.9 . . ?
 C18 C19 H19A 112.9 . . ?
 C18 C19 H19B 112.9 . . ?
 H19A C19 H19B 110.3 . . ?
 C21 C20 C25 119.9(2) . . ?
 C21 C20 C29 119.2(2) . . ?
 C25 C20 C29 121.0(2) . . ?
 C20 C21 H21 119.8 . . ?
 C20 C21 C22 120.3(3) . . ?
 C22 C21 H21 119.8 . . ?
 C21 C22 H22 120.1 . . ?
 C21 C22 C23 119.8(3) . . ?
 C23 C22 H22 120.1 . . ?
 C22 C23 H23 119.9 . . ?
 C24 C23 C22 120.2(3) . . ?
 C24 C23 H23 119.9 . . ?
 C23 C24 H24 119.6 . . ?
 C23 C24 C25 120.9(3) . . ?
 C25 C24 H24 119.6 . . ?
 C20 C25 C26 121.6(2) . . ?
 C24 C25 C20 119.0(3) . . ?
 C24 C25 C26 119.4(2) . . ?
 O4 C26 C25 120.1(2) . . ?
 O4 C26 C27 118.2(2) . . ?
 C25 C26 C27 121.6(2) . . ?
 C26 C27 C28 116.5(2) . . ?
 C26 C27 C33 105.23(19) . . ?
 C26 C27 C34 108.7(2) . . ?
 C28 C27 C34 102.08(19) . . ?
 C33 C27 C28 111.8(2) . . ?
 C33 C27 C34 112.8(2) . . ?
 C27 C28 C36 102.3(2) . . ?
 C29 C28 C27 116.5(2) . . ?
 C29 C28 C30 106.3(2) . . ?
 C29 C28 C36 106.8(2) . . ?
 C30 C28 C27 111.6(2) . . ?
 C30 C28 C36 113.6(2) . . ?
 O3 C29 C20 119.8(2) . . ?
 O3 C29 C28 118.6(2) . . ?
 C20 C29 C28 121.6(2) . . ?
 C28 C30 H30A 109.3 . . ?
 C28 C30 H30B 109.3 . . ?
 H30A C30 H30B 108.0 . . ?
 C31 C30 C28 111.5(2) . . ?
 C31 C30 H30A 109.3 . . ?
 C31 C30 H30B 109.3 . . ?
 C30 C31 H31 120.9 . . ?
 C32 C31 C30 118.1(3) . . ?
 C32 C31 H31 120.9 . . ?
 C31 C32 H32 121.3 . . ?
 C31 C32 C33 117.3(3) . . ?
 C33 C32 H32 121.3 . . ?
 C27 C33 H33A 109.4 . . ?
 C27 C33 H33B 109.4 . . ?
 C32 C33 C27 111.2(2) . . ?
 C32 C33 H33A 109.4 . . ?
 C32 C33 H33B 109.4 . . ?
 H33A C33 H33B 108.0 . . ?
 C27 C34 H34 115.8 . . ?
 C35 C34 C27 99.9(2) . . ?
 C35 C34 H34 115.8 . . ?
 C38 C34 C27 107.5(2) . . ?
 C38 C34 H34 115.8 . . ?
 C38 C34 C35 99.7(2) . . ?
 C34 C35 H35A 112.9 . . ?
 C34 C35 H35B 112.9 . . ?
 H35A C35 H35B 110.3 . . ?
 C36 C35 C34 94.4(2) . . ?
 C36 C35 H35A 112.9 . . ?
 C36 C35 H35B 112.9 . . ?
 C28 C36 H36 115.7 . . ?
 C35 C36 C28 99.80(19) . . ?
 C35 C36 H36 115.7 . . ?
 C37 C36 C28 108.0(2) . . ?
 C37 C36 C35 99.7(2) . . ?
 C37 C36 H36 115.7 . . ?
 C36 C37 H37 126.0 . . ?
 C38 C37 C36 107.9(2) . . ?
 C38 C37 H37 126.0 . . ?
 C34 C38 H38 126.2 . . ?
 C37 C38 C34 107.6(3) . . ?
 C37 C38 H38 126.2 . . ?
 C40 C39 C45 119.1(2) . . ?
 C44 C39 C40 119.2(2) . . ?
 C44 C39 C45 121.7(2) . . ?
 C39 C40 H40 119.6 . . ?
 C41 C40 C39 120.7(2) . . ?
 C41 C40 H40 119.6 . . ?
 C40 C41 H41 120.0 . . ?
 C40 C41 C42 120.0(2) . . ?
 C42 C41 H41 120.0 . . ?
 C41 C42 H42 120.0 . . ?
 C43 C42 C41 119.9(2) . . ?
 C43 C42 H42 120.0 . . ?
 C42 C43 H43 119.8 . . ?
 C42 C43 C44 120.5(2) . . ?
 C44 C43 H43 119.8 . . ?
 C39 C44 C48 121.0(2) . . ?
 C43 C44 C39 119.7(2) . . ?
 C43 C44 C48 119.3(2) . . ?
 O6 C45 C39 119.9(2) . . ?
 O6 C45 C46 119.2(2) . . ?
 C39 C45 C46 120.9(2) . . ?
 C45 C46 C47 116.0(2) . . ?
 C45 C46 C52 105.12(19) . . ?
 C45 C46 C56 107.70(19) . . ?
 C47 C46 C56 102.19(19) . . ?
 C52 C46 C47 112.20(19) . . ?
 C52 C46 C56 113.8(2) . . ?
 C46 C47 C53 102.1(2) . . ?
 C48 C47 C46 116.84(18) . . ?
 C48 C47 C49 105.2(2) . . ?
 C48 C47 C53 107.4(2) . . ?
 C49 C47 C46 111.4(2) . . ?
 C49 C47 C53 114.14(18) . . ?
 O5 C48 C44 119.9(2) . . ?
 O5 C48 C47 119.2(2) . . ?
 C44 C48 C47 120.9(2) . . ?
 C47 C49 H49A 109.4 . . ?
 C47 C49 H49B 109.4 . . ?
 H49A C49 H49B 108.0 . . ?
 C50 C49 C47 111.15(19) . . ?
 C50 C49 H49A 109.4 . . ?
 C50 C49 H49B 109.4 . . ?
 C49 C50 H50 121.1 . . ?
 C51 C50 C49 117.9(2) . . ?
 C51 C50 H50 121.1 . . ?
 C50 C51 H51 121.1 . . ?
 C50 C51 C52 117.9(2) . . ?
 C52 C51 H51 121.1 . . ?
 C46 C52 H52A 109.5 . . ?
 C46 C52 H52B 109.5 . . ?
 C51 C52 C46 110.7(2) . . ?
 C51 C52 H52A 109.5 . . ?
 C51 C52 H52B 109.5 . . ?
 H52A C52 H52B 108.1 . . ?
 C47 C53 H53 115.5 . . ?
 C54 C53 C47 108.1(2) . . ?
 C54 C53 H53 115.5 . . ?
 C54 C53 C57 100.0(2) . . ?
 C57 C53 C47 100.05(19) . . ?
 C57 C53 H53 115.5 . . ?
 C53 C54 H54 126.2 . . ?
 C55 C54 C53 107.6(2) . . ?
 C55 C54 H54 126.2 . . ?
 C54 C55 H55 126.1 . . ?
 C54 C55 C56 107.7(2) . . ?
 C56 C55 H55 126.1 . . ?
 C46 C56 H56 115.7 . . ?
 C55 C56 C46 107.7(2) . . ?
 C55 C56 H56 115.7 . . ?
 C55 C56 C57 99.9(2) . . ?
 C57 C56 C46 100.2(2) . . ?
 C57 C56 H56 115.7 . . ?
 C53 C57 H57A 113.0 . . ?
 C53 C57 H57B 113.0 . . ?
 C56 C57 C53 93.5(2) . . ?
 C56 C57 H57A 113.0 . . ?
 C56 C57 H57B 113.0 . . ?
 H57A C57 H57B 110.4 . . ?

loop_
  _geom_torsion_atom_site_label_1
  _geom_torsion_atom_site_label_2
  _geom_torsion_atom_site_label_3
  _geom_torsion_atom_site_label_4
  _geom_torsion
  _geom_torsion_site_symmetry_1
  _geom_torsion_site_symmetry_2
  _geom_torsion_site_symmetry_3
  _geom_torsion_site_symmetry_4
  _geom_torsion_publ_flag
 O2 C7 C8 C9 -174.4(2) . . . . ?
 O2 C7 C8 C14 5.2(4) . . . . ?
 O4 C26 C27 C28 -173.6(2) . . . . ?
 O4 C26 C27 C33 62.0(3) . . . . ?
 O4 C26 C27 C34 -59.0(3) . . . . ?
 O6 C45 C46 C47 -168.3(2) . . . . ?
 O6 C45 C46 C52 67.1(3) . . . . ?
 O6 C45 C46 C56 -54.5(3) . . . . ?
 C1 C2 C3 C4 49.7(3) . . . . ?
 C1 C6 C7 O2 173.2(2) . . . . ?
 C1 C6 C7 C8 -7.4(3) . . . . ?
 C1 C6 C15 C16 65.6(2) . . . . ?
 C1 C6 C15 C19 -38.2(2) . . . . ?
 C1 C18 C19 C15 -59.0(2) . . . . ?
 C2 C1 C6 C5 1.9(3) . . . . ?
 C2 C1 C6 C7 124.7(2) . . . . ?
 C2 C1 C6 C15 -120.1(2) . . . . ?
 C2 C1 C10 O1 57.2(3) . . . . ?
 C2 C1 C10 C9 -121.9(2) . . . . ?
 C2 C1 C18 C17 52.6(3) . . . . ?
 C2 C1 C18 C19 155.9(2) . . . . ?
 C2 C3 C4 C5 -0.3(4) . . . . ?
 C3 C4 C5 C6 -48.3(3) . . . . ?
 C4 C5 C6 C1 44.3(3) . . . . ?
 C4 C5 C6 C7 -84.1(2) . . . . ?
 C4 C5 C6 C15 159.3(2) . . . . ?
 C5 C6 C7 O2 -61.3(3) . . . . ?
 C5 C6 C7 C8 118.1(2) . . . . ?
 C5 C6 C15 C16 -55.0(3) . . . . ?
 C5 C6 C15 C19 -158.8(2) . . . . ?
 C6 C1 C2 C3 -47.5(3) . . . . ?
 C6 C1 C10 O1 -177.9(2) . . . . ?
 C6 C1 C10 C9 3.0(3) . . . . ?
 C6 C1 C18 C17 -67.8(2) . . . . ?
 C6 C1 C18 C19 35.5(2) . . . . ?
 C6 C7 C8 C9 6.2(4) . . . . ?
 C6 C7 C8 C14 -174.3(2) . . . . ?
 C6 C15 C16 C17 -70.6(3) . . . . ?
 C6 C15 C19 C18 59.9(2) . . . . ?
 C7 C6 C15 C16 -171.8(2) . . . . ?
 C7 C6 C15 C19 84.4(2) . . . . ?
 C7 C8 C9 C10 0.1(4) . . . . ?
 C7 C8 C9 C11 179.6(2) . . . . ?
 C7 C8 C14 C13 179.6(3) . . . . ?
 C8 C9 C10 O1 176.2(2) . . . . ?
 C8 C9 C10 C1 -4.7(4) . . . . ?
 C8 C9 C11 C12 0.4(4) . . . . ?
 C9 C8 C14 C13 -0.8(4) . . . . ?
 C9 C11 C12 C13 -0.2(5) . . . . ?
 C10 C1 C2 C3 80.4(2) . . . . ?
 C10 C1 C6 C5 -120.1(2) . . . . ?
 C10 C1 C6 C7 2.8(3) . . . . ?
 C10 C1 C6 C15 117.9(2) . . . . ?
 C10 C1 C18 C17 169.1(2) . . . . ?
 C10 C1 C18 C19 -87.6(2) . . . . ?
 C10 C9 C11 C12 180.0(3) . . . . ?
 C11 C9 C10 O1 -3.4(4) . . . . ?
 C11 C9 C10 C1 175.7(2) . . . . ?
 C11 C12 C13 C14 -0.5(5) . . . . ?
 C12 C13 C14 C8 1.0(4) . . . . ?
 C14 C8 C9 C10 -179.5(2) . . . . ?
 C14 C8 C9 C11 0.1(4) . . . . ?
 C15 C6 C7 O2 60.3(3) . . . . ?
 C15 C6 C7 C8 -120.3(2) . . . . ?
 C15 C16 C17 C18 0.4(3) . . . . ?
 C16 C15 C19 C18 -50.7(2) . . . . ?
 C16 C17 C18 C1 70.3(3) . . . . ?
 C16 C17 C18 C19 -33.8(3) . . . . ?
 C17 C18 C19 C15 50.7(2) . . . . ?
 C18 C1 C2 C3 -162.5(2) . . . . ?
 C18 C1 C6 C5 123.6(2) . . . . ?
 C18 C1 C6 C7 -113.6(2) . . . . ?
 C18 C1 C6 C15 1.6(2) . . . . ?
 C18 C1 C10 O1 -64.2(3) . . . . ?
 C18 C1 C10 C9 116.7(2) . . . . ?
 C19 C15 C16 C17 33.3(3) . . . . ?
 C20 C21 C22 C23 0.4(4) . . . . ?
 C20 C25 C26 O4 170.4(2) . . . . ?
 C20 C25 C26 C27 -9.8(4) . . . . ?
 C21 C20 C25 C24 0.8(4) . . . . ?
 C21 C20 C25 C26 -176.9(2) . . . . ?
 C21 C20 C29 O3 5.7(4) . . . . ?
 C21 C20 C29 C28 -172.8(2) . . . . ?
 C21 C22 C23 C24 0.1(5) . . . . ?
 C22 C23 C24 C25 -0.2(4) . . . . ?
 C23 C24 C25 C20 -0.3(4) . . . . ?
 C23 C24 C25 C26 177.4(3) . . . . ?
 C24 C25 C26 O4 -7.2(4) . . . . ?
 C24 C25 C26 C27 172.5(2) . . . . ?
 C25 C20 C21 C22 -0.8(4) . . . . ?
 C25 C20 C29 O3 -173.5(2) . . . . ?
 C25 C20 C29 C28 8.1(4) . . . . ?
 C25 C26 C27 C28 6.7(3) . . . . ?
 C25 C26 C27 C33 -117.7(2) . . . . ?
 C25 C26 C27 C34 121.2(3) . . . . ?
 C26 C27 C28 C29 3.0(3) . . . . ?
 C26 C27 C28 C30 -119.2(2) . . . . ?
 C26 C27 C28 C36 119.1(2) . . . . ?
 C26 C27 C33 C32 79.5(2) . . . . ?
 C26 C27 C34 C35 -87.5(2) . . . . ?
 C26 C27 C34 C38 168.9(2) . . . . ?
 C27 C28 C29 O3 171.1(2) . . . . ?
 C27 C28 C29 C20 -10.4(3) . . . . ?
 C27 C28 C30 C31 44.4(3) . . . . ?
 C27 C28 C36 C35 -37.8(3) . . . . ?
 C27 C28 C36 C37 65.8(2) . . . . ?
 C27 C34 C35 C36 -59.5(2) . . . . ?
 C27 C34 C38 C37 70.4(3) . . . . ?
 C28 C27 C33 C32 -47.8(3) . . . . ?
 C28 C27 C34 C35 36.1(3) . . . . ?
 C28 C27 C34 C38 -67.5(3) . . . . ?
 C28 C30 C31 C32 -48.5(3) . . . . ?
 C28 C36 C37 C38 -70.4(3) . . . . ?
 C29 C20 C21 C22 -180.0(2) . . . . ?
 C29 C20 C25 C24 179.9(2) . . . . ?
 C29 C20 C25 C26 2.3(4) . . . . ?
 C29 C28 C30 C31 -83.5(3) . . . . ?
 C29 C28 C36 C35 85.0(2) . . . . ?
 C29 C28 C36 C37 -171.3(2) . . . . ?
 C30 C28 C29 O3 -63.9(3) . . . . ?
 C30 C28 C29 C20 114.6(2) . . . . ?
 C30 C28 C36 C35 -158.2(2) . . . . ?
 C30 C28 C36 C37 -54.5(3) . . . . ?
 C30 C31 C32 C33 -0.2(4) . . . . ?
 C31 C32 C33 C27 49.8(3) . . . . ?
 C33 C27 C28 C29 124.0(2) . . . . ?
 C33 C27 C28 C30 1.8(3) . . . . ?
 C33 C27 C28 C36 -119.9(2) . . . . ?
 C33 C27 C34 C35 156.2(2) . . . . ?
 C33 C27 C34 C38 52.7(3) . . . . ?
 C34 C27 C28 C29 -115.2(2) . . . . ?
 C34 C27 C28 C30 122.6(2) . . . . ?
 C34 C27 C28 C36 0.9(3) . . . . ?
 C34 C27 C33 C32 -162.1(2) . . . . ?
 C34 C35 C36 C28 60.2(2) . . . . ?
 C34 C35 C36 C37 -50.2(2) . . . . ?
 C35 C34 C38 C37 -33.3(3) . . . . ?
 C35 C36 C37 C38 33.3(3) . . . . ?
 C36 C28 C29 O3 57.6(3) . . . . ?
 C36 C28 C29 C20 -123.9(2) . . . . ?
 C36 C28 C30 C31 159.4(2) . . . . ?
 C36 C37 C38 C34 0.1(3) . . . . ?
 C38 C34 C35 C36 50.3(2) . . . . ?
 C39 C40 C41 C42 -0.3(4) . . . . ?
 C39 C44 C48 O5 -169.2(2) . . . . ?
 C39 C44 C48 C47 13.0(4) . . . . ?
 C39 C45 C46 C47 13.2(3) . . . . ?
 C39 C45 C46 C52 -111.4(2) . . . . ?
 C39 C45 C46 C56 126.9(2) . . . . ?
 C40 C39 C44 C43 0.6(4) . . . . ?
 C40 C39 C44 C48 177.9(2) . . . . ?
 C40 C39 C45 O6 -9.9(4) . . . . ?
 C40 C39 C45 C46 168.6(2) . . . . ?
 C40 C41 C42 C43 0.3(4) . . . . ?
 C41 C42 C43 C44 0.1(4) . . . . ?
 C42 C43 C44 C39 -0.6(4) . . . . ?
 C42 C43 C44 C48 -178.0(2) . . . . ?
 C43 C44 C48 O5 8.2(4) . . . . ?
 C43 C44 C48 C47 -169.6(2) . . . . ?
 C44 C39 C40 C41 -0.1(4) . . . . ?
 C44 C39 C45 O6 166.8(2) . . . . ?
 C44 C39 C45 C46 -14.7(3) . . . . ?
 C45 C39 C40 C41 176.6(2) . . . . ?
 C45 C39 C44 C43 -176.1(2) . . . . ?
 C45 C39 C44 C48 1.2(4) . . . . ?
 C45 C46 C47 C48 0.4(3) . . . . ?
 C45 C46 C47 C49 -120.5(2) . . . . ?
 C45 C46 C47 C53 117.3(2) . . . . ?
 C45 C46 C52 C51 80.4(2) . . . . ?
 C45 C46 C56 C55 170.4(2) . . . . ?
 C45 C46 C56 C57 -85.7(2) . . . . ?
 C46 C47 C48 O5 169.0(2) . . . . ?
 C46 C47 C48 C44 -13.2(3) . . . . ?
 C46 C47 C49 C50 45.9(3) . . . . ?
 C46 C47 C53 C54 66.5(2) . . . . ?
 C46 C47 C53 C57 -37.7(2) . . . . ?
 C46 C56 C57 C53 -59.8(2) . . . . ?
 C47 C46 C52 C51 -46.6(3) . . . . ?
 C47 C46 C56 C55 -66.9(2) . . . . ?
 C47 C46 C56 C57 37.0(2) . . . . ?
 C47 C49 C50 C51 -49.1(3) . . . . ?
 C47 C53 C54 C55 -70.3(3) . . . . ?
 C47 C53 C57 C56 60.0(2) . . . . ?
 C48 C47 C49 C50 -81.6(2) . . . . ?
 C48 C47 C53 C54 -170.1(2) . . . . ?
 C48 C47 C53 C57 85.8(2) . . . . ?
 C49 C47 C48 O5 -66.9(3) . . . . ?
 C49 C47 C48 C44 110.9(2) . . . . ?
 C49 C47 C53 C54 -53.8(3) . . . . ?
 C49 C47 C53 C57 -157.9(2) . . . . ?
 C49 C50 C51 C52 -0.5(3) . . . . ?
 C50 C51 C52 C46 49.6(3) . . . . ?
 C52 C46 C47 C48 121.2(2) . . . . ?
 C52 C46 C47 C49 0.3(3) . . . . ?
 C52 C46 C47 C53 -121.9(2) . . . . ?
 C52 C46 C56 C55 54.3(3) . . . . ?
 C52 C46 C56 C57 158.17(19) . . . . ?
 C53 C47 C48 O5 55.1(3) . . . . ?
 C53 C47 C48 C44 -127.1(2) . . . . ?
 C53 C47 C49 C50 160.9(2) . . . . ?
 C53 C54 C55 C56 -0.1(3) . . . . ?
 C54 C53 C57 C56 -50.6(2) . . . . ?
 C54 C55 C56 C46 70.5(3) . . . . ?
 C54 C55 C56 C57 -33.6(3) . . . . ?
 C55 C56 C57 C53 50.4(2) . . . . ?
 C56 C46 C47 C48 -116.5(2) . . . . ?
 C56 C46 C47 C49 122.6(2) . . . . ?
 C56 C46 C47 C53 0.4(2) . . . . ?
 C56 C46 C52 C51 -162.0(2) . . . . ?
 C57 C53 C54 C55 33.8(3) . . . . ?

_shelx_res_file
;
    shelxl.res created by SHELXL-2014/7

TITL SRK-RG-234
CELL 0.7107 8.483 33.621 14.525 90 98.986 90
ZERR 12 0.002 0.009 0.004 0 0.003 0
LATT 1
SYMM 0.5-X,0.5+Y,0.5-Z
SFAC C H O
UNIT 228 192 24

L.S. 100
PLAN  -25
SIZE 0.06 0.8 0.35
TEMP -173
WPDB -2
HTAB
BOND $H
CONF
LIST 4
fmap 2
acta
SHEL 99999 0
OMIT -3 50
REM <olex2.extras>
REM <HklSrc "%.\\shelxl.hkl">
REM </olex2.extras>

WGHT    0.057300    2.436100
FVAR       0.79438
O1    3    0.114082    0.127831   -0.346757    11.00000    0.02674    0.03854 =
         0.04778   -0.00837    0.01080   -0.01098
O2    3    0.585981    0.236005   -0.279157    11.00000    0.02885    0.03209 =
         0.06177   -0.01354    0.00781   -0.00926
O3    3    0.071816    0.224089   -0.029053    11.00000    0.02696    0.03327 =
         0.05668    0.01358    0.00716    0.00652
O4    3    0.527672    0.111974    0.033734    11.00000    0.03072    0.04598 =
         0.04911    0.01120    0.01532    0.01648
O5    3    0.813210    0.012577    0.146754    11.00000    0.02701    0.06714 =
         0.02906   -0.01260    0.01006    0.00058
O6    3    0.425593    0.066514    0.375201    11.00000    0.02597    0.04266 =
         0.03247   -0.01073    0.01045    0.00251
C1    1    0.387710    0.138976   -0.355690    11.00000    0.02284    0.02024 =
         0.02191   -0.00156    0.00104   -0.00268
C2    1    0.363268    0.123070   -0.457199    11.00000    0.02845    0.02428 =
         0.02507   -0.00085    0.00712   -0.00079
AFIX  23
H2A   2    0.452950    0.105266   -0.465473    11.00000   -1.20000
H2B   2    0.263411    0.107375   -0.469046    11.00000   -1.20000
AFIX   0
C3    1    0.354516    0.156493   -0.525769    11.00000    0.03547    0.03172 =
         0.01678   -0.00270    0.00279    0.00077
AFIX  43
H3    2    0.270513    0.157959   -0.577228    11.00000   -1.20000
AFIX   0
C4    1    0.467576    0.183966   -0.512455    11.00000    0.03812    0.02559 =
         0.02331    0.00330    0.01151    0.00267
AFIX  43
H4    2    0.467603    0.205702   -0.554242    11.00000   -1.20000
AFIX   0
C5    1    0.596072    0.179672   -0.429016    11.00000    0.02892    0.02501 =
         0.02831    0.00105    0.00911   -0.00293
AFIX  23
H5A   2    0.659888    0.204431   -0.420748    11.00000   -1.20000
H5B   2    0.668290    0.157638   -0.440002    11.00000   -1.20000
AFIX   0
C6    1    0.524722    0.171158   -0.338872    11.00000    0.02016    0.02392 =
         0.02469   -0.00007    0.00479   -0.00169
C7    1    0.480508    0.211475   -0.301587    11.00000    0.02567    0.02541 =
         0.02607    0.00063    0.00504   -0.00279
C8    1    0.313350    0.221766   -0.292664    11.00000    0.02458    0.02601 =
         0.01906    0.00298    0.00397    0.00223
C9    1    0.191129    0.193476   -0.309740    11.00000    0.02219    0.02988 =
         0.01743    0.00180    0.00220    0.00221
C10   1    0.223028    0.151981   -0.337361    11.00000    0.02237    0.02826 =
         0.01724    0.00180    0.00189   -0.00391
C11   1    0.035706    0.204336   -0.300038    11.00000    0.02488    0.04002 =
         0.03349    0.00236    0.00822    0.00143
AFIX  43
H11   2   -0.047599    0.185228   -0.311132    11.00000   -1.20000
AFIX   0
C12   1    0.002211    0.242243   -0.274702    11.00000    0.03155    0.04600 =
         0.04678    0.00268    0.01190    0.01041
AFIX  43
H12   2   -0.104148    0.249237   -0.268550    11.00000   -1.20000
AFIX   0
C13   1    0.122250    0.270525   -0.257936    11.00000    0.03920    0.03516 =
         0.04501   -0.00109    0.01296    0.01062
AFIX  43
H13   2    0.098358    0.296866   -0.240874    11.00000   -1.20000
AFIX   0
C14   1    0.277361    0.260033   -0.266284    11.00000    0.03305    0.02967 =
         0.03018    0.00029    0.00620   -0.00133
AFIX  43
H14   2    0.360115    0.279231   -0.253823    11.00000   -1.20000
AFIX   0
C15   1    0.647663    0.151401   -0.257919    11.00000    0.02192    0.03187 =
         0.02435    0.00129    0.00035   -0.00096
AFIX  13
H15   2    0.728606    0.169832   -0.223340    11.00000   -1.20000
AFIX   0
C16   1    0.713781    0.114203   -0.296115    11.00000    0.02600    0.03499 =
         0.03009    0.00604    0.00392    0.00627
AFIX  43
H16   2    0.819433    0.110644   -0.308735    11.00000   -1.20000
AFIX   0
C17   1    0.597285    0.087348   -0.308868    11.00000    0.03885    0.02615 =
         0.02990    0.00408    0.00468    0.00859
AFIX  43
H17   2    0.604960    0.061089   -0.331907    11.00000   -1.20000
AFIX   0
C18   1    0.449884    0.106177   -0.280013    11.00000    0.03033    0.02545 =
         0.02449    0.00482    0.00393   -0.00338
AFIX  13
H18   2    0.367478    0.087248   -0.263856    11.00000   -1.20000
AFIX   0
C19   1    0.530500    0.132629   -0.199989    11.00000    0.02957    0.03597 =
         0.02196    0.00403    0.00356    0.00304
AFIX  23
H19A  2    0.456569    0.152263   -0.179142    11.00000   -1.20000
H19B  2    0.584590    0.117135   -0.146212    11.00000   -1.20000
AFIX   0

C20   1    0.344592    0.208766   -0.008227    11.00000    0.02585    0.03221 =
         0.01666   -0.00266    0.00431   -0.00201
C21   1    0.384941    0.247139   -0.031161    11.00000    0.02892    0.03710 =
         0.02806   -0.00143    0.00820   -0.00190
AFIX  43
H21   2    0.304106    0.266793   -0.044346    11.00000   -1.20000
AFIX   0
C22   1    0.542853    0.256935   -0.034925    11.00000    0.04098    0.04035 =
         0.03910   -0.00431    0.01009   -0.01435
AFIX  43
H22   2    0.570073    0.283260   -0.050278    11.00000   -1.20000
AFIX   0
C23   1    0.661390    0.228002   -0.016092    11.00000    0.02337    0.05934 =
         0.04113   -0.01029    0.00873   -0.00921
AFIX  43
H23   2    0.769495    0.234666   -0.018513    11.00000   -1.20000
AFIX   0
C24   1    0.622320    0.190012    0.005877    11.00000    0.02167    0.04553 =
         0.03445   -0.00678    0.00584   -0.00312
AFIX  43
H24   2    0.703815    0.170492    0.018421    11.00000   -1.20000
AFIX   0
C25   1    0.463698    0.179570    0.010088    11.00000    0.02295    0.03912 =
         0.01736   -0.00768    0.00244    0.00157
C26   1    0.424943    0.137822    0.030101    11.00000    0.02372    0.03817 =
         0.02177    0.00085    0.00228    0.01004
C27   1    0.258570    0.125707    0.047055    11.00000    0.02176    0.02395 =
         0.02989   -0.00393    0.00171    0.00482
C28   1    0.125369    0.158928    0.030961    11.00000    0.01904    0.02412 =
         0.03003   -0.00145   -0.00113    0.00347
C29   1    0.175179    0.199177   -0.004767    11.00000    0.02392    0.02869 =
         0.02315   -0.00225    0.00420    0.00346
C30   1    0.055637    0.167763    0.121736    11.00000    0.02588    0.02841 =
         0.03340    0.00296    0.00993    0.00116
AFIX  23
H30A  2   -0.005474    0.192950    0.114160    11.00000   -1.20000
H30B  2   -0.018767    0.146191    0.132558    11.00000   -1.20000
AFIX   0
C31   1    0.186204    0.171072    0.205370    11.00000    0.03414    0.03598 =
         0.03068   -0.00052    0.01074   -0.00021
AFIX  43
H31   2    0.189043    0.192791    0.247434    11.00000   -1.20000
AFIX   0
C32   1    0.295983    0.142910    0.218157    11.00000    0.03684    0.03720 =
         0.02717    0.00489    0.00415   -0.00022
AFIX  43
H32   2    0.380477    0.143671    0.269442    11.00000   -1.20000
AFIX   0
C33   1    0.281835    0.109501    0.148092    11.00000    0.02427    0.02811 =
         0.03706    0.00264    0.00895    0.00096
AFIX  23
H33A  2    0.189969    0.092426    0.156299    11.00000   -1.20000
H33B  2    0.379509    0.092960    0.159223    11.00000   -1.20000
AFIX   0
C34   1    0.190196    0.093151   -0.028093    11.00000    0.03796    0.02983 =
         0.03794   -0.01472   -0.00061    0.00949
AFIX  13
H34   2    0.269407    0.073451   -0.044796    11.00000   -1.20000
AFIX   0
C35   1    0.113162    0.120426   -0.107582    11.00000    0.03685    0.05327 =
         0.02936   -0.01181    0.00251   -0.00309
AFIX  23
H35A  2    0.189933    0.139346   -0.128263    11.00000   -1.20000
H35B  2    0.056536    0.105477   -0.161545    11.00000   -1.20000
AFIX   0
C36   1   -0.000391    0.140244   -0.049533    11.00000    0.02047    0.03770 =
         0.03342   -0.00514   -0.00341    0.00420
AFIX  13
H36   2   -0.079054    0.159300   -0.083822    11.00000   -1.20000
AFIX   0
C37   1   -0.070847    0.103670   -0.011082    11.00000    0.02403    0.03452 =
         0.05224   -0.00584   -0.00106   -0.00178
AFIX  43
H37   2   -0.176761    0.101065    0.001806    11.00000   -1.20000
AFIX   0
C38   1    0.041560    0.075812    0.001499    11.00000    0.03742    0.02676 =
         0.04958   -0.00740   -0.00291   -0.00372
AFIX  43
H38   2    0.030500    0.049734    0.024851    11.00000   -1.20000
AFIX   0

C39   1    0.460093    0.023184    0.253645    11.00000    0.02050    0.01617 =
         0.02155    0.00342    0.00339   -0.00008
C40   1    0.297453    0.013773    0.235761    11.00000    0.02227    0.02032 =
         0.02817    0.00446    0.00540   -0.00025
AFIX  43
H40   2    0.228618    0.022983    0.276880    11.00000   -1.20000
AFIX   0
C41   1    0.236121   -0.008688    0.159221    11.00000    0.02343    0.02593 =
         0.03434    0.00218   -0.00069   -0.00443
AFIX  43
H41   2    0.125618   -0.014992    0.147920    11.00000   -1.20000
AFIX   0
C42   1    0.336130   -0.022169    0.098358    11.00000    0.03483    0.02458 =
         0.03018   -0.00164   -0.00442   -0.00539
AFIX  43
H42   2    0.293816   -0.037567    0.045391    11.00000   -1.20000
AFIX   0
C43   1    0.497048   -0.013106    0.115145    11.00000    0.03004    0.02811 =
         0.02320   -0.00151    0.00410    0.00111
AFIX  43
H43   2    0.564985   -0.022275    0.073475    11.00000   -1.20000
AFIX   0
C44   1    0.560347    0.009420    0.192888    11.00000    0.02186    0.01887 =
         0.01977    0.00277    0.00196    0.00047
C45   1    0.519815    0.049273    0.333770    11.00000    0.02192    0.02195 =
         0.02185    0.00313    0.00625    0.00092
C46   1    0.699066    0.054191    0.367097    11.00000    0.01995    0.02436 =
         0.01880   -0.00005    0.00252   -0.00321
C47   1    0.812731    0.038190    0.299067    11.00000    0.01402    0.02972 =
         0.02077    0.00061    0.00290   -0.00111
C48   1    0.732724    0.019833    0.207461    11.00000    0.02245    0.03010 =
         0.02224    0.00263    0.00595    0.00267
C49   1    0.927186    0.005554    0.346424    11.00000    0.01777    0.02869 =
         0.02762   -0.00092    0.00038    0.00051
AFIX  23
H49A  2    0.978398   -0.008220    0.298596    11.00000   -1.20000
H49B  2    1.012241    0.018115    0.391504    11.00000   -1.20000
AFIX   0
C50   1    0.838562   -0.024393    0.396495    11.00000    0.02627    0.02387 =
         0.02874    0.00332   -0.00452   -0.00082
AFIX  43
H50   2    0.850989   -0.052146    0.387648    11.00000   -1.20000
AFIX   0
C51   1    0.742989   -0.010760    0.453115    11.00000    0.02848    0.03329 =
         0.02470    0.00690    0.00082   -0.00291
AFIX  43
H51   2    0.684010   -0.028407    0.485835    11.00000   -1.20000
AFIX   0
C52   1    0.730782    0.033525    0.463973    11.00000    0.02579    0.03488 =
         0.01997   -0.00079   -0.00033    0.00024
AFIX  23
H52A  2    0.831282    0.043820    0.499912    11.00000   -1.20000
H52B  2    0.642831    0.039767    0.499109    11.00000   -1.20000
AFIX   0
C53   1    0.899835    0.077512    0.274363    11.00000    0.02333    0.03338 =
         0.02921    0.00477    0.00515   -0.00161
AFIX  13
H53   2    0.953187    0.075982    0.217747    11.00000   -1.20000
AFIX   0
C54   1    1.003680    0.092130    0.362147    11.00000    0.02161    0.02837 =
         0.04434    0.00380   -0.00045   -0.00752
AFIX  43
H54   2    1.117009    0.091753    0.374248    11.00000   -1.20000
AFIX   0
C55   1    0.907970    0.105539    0.419020    11.00000    0.03257    0.02646 =
         0.04011   -0.00551    0.00006   -0.00848
AFIX  43
H55   2    0.940303    0.116470    0.479325    11.00000   -1.20000
AFIX   0
C56   1    0.737280    0.100300    0.370499    11.00000    0.02698    0.02437 =
         0.03288   -0.00101    0.00349    0.00043
AFIX  13
H56   2    0.656103    0.117637    0.393698    11.00000   -1.20000
AFIX   0
C57   1    0.760688    0.107319    0.268675    11.00000    0.02735    0.02531 =
         0.03874    0.01098    0.00495   -0.00246
AFIX  23
H57A  2    0.792659    0.134935    0.256788    11.00000   -1.20000
H57B  2    0.666770    0.099412    0.223021    11.00000   -1.20000
AFIX   0
HKLF 4

REM  SRK-RG-234
REM R1 =  0.0650 for    5711 Fo > 4sig(Fo)  and  0.0856 for all    7185 data
REM    568 parameters refined using      0 restraints

END

WGHT      0.0573      2.4362

REM No hydrogen bonds found for HTAB generation

REM Highest difference peak  0.423,  deepest hole -0.241,  1-sigma level  0.051
Q1    1   0.1078  0.0875  0.0837  11.00000  0.05    0.42
Q2    1  -0.0269  0.1160  0.0589  11.00000  0.05    0.38
Q3    1   0.5771  0.1360  0.0712  11.00000  0.05    0.34
Q4    1   0.1674  0.1469  0.1595  11.00000  0.05    0.33
Q5    1   0.0414  0.1439 -0.1009  11.00000  0.05    0.29
Q6    1   0.3044  0.0906 -0.0464  11.00000  0.05    0.28
Q7    1   0.1859  0.1421  0.0365  11.00000  0.05    0.27
Q8    1   0.6000  0.1619 -0.3021  11.00000  0.05    0.25
Q9    1   0.2258  0.1138  0.1011  11.00000  0.05    0.25
Q10   1  -0.0153  0.1113 -0.0634  11.00000  0.05    0.25
Q11   1   0.7540  0.0445  0.3302  11.00000  0.05    0.24
Q12   1   0.0314  0.1469  0.0780  11.00000  0.05    0.24
Q13   1   0.1606  0.1717 -0.0122  11.00000  0.05    0.23
Q14   1   0.3635  0.2246 -0.0396  11.00000  0.05    0.23
Q15   1   0.0611  0.1512 -0.0043  11.00000  0.05    0.23
Q16   1   0.6697  0.1363 -0.4006  11.00000  0.05    0.21
Q17   1   0.4937  0.1880 -0.3048  11.00000  0.05    0.21
Q18   1   0.5763  0.1722 -0.3781  11.00000  0.05    0.20
Q19   1   0.7132  0.0786  0.3665  11.00000  0.05    0.20
Q20   1   0.6200  0.0547  0.3428  11.00000  0.05    0.20
Q21   1  -0.1574  0.1094  0.0568  11.00000  0.05    0.20
Q22   1   0.4755  0.1575 -0.3486  11.00000  0.05    0.20
Q23   1   0.8655  0.0569  0.2811  11.00000  0.05    0.20
Q24   1   0.3220  0.1314  0.0147  11.00000  0.05    0.20
Q25   1  -0.0406  0.1711 -0.0646  11.00000  0.05    0.19
;
_shelx_res_checksum               48735
_shelx_hkl_file
;
   0   5   0    3.41    3.70
   0  -5   0   -0.15    2.96
  -1  -3   0 1138.83   45.06
   1   3   0 1095.10   54.63
   1  -1   110682.00  150.59
   1  -1   1 9971.93  144.63
   1   1   110125.25  144.32
   0   2   2 4176.40   65.80
   0  -2  -2 4523.45   67.82
   0  -2   2 4178.19   66.28
   1   3  -1  171.03   25.06
   1  -2   1   14.57    3.38
   1   2   1    3.86    4.92
   1  -2   1    5.67    4.33
  -1  -2  -1   -1.29    4.56
   1  -2   1    4.79    1.66
   0  -5   1  518.89   20.52
   0   5   1  545.64   23.55
   0  -5   1  552.16   24.25
   0  -5  -1  550.82   22.38
   0   3   2 3993.21   62.99
   0  -3   2 4088.42   65.30
   1   4   015557.62  228.07
  -1  -4   015572.87  223.36
   1  -3   1 2888.21   94.69
   1   3   1 2925.76   96.97
   1  -3   1 2954.73   98.37
   1  -3   1 2797.24   91.30
  -1  -4   116766.74  240.22
   0  -6   0 2403.90   79.38
   0   6   0 2398.35   81.87
   0  -4   2 5668.01   81.90
   0  -4   2 5654.20   87.93
   1  -4   1  476.13   10.32
   1  -4   1  488.44   20.19
  -1  -4  -1  474.52   11.91
   1   4   1  511.81   24.86
   1   5   0 3818.85   76.98
  -1  -5   0 3697.52   60.70
   1  -5   0 3677.83   94.38
  -1  -3   2   52.41    6.31
   0  -6  -1 3730.60   57.63
   0   6   1 3700.13   61.31
   0  -6   1 3668.74   62.70
   0  -6   1 3616.36   54.57
  -1  -5   1 1527.98   53.81
   1  -5  -1 1558.20   53.03
   1   0   2   -5.87  193.16
   1   0   2    3.85    3.75
   1  -1   2 4158.00   62.86
   1  -1   2 4270.86   66.15
   1   1   2 4199.12   67.95
   1  -1   2 4119.48   64.32
   1  -1   2 4011.95   66.02
   1  -4  -2  103.42    8.03
  -1  -4   2   86.78   25.58
   1   4  -2   48.60   21.00
   0  -7   0   -0.28    4.52
   0   0  -3    9.76    4.92
   0   0   3    4.93    4.95
   0   0   3    5.10    8.16
  -1  -6   0 5548.26   89.37
   1   6   0 5383.24   85.78
   1  -6   0 5731.82   87.85
   1  -3   2 1870.41   63.80
   1  -3   2 1920.76   63.30
  -1  -3  -2 1926.57   65.99
  -1   3  -2 1728.35   60.66
   1  -3   2 1936.05   66.96
   1   3   2 1699.52   58.72
   1   3   2 1914.83   65.96
   0  -2   3  992.73   41.53
   0  -2  -3  839.28   35.37
   0   2   3 1047.11   44.07
   0   2  -3 1037.12   43.28
   0   7   1  406.58   24.02
   0  -7   1  439.58   26.35
   0  -7   1  409.12   22.28
   0  -7  -1  454.55   24.41
   0  -7   1  454.14   27.33
   0  -7  -1  418.75   25.30
   0   7  -1  460.99   26.46
  -1  -6   1 3657.35   64.00
   1  -6  -1 3794.22   60.57
  -1  -6   1 3927.82   67.39
   1   0  -3  326.52   20.64
  -1   0   3  349.22   18.19
   1  -5  -2 2067.21   70.36
   1   5  -2 2001.22   72.08
   1  -1  -3 1538.31   55.36
   1   1  -3 1514.19   54.66
   1  -1  -3 1239.75  385.92
   0   6   2   39.00   11.85
   0  -6   2   49.32   13.60
   0  -6  -2   40.08    7.02
   0   6   2   33.95   13.91
   0  -6  -2   33.45   12.48
   0   6  -2   30.45   13.32
   0   6  -2   37.37    9.76
   0   3  -334920.75  492.76
   0   3   332735.27  460.75
   1   4   2 1622.65   57.33
  -1   4  -2 1704.92   59.61
   1   4   2 1618.76   57.15
  -1  -4  -2 1688.71   58.55
   1  -4   2 1670.62   58.76
   1  -4   2 1646.93   57.23
   1  -4   2 1741.03   57.29
  -1  -4  -2 1662.81   58.55
  -1   4  -2 1625.60   54.43
  -1  -6  -1 1363.49   58.12
   1  -6   1 1334.84   51.85
   1   6   1 1455.02   54.56
   1  -6   1 1329.53   53.05
   1   6   1 1274.82   53.61
  -1  -6  -1 1519.60   55.32
   1  -2  -3    3.00    7.53
   1   2  -3   29.66   23.13
  -2   0   1    4.41    1.86
   2   0  -1    4.60    7.07
  -2   0   1    6.81    6.79
   2   0  -1    3.32    2.75
  -2   0   0 1093.69   44.01
   2   0   0 1082.22   44.27
   2   0   0 1059.39   39.72
  -2   0   0 1129.13   41.97
   2   0   0 1101.09   45.22
  -2   1   1 5126.31   85.04
  -2  -1   1 4959.88   83.14
  -2   1   1 5119.84   74.29
  -2  -1   1 5162.95   77.21
   2   1  -1 4996.87   75.15
   2  -1  -1 5071.83   73.73
   2  -1  -1 5085.83   83.29
   2   1  -1 4788.81   79.55
  -1  -7   0  553.17   41.29
  -1  -7   0  651.58   30.76
   1   7   0  605.80   27.35
   1  -7   0  625.57   27.35
   1   7   0  680.05   30.78
   2  -1   0 7144.74  111.23
  -2   1   0 7758.84  119.78
  -2   1   0 7486.89  113.18
   2   1   0 7642.22  118.67
  -2   1   0 7552.93  105.50
  -2   1   0 7610.67  106.13
  -2  -1   0 7758.51  111.68
   2   1   0 7220.88  104.87
   2   1   0 7481.25  122.84
   0  -4   3  770.42   34.04
   0   4  -3  791.50   40.36
   0  -4  -3  670.99   29.75
   0   4   3  748.24   32.32
   0  -4  -3  842.37   36.86
   1   3  -3  264.50   18.64
   1  -3  -3  258.09   21.98
   1  -3  -3  255.41   23.60
  -1  -3   3  257.09   18.55
   1   7  -1  157.64   15.97
   1  -7  -1  160.97   12.45
  -1  -7   1  160.31   13.18
  -1  -7   1  179.66   15.64
   1   7  -1  165.30   12.10
  -2  -2   113461.82  200.47
  -2  -2   112735.83  182.59
   2   2  -112742.98  190.00
   2   2  -113355.38  199.67
  -2   2   113661.46  190.70
  -2   2   113205.23  195.35
   2  -2  -113357.86  186.97
  -2  -2   113406.84  192.77
  -2   2   113493.57  193.00
   1   6  -2 6842.71  108.19
   1   6  -2 7075.90  111.16
  -1  -6   2 7032.28  113.35
   1  -6  -2 7242.27  109.95
   2   2   0 6973.72  103.11
   2   2   0 7127.41  112.46
  -2  -2   0 7207.32  105.73
  -2   2   0 7169.62  111.76
   2  -2   0 6900.96  105.36
  -2  -2   0 7083.13  112.25
   2  -2   0 7120.52  109.84
  -2   2   0 7514.10  113.62
   2  -2   0 7146.51  110.94
   1  -5   2 1250.11   49.72
   1   5   2 1247.51   50.58
  -1   5  -2 1310.96   56.24
  -1  -5  -2 1374.98   54.73
  -1   5  -2 1321.98   49.15
   1   5   2 1320.51   56.33
  -1  -5  -2 1219.57   48.63
   1  -5   2 1286.17   47.21
   0   8   1 1946.04   66.63
   0  -8  -1 1930.59   71.89
   0  -8   1 1761.60   60.11
   0   8   1 1906.75   67.79
   0  -8   1 1816.80   66.44
   0  -8  -1 1741.61   59.77
   0   8  -1 1828.05   61.76
   0   7   2  714.91   46.69
   0   7  -2  698.68   32.47
   0   7   2  725.79   33.08
   0  -7  -2  679.04   32.20
   0  -7   2  628.93   34.28
   0   7  -2  641.52   28.64
   0  -7  -2  701.77   30.90
   1   4  -3  141.67   13.17
   1  -4  -3  182.00   14.64
  -1  -4   3  169.95   34.92
  -1  -4   3  177.40   13.30
   2   3  -1   -1.94    9.96
   2  -3  -1    3.77    5.47
  -2  -3   1   -4.17    5.81
   2   3  -1    7.60    8.43
  -2  -3   1   -0.27    5.12
  -2   3   1   -7.48    9.68
   2  -3  -1    2.03    2.90
  -2   3   1    2.86    3.04
   2  -3   0 2707.43   92.91
   2  -3   0 2664.63   90.07
   2   3   0 2663.66   89.24
  -2   3   0 2784.30   93.97
   2   3   0 2746.69   95.65
  -2   3   0 2848.65   96.84
  -2  -3   0 2756.28   95.67
  -2  -3   0 2898.35   96.69
   1  -7   1 4492.99   73.31
   1  -7   1 4481.34   72.52
  -1  -7  -1 4691.08   78.11
   1   7   1 4418.76   75.92
   1   7   1 4624.32   74.81
  -1  -7  -1 4313.21   73.81
  -1   0  -3  924.07   39.12
  -1   0  -3 1051.99   43.67
   1   0   3  955.24   39.30
   1   0   3 1051.24   41.37
   0  -5   3 4464.74   67.56
   0  -5  -3 4601.05   92.62
   0  -5   3 4297.12   77.20
  -1   1  -3   40.02   10.82
  -1   1  -3   33.61    7.36
   1  -1   3   31.30   14.71
   1   1   3   26.31    7.72
   1  -1   3   35.43   12.89
   1   1   3   24.64    8.12
   1  -1   3   23.13   21.20
  -1  -1  -3   27.91   20.12
  -1  -1  -3   22.14    5.41
  -2   1   2   65.42   18.11
  -2  -1   2   68.20    6.15
   2   1  -2   64.29   15.17
   2  -1  -2   57.63   19.29
  -2   1   2   70.08   20.24
   2   1  -2   47.00    7.28
  -2   1   2   66.51    4.67
  -2  -1   2   82.99   27.76
   2   0   1    5.01    6.34
   2   0   1    3.12    2.74
  -2   0  -1    3.59    0.66
  -2   0  -1    6.91    6.22
   2  -1   118567.33  259.23
  -2  -1  -118385.72  258.72
   2  -1   117408.90  251.30
   2   1   117579.35  255.26
  -2   1  -117515.09  255.07
   2  -1   117741.74  256.36
  -2   1  -118526.00  258.66
  -2   1  -118911.37  264.19
   2   1   117649.70  249.52
  -1  -2  -311327.97  168.17
  -1   2  -311231.70  166.05
   1  -2   310940.40  161.47
   1   2   310549.00  156.34
   1   2   311233.53  164.40
  -1   2  -311172.63  166.53
  -1   2  -310743.06  154.81
   2  -2  -2  840.67   32.71
   2   2  -2  893.46   38.98
  -2  -2   2  915.59   41.11
   2   2  -2  860.93   36.08
  -2  -2   2  877.93   36.13
  -2   2   2  932.75   36.75
   2  -2  -2  874.17   36.62
  -2   2   2  876.39   34.47
   2   2   1   11.13    8.46
  -2  -2  -1    9.83    5.18
   2  -2   1    9.97    7.75
   2  -2   1   16.15    5.02
  -2   2  -1   16.60    4.59
  -2   2  -1    3.05    4.49
   2  -2   1    7.52    4.07
   2  -2   1   13.12   11.64
   2   2   1    3.99    5.81
  -1   6  -2 2541.81   82.77
   1   6   2 2451.23   89.24
   1   6   2 2570.93   87.84
  -1  -6  -2 2572.85   90.12
  -1   6  -2 2599.40   88.59
   1  -6   2 2560.27   87.80
  -1  -6  -2 2484.11   84.81
   1  -6   2 2358.27   76.11
   2  -4  -1 1716.14   59.04
  -2  -4   1 1785.37   66.45
   2  -4  -1 1718.90   56.83
   2   4  -1 1682.82   63.91
  -2   4   1 1744.37   57.76
   2   4  -1 1700.32   63.15
  -1  -8   0  313.08   21.94
   1   8   0  317.24   21.32
  -1  -8   0  283.52   32.64
   1  -8   0  276.37   19.03
   1   8   0  283.13   18.24
  -2  -4   0  830.22   37.46
   2  -4   0  725.36   27.11
   2  -4   0  726.04   34.45
  -2   4   0  751.32   32.43
   2  -4   0  752.62   28.32
   2   4   0  824.53   45.64
   2   4   0  720.73   31.44
  -2  -4   0  774.72   32.24
   0  -9   0    3.09    3.92
  -1  -7   2 1410.74   32.86
   1  -7  -2 1443.11   53.68
   1   7  -2 1536.09   55.40
   1   7  -2 1421.34   54.64
   1  -5  -3   89.21   10.20
  -1  -5   3   84.98   13.62
   1   5  -3   92.47   24.33
  -1  -5   3   89.44   27.55
   1   5  -3   72.61   27.16
   1   8  -112612.65  185.37
   1  -8  -112309.00  181.97
  -1  -8   112584.15  197.15
   1   8  -111553.37  175.23
  -1  -8   111733.03  174.46
  -1   3  -310641.31  158.97
   1  -3   310671.24  159.78
  -1   3  -310762.00  154.31
  -1  -3  -310668.78  159.90
   1   3   310447.07  155.80
   1   3   311047.49  164.24
   1  -3   310622.21  151.60
  -1   3  -310694.27  160.60
  -2  -3   2 1811.62   66.39
  -2   3   2 1711.40   58.27
   2   3  -2 1645.67   58.01
   2  -3  -2 1626.07   55.36
   2  -3  -2 1642.31   55.41
   2   3  -2 1691.92   61.37
   2  -3   1    8.95    8.07
   2   3   1   10.08    8.27
   2  -3   1    6.29    6.90
   2  -3   1    3.37    6.70
  -2   3  -1   10.78   10.53
  -2   3  -1    7.19    3.63
   2  -3   1    2.73    2.29
   2  -3   1    3.78    2.54
  -2   3  -1   15.39    8.38
  -2  -3  -1    4.65    3.74
   0   6  -3 3099.93  112.37
   0  -6   3 3045.92  105.49
   0  -6  -3 3266.84   58.88
   0  -6  -3 3026.31  101.80
   0   6   3 3097.10  107.20
   0  -6   3 3126.36  103.78
   0  -8  -2 3561.11   75.15
   0  -8   2 3582.48   63.61
   0  -8  -2 3511.06   60.43
   0   8   2 3685.63   64.82
   0   8  -2 3758.19   57.17
   0   8  -2 3801.37   70.08
   0   9  -1 6951.95  101.28
   0  -9  -1 6862.31  103.03
   0  -9   1 6731.58  112.78
   0  -9  -1 6860.40  115.81
   0  -9   1 6709.76  100.37
   0   0  -433045.86  464.57
   0   0  -435041.30  500.45
   0   0   433313.97  473.29
   0   0   434081.75  482.47
  -1  -8  -1 5370.26   90.95
   1   8   1 5201.40   86.39
   1  -8   1 5187.78  100.96
  -1  -8  -1 4986.19   81.21
   1  -8   1 4986.86   81.20
   1   8   1 5236.16   85.60
   0   1  -426893.63  385.38
   0  -1   425838.48  366.04
   0   1  -426950.33  381.12
   0   1   426042.63  372.03
   0  -1  -426776.30  384.84
   0  -1   426982.36  386.02
   0  -1  -426193.14  370.28
  -2  -5   1   64.79   27.98
   2  -5  -1   71.21    8.01
  -2   5   1   74.03    6.19
   2   5  -1  107.93   41.45
  -2  -5   1   88.80   34.04
  -2   5   0   25.58   26.30
   2  -5   0   31.64   10.08
   2   5   0   18.79    7.42
   2  -5   0   40.74   14.26
  -2  -5   0   23.81   11.11
   2   5   0   22.45    6.82
   2  -5   0   24.69    6.62
  -2  -5   0   14.86   14.38
   1   4   3  827.70   50.96
   1   4   3  769.94   33.72
  -1   4  -3  856.24   33.11
  -1   4  -3  839.50   38.64
   1  -4   3  824.18   31.94
   1  -4   3  809.04   46.32
  -1  -4  -3  878.87   38.24
  -2  -4   2 3415.39   63.64
   2  -4  -2 3456.96   57.33
   2   4  -2 3422.54   74.48
   2  -4  -2 3427.18   54.62
  -2   4   2 3525.33   62.53
   2  -4  -2 3459.11   57.01
   2  -4   1   28.01    9.94
  -2  -4  -1   50.03   15.33
   2  -4   1   25.60    9.59
   2   4   1   24.40   14.16
  -2   4  -1   33.91   16.37
   2  -4   1   25.86    8.26
  -2  -4  -1   22.28   13.50
   2  -4   1   33.20    9.74
  -2   4  -1   29.19    8.59
   2   4   1   28.73   10.47
  -2   4  -1   40.86   11.70
   0   2  -438639.44  547.32
   0  -2  -439192.77  131.99
   0  -2   437980.32  538.05
   0   2   439636.95  127.08
   0   2  -439039.85  114.62
   1   0  -4    4.97    4.65
  -1  -6   3   43.92    8.83
   1   6  -3   44.91   15.47
  -1  -6   3   46.96   26.54
   1   6  -3   25.33   11.34
   1  -6  -3   53.81   11.25
   1   7   2 3385.19   63.83
   1   7   2 3207.07   40.71
  -1  -7  -2 3356.13   65.73
   1  -7   2 3280.20   59.24
  -1  -7  -2 3097.08  105.99
  -1   7  -2 3203.81   13.74
  -1   7  -2 3342.00   58.30
  -1  -1   4 1191.30   45.27
   1  -1  -4 1230.60   51.24
   1   1  -4 1225.83   52.86
   1  -1  -4 1223.17   47.55
  -1  -8   212058.80  186.05
  -1  -8   211921.33  182.49
   1  -8  -212082.15  179.73
   1   8  -212412.73  183.65
  -2   0   3    4.40    5.30
  -2   0   3    6.75   12.23
   2   0  -3    0.59    5.11
  -1  -2   4 1211.63   48.57
   1   2  -4 1347.24   63.35
   1  -2  -4 1182.00   48.71
   0  -3   4 5648.11   92.67
  -1  -9   0  337.98   22.00
   1   9   0  297.23   19.08
  -1   9   0  364.14   35.16
   1   9   0  306.65   24.30
  -1  -9   0  388.95   26.11
   1  -9   0  348.20   35.14
   1  -9   0  400.13   22.06
  -2  -1   3 5114.96   88.07
   2   1  -3 4810.86   83.35
   2  -1  -3 5021.70   80.50
  -2   1   3 5123.56   81.48
  -2   0  -2   27.12   16.59
   2   0   2   25.52    9.29
  -2   0  -2   22.04   10.87
   2   0   2   27.65   17.26
   0  -7  -330480.92  429.85
   0   7   333080.98  469.70
   0  -7  -332700.63  466.28
   0  -7   330930.67  441.11
  -2   1  -2 1085.92   42.40
  -2   1  -2 1020.49   42.18
  -2   1  -2 1034.32   43.86
   2   1   2 1002.74   44.20
  -2  -1  -2 1015.94   40.39
   2  -1   2 1012.99   39.64
   2  -1   2 1006.00   50.75
   2   1   2  982.47   40.87
   1   5   3 2345.16  167.39
   1  -5   3 2408.32   78.85
  -1   5  -3 2440.97   80.60
   1   5   3 2222.74   77.72
  -1  -5  -3 2443.45   85.22
  -1  -5  -3 2433.62   85.54
  -1   5  -3 2287.57   87.46
   1  -5   3 2280.51   79.30
  -2   5   2 3712.79   58.91
   2   5  -2 3568.08   74.77
   2  -5  -2 3531.88   60.38
   2   5  -2 3591.98   84.36
  -1  -9   1  479.34   18.62
   1   9  -1  502.07   23.35
  -1  -9   1  436.49   28.81
   1  -9  -1  464.13   29.66
   1   9  -1  447.78   29.70
   0 -10   0 7172.52  115.37
   0 -10   0 6802.49  101.66
   0  10   0 7359.98  108.68
   2   6  -1  299.30   25.81
  -2  -6   1  322.14   30.67
   2   6  -1  321.39   21.80
  -2  -6   1  318.83   21.48
  -2   6   1  360.29   20.29
   2  -6  -1  341.34   21.44
  -2  -2   3   61.44   22.59
  -2   2   3   73.49   27.92
  -2   2   3   45.17   21.76
   2   2  -3   54.72   10.88
   2  -2  -3   51.57   13.43
  -2   6   0 2459.84   82.06
   2  -6   0 2502.68   82.65
  -2  -6   0 2508.77   87.10
   2   6   0 2407.28   86.76
   2   6   0 2714.64   95.14
  -2  -6   0 2360.01   83.48
   2  -5   1  845.84   36.55
  -2  -5  -1  814.57   35.42
   2  -5   1  822.70   35.06
   2  -5   1  822.55   33.83
   2   5   1  863.01   41.25
  -2   5  -1  861.40   33.69
  -2   5  -1  881.06   36.08
   2   5   1  858.44   36.23
   1  -3  -422044.46  318.49
   1  -3  -421562.22  312.13
  -1  -3   422032.32  318.69
   1   3  -422287.90  324.23
   2  -2   2  403.92   25.15
  -2  -2  -2  436.15   25.29
  -2   2  -2  460.86   29.31
   2  -2   2  403.94   22.32
  -2   2  -2  394.96   22.39
  -2   2  -2  377.93   28.99
   2  -2   2  393.86   28.01
   2   2   2  414.91   23.99
   2   2   2  408.11   25.13
   0   9   2  223.96   30.14
   0  -9   2  280.98   20.37
   0   9   2  244.92   16.28
   0  -9  -2  279.11   17.99
   0  -9   2  245.42   17.90
   0  -9  -2  250.07   18.10
   0   9  -2  258.86   15.43
   0  -4  -4 2495.54   87.52
   0   4   4 2417.77   84.67
   0  -4  -4 2466.35   84.09
   0   4  -4 2433.06   86.47
   0  -4   4 2328.24   82.15
  -2   3   3  923.85   37.64
   2  -3  -3  874.57   36.06
   2   3  -3  852.60   36.49
   2  -3  -3  847.95   32.62
  -2  -3   3  871.93   39.62
   0  10  -1 1696.13   57.18
   0 -10   1 1567.84   57.00
   0 -10  -1 1692.97   62.29
   0  10   1 1688.68   58.72
   0 -10   1 1798.92   71.01
   0 -10  -1 1624.31   57.48
   1   9   1 6364.98  103.56
  -1  -9  -1 6398.58  104.63
  -1  -9  -1 6930.78  113.85
   1  -9   1 6598.20  104.29
   1   9   1 6922.18  109.33
   1  -9   1 6906.65   97.49
   1  -9   1 6714.27  109.69
   1  -7  -3   53.35   16.61
  -1  -7   3   52.52   12.62
   1   7  -3   26.05   12.83
   1   7  -3   67.23   19.38
   2  -3   2  743.30   30.74
   2  -3   2  825.32   37.69
  -2  -3  -2  858.79   36.35
  -2   3  -2  781.41   32.26
   2   3   2  774.42   33.67
  -2   3  -2  811.18   34.51
  -2   3  -2  794.65   36.28
   2   3   2  781.92   36.53
   2  -3   2  703.97   44.59
   2  -3   2  743.87   33.85
  -1   8  -2 2105.87   76.41
   1  -8   2 2039.26   71.52
   1   8   2 2024.84   72.26
  -1  -8  -2 1817.16   64.34
   1   8   2 2232.14   82.07
  -1  -8  -2 2102.47   74.96
  -1  -4   4 1816.49   69.92
  -1  -4   4 1864.63   66.62
   1   4  -4 1877.27   69.62
   1  -4  -4 1882.70   68.12
   1   6   3 3788.48   71.52
  -1   6  -3 3994.42   58.92
  -1   6  -3 3939.86   68.94
   1  -6   3 3732.59   64.77
   1   6   3 3830.44  223.22
   2   6  -2 1715.67   63.54
  -2  -6   2 1679.88   64.68
   2  -6  -2 1620.76   56.47
  -2   6   2 1671.57   57.39
   2  -6   1   79.35    6.86
  -2  -6  -1   61.87   21.93
   2  -6   1   67.96   14.34
   2  -6   1   63.51   14.72
  -2  -6  -1   56.20   19.11
   2   6   1   66.83   26.42
   2  -6   1   67.97    7.62
  -2   6  -1   71.22   23.12
   2   6   1   69.91   26.43
   2   4  -3  452.57   27.23
   2  -4  -3  429.64   25.39
   2  -4  -3  441.91   25.42
  -2   4   3  428.89   30.54
  -2  -4   3  504.56   62.00
   0   5  -4 1970.83   80.09
   0  -5   4 1917.17   69.09
   0  -5  -4 1970.14   71.63
   0  -5  -4 2070.37   71.65
   0   5   4 2078.26   78.37
   2   7  -1  684.33   32.15
   2   7  -1  651.15   55.59
  -2  -7   1  723.22   37.57
  -2  -7   1  677.79   36.40
   2  -7  -1  668.58   31.92
  -2   7   1  682.47   28.16
   1  -9  -2 5318.93   89.57
  -1  -9   2 5077.97   92.05
   1   9  -2 5258.14   85.30
  -1  -9   2 5018.05   95.91
   2   7   0 1480.79   54.49
  -2  -7   0 1672.34   61.48
   2   7   0 1729.54   63.80
  -2   7   0 1543.20   53.93
   2  -7   0 1600.10   54.52
  -2  -7   0 1614.61   58.97
   0   8  -3 6962.77  102.33
   0  -8  -3 6920.33  106.26
   0  -8   3 6767.23  111.15
   0  -8  -3 6844.01  110.51
   0   8  -3 6960.45  115.90
   0   8   3 6818.50  110.53
   2  -4   2 3139.41  105.01
  -2   4  -2 3304.56   60.89
  -2   4  -2 3382.14   55.48
  -2   4  -2 3286.92   56.01
   2  -4   2 3193.50   30.19
   2  -4   2 3140.88  107.58
   2   4   2 3153.56  106.89
   2  -4   2 3200.77   27.96
  -2  -4  -2 3292.85   57.02
   2   4   2 3245.70   58.81
   1   0   4   -3.01    5.48
  -1   0  -4   10.74    9.90
  -1   0  -4    3.26    5.83
   1   0   4   -2.52    8.77
  -1  10   0  574.20   27.89
  -1 -10   0  616.04   30.66
  -1 -10   0  543.68   26.50
   1  10   0  578.92   26.26
   1  10   0  631.52   31.23
   1 -10   0  600.46   27.66
   1 -10   0  619.40   24.82
  -1  -1  -4 1731.93   64.05
  -1  -1  -4 1561.66   64.35
  -1   1  -4 1674.58   72.43
   1   1   4 1611.24   59.46
   1  -1   4 1614.18   58.51
   1  -1   4 1545.92   56.52
  -1  -1  -4 1721.83   62.78
  -1   1  -4 1585.37   59.49
   1   1   4 1688.93   58.60
   1  -1   4 1629.68   59.16
  -1  -5   4 2461.03   85.37
   1   5  -4 2461.20   92.25
  -1  -5   4 2518.72   88.78
   1  -5  -4 2667.67  100.41
   1 -10  -1 3708.81   58.57
   1 -10  -1 3682.76   69.25
  -1 -10   1 3479.29   62.39
  -1 -10   1 3727.33   79.97
   1  10  -1 3787.52   67.02
   1  10  -1 3569.60   67.35
  -1   2  -4 3140.83  104.22
   1   2   4 3426.12   58.42
   1  -2   4 3034.20  108.34
   1   2   4 3046.24  104.17
  -1   2  -4 3357.31   79.02
  -1  -2  -4 3250.29   63.15
   1  -2   4 3254.29   53.00
  -1   2  -4 3106.39  126.81
   1   8  -3   71.95   25.84
   1  -8  -3   41.30   18.42
  -1  -8   3   51.61   16.42
   1   8  -3   45.17   14.56
   0 -11   0    2.30    9.58
   0 -11   0   -0.25    4.32
  -2   5   3   43.28   11.84
   2  -5  -3   38.40    8.47
   2   5  -3   19.95    8.33
  -2  -5   3   45.87   10.34
   0 -10  -2  109.29   40.05
   0  10   2  106.84   57.81
   0 -10   2   85.30   27.98
   0 -10   2   88.81   32.93
   0  10  -2   98.39   11.53
   0 -10  -2  110.03   10.07
   0 -10   2  107.26    8.38
  -2   5  -2 2647.60   89.07
  -2  -5  -2 2590.30   94.29
  -2  -5  -2 2603.76   92.50
   2   5   2 2449.51   90.12
   2  -5   2 2599.55   87.10
   2  -5   2 2555.57   85.61
   2  -5   2 2501.81   87.62
  -2   5  -2 2561.81   86.39
   2  -5   2 2603.86   87.34
   2   5   2 2546.70   87.78
  -1   7  -3 8659.09  137.20
   1   7   3 8123.00  131.33
   1  -7   3 8418.45  131.25
   1   7   3 8311.96  140.34
  -1  -7  -3 8333.69  130.49
  -1   7  -3 8741.19  123.21
  -1  -7  -3 8661.52  140.08
   2   7  -2  281.24   20.67
  -2  -7   2  250.68   18.81
   2  -7  -2  275.47   23.96
  -2   7   2  238.18   15.01
   0  -6   4 4223.00   67.11
   0  -6  -4 4187.76   74.44
   0   6  -4 4130.66   96.16
   0  -6   4 4291.44   76.12
   1 -10   1  282.18   19.91
  -1 -10  -1  252.34   43.30
   1 -10   1  288.14   15.08
   1 -10   1  256.62   17.79
   1  10   1  254.73   19.21
   1  10   1  318.57   21.01
  -1 -10  -1  235.72   16.84
   1   3   4  281.02   19.25
  -1  -3  -4  295.02   20.51
   1  -3   4  304.43   21.67
  -1   3  -4  312.78   25.84
   1   3   4  287.78   18.40
  -1   3  -4  305.13   19.11
  -1   3  -4  289.72   28.34
   1  -3   4  312.28   17.92
  -2  -7  -1 4596.25   80.54
   2  -7   1 4489.46   75.07
   2   7   1 4536.31   77.09
   2  -7   1 4809.16   76.82
  -2  -7  -1 4692.68   79.60
   2  -7   1 4742.45   74.29
   2   7   1 4915.82   84.77
   1   9   2  991.30   42.51
   1  -9   2  957.91   41.43
  -1  -9  -2  941.03   42.04
   1   9   2 1060.17   47.69
  -1   9  -2 1077.26   45.39
  -1  -9  -2  991.84   41.76
   0 -11  -1  135.95   13.04
   0 -11  -1  120.30   53.07
   0  11   1  102.39   42.38
   0 -11   1  109.56   40.23
   0  11  -1  133.72    9.82
   0 -11   1  117.48   11.54
  -2  -8   1  891.42   39.62
   2  -8  -1 1058.43   42.94
  -2   8   1  938.43   40.05
  -2  -8   1  997.91   60.32
   2   8  -1  985.11   43.69
   2   8  -1 1017.20   55.11
   1  -6  -4  137.94   15.50
  -1  -6   4  119.76   19.83
  -1  -6   4  129.14   38.54
   2   8   0 1990.71   71.35
   2   8   0 2079.87   78.80
   2  -8   0 2063.06   72.92
  -2  -8   0 2233.34   79.32
  -2  -8   0 1946.37   70.79
  -2   8   0 2149.01   73.33
   2   0  -4 1903.59   68.55
  -2   0   4 1897.56   72.03
  -2  -1   4   42.83   14.16
   2   1  -4   24.26   11.36
  -2   1   4   50.14   11.59
  -2  -1   4   35.37   10.11
   2  -1  -4   28.18   14.06
   0   9   3  485.85   25.08
   0   9   3  567.39  222.36
   0  -9  -3  488.52   22.29
   0   9  -3  485.71   32.43
   0   9  -3  477.73   13.92
   0  -9  -3  501.81   26.64
   0   9  -3  483.80   14.35
   0  -9   3  430.73   27.23
   2   0   3   -0.28    6.52
  -2   0  -3    6.86    3.46
  -2   0  -3   -3.62    6.27
  -2   0  -3   -1.19    6.39
   2   0   3    5.96    4.13
  -2   0  -3    5.74    7.79
  -1   4  -4  316.99   21.95
  -1   4  -4  293.99   31.44
   1   4   4  330.02   21.61
   1   4   4  350.78   22.67
  -1  -4  -4  340.24   23.22
   1  -4   4  290.15   18.74
   1 -10  -2 2286.85   78.11
   1  10  -2 2352.30   85.06
  -1 -10   2 2124.32   79.02
  -1 -10   2 1963.33   71.31
   1 -10  -2 2296.65   83.53
  -1 -10   2 1923.11   71.94
   2   6  -3   14.03    9.15
   2  -6  -3    7.84    7.99
  -2  -6   3   10.18    8.77
  -2   6   3    6.41   10.59
  -2  -1  -3 7158.56  116.18
   2   1   3 7385.50  115.29
   2  -1   3 7689.77  119.12
  -2   1  -3 7640.49  117.77
   2   1   3 7351.78  112.54
  -2  -1  -3 7573.64  118.76
  -2   1  -3 7357.51  119.19
  -2   1  -3 7351.33  114.24
   2  -1   3 7406.43  112.54
  -2   2   4  967.48   40.71
  -2   2   4 1056.50   44.02
  -2  -2   4 1089.52   49.80
   2  -2  -4 1046.51   44.14
   2   2  -4 1057.20   48.13
   2  -6   2   67.06    8.00
  -2  -6  -2   83.71   23.45
   2  -6   2   78.14    6.70
   2  -6   2   81.71   24.01
   2  -6   2   75.33    6.99
  -2   6  -2   79.42   17.00
  -2  -6  -2   60.95   29.12
   2   6   2   90.81    9.62
   2   6   2  112.35   37.29
  -2  -2  -3 7518.74  116.22
   2  -2   3 7642.45  117.03
   2   2   3 7277.41  112.39
  -2   2  -3 7432.22  116.39
   2  -2   3 7337.15  111.61
  -2   2  -3 7735.90  120.07
  -2   2  -3 7534.86  128.91
   0  -7  -4 2120.83   76.53
   0  -7  -4 2226.46   77.01
   0   7   4 2035.74   74.50
   0   7  -4 2283.21   82.55
   0  -7   4 2097.44   71.59
  -1  11   0  587.65   29.02
   1  11   0  602.33   34.56
   1 -11   0  605.15   25.43
   1 -11   0  612.66   28.81
  -1 -11   0  649.32   32.59
  -1 -11   0  629.53   29.21
   1  11   0  636.21   31.18
   0   0   5    8.11    9.79
   0   0  -5   -8.58    6.83
   0   0   5    4.82    4.54
   0   0  -5   -5.53   12.28
   1   9  -3   20.78    6.87
   1  -9  -3    9.41    5.15
  -1  -9   3    3.24   10.90
   1   9  -3   22.06    9.00
   1   9  -3   24.39    7.33
  -2   3   411495.90  171.99
   2  -3  -411145.44  181.65
   2   3  -411172.65  182.73
  -2  -3   411151.30  172.75
   2  -3  -410835.89  150.24
   0   1  -5  473.07   16.75
   0   1   5  420.69   26.59
   0   1  -5  498.42   32.93
   0  -1  -5  460.06   26.86
   0  -1   5  488.19   26.07
   0  -1  -5  434.57   43.84
   0  -1   5  399.07   38.10
   1   8   3 5909.59  164.08
  -1  -8  -3 5563.89   91.65
  -1   8  -3 5320.32   75.25
  -1   8  -3 5555.28   93.84
   1   8   3 5366.61   91.19
   1  -8   3 5364.72   90.18
  -2  -8   2  870.84   41.43
   2  -8  -2  860.27   35.68
   2   8  -2  853.31   39.18
  -2   8   2  842.39   35.19
   1   0  -5  156.51   10.33
   1   0  -5  150.41   15.29
   1 -11  -1  287.81   16.68
  -1 -11   1  234.36   19.81
   1  11  -1  240.11   50.60
  -1 -11   1  240.48   17.16
   1 -11  -1  239.73   17.04
   1  11  -1  287.96   19.20
   1  -1  -5  118.44   28.12
   1   1  -5  118.86   48.25
   1  -1  -5  110.92    8.16
  -1  -1   5  118.50   11.11
  -2  -8  -1    2.72    3.27
  -2  -8  -1    4.87   10.49
   2   8   1    1.90    4.97
  -2   8  -1    5.84    4.89
   2  -8   1    5.83    3.22
   2  -8   1    7.20    6.03
   2   8   1    6.35   11.00
   2  -3   3 1695.07   59.39
   2  -3   3 1700.19   59.71
   2  -3   3 1657.60   60.87
  -2   3  -3 1653.83   58.17
   2   3   3 1609.11   67.16
   1  -5   4  475.85   16.78
  -1  -5  -4  561.70   29.15
   1   5   4  538.46   25.34
  -1   5  -4  529.05   24.65
   1   5   4  476.94   17.95
  -1   5  -4  553.36   34.07
   1   7  -4 1277.10   51.51
   1   7  -4 1275.61   76.22
   1  -7  -4 1143.17   55.59
  -1  -7   4 1202.94   73.45
  -1  -7   4 1182.67   48.94
   0  -2  -5 1061.14   50.57
   0  -2   5 1021.42   44.37
   0   2  -5 1042.12   45.93
   0  -2  -5 1040.80   43.06
   0  -2   5 1043.95   44.43
   0   2  -5 1166.80   57.28
   0   2   5 1098.07   48.75
  -3   0   1   -1.09    5.67
  -3   0   1   60.74   15.38
  -3   0   1   35.40   11.02
   3   0  -1   65.49   28.87
  -3   0   1   76.30   24.22
   3   0  -1   57.22   20.32
  -3   1   1  150.05   45.66
   3  -1  -1  101.30   28.85
   3   1  -1   80.51   26.87
  -3  -1   1  153.80   45.07
   3   1  -1   89.06   35.31
  -3  -1   1  104.58    9.29
  -3  -1   1  114.69   11.41
  -1  -2   5  686.71   37.62
   1  -2  -5  698.08   34.21
   1  -2  -5  713.60   29.38
  -1  -2   5  787.25   32.32
   1   2  -5  774.83   50.48
   0 -11  -2  441.80   31.90
   0 -11  -2  433.27   25.14
   0 -11   2  412.82   26.92
   0  11  -2  389.95   24.38
   0 -11   2  374.62   24.28
   0 -11   2  380.41   22.48
   0  11   2  466.98   14.73
   1  10   2  151.42   13.73
   1 -10   2  166.37   41.82
  -1 -10  -2  158.58   55.38
   1  10   2  173.33   16.48
  -1 -10  -2  115.86   40.99
   1 -10   2  188.23   14.21
   0  12   0  645.99   26.85
   0 -12   0  653.65   31.40
   0 -12   0  600.78   27.01
   2  -4  -4  412.47   27.24
   2   4  -4  404.34   35.27
  -2  -4   4  422.22   37.00
  -2   4   4  409.15   25.80
   3   0   0   -0.26    9.78
  -3   0   0    6.47    6.44
   3   0   0    4.35    3.46
  -3   0   0    2.83    2.45
   3   0   0   12.81    4.40
  -2  -9   1  680.34   35.83
  -2  -9   1  799.77   45.14
   2  -9  -1  821.79   33.97
   2   9  -1  704.02   33.46
  -2   9   1  788.00   34.35
   2   9  -1  738.04   35.76
   2   7  -3  470.80   19.40
   2   7  -3  535.74   30.42
   2  -7  -3  555.78   25.58
  -2   7   3  521.57   24.11
  -2  -9   0  262.53   18.51
   2   9   0  200.01   17.64
   2  -9   0  214.07   53.55
   2   9   0  193.73   55.95
  -2  -9   0  238.51   18.51
  -2   9   0  226.28   24.71
  -1 -11  -1 1180.86   49.25
   1 -11   1 1241.18   52.40
   1 -11   1 1163.99   48.76
   1  11   1 1432.71   52.57
   1 -11   1 1337.93   50.48
   1  11   1 1187.58   51.52
  -1 -11  -1 1483.89   57.38
   3   2  -1 2349.15   84.87
  -3  -2   1 2422.75   83.88
  -3   2   1 2535.60   90.72
  -3   2   1 2552.01   87.33
   3  -2  -1 2278.29   82.48
  -3   2   1 2410.69   78.44
  -3   2   1 2387.40   78.03
  -3  -2   1 2528.88   87.11
   3   2  -1 2398.12   87.41
  -3   2   1 2467.03   80.22
  -3   1   0  625.49   30.07
  -3   1   0  689.86   26.08
   3  -1   0  671.41   33.28
   3   1   0  708.23   33.89
   3   1   0  617.92   25.24
  -3  -1   0  666.09   29.45
  -3   1   0  699.51   26.44
   3  -1   0  655.19   31.42
   3   1   0  600.37   29.41
   0  -3   5  242.87   18.68
   0   3   5  208.46   20.97
   0  -3  -5  238.27   35.79
   0  -3   5  214.81   35.55
   0   3  -5  322.26   57.27
   0  -3  -5  212.84   34.03
   2   7   2 2480.03   86.82
  -2  -7  -2 2425.34   86.06
   2  -7   2 2385.69   82.10
   2  -7   2 2480.45   82.60
   2  -7   2 2518.93   88.61
  -2  -7  -2 2519.44   90.46
   2   7   2 2399.67   84.29
  -2   7  -2 2505.28   85.91
   2  -4   3  590.41   30.79
  -2  -4  -3  657.92   30.25
   2   4   3  607.92   38.06
   2   4   3  538.55   28.47
   2  -4   3  608.89   30.57
  -2   4  -3  609.01   27.57
   2  -4   3  562.50   33.50
  -2   4  -3  606.38   31.46
  -2   4  -3  541.72   27.08
   1   3  -5  983.69   43.96
  -1  -3   5  995.42   41.29
   1  -3  -5  989.69   48.71
  -1  -3   5 1023.47   45.26
   3   2   0 1061.80   48.38
   3  -2   0  976.77   43.27
  -3   2   0  974.48   50.00
  -3   2   0  929.77   42.78
   3   2   0  849.63   48.99
   3  -2   0  871.47   39.74
  -3  -2   0  889.64   35.23
   3   2   0  913.38   36.70
  -3   0   2    6.32    7.17
  -3   0   2    4.37    3.42
   3   0  -2    5.19    6.32
   3   0  -2    7.42    5.99
  -3   0   2   10.33    5.77
   0 -10  -3 4777.03   83.63
   0  10  -3 4745.14   75.70
   0  10   3 5015.28  103.02
   0 -10   3 4424.61   79.83
   0  10  -3 4473.84   69.96
   0 -10  -3 4776.55   78.39
   0  10   3 4723.88   83.41
   0  10  -3 4830.14   87.24
   0 -12  -1 1489.92   53.21
   0  12  -1 1647.83   56.07
   0 -12   1 1493.84   57.22
   0 -12  -1 1429.14   55.27
   0 -12   1 1484.65   53.90
  -3  -1   2   28.27    9.63
  -3   1   2   11.81    9.87
  -3   1   2   38.85   16.02
   3   1  -2   25.06    8.23
  -3   1   2   16.94    8.54
   3   1  -2   27.99   10.00
  -3  -1   2   27.46   11.88
   3  -1  -2   22.56    6.30
  -3   3   1 7156.97  111.07
   3  -3  -1 6530.18  102.29
  -3   3   1 7128.95   99.94
  -3  -3   1 7099.02  109.73
  -3  -3   1 6842.35  104.48
  -3   3   1 7073.38  117.34
   3   3  -1 6715.86  115.56
   3   3  -1 7045.35  122.50
  -1   6  -4 7440.80  120.64
  -1   6  -4 7338.13  106.79
  -1  -6  -4 7344.01  119.02
  -1  -6  -4 7231.91  113.93
   1  -6   4 7010.62  114.29
   1   6   4 6970.32  118.79
   1   6   4 7440.76  162.87
   0   8   4  305.56   20.83
   0  -8  -4  365.45   25.66
   0   8  -4  289.73   22.05
   0  -8   4  323.64   36.61
   0  -8  -4  251.85   20.30
   1 -11  -2 6598.16  101.76
   1  11  -2 6495.15  103.82
  -1 -11   2 6156.12  100.46
  -1 -11   2 6150.30  104.46
  -1 -11   2 6388.89  110.31
   1 -11  -2 6606.30  108.08
  -3   2   2  420.77   30.41
  -3   2   2  420.77   22.70
   3  -2  -2  383.57   21.89
  -3   2   2  436.54   30.23
   3   2  -2  366.98   42.50
  -3   2   2  371.86   20.31
  -3  -2   2  413.57   29.73
   3   2  -2  382.89   25.75
  -3  -2   2  370.72   22.46
   0   4  -5 2600.55   93.40
   0  -4   5 2524.54   93.70
   0  -4   5 2539.21   87.66
   0   4   5 2376.32   88.97
  -2   5   4 2494.44   86.92
   2   5  -4 2594.87   92.26
  -2  -5   4 2630.43   94.40
   2  -5  -4 2636.83   96.82
   2  -5  -4 2498.56   92.77
   3  -3   0  945.22   40.70
  -3   3   0 1187.20   51.14
  -3   3   0 1089.61   56.71
   3  -3   0 1115.29   48.04
  -3  -3   0 1123.19   44.41
   3   3   0 1124.99   48.97
   3  -3   0 1077.15   46.07
   3   3   0 1102.98   48.51
   3   3   0 1007.60   40.71
   1  -4  -5 1042.73   46.47
   1  -4  -5 1020.74   45.87
  -1  -4   5 1014.84   46.77
   1   4  -5 1072.04   48.70
  -1   9  -3 2686.33   99.22
  -1  -9  -3 2685.80   93.39
  -1  -9  -3 2906.37  102.59
   1  -9   3 2522.61   90.82
   1   9   3 2712.04   95.43
   1   9   3 2435.65  114.71
  -2   9   2  238.04   15.98
   2   9  -2  230.77   19.69
   2  -9  -2  247.57   18.68
  -2  -9   2  253.96   20.49
  -1  -8   4  138.50   42.27
   1   8  -4  153.68   19.30
   1   8  -4  196.01   17.63
   1  -8  -4  148.01   33.44
  -1  -8   4  216.76   16.19
  -2   5  -3 1369.29   60.78
   2   5   3 1410.26   26.51
  -2  -5  -3 1346.41   55.12
   2  -5   3 1287.30   53.48
   2  -5   3 1384.12   27.30
   2  -5   3 1366.43   59.90
  -2   5  -3 1414.77   24.10
   2   5   3 1413.19   33.56
   2  -5   3 1305.22   52.47
  -2   5  -3 1453.44   68.98
   1  10  -3 1921.61   75.27
   1  10  -3 1912.65   68.42
   1 -10  -3 1926.32   72.73
   1 -10  -3 1790.88   62.53
  -1 -10   3 1767.22   66.73
   1  10  -3 1913.83   68.41
   2  -9   1    4.90    4.44
   2   9   1    4.52    5.89
  -2  -9  -1    9.12   11.54
   2  -9   1    6.59    7.07
   2   9   1   13.32   12.51
  -2  -9  -1   11.17    9.46
  -3  -4   1 3630.77   80.09
   3   4  -1 3527.51   68.74
   3   4  -1 3630.12   74.97
   3   3  -2    4.55    6.84
   3   3  -2   15.56    9.23
  -3   3   2    4.52   11.75
   3  -3  -2    5.49    8.27
  -3   3   2   12.29    5.53
  -3  -3   2    5.79   14.57
  -3   3   2   16.31    5.33
   3  -3  -2   12.98    6.09
  -3  -3   2   15.45    5.36
  -3   0  -1  715.96   34.69
   3   0   1  691.85   39.82
   3   0   1  557.03   29.73
   3   0   1  659.11   26.47
  -3   0  -1  668.29   27.15
   1 -12   0 2194.53   83.14
  -1 -12   0 2018.20   76.75
   1  12   0 2303.22   81.28
   1  12   0 2021.40   74.62
  -1 -12   0 2039.54   75.83
   1 -12   0 2286.79   77.07
  -1  12   0 2153.76   78.17
  -2   8   3   77.85   26.89
   2   8  -3   75.81   12.85
   2  -8  -3   56.49   23.88
   2   8  -3   64.15   35.35
   2   8  -3   98.16   34.50
   3  -1   1    2.54    2.67
   3   1   1    0.42    1.94
   3   1   1    4.34   13.62
  -3  -1  -1    1.07    3.67
  -3   1  -1    7.64    7.70
  -3  -1  -1   14.88    6.04
  -3   1  -1    7.03   14.21
   3  -1   1    7.54   10.83
   3  -1   1    6.44    4.95
  -3   1  -1    4.28    3.50
   3   4   0  295.70   19.01
  -3   4   0  363.49   29.50
   3  -4   0  251.39   16.98
   3  -4   0  310.75   20.31
   3  -4   0  316.90   25.77
  -3   4   0  309.87   22.90
  -3  -4   0  325.07   22.08
   3   4   0  389.50   34.35
  -3  -4   0  324.03   24.95
   2  -8   2 3097.36  105.11
  -2  -8  -2 2898.38  102.47
  -2  -8  -2 3127.30  108.44
   2   8   2 3108.72  107.75
   2  -8   2 3096.21  107.08
   2  -8   2 3025.81  100.57
   2   8   2 3129.44  108.29
  -2   8  -2 3187.71   27.65
  -2   8  -2 3285.74   59.60
   0  -5   5   83.29   28.83
   0   5  -5   95.74   44.90
   0   5   5   49.44   23.50
   0  -5   5   91.27    9.61
   0  -5  -5  104.73   51.14
   1  12  -1 3089.49  109.55
   1 -12  -1 3256.63   64.50
   1 -12  -1 3221.38   29.48
   1  12  -1 3365.60   59.31
  -1 -12   1 2974.55  109.03
  -1  12   1 3104.77  108.74
  -1 -12   1 2873.49  100.94
   3   2   1   21.34    7.20
  -3   2  -1   14.41    9.85
  -3   2  -1   26.49   12.51
   3  -2   1   26.50   19.41
   3   2   1   23.13    9.27
  -3   2  -1   17.21    5.57
  -3  -2  -1    6.18   11.05
   3  -2   1   19.87    8.19
   3  -2   1   19.32    4.10
  -1  -5   5  322.94   24.19
   1  -5  -5  348.30   43.44
  -1  -5   5  293.04   21.24
   1   5  -5  302.58   27.88
   2 -10  -1 2733.57   96.42
  -2  10   1 2610.03   89.38
  -2 -10   1 2850.48  100.79
   2  10  -1 2520.94   90.25
  -2 -10   1 2562.61   97.01
   2  10  -1 2883.13  103.85
  -2 -10   0   71.09   32.24
   2  10   0   60.02   35.28
   2 -10   0   79.32   15.58
  -2 -10   0   65.08   26.25
   2  10   0   65.75   24.26
  -2  10   0  102.96   11.44
   1   7   4 9439.14  148.16
  -1  -7  -4 9459.66  149.30
  -1   7  -4 9394.32  152.91
   1   7   4 9643.73  147.25
  -1   7  -4 9789.25  140.07
  -1  -7  -4 9508.15  146.12
   2  -6  -4  437.42   37.19
  -2  -6   4  334.96   23.28
   2   6  -4  397.60   28.71
   2   6  -4  434.95   51.32
  -2   6   4  427.23   25.90
  -1 -11  -2  665.59   37.66
   1  11   2  647.07   32.18
   1 -11   2  626.40   36.62
   1 -11   2  611.65   29.67
   1  11   2  602.21   28.45
  -1 -11  -2  564.40   27.71
  -3   4   2 1904.66   63.81
   3  -4  -2 1884.85   63.42
  -3  -4   2 1810.05   64.99
  -3  -4   2 1901.51   67.97
   3  -4  -2 1761.11   61.47
  -3   4   2 1871.99   72.30
   3   4  -2 1863.39   84.06
   0 -12   2  838.60   38.85
   0 -12  -2  816.59   38.56
   0 -12   2  855.32   41.05
   0  12  -2  833.83   33.16
   0  12   2  875.75   37.14
   0 -12  -2  806.68   34.31
   0 -12   2  824.69   36.77
  -3   5   1 2265.24   82.12
  -3   5   1 2308.51   75.46
   3  -5  -1 2235.82   77.69
  -3  -5   1 2279.93   81.16
   3   5  -1 2411.68   88.63
  -3  -5   1 2293.12   79.98
   3   5  -1 2254.96   82.64
   3  -5  -1 2026.87   66.23
  -2   6  -3  519.80   29.82
  -2  -6  -3  577.96   28.70
   2   6   3  541.61   27.91
   2   6   3  547.62   28.90
  -2   6  -3  553.39   24.54
   2  -6   3  512.79   24.03
   2  -6   3  532.86   23.98
   2  -6   3  554.05   26.27
   2  -6   3  534.48   37.44
   3   0  -3  143.54   19.28
  -3   0   3  177.31   62.23
  -3   0   3  145.53   11.44
  -3   0   3  148.79   26.03
   1   0   5  372.03   24.35
  -1   0  -5  437.32   33.79
  -1   0  -5  436.29   25.29
  -1   0  -5  465.30   31.59
   1   0   5  499.32   24.13
   3  -3   1 1165.42   49.07
  -3  -3  -1 1187.25   46.96
   3  -3   1 1118.31   50.86
   3  -3   1 1132.10   41.92
   3  -3   1 1073.60   45.68
   3   3   1 1200.55   65.23
   3   3   1 1144.33   45.83
  -3   3  -1 1183.06   50.05
  -3   3  -1 1163.39   43.72
   1  12   1 1247.31   53.61
  -1 -12  -1 1371.13   59.16
  -1 -12  -1 1246.73   51.72
   1 -12   1 1404.12   30.45
  -1  12  -1 1273.29   54.32
   1  12   1 1281.71   59.64
   1 -12   1 1218.89   45.91
   0  -9  -4  129.16   10.53
   0  -9   4  121.45   41.17
   0   9   4  135.60   17.59
   0  -9  -4  134.48   19.51
   0   9  -4  150.25   16.45
  -3  -1   3   15.38    9.02
   3  -1  -3    5.32    4.04
  -3  -1   3    9.06    3.59
  -3   1   3    3.40    4.74
   3   1  -3   15.85    9.48
  -3   1   3   13.38   17.54
  -3   1   3   -3.98    3.51
   0 -13   0    5.61    4.63
   0  13   0    3.31    3.72
   1  -1   5  122.67   22.40
  -1  -1  -5  103.64   46.63
  -1  -1  -5  122.66   32.01
  -1   1  -5   95.43   36.04
  -1  -1  -5   83.37   31.61
   1   1   5  100.32   10.16
  -1   1  -5   99.60   12.86
   1   1   5   88.60   30.11
  -1   1  -5   86.00   42.26
   3  -5   0  460.20   30.41
  -3   5   0  449.81   28.99
   3   5   0  477.54   17.05
  -3  -5   0  539.60   25.68
  -3  -5   0  419.29   27.45
   3  -5   0  498.89   25.90
   3   5   0  525.56   47.79
   0  11  -3 2463.81   91.31
   0 -11   3 2226.98   86.01
   0 -11  -3 2389.92   86.36
   0 -11  -3 2239.96   78.65
   0  11  -3 2296.81   76.82
   0  11   3 2388.63   87.22
  -3  -2   3  408.24   24.37
  -3   2   3  405.35   22.24
  -3   2   3  397.02   31.85
  -3   2   3  392.74   30.30
   3   2  -3  394.32   27.89
  -3   2   3  422.17   23.87
   3   2  -3  419.70   28.58
  -3  -2   3  414.29   30.60
   3  -2  -3  371.77   31.41
   1  -2   5 1402.23   29.14
   1   2   5 1571.45   58.58
   1   2   5 1615.24   59.06
  -1   2  -5 1448.89   56.57
  -1  -2  -5 1400.24   32.95
  -1   2  -5 1573.93   60.12
  -1   2  -5 1593.26   56.00
  -1  -2  -5 1548.94   60.91
   1  -2   5 1389.36   28.85
  -1  -2  -5 1465.02   68.27
   2   0  -5    4.97    7.93
  -1  -9   4  288.20   20.49
   1  -9  -4  313.15   23.71
   1   9  -4  289.46   18.72
   1   9  -4  349.94   25.76
   0  -6  -5 1822.42   67.97
   0  -6  -5 1737.02   62.21
   0  -6   5 1847.37   67.00
   0   6  -5 1839.00   70.39
   0   6   5 1757.58   64.98
   0  -6   5 1578.63   59.94
  -2   1   5   97.72   36.49
  -2  -1   5  123.75   10.00
  -2   1   5  113.44   11.30
   2   1  -5  100.77   33.62
   2  -1  -5  125.01   39.40
   3   5  -2  302.01   49.61
   3  -5  -2  326.32   20.09
   3   5  -2  325.77   58.70
  -3   5   2  339.72   26.00
  -3  -5   2  337.14   25.26
   3  -5  -2  329.48   19.56
  -3   5   2  320.93   18.25
  -3  -5   2  320.98   20.75
  -1 -10  -3 2269.46   80.08
  -1 -10  -3 2596.65   93.28
   1  10   3 2212.65   81.00
   1  10   3 2560.51   90.93
  -1  10  -3 2496.14   93.47
   1 -10   3 2389.18   89.18
   0  13  -1  812.44   32.41
   0 -13  -1  782.34   33.45
   0 -13   1  795.52   39.86
   0 -13  -1  751.73   44.86
   0  13   1  877.93   38.84
   0 -13   1  754.70   31.55
  -2 -10   2   -2.96   10.91
  -2  10   2    3.57    5.80
  -2 -10   2    0.28    5.20
   2  10  -2   -0.97    8.46
  -1  -6   5 3296.98   65.84
   1  -6  -5 3546.87   77.73
   1   6  -5 3142.74  119.20
  -1  -6   5 3219.82   39.88
  -3   4  -1   19.56   15.81
   3  -4   1   18.35   21.86
   3  -4   1   49.26   13.39
   3  -4   1   48.37   13.98
   3   4   1   50.19   15.71
   3   4   1   51.22   20.43
  -3   4  -1   38.21    8.63
   3  -4   1   48.75    7.30
  -3  -4  -1   41.28   15.70
  -2 -10  -1 2527.71   90.26
   2  10   1 2557.43   92.79
   2  10   1 2759.54   97.70
   2 -10   1 2712.56   93.34
   2 -10   1 2639.19   92.44
  -2 -10  -1 2667.65  101.74
  -2   0  -4 1511.34   61.68
   2   0   4 1389.17   23.88
  -2   0  -4 1458.92   54.02
   2   0   4 1311.38   55.03
  -2   0  -4 1406.75   26.99
   1 -12  -2   62.40    6.25
  -1 -12   2   59.26   21.52
  -1 -12   2   69.52   19.91
   1 -12  -2   58.33   17.42
   1  12  -2   53.54   18.68
  -1  12   2   55.28   17.19
  -1 -12   2   48.06   12.13
  -2   2   5  136.38   46.16
   2   2  -5  181.89   21.05
   2  -2  -5  139.53   28.92
  -2   2   5  183.58   15.41
  -2   1  -4    4.13    9.62
   2  -1   4    1.34    5.83
   2   1   4    4.62    4.90
  -2  -1  -4   17.06    6.60
   2   1   4   -2.68   13.02
  -2   1  -4    1.27   11.41
  -2  -1  -4    5.95    5.07
  -2  -1  -4   -1.08    9.43
  -2   1  -4   19.47    8.56
  -2  -1  -4   14.07    8.24
   2  -1   4   -0.55    6.11
  -3  -3   3  254.26   27.57
   3   3  -3  273.84   18.36
  -3   3   3  270.18   21.77
   3   3  -3  220.26   28.13
  -3  -3   3  283.98   22.71
  -3   3   3  268.08   16.72
   3  -3  -3  274.81   19.88
  -1  -3  -5 1687.77   64.43
   1   3   5 1546.84   64.72
  -1   3  -5 1638.36   67.28
  -1   3  -5 1566.52   56.47
  -1   3  -5 1742.40   82.85
   1   3   5 1683.34   62.94
   1  -3   5 1638.01   61.12
  -2   9   3  101.65   23.99
   2  -9  -3   98.21   34.02
   2   9  -3   90.81   25.83
   2   9  -3   93.12   13.21
   2   9  -3  113.66   30.02
   3   6  -1  971.48   46.08
  -3  -6   1  953.72   40.58
  -3   6   1 1091.28   48.43
   3  -6  -1 1012.87   38.10
   3   6  -1 1048.19   47.46
  -3  -6   1  920.54   42.48
  -3   6   1  957.51   36.47
  -3  -6   1  941.49   45.72
   3  -6  -1  909.23   39.01
  -1 -11   3    9.68    9.52
  -1 -11   3    8.75    8.55
   1 -11  -3    3.70    4.40
   1  11  -3    5.51    4.40
   1 -11  -3    6.88    6.47
   2   7  -4  251.68   21.55
  -2   7   4  243.70   18.86
   2   7  -4  237.11   17.74
  -2  -7   4  249.38   20.47
   2  -7  -4  316.74   21.12
   2  -9   2 2791.46   92.69
  -2   9  -2 2980.97  109.55
   2   9   2 3015.72  105.48
   2   9   2 2766.74   99.13
  -2   9  -2 2857.16   95.05
  -2  -9  -2 2985.25  104.87
  -2  -9  -2 2732.52   96.22
   2  -9   2 2788.11   97.51
   1   8   4  371.56   24.90
  -1   8  -4  377.36   20.97
  -1   8  -4  420.07   34.26
  -1  -8  -4  462.23   29.48
  -1  -8  -4  409.76   25.95
   1  -8   4  392.00   26.11
  -2   2  -4   15.41    6.95
   2  -2   4   -0.14    7.01
  -2  -2  -4   15.94    5.39
  -2   2  -4    9.70    9.04
  -2  -2  -4   29.69    8.69
   2  -2   4    1.48    9.07
  -2   2  -4   17.37    7.31
  -2  -2  -4    7.46   10.86
   2  -2   4    6.82    4.87
   2   2   4   16.45    9.72
   2   2   4   18.56   11.42
  -2   7  -3    9.48    6.20
   2  -7   3    1.10    4.80
  -2  -7  -3    8.79    9.98
   2   7   3    4.75    7.12
  -2  -7  -3    4.49    5.81
  -2   7  -3    1.53    2.67
   2  -7   3    1.93    1.72
   2  -7   3    7.65    7.76
   2   7   3    9.10   10.69
   2  -7   3    4.75    3.87
   3  -6   0  298.94   31.61
   3  -6   0  351.86   18.19
   3   6   0  337.92   22.66
   3   6   0  391.03   26.81
  -3  -6   0  329.77   23.50
  -3  -6   0  414.65   29.26
  -3   6   0  299.76   23.31
   3  -6   0  345.57   17.59
  -2   3   5  691.74   37.40
   2  -3  -5  713.24   39.29
  -2  -3   5  777.79   37.41
   2  -3  -5  700.88   25.86
   2   3  -5  615.24   30.86
   3   4  -3 3261.61   62.12
  -3   4   3 3368.77   71.30
   3   4  -3 3406.08   68.35
  -3  -4   3 3426.77   72.74
  -3  -4   3 3390.45   65.44
   3  -4  -3 3281.00   58.92
   3  -4  -3 3191.43   29.23
   1   4   5 1782.10   72.12
   1  -4   5 1692.02   73.16
  -1   4  -5 1642.01   56.94
   1   4   5 1627.15   62.18
  -1   4  -5 1750.46   74.54
  -1  -4  -5 1703.35   69.20
  -1   4  -5 1789.96   78.58
  -3   5  -1 1020.49   44.17
  -3  -5  -1 1069.55   44.25
   3   5   1 1015.36   45.12
   3  -5   1 1065.71   47.51
  -3   5  -1 1014.18   43.66
   3   5   1 1071.42   48.87
   3  -5   1 1024.29   46.03
   3  -5   1 1059.25   45.76
   3  -5   1 1044.95   39.91
   3  -5   1 1050.33   39.18
  -3   0  -2    4.60    8.23
  -3   0  -2    5.23    3.43
   3   0   2    4.01    4.02
  -3   0  -2    2.77    4.35
   3   0   2    0.62    8.76
   2  -3   4   96.58    9.59
  -2  -3  -4   89.57   31.43
  -2   3  -4   85.69   31.09
   2   3   4   81.69   26.38
   2  -3   4   52.79   27.76
   2  -3   4   88.84   21.85
   2  -3   4   83.49    7.32
   2   3   4   86.64   27.14
  -2   3  -4   72.60   28.76
  -2   3  -4   90.66    8.60
   2  11  -1  680.34   45.97
  -2  11   1  756.77   35.55
   2 -11  -1  767.84   33.85
   2  11  -1  751.60   35.80
  -2 -11   1  689.08   34.15
  -2 -11   1  736.77   42.96
  -1 -13   0  831.18   46.90
   1 -13   0 1016.02   71.61
  -1 -13   0  807.25   72.49
   1  13   0  915.45   42.73
   1  13   0  887.21   42.19
   1 -13   0  880.48   34.70
  -1  13   0  842.70   44.85
   3   6  -2 5228.19   95.72
   3  -6  -2 5089.99   81.69
   3  -6  -2 5149.14   78.56
   3   6  -2 5124.82   93.29
  -3  -6   2 5191.71   87.38
   3  -6  -2 4981.41   75.94
  -3   6   2 5061.42   76.98
  -3  -6   2 5254.94   90.34
  -2 -11   0   20.69    6.02
   2  11   0   17.33    6.06
   2  11   0   23.99   14.59
   2 -11   0   25.10   13.65
  -2  11   0   30.37    7.47
  -2 -11   0   17.44    9.60
  -3   1  -2 3230.36   34.69
   3   1   2 3156.70  109.71
   3   1   2 2973.55   99.58
  -3  -1  -2 3326.04   55.07
  -3   1  -2 3230.94   30.68
  -3   1  -2 3174.29   45.10
   3  -1   2 3108.58  106.02
  -3  -1  -2 3104.40  109.01
  -3   1  -2 3167.39  110.25
   3  -1   2 3184.87   42.12
   0  -7   5    3.65    3.32
   0  -7  -5    2.50    2.30
   0   7  -5    7.24   13.79
   0  -7  -5   10.23    8.42
   0   7   5    5.62    7.91
   0  -7   5    2.16    8.08
  -1 -13   1 4314.48   83.87
   1 -13  -1 4048.77   73.66
  -1 -13   1 3904.06   70.16
   1  13  -1 4042.50   71.99
   1 -13  -1 4127.89   66.49
   1  13  -1 3737.57   85.18
  -1  13   1 4053.01   83.64
  -1  -7   5 2174.43   78.11
   1  -7  -5 2299.10   84.26
   1   7  -5 2200.18   82.84
   0  10  -4   54.66   17.99
   0 -10   4   30.25    6.30
   0  10   4   24.93   10.41
   0  10  -4   25.05   12.10
   0 -10  -4   36.78   16.81
   0 -10  -4   27.30    8.69
  -1 -12  -2 1549.18   60.53
   1 -12   2 1425.81   46.64
   1 -12   2 1525.13   57.86
   1  12   2 1515.48   58.28
  -1 -12  -2 1550.79   63.05
   1  12   2 1670.25   60.93
   1 -12   2 1614.21   63.76
   2  -4  -5  786.29   39.79
  -2   4   5  738.15   34.86
  -2  -4   5  697.58   34.66
   2   4  -5  688.13   35.37
  -3   2  -2    9.69    8.63
   3   2   2   18.23   10.00
   3   2   2   20.30    7.86
   3  -2   2   26.22    6.35
  -3  -2  -2   21.43    8.23
  -3   2  -2   16.77    5.91
   3  -2   2   20.03    4.76
  -3   2  -2   16.93   16.72
   3  -2   2   11.60    5.17
   3   7  -1 2412.74   82.51
   3  -7  -1 2398.24   60.14
  -3   7   1 2462.86   62.26
  -3   7   1 2474.70   71.21
  -3  -7   1 2351.97   70.90
   3  -7  -1 2440.35   66.68
  -3  -7   1 2471.19   87.55
   0  13  -2  148.82   13.13
   0 -13   2  143.40   14.18
   0 -13   2  111.77   38.40
   0 -13  -2  121.08   54.72
   0 -13   2  116.25   13.70
   0 -13  -2  130.75    8.88
   0  13   2  166.14   13.48
  -2  -4  -4  183.62   15.11
   2  -4   4  212.56   16.83
   2  -4   4  183.19   18.84
   2  -4   4  216.14   13.58
  -2   4  -4  177.03   11.41
   2   4   4  234.29   31.21
  -2   4  -4  208.82   19.31
  -2   4  -4  203.39   19.80
   2   4   4  234.11   15.46
   1  10  -4  129.25   35.18
   1 -10  -4  144.29   11.89
   1 -10  -4  158.21   11.38
   1  10  -4  154.13   18.96
  -1 -10   4  181.42   28.76
   2  -8  -4   27.84   10.22
   2   8  -4   47.65   18.04
  -2   8   4   30.18   14.25
   2   8  -4   26.75    8.40
  -3   5   3 1711.33   80.03
  -3  -5   3 1698.47   81.54
   3  -5  -3 1664.82   77.55
  -3  -5   3 1779.81   88.41
   3  -5  -3 1588.28   75.69
   3   5  -3 1607.71   78.86
  -1   5  -5 3221.33   81.37
  -1   5  -5 3147.58   88.94
   1   5   5 2898.98   93.10
   1  -5   5 2841.11   80.04
  -1  -5  -5 3376.97   93.47
   0 -12  -3 1589.88   75.25
   0  12  -3 1626.51   74.62
   0 -12   3 1578.82   79.95
   0 -12   3 1639.65   80.32
   0 -12  -3 1693.10   85.89
   0  12   3 1810.11   92.49
  -3   3  -2  264.94   23.45
   3   3   2  224.77   13.94
   3  -3   2  246.99   16.58
  -3  -3  -2  233.55   15.02
   3  -3   2  218.95   16.70
  -3   3  -2  273.95   21.98
   3  -3   2  216.47   16.56
   3  -3   2  231.68   12.51
   3   3   2  230.86   25.77
  -3   3  -2  249.33   22.84
   1 -13   1  784.36   51.29
  -1 -13  -1  684.40   70.72
   1  13   1  812.01   56.61
  -1 -13  -1  766.98   53.43
   1 -13   1  797.32   56.57
  -1  13  -1  771.13   54.67
   1  13   1  740.01   58.69
   3  -7   0 1042.81   47.82
   3   7   0  912.91   65.66
  -3  -7   0  977.26   68.15
  -3   7   0 1053.26   53.54
   3  -7   0  961.97   62.26
   3  -7   0 1023.52   57.81
   3   7   0  922.62   63.32
  -3  -7   0 1103.82   55.11
  -3   6  -1   89.62    9.56
   3  -6   1   84.77    8.90
  -3  -6  -1   42.74   21.39
   3   6   1   59.16   26.36
   3  -6   1   60.51    8.45
   3   6   1   59.24   26.15
   3  -6   1   82.88   22.75
   3  -6   1   80.85    6.78
  -3  -6  -1   59.26   20.93
  -1 -11  -3 1533.45   73.84
   1 -11   3 1561.64   81.34
   1  11   3 1621.37   85.24
  -1 -11  -3 1659.67   84.49
   1  11   3 1630.72   78.19
  -1  11  -3 1704.52   85.21
  -2  -8  -3 1219.66   62.31
   2  -8   3 1301.04   60.23
   2   8   3 1457.51   71.72
   2  -8   3 1347.93   73.21
   2  -8   3 1350.35   66.67
  -2  -8  -3 1451.48   71.85
  -2   8  -3 1323.59   62.57
  -2   8  -3 1379.69   67.34
   2   8   3 1269.52   63.75
  -2  11   2  879.45   62.96
  -2 -11   2 1027.32   54.75
  -2 -11   2  897.13   64.29
   2 -11  -2  868.36   77.18
   2  11  -2  889.45   62.50
   0 -14   0 1158.35   57.91
   0  14   0 1411.77   66.05
   1   0  -6    5.80    4.25
  -1   0   6    3.33    5.79
   1   0  -6   -9.84   13.14
   2  10  -3  174.55   21.79
  -2  10   3  140.99    9.62
   2 -10  -3  137.46    9.43
  -2 -10   3  106.73   34.04
   2  10  -3  118.22   13.17
  -1  -9  -4 7514.60  194.76
  -1  -9  -4 6997.45  175.70
  -1   9  -4 7360.42  199.19
   1   9   4 7164.09  179.44
   1  -9   4 6986.28  178.20
   1   9   4 6961.37  177.06
  -1   9  -4 7510.57  179.73
   2 -11   1 1113.16   55.99
  -2 -11  -1  956.26   67.53
   2  11   1 1017.55   51.66
  -2 -11  -1 1080.60   56.35
   2  11   1 1058.10   56.59
   2 -11   1  944.76   68.67
  -1  -1   6  323.28   23.35
   1  -1  -6  291.11   22.75
  -1  -1   6  313.94   22.65
   1  -1  -6  330.67   23.28
   1   1  -6  323.44   42.38
   2  -5  -5 6235.34  170.20
  -2  -5   5 6016.92  159.33
  -2   5   5 5733.90  146.23
   2   5  -5 6122.15  159.34
   3   0  -4    7.75    7.44
  -3   0   4    5.08    3.65
  -3   0   4    0.87    3.50
  -3   0   4   12.00   13.21
   0   0  -612503.67  310.80
   0   0  -611930.45  291.55
   0   0   611299.09  280.72
   0   0  -612554.53  304.99
   0   0   611810.16  293.37
   2 -10   2   -0.01    6.55
  -2 -10  -2   11.66   10.30
   2 -10   2    6.94    5.39
   2 -10   2    0.88    1.24
   2  10   2    0.02    7.38
  -2 -10  -2    3.11    7.11
   2  10   2   -0.07    8.10
  -2  10  -2    4.74    3.05
   3  -7  -2 2069.80   54.41
  -3  -7   2 1856.54   88.63
   3  -7  -2 1935.75   90.02
   3   7  -2 1964.54   39.68
  -3  -7   2 1969.48   36.94
  -3   7   2 1970.63   25.84
  -3  -1   4  114.15    9.11
   3  -1  -4  129.70    9.22
   3   1  -4  162.28   18.47
  -3   1   4  109.79    9.01
  -3  -1   4  130.64   56.05
  -3   1   4  114.76   59.75
  -3   1   4  114.46   38.72
   0   1  -6 3713.10   97.17
   0  -1   6 3449.43  100.24
   0  -1  -6 3851.53  111.91
   0  -1  -6 3536.73   99.09
   0  -1   6 3516.28   99.81
   0   1   6 3538.16   97.32
   0   1  -6 3867.44  106.49
   1  -2  -614926.06  358.66
  -1  -2   614383.97  354.06
   1   2  -615623.51  106.32
  -1  -2   615051.51  362.40
   1  -2  -615145.90  373.70
   3  -4   2 1459.57   72.32
   3   4   2 1392.52   67.28
   3   4   2 1482.02   79.08
  -3   4  -2 1434.14   66.37
  -3  -4  -2 1510.96   74.53
  -3   4  -2 1430.04   69.35
  -3   4  -2 1591.31   90.53
   3  -4   2 1426.49   73.93
   3  -4   2 1351.57   67.60
   3  -4   2 1428.38   65.57
   1  12  -3   32.91   20.05
   1 -12  -3   33.94   19.30
   1 -12  -3   31.00   14.41
  -1 -12   3    9.94   14.70
   2  -5   4    9.56    4.31
  -2   5  -4   -0.70    4.47
   2   5   4    2.71    6.11
  -2  -5  -4    9.52   13.62
   2   5   4   -8.29    9.74
  -2   5  -4    4.05    5.78
   2  -5   4    8.15    8.79
   2  -5   4    7.13    6.04
  -2   5  -4    3.09    6.96
  -1  13   2 1229.12   64.34
   1  13  -2 1156.67   58.51
   1 -13  -2 1310.80   69.64
  -1 -13   2 1160.29   57.23
  -1 -13   2 1313.06   68.45
  -1 -13   2 1169.03   63.17
   1 -13  -2 1253.28   59.50
   0  -8   5 4293.83  110.25
   0   8   5 4406.02  117.20
   0  -8  -5 4720.81  132.19
   0  -8   5 4355.26  116.95
   0   8  -5 4773.29  129.26
   0  -8  -5 4344.51  115.79
   0 -14  -1 1532.69   75.95
   0  14  -1 1767.07   81.35
   0 -14   1 1484.20   72.63
   0  14   1 1721.52   82.13
   0 -14   1 1601.26   81.45
   0 -14  -1 1620.71   82.11
   3  -2  -4   -0.79    6.17
  -3  -2   4    1.09    5.77
  -3   2   4  -17.64   11.47
  -3   2   4    0.19    4.61
  -3  -2   4    2.95    6.08
  -3   2   4    3.81    4.80
   0  -2  -6  120.24   34.56
   0  -2   6  148.68   37.20
   0   2  -6  152.56   14.30
   0   2  -6  174.52   16.65
   0  -2   6  146.36   53.87
   0  -2  -6  172.14   37.48
   0   2   6  145.66   13.81
   1   8  -5   -3.76   11.86
   1  -8  -5    8.53   10.09
  -1  -8   5   11.56    7.24
  -1  -8   5    6.70    5.81
  -3   6   3  214.26   15.96
   3  -6  -3  213.32   15.21
  -3  -6   3  198.26   14.21
   3   6  -3  214.90   15.34
   3  -6  -3  179.07   14.07
   3   6  -3  242.00   77.70
  -1  -6  -514693.76  364.56
   1   6   514180.63  349.84
  -1   6  -514695.57  352.66
  -1   6  -514584.51  358.34
   1  -6   513940.85  341.93
   1  -3  -6 1179.92   57.38
  -1  -3   6 1115.92   64.44
   1  -3  -6 1298.28   66.17
  -1  -3   6 1221.27   66.93
   1   3  -6 1299.82   86.25
  -3  -8   1 6498.78  169.07
   3   8  -1 6668.42  179.59
   3  -8  -1 6856.04  166.32
   3  -8  -1 6576.94  165.42
  -3  -8   1 6434.77  164.12
  -3   8   1 6764.09  164.74
   3   8  -1 6253.13  160.31
   3  -3  -4   19.60    3.98
  -3   3   4   46.65   10.55
   3   3  -4   30.23   15.43
  -3  -3   4   37.10   13.69
  -3  -3   4   30.06   12.79
   0  -3  -6 1944.24   95.15
   0  -3   6 1818.03   88.79
   0   3  -6 1934.52  104.75
   0  -3   6 1764.60   86.89
   0  -3  -6 1887.11  105.06
   0   3   6 1686.93   82.00
  -2  12   1   38.54   10.37
  -2 -12   1   28.78   12.97
  -2 -12   1   40.33   18.01
   2 -12  -1   31.25   10.65
   2  12  -1   32.81   14.51
   2  12  -1   31.92   11.50
  -3  -7  -1  558.57   40.64
   3   7   1  575.73   42.87
  -3   7  -1  516.06   17.68
   3  -7   1  548.49   36.52
  -3  -7  -1  450.99   27.34
   3  -7   1  501.76   22.76
   3   7   1  500.39   27.13
   3  -7   1  545.14   39.64
   3  -7   1  521.13   39.18
   2   6  -5 2205.07   69.83
   2  -6  -5 2058.32   64.41
  -2  -6   5 2116.38   65.60
   2  -6  -5 2021.17   65.37
  -2   6   5 2153.92   63.38
   2  12   0 1263.56   63.57
   2 -12   0 1304.54   63.34
  -2 -12   0 1235.16   65.27
   2  12   0 1210.96   61.92
  -2  12   0 1204.25   58.82
  -2 -12   0 1253.74   63.51
   0  11  -4  114.66   23.89
   0  11   4   88.43   29.20
   0  11  -4  118.48   13.86
   0 -11  -4   83.71    7.66
   0  11  -4   98.52    9.71
   0 -11  -4   75.71   38.46
   0 -11   4   85.39   32.41
   3   8   0  550.31   39.95
  -3  -8   0  546.48   45.12
  -3   8   0  613.67   44.06
   3  -8   0  547.81   39.14
   3  -8   0  538.43   37.76
   3   8   0  623.00   50.75
   3  -8   0  581.70   38.63
  -3  -8   0  592.95   43.56
  -3   5  -2  748.66   50.95
   3  -5   2  767.28   50.48
  -3  -5  -2  886.88   60.50
   3   5   2  651.23   50.75
   3   5   2  711.24   53.68
   3  -5   2  697.08   48.04
   3  -5   2  762.55   50.82
   3  -5   2  707.71   49.82
  -3   5  -2  828.62   59.16
  -3   5  -2  755.15   52.16
   3  -5   2  688.92   50.95
  -2   9   4  993.06   24.74
   2  -9  -4  968.02   67.55
   2   9  -4 1072.07   59.63
   2   9  -4  884.42   61.92
   2   6   4 1371.22   66.96
   2  -6   4 1583.23   72.87
   2  -6   4 1528.57   75.16
  -2   6  -4 1525.35   77.15
  -2   6  -4 1538.56   77.28
   2   6   4 1581.19   75.96
   2  -6   4 1565.00   74.79
  -2  -6  -4 1682.09   81.67
  -1 -14   0 2056.36   63.26
   1 -14   0 2242.02   58.00
   1  14   0 2059.59   63.61
  -1  14   0 1926.15   92.66
   1  14   0 2234.79   64.66
  -1 -14   0 2004.99   43.76
  -1  -4   6  660.49   51.16
   1   4  -6  731.80   53.36
   1  -4  -6  723.92   59.34
  -1  -4   6  675.82   46.40
  -2  -9  -3 1941.11   94.44
   2   9   3 2165.46   64.82
   2  -9   3 1976.78   48.23
   2   9   3 1802.40   98.29
  -2  -9  -3 2112.72   63.95
   2  -9   3 2076.73   61.85
  -2   9  -3 2000.60   35.27
   2  -9   3 2079.06   51.86
   1 -13   2 8956.91  226.31
  -1 -13  -2 9572.67  241.44
   1 -13   2 8882.54  223.38
  -1 -13  -2 8379.02  217.60
   1  13   2 8622.77  219.12
   1  11  -4  369.86   27.95
   1  11  -4  427.31   28.89
   1 -11  -4  414.89   22.51
   1 -11  -4  375.65   24.90
  -1 -11   4  406.20   35.76
   1  11  -4  337.26   25.80
  -3  -8   2  988.13   72.88
   3   8  -2  969.77   71.08
  -3  -8   2  955.05   65.75
   3  -8  -2  952.99   64.90
  -3   8   2  979.22   65.01
  -3  -4   4    8.61    7.01
  -3  -4   4   10.08   10.31
   3  -4  -4    2.06    2.62
  -3   4   4    7.71    6.32
   3  -4  -4    5.60    4.37
   3   4  -4    5.09    6.41
   0  -4  -6  784.46   58.54
   0  -4   6  811.48   61.89
   0   4   6  771.84   58.52
   0   4  -6  809.25   69.37
   0  -4   6  773.59   55.02
   0  -4  -6  842.86   71.73
  -1 -14   1  928.28   66.30
   1 -14  -1 1096.93   52.21
   1  14  -1 1007.02   57.71
  -1  14   1 1028.60   55.60
   1 -14  -1  986.23   78.30
   1  14  -1  983.84   67.22
  -1 -14   1  891.48   70.50
   1  10   4 1943.60   94.42
   1 -10   4 1718.51   84.37
  -1 -10  -4 1765.23   86.75
  -1  10  -4 1691.13   95.20
  -1  10  -4 1714.43   76.82
   1  10   4 1697.89   94.47
  -1 -10  -4 1613.77   77.90
  -3   7   3 1590.93   74.30
   3  -7  -3 1811.91   84.37
   3   7  -3 1347.55   66.48
  -3  -7   3 1468.44   72.16
   3   7  -3 1655.38   83.64
   3  -7  -3 1569.38   75.46
  -1  -7  -5    1.20   15.01
   1   7   5    6.19   11.26
   1  -7   5    4.19    8.54
   1   7   5   18.92   12.69
  -1   7  -5    0.01   12.86
  -1   7  -5   -0.99    1.88
   2  11  -3   36.76   12.71
  -2  11   3   30.58   11.09
   2 -11  -3   32.07   14.83
   2  11  -3   27.06    8.62
  -2 -11   3   10.76   10.27
   0 -14   2 1338.23   64.82
   0  14   2 1439.27   69.21
   0 -14   2 1416.93   74.25
   0 -14  -2 1310.65   66.73
   0  14  -2 1374.63   63.44
   0 -14   2 1288.64   67.14
   0 -14  -2 1388.50   84.67
   0  -9  -5   25.52   29.35
   0  -9   5   25.55   12.87
   0  -9   5   24.36   13.85
   0   9   5   20.24    9.89
   0  -9  -5   28.13   13.08
   0   9  -5   20.51   13.87
   1  12   3    0.18    4.38
  -1 -12  -3   10.11   11.75
   1 -12   3    0.48   10.43
  -1  12  -3   10.73   13.45
  -1 -12  -3    2.30    6.37
   1  12   3    1.67    8.67
   0  13  -3  114.98    9.84
   0  13   3   92.34   65.73
   0 -13   3   92.28   11.66
   0 -13  -3  116.54    9.02
   0 -13  -3   81.13   41.21
   0 -13   3  116.71   33.59
  -2 -12   2 4204.23  119.26
  -2 -12   2 4216.52  112.96
  -2  12   2 4057.22  106.00
   2 -12  -2 4475.05  132.62
   2  12  -2 4498.93  119.10
   2 -11   2    8.57    3.93
   2  11   2   10.95   12.21
  -2 -11  -2   11.77   11.40
   2  11   2   10.11   13.99
  -2 -11  -2    3.23   10.05
   2 -11   2    5.42    3.40
   2 -11   2   10.41    8.59
  -2  11  -2    5.87    3.96
   1   9  -5  839.03   60.95
  -1  -9   5  846.68   61.87
  -1  -9   5  873.31   61.95
   1  -9  -5  880.67   67.45
   2  12   1  691.77   54.22
   2 -12   1  734.85   51.09
   2  12   1  655.59   46.68
   2 -12   1  765.09   55.49
  -2 -12  -1  632.26   45.66
  -2 -12  -1  691.96   63.40
   3  -6   2 1238.60   61.76
  -3  -6  -2 1465.45   71.39
   3   6   2 1390.74   67.53
   3  -6   2 1364.18   63.16
   3  -6   2 1374.94   69.38
   3  -6   2 1315.30   64.44
   3   6   2 1345.65   76.06
  -3   6  -2 1440.96   67.34
   1 -14   1  773.90   51.70
   1 -14   1  828.15   58.00
  -1 -14  -1  695.57   52.01
  -1 -14  -1  693.08   49.49
  -1  14  -1  687.29   49.44
   1  14   1  734.02   66.81
   1  14   1  823.47   56.87
   3   0   3  216.75   32.54
   3   0   3  123.14   10.10
  -3   0  -3  168.71   14.05
  -3   0  -3  178.07   31.19
  -3   0  -3  183.88   16.62
  -3   0  -3  173.63   15.73
   1  -5  -6  605.80   60.87
   1   5  -6  767.46   61.49
  -1  -5   6  697.97   48.04
   1  -5  -6  693.82   61.09
  -1  -5   6  665.25   50.30
  -2   7   5  489.62   27.40
   2   7  -5  494.58   34.52
  -2  -7   5  562.75   42.50
   2  -7  -5  536.58   49.03
   3   1   3  568.27   39.20
  -3  -1  -3  584.09   49.73
  -3   1  -3  613.34   43.95
   3   1   3  579.29   42.46
  -3  -1  -3  602.41   44.01
  -3   1  -3  520.47   23.65
  -3  -1  -3  648.60   47.80
  -3   1  -3  657.30   50.57
   3  -1   3  546.18   40.42
   3  -1   3  537.13   38.37
  -3  -5   4  570.19   46.72
   3   5  -4  449.37   25.80
   3  -5  -4  469.37   22.14
  -3   5   4  506.54   25.53
   3  -5  -4  501.95   27.64
  -3  -5   4  572.48   43.45
  -3  -9   1  702.60   50.90
   3  -9  -1  675.02   45.48
  -3  -9   1  627.89   46.26
   3   9  -1  744.01   64.76
   3   9  -1  666.71   64.33
  -3   9   1  659.39   44.25
   0  -5   6    9.81   14.18
   0   5  -6    7.43    8.90
   0   5   6    2.43    6.24
   0  -5   6    3.26    5.51
   0  -5  -6   -3.96   12.85
   3  -8   1   79.12    5.53
  -3  -8  -1   82.98   34.07
   3  -8   1   81.39   33.59
   3  -8   1   86.04   11.89
   3  -8   1   77.59   22.51
  -3  -8  -1   73.62   30.56
  -3   8  -1   84.62   23.69
   3   8   1   86.28   29.57
   3   8   1   52.21   16.19
   3   2   3  788.89   53.35
  -3  -2  -3  786.60   57.27
  -3   2  -3  924.82   64.47
  -3   2  -3  921.40   61.89
   3  -2   3  936.49   73.53
  -3  -2  -3 1024.09   57.33
   3  -2   3  909.04   60.70
  -3   2  -3  882.23   61.10
  -3  -2  -3  978.46   77.56
   3   2   3  920.79   66.79
   2  -7   4  114.69   32.74
   2  -7   4  117.60    8.50
   2   7   4   92.32   47.75
   2  -7   4  136.08    6.67
  -2  -7  -4   95.81   41.37
   2  -7   4  110.82   32.99
  -2   7  -4  126.72   39.23
  -2   7  -4  114.26   11.93
   2   7   4  127.34   17.24
   0  15   0    4.77    4.48
   0 -15   0   11.96   16.26
   0 -15   0    2.17    5.17
  -1 -13   310129.39  258.25
   1  13  -310104.78  249.96
  -1  13   3 9892.98  246.83
   1 -13  -310079.45  253.72
   1 -13  -310347.05  253.48
   3  -9   0  491.63   23.70
   3  -9   0  549.63   37.37
  -3  -9   0  540.61   41.72
   3   9   0  540.68   39.68
   3   9   0  551.85   42.31
  -3   9   0  513.77   17.80
   3  -9   0  507.33   27.38
  -3  -9   0  496.75   30.81
   2   0  -6 3546.76   98.65
  -2  -1   6  270.53   16.92
   2   1  -6  286.70   63.22
   2  -1  -6  288.89   20.76
  -2   1   6  266.77   27.00
  -1  14   2 3305.38   91.78
  -1 -14   2 3252.61   94.96
   1 -14  -2 3383.62   87.86
  -1 -14   2 3227.83   90.58
   1  14  -2 3504.83   93.21
   1 -14  -2 3309.35  126.64
   2  10  -4   38.22   17.23
   2  10  -4   12.42   11.17
  -2  10   4   30.45   30.40
   2  10  -4   23.93   13.38
   2 -10  -4    8.17    7.29
  -3   3  -3  792.13   57.88
  -3   3  -3  776.08   52.94
  -3   3  -3  672.54   53.22
   3   3   3  708.68   48.58
  -3  -3  -3  740.44   50.97
   3  -3   3  659.72   45.17
   3   3   3  772.06   62.44
   3  -3   3  725.41   58.00
  -3  -9   2   43.78   33.11
  -3   9   2   46.83   12.38
   3  -9  -2   33.86    9.31
  -3  -9   2   57.70   14.18
   3   9  -2   55.86   27.12
   0 -15  -1  154.58   17.82
   0 -15   1  172.93   51.64
   0  15   1  148.63   11.63
   0  15  -1  175.74   10.59
   0 -15  -1  149.36   13.88
   0 -15   1  157.71   11.49
   2  -2  -6   11.54    8.23
   2   2  -6   26.96   15.49
  -2   2   6   27.15    9.24
  -2   2   6   26.52   10.79
  -2  -2   6   20.08    7.58
   2   0   5    0.87    4.35
  -2   0  -5   -1.04    7.47
  -2   0  -5    3.29    9.53
  -2   0  -5    6.10    5.87
   2   0   5    5.46    9.25
  -1   0  -6    8.46    9.84
   1   0   6   -2.16    8.02
  -1   0  -6   19.22    8.33
  -1   0  -6    3.73    4.33
  -2 -10  -3  228.68   22.87
   2 -10   3  175.77    8.44
   2 -10   3  162.06   46.58
   2  10   3  155.42   14.16
  -2  10  -3  193.45   38.64
   2  10   3  216.12   23.40
   0  12   4    7.89    7.29
   0  12  -4   30.81   13.96
   0  12  -4    1.91    5.71
   0 -12  -4    4.50    8.50
   0 -12  -4    8.22    9.81
   0 -12   4    9.34   10.32
   0  12  -4    1.83    3.01
  -3   8   3 2305.25   62.43
  -3  -8   3 2538.21   75.08
   3   8  -3 2332.24   72.32
  -3  -8   3 2311.24   94.84
   3  -8  -3 2289.94   62.10
  -2   1  -5   76.82   37.39
  -2  -1  -5   45.25   17.08
  -2  -1  -5   47.45   14.94
   2   1   5   59.19   25.58
  -2   1  -5   62.55   19.17
  -2  -1  -5   37.37    9.79
  -2  -1  -5   32.36   23.18
   2  -1   5   57.96   13.34
   2   1   5   28.93   16.14
  -2   1  -5   48.05   13.63
   2  -1   5    9.75   21.96
   1  -8   5   60.72   10.61
   1   8   5   23.21   17.60
  -1   8  -5   46.81   18.62
  -1   8  -5   57.63   13.97
   1  -8   5   54.83   14.47
  -1  -8  -5   74.27   35.06
   1   8   5   13.74    7.74
   1   6  -6  201.37   70.07
   1  -6  -6  209.93   18.60
   1  -6  -6  204.14   18.02
  -1  -6   6  158.78   18.51
  -1   1  -6    4.07   10.72
  -1   1  -6   11.45    9.98
  -1  -1  -6    4.61    8.85
  -1  -1  -6    2.09    3.41
  -1  -1  -6   10.79   10.25
  -1   1  -6   17.53    6.75
   1   1   6   10.19    8.14
   1  -1   6    6.54   10.70
  -2 -13   1   43.73   14.15
   2 -13  -1   46.42   16.07
  -2  13   1   45.69   14.48
   2  13  -1   57.87   33.87
   2  13  -1   73.26   25.44
  -2 -13   1   45.92   20.48
   2  13   0  236.77   18.58
  -2  13   0  193.10   34.07
  -2 -13   0  190.00   68.86
   2 -13   0  236.12   17.22
   2  13   0  250.17   20.99
  -2 -13   0  197.15   17.91
   3  -7   2 1416.33   70.91
  -3   7  -2 1371.38   67.51
   3  -7   2 1375.68   63.99
   3  -7   2 1416.07   75.38
   3   7   2 1593.73   79.21
   3   7   2 1388.96   67.79
  -3  -7  -2 1380.96   67.56
  -3   6   4  336.24   25.37
   3  -6  -4  268.82   14.91
  -3  -6   4  341.58   26.90
   3   6  -4  300.15   21.86
  -3  -6   4  295.98   19.76
   3  -6  -4  334.89   20.78
   0  -6   6  748.08   61.45
   0  -6   6  841.21   58.46
   0  -6  -6  835.13   64.61
   0   6  -6  804.69   61.89
   2  -2   5    2.78    4.89
  -2  -2  -5   -1.98   10.66
   2   2   5    2.61    4.29
  -2  -2  -5   10.57    7.24
  -2   2  -5   -3.23   11.82
   2  -2   5    3.00    5.36
  -2  -2  -5    6.95    7.16
  -2   2  -5    5.18    6.69
  -2   2  -5   12.06    9.93
   2   2   5   10.23    4.14
  -2  -2  -5    7.48    9.50
  -1   2  -6  117.32   41.68
   1  -2   6  110.75   43.65
   1  -2   6  108.48   25.18
  -1  -2  -6  110.68    9.53
   1  -2   6  141.32   16.85
  -1   2  -6  128.05   34.47
  -1  -2  -6   96.10   40.11
  -1  -2  -6  128.99   43.58
   1   2   6   92.95   28.38
  -1   2  -6  110.73   38.39
  -2  -3   6    7.87   11.93
   2  -3  -6    6.67    8.03
  -2   3   6   -8.43    7.72
   2  -3  -6    2.72    2.41
  -2  -3   6    1.19    1.28
   2   3  -6    0.70   17.77
   1  12  -4  746.86   59.25
   1  12  -4  819.73   56.17
   1 -12  -4  742.23   50.77
   1  12  -4  673.23   48.89
   1 -12  -4  792.31   56.28
   2   8  -5  907.47   63.16
   2   8  -5 1013.78   63.90
  -2  -8   5  865.50   60.93
   2  -8  -5  921.48   64.81
  -2   8   5  983.82   73.46
  -1  11  -4   33.92   24.89
   1 -11   4   32.76   24.38
  -1 -11  -4   58.66   22.13
   1  11   4   38.15   20.83
   3  -4   3 1972.34   30.84
  -3   4  -3 1921.37   93.93
  -3   4  -3 2090.29   59.03
  -3   4  -3 2136.36   65.42
   3  -4   3 1896.06   87.59
  -3  -4  -3 2172.90   60.89
   3  -4   3 2014.99   30.83
   3   4   3 1933.99   91.01
   3   4   3 2218.44   68.91
   0  10  -5 1169.37   65.76
   0 -10   5 1038.46   56.91
   0 -10  -5 1145.96   61.79
  -3   0   5  498.62   31.60
  -3   0   5  413.74   23.99
   3   0  -5  431.77   28.71
   1 -10  -5  877.08   63.26
   1  10  -5  672.38   53.43
  -3   1   5 5082.47  143.07
  -3  -1   5 5053.02  138.25
  -3   1   5 5514.42  147.76
   3  -1  -5 5016.31  151.06
   3   1  -5 4975.00  131.50
  -3  -1   5 5095.12  132.01
  -2  -8  -4  868.44   71.32
   2  -8   4  724.62   47.06
  -2   8  -4  817.48   57.88
   2  -8   4  703.73   49.19
   2  -8   4  798.06   52.19
   2   8   4  712.71   50.98
   2   8   4  813.69   57.17
  -2   8  -4  811.04   56.84
   1 -14   2   -0.05    1.99
   1 -14   2    4.38    6.71
   1 -14   2    3.30    6.83
  -1 -14  -2    5.59   11.31
   2   3   5   77.61   30.49
   2  -3   5  100.22   31.61
  -2   3  -5   64.18   16.30
  -2   3  -5   66.66   21.20
  -2  -3  -5   98.01   12.18
   2   3   5   82.09   35.33
  -2  -3  -5   58.74   28.10
   2  -3   5   59.18   23.05
  -2   3  -5   80.69   34.64
   2  -3   5   81.75   23.16
   2  12  -3   45.86   11.69
  -2  12   3   40.89   11.91
   2  12  -3   50.93   25.50
  -2 -12   3   32.77   24.45
   2 -12  -3   38.03   17.17
   3  -9   1  146.67   16.61
  -3   9  -1  151.19   23.51
   3  -9   1  124.68   18.51
   3   9   1  112.56   39.89
  -3  -9  -1  102.63   11.06
   3   9   1  133.23   47.45
   3  -9   1  104.55    9.47
   3  -9   1  107.92   10.71
  -1  -3  -6 1929.44   92.89
  -1   3  -6 1913.57  124.26
   1   3   6 1712.64   97.40
  -1  -3  -6 1997.15   39.85
   1  -3   6 1782.00   92.79
  -1  -3  -6 2074.40   68.34
   1  -3   6 1896.32   91.78
  -1   3  -6 1925.13   98.97
  -1  -3  -6 2003.91   32.20
  -1   3  -6 2123.63   70.25
  -1 -15   0   30.18   15.93
  -1  15   0   23.02    9.83
   1 -15   0   22.66   15.31
   1 -15   0   21.00    9.34
   1  15   0   38.61   15.97
  -1 -15   0   34.85   67.41
  -3  10   1 5056.29  126.33
   3 -10  -1 5076.46  126.14
  -3 -10   1 5487.96  144.76
   3  10  -1 5217.32  139.69
   3  10  -1 4663.40  124.16
  -2 -12  -2  938.68   65.62
   2  12   2  954.40   66.61
   2 -12   2  963.10   66.63
   2 -12   2  980.03   63.51
   2 -12   2  890.51   61.40
   2  12   2 1053.82   54.09
   3  -2  -5  460.87   35.52
   3   2  -5  473.53   28.34
  -3  -2   5  477.55   31.65
  -3   2   5  432.55   25.77
  -3   2   5  465.59   28.46
  -3  -2   5  532.23   43.03
   2   4  -6  447.73   36.30
   2  -4  -6  430.32   25.94
  -2   4   6  407.01   35.53
   2  -4  -6  463.32   20.96
  -2  -4   6  514.32   64.30
  -1 -13  -3 1924.75   97.65
   1 -13   3 1804.85   92.81
   1  13   3 1910.17   91.63
  -1 -13  -3 1742.37   84.18
   1 -13   3 1792.69   97.70
  -2  13   2    2.15    9.51
   2 -13  -2    5.37    9.46
  -2 -13   2    2.24    8.74
  -2 -13   2    9.03    5.16
   2  13  -2    4.49   12.87
   1 -15  -1 4482.38  156.67
  -1 -15   1 4302.39  112.41
   1 -15  -1 4468.39  112.17
  -1  15   1 4503.66  120.94
   1  15  -1 4382.97  114.02
   2  13   1   11.18    9.84
  -2 -13  -1   33.62   28.86
   2 -13   1   44.07   10.62
  -2 -13  -1   33.18   24.02
   2  13   1   28.54    9.44
   2 -13   1   38.24   19.88
   3 -10   0 1121.97   54.94
   3  10   0 1237.41   69.27
   3  10   0 1063.28   54.30
  -3 -10   0 1127.19   58.22
  -3  10   0 1310.08   65.14
   3 -10   0 1124.24   55.61
  -1  -7   6  949.40   64.82
   1  -7  -6  990.95   29.97
   1   7  -6  951.33   87.30
   0  14   3 1861.92   87.96
   0 -14  -3 2153.92   68.92
   0  14  -3 1918.13   87.44
   0 -14  -3 1947.87   93.68
   0 -14   3 1987.90   43.79
   3   5   3  402.55   36.49
  -3   5  -3  415.98   25.51
   3  -5   3  372.76   26.72
   3  -5   3  380.34   20.42
  -3   5  -3  372.01   21.32
  -3  -5  -3  331.91   22.48
  -3   5  -3  321.26   21.99
   3  -5   3  405.80   24.00
   3   5   3  394.83   22.27
   3  -5   3  379.47   21.09
  -3   7   4  539.70   38.68
   3  -7  -4  598.52   44.40
   3   7  -4  614.82   80.29
  -3  -7   4  585.33   44.92
   3  -7  -4  541.98   41.53
  -3  -7   4  558.56   41.06
   0   7  -6  472.66   43.08
   0  -7   6  444.76   25.35
   0  -7  -6  483.32   29.30
   0 -15  -2    3.23    4.96
   0 -15   2   10.01    9.22
   0 -15   2    4.36    3.41
   0  15  -2    4.43    4.58
   0 -15   2   11.07    8.93
   2  -4   5   44.73   26.24
  -2   4  -5   44.41   13.11
  -2   4  -5   54.48   18.17
  -2  -4  -5   35.16    9.61
  -2  -4  -5   30.73   25.02
   2  -4   5   36.30   11.09
   2   4   5   42.21   11.24
   2  -4   5   42.87    9.45
   2   4   5   45.85   19.65
  -2   4  -5   50.93    6.28
   3   3  -5   87.28   23.40
  -3  -3   5   26.53   29.71
  -3   3   5   50.21   12.34
  -3  -3   5   61.08   58.20
   3  -3  -5   47.71   11.11
  -1   4  -6 7140.32  176.10
  -1  -4  -6 7530.03  193.33
  -1  -4  -6 7152.63  184.75
  -1   4  -6 7337.72  196.27
   1  -4   6 6752.55  173.49
   1  -4   6 6957.11  176.85
   1   4   6 7506.10  187.63
  -1   4  -6 7301.38  185.88
   3  -8   2    5.58    4.85
   3   8   2    0.59    6.85
  -3  -8  -2    1.20   10.18
  -3   8  -2    5.11    2.79
   3  -8   2   -1.40    5.21
   3  -8   2    5.07    8.82
   3   8   2    8.70    8.56
   3   9  -3   18.38   12.06
   3  -9  -3   33.09    8.37
  -3   9   3   26.52   24.55
  -3  -9   3   46.59   26.90
  -3  -9   3   53.24   24.95
  -1  -9  -5   29.02    9.82
  -1   9  -5   31.75   20.31
   1  -9   5    5.98   18.34
  -1   9  -5   25.16    5.44
   1   9   5   32.24   20.27
   3 -10  -2  522.16   37.33
   3  10  -2  490.37   30.51
  -3 -10   2  547.14   42.98
  -3  10   2  524.09   36.40
  -3 -10   2  489.78   35.73
   1  15   1  159.90   13.73
  -1 -15  -1  147.62   17.76
  -1 -15  -1   87.39   32.22
  -1  15  -1   95.21   21.15
   1 -15   1  128.13    6.11
   1 -15   1  160.88   24.74
   2  11  -4  537.90   41.81
   2  11  -4  473.89   29.08
  -2  11   4  482.02   26.31
   2 -11  -4  549.82   42.26
   2  11  -4  585.63   44.27
   4   0  -1   -7.60   12.08
   4   0  -1    5.33   11.19
  -4   0   1    0.34    2.00
  -4   0   1    9.05    6.02
  -4   0   1    2.53    2.14
  -2   5   6 1408.21   74.35
   2   5  -6 1506.21   88.87
   2  -5  -6 1444.42   74.10
  -2  -5   6 1658.37   82.85
  -4   1   1 1214.80   60.20
   4  -1  -1 1285.21   67.32
  -4  -1   1 1225.69   58.77
  -4  -1   1 1281.02   60.35
   4  -1  -1 1191.63   61.44
  -4   1   1 1228.40   56.56
  -4   1   1 1308.32   77.68
  -4  -1   1 1231.23   64.19
  -4   1   1 1210.96   55.52
   4   1  -1 1122.28   62.87
  -2  11  -3 1096.89   69.50
   2  11   3 1172.92   60.01
  -2 -11  -3 1148.81   58.86
   2 -11   3 1089.26   60.41
   2  11   3 1250.30   62.17
   2 -11   3  954.33   61.00
   1 -14  -3 1528.13   84.53
  -1  14   3 1259.92   80.53
   1  14  -3 1396.87   69.05
   1 -14  -3 1382.39   66.28
  -1 -14   3 1328.19   85.75
   2  -9  -5  892.07   62.14
  -2   9   5  883.47   64.50
  -2  -9   5 1044.37   56.94
   2   9  -5  912.28   90.72
   2   9  -5  821.60   61.59
  -3   4   5 1522.30   89.57
   3   4  -5 1596.76   79.79
  -3  -4   5 1417.20   73.68
   3  -4  -5 1316.32   68.03
  -3  -4   5 1457.77   80.07
   4   2  -1  406.26   27.71
  -4  -2   1  341.26   18.35
  -4   2   1  365.26   15.89
  -4   2   1  370.55   16.08
  -4  -2   1  366.43   29.69
  -4   2   1  363.14   25.54
   4  -2  -1  339.17   21.90
  -4   2   1  347.34   21.60
   4  -2  -1  401.64   26.00
   0 -16   0   -2.64   11.02
   0  16   0    2.14    4.02
   0 -16   0    7.84    5.77
   2   5   5 1466.31   74.57
  -2  -5  -5 1622.24   79.73
   2  -5   5 1504.41   73.09
  -2   5  -5 1658.87   81.64
  -2   5  -5 1725.24   85.89
   2  -5   5 1651.76   78.86
  -2   5  -5 1640.34   76.86
   2   5   5 1642.53   79.29
  -4   0   2  226.99   35.52
   4   0  -2  205.98   44.67
  -4   0   2  209.14   15.93
  -4   0   2  204.94   25.49
  -4   0   2  179.92   12.35
   1  -5   6   95.78   32.94
  -1  -5  -6  103.74   37.65
   1   5   6   90.37   37.62
  -1   5  -6   35.27   25.27
   1  -5   6  120.50   31.12
  -1   5  -6  143.68   31.35
   3  -6   3 2179.35   60.43
   3  -6   3 2225.06   62.40
  -3   6  -3 2253.24   63.93
  -3   6  -3 2410.94   66.71
  -3  -6  -3 2399.83   68.00
   3   6   3 2253.00   66.93
  -3   6  -3 2539.58   77.00
   3   6   3 2105.58   66.51
   3  -6   3 2254.60   62.01
  -2   9  -4  457.59   23.70
  -2   9  -4  431.88   29.10
   2  -9   4  478.98   21.11
   2  -9   4  517.03   33.40
   2   9   4  449.77   28.09
  -2  -9  -4  585.81   44.83
   2   9   4  415.90   33.37
   0  13  -4 1386.83   65.08
   0  13  -4 1389.48   66.14
   0  13  -4 1461.50   77.20
   0 -13  -4 1408.42   79.69
  -4  -1   2  268.65   18.41
   4   1  -2  298.53   71.39
  -4   1   2  273.66   19.51
  -4   1   2  262.76   14.22
  -4  -1   2  231.58   21.34
  -4  -1   2  285.69   18.24
  -4   1   2  280.23   36.10
  -4  -1   2  267.01   21.57
  -4   1   2  338.61   28.92
   1 -15  -2 2235.14   62.16
   1 -15  -2 2252.40   66.59
  -1  15   2 2086.43   70.47
  -1 -15   2 1981.89   60.29
  -1 -15   2 2181.23   68.96
   1  15  -2 2264.72   71.51
  -4   0   0 1687.05   76.78
  -4   0   0 1736.65   79.02
   4   0   0 1627.07   84.31
   4   0   0 1687.46   84.46
  -4   0   0 1774.02   89.33
   0 -11  -5  579.51   68.51
   0  11  -5  565.10   47.22
   4  -1   0  106.26   43.19
  -4  -1   0  121.33    7.81
   4   1   0  101.42   59.52
   4  -1   0  118.28   51.47
  -4  -1   0  136.79   52.40
  -4   1   0  119.10    4.20
  -4   1   0  123.94    6.24
   4   1   0   97.34   47.81
  -4  -1   0  122.10    7.05
   3 -10   1  813.33   55.69
   3 -10   1  747.66   50.14
   3  10   1  806.68   58.31
  -3  10  -1  879.49   59.80
   3  10   1  839.09   59.43
   3 -10   1  764.85   52.22
   3 -10   1  750.44   55.86
  -3 -10  -1  799.56   57.60
   1  11  -5  291.31   23.29
   1 -11  -5  318.07   34.79
   1  11  -5  284.45   17.24
  -1 -12  -4 1782.39   98.05
  -1  12  -4 1950.80   95.85
   1  12   4 1974.20   39.31
   1 -12   4 1910.88   93.35
   2  14  -1  530.47   45.34
   2 -14  -1  581.54   51.05
  -2  14   1  530.44   39.71
  -2 -14   1  463.98   29.60
  -2 -14   1  545.15   45.07
  -4   2   2 4726.11  121.57
  -4  -2   2 4728.62  129.79
   4  -2  -2 4435.75  109.30
  -4   2   2 4738.48  115.94
  -4   2   2 4558.42  125.86
  -4  -2   2 4715.44  120.32
  -4   2   2 4752.17  116.22
  -4  -2   2 4856.77  122.07
   4   2  -2 4273.88  120.10
   1  -8  -6 3198.77   90.82
  -1  -8   6 2947.90   81.61
   1   8  -6 2684.06   84.29
   4  -3  -1    8.46    5.89
   4   3  -1    9.80   12.77
  -4  -3   1    0.60    6.21
  -4  -3   1    8.05    3.01
   4  -3  -1    1.96    7.50
  -4   3   1   28.03   17.35
  -4   3   1    9.56    6.87
   2  14   0  154.75   14.59
  -2 -14   0   91.88   41.05
  -2  14   0  147.07   42.40
   2 -14   0  134.87   11.91
  -2 -14   0  159.31   57.97
   1 -13  -4  784.57   53.66
  -1  13   4  824.61   66.51
   1 -13  -4  814.36   59.95
   1  13  -4  758.16   55.42
   1  13  -4  754.21   58.74
   1  13  -4  800.28   55.26
   0 -16   1  322.53   24.62
   0  16   1  361.19   20.54
   0  16  -1  351.42   18.16
   0 -16  -1  343.76   19.68
   0 -16   1  310.01   21.94
   0 -16  -1  364.14   24.83
   3   8  -4 1082.35   59.32
  -3  -8   4 1103.80   57.99
   3   8  -4 1099.31   59.42
   3  -8  -4 1183.68   60.50
  -3   8   4 1209.52   58.81
   4  -2   0 3463.03   99.50
  -4   2   0 3791.17  102.83
   4   2   0 3405.95   86.93
   4  -2   0 3465.04   96.94
  -4  -2   0 3734.54   94.04
   4   2   0 3603.13  102.78
   0   8  -6 1967.22   43.64
   0  -8  -6 1927.11   95.65
   0  -8   6 1873.87   89.04
   0  -8   6 2054.02   60.92
   3  11  -1 3082.00   88.72
   3 -11  -1 3088.47   80.00
  -3  11   1 3029.40   79.37
   3  11  -1 2816.42   81.29
  -3 -11   1 3014.35   87.56
   2  -6  -6  195.23   17.31
  -2   6   6  236.10   17.00
   2  -6  -6  241.63   19.22
  -2  -6   6  242.96   22.47
   2   6  -6  231.40   20.28
   3  -5  -5  626.44   44.47
  -3  -5   5  675.87   75.98
   3  -5  -5  620.01   40.61
  -3   5   5  606.06   43.33
   3   5  -5  727.74   56.88
  -3  -5   5  691.85   56.61
   1   0  -7   43.46   11.82
   1   0  -7   28.41   10.11
  -4  -3   2 1209.25   66.45
  -4   3   2 1218.07   55.81
  -4   3   2 1321.64   63.99
   4   3  -2 1132.05   62.69
  -4  -3   2 1260.31   62.15
  -4   3   2 1209.93   69.04
   4  -3  -2 1170.90   53.98
   2 -13  -3 2164.15   77.53
  -2  13   3 2031.66   62.82
  -2 -13   3 2017.29   46.36
   2  13  -3 2226.33   73.94
  -3   9  -2  325.15   19.09
   3  -9   2  278.38   15.58
   3  -9   2  309.72   27.75
   3   9   2  384.57   26.92
   3  -9   2  331.70   36.06
   3   9   2  313.08   36.32
  -3  -9  -2  344.18   23.49
   1  -1  -7   11.84    6.25
   1  -1  -7    6.37    5.89
   1   1  -7   -6.89   14.45
   3 -11   0 3502.92   92.13
   3 -11   0 3536.38   90.49
   3  11   0 3478.50   96.25
   3  11   0 3696.60  102.51
  -3 -11   0 3705.14  103.41
   4  -3   0 3239.83  132.05
  -4  -3   0 3300.45   84.70
   4   3   0 3347.31   96.25
   4  -3   0 3205.44   90.21
  -4   3   0 3314.39   91.13
   4   3   0 3136.54   81.72
   2   6   5 1189.55   59.91
  -2   6  -5 1074.38   51.98
  -2   6  -5 1136.09   63.99
   2   6   5 1058.59   54.24
   2  -6   5 1119.65   52.67
  -2  -6  -5 1179.09   60.81
   2  -6   5  973.73   66.55
   2 -13   2   92.07   11.85
  -2 -13  -2   87.73   33.43
   2 -13   2  143.50    4.14
   2 -13   2  126.53    7.41
   2  13   2   92.43   34.57
   2 -13   2  103.54   26.23
  -4  -4   1  101.57   32.90
   4  -4  -1   83.05   34.29
  -4   4   1   94.21   29.96
   4   4  -1   66.86   32.92
  -4  -4   1   75.54   21.39
  -4   4   1   76.45   34.85
   1  -6   6  881.97   72.09
  -1  -6  -6  818.03   61.87
  -1   6  -6  881.93   58.40
   1  -6   6  731.25   60.88
  -1   6  -6  870.68   62.75
   1   6   6  916.74   62.75
  -3 -10   3  814.12   58.93
   3  10  -3  775.38   56.81
  -3  10   3  809.42   61.05
   3 -10  -3  788.70   56.33
  -3 -10   3  716.97   51.77
   3   0   4    2.53    5.26
  -3   0  -4   16.18   11.16
  -3   0  -4    5.34    7.75
   3   0   4   10.10    4.59
  -3   0  -4  -24.24   11.56
  -1  10  -5 6099.99  162.87
  -1  10  -5 6145.08  148.28
   1 -10   5 5821.69  154.26
   1  10   5 6424.60  167.59
  -1 -10  -5 5577.53  148.70
  -1  -2   7  134.94    8.01
   1  -2  -7  174.20   62.43
   1  -2  -7  170.39   12.23
   1   2  -7  152.43   47.78
   1  15   2 1018.08   52.29
  -1 -15  -2  947.84   65.86
  -1 -15  -2  833.18   68.42
   1 -15   2  944.03   61.45
   1 -15   2 1073.45   64.88
   1 -15   2  982.14   68.32
  -3  -1  -4  524.04   38.45
   3   1   4  560.23   39.42
  -3  -1  -4  661.09   46.74
  -3   1  -4  633.42   44.44
  -3   1  -4  578.16   48.06
   3  -1   4  533.80   37.93
   3   1   4  596.46   43.44
  -3  -1  -4  632.09   50.30
  -3   1  -4  687.31   51.97
   3  -1   4  593.36   43.45
  -3  -1  -4  575.75   41.18
   0   0  -7   13.82   17.97
   0   0  -7    6.05    4.74
   0   0  -7    2.02    6.09
   3  -7   3  101.35   38.95
   3  -7   3  125.36   22.50
  -3  -7  -3  118.51   48.54
   3   7   3  107.40    9.48
  -3   7  -3  119.16   28.45
   3   7   3  122.73   50.95
   3  -7   3  118.46   14.13
  -3   7  -3  135.29   15.22
   0  -1  -7  315.19   18.25
   0   1  -7  327.63   41.69
   0   1  -7  333.11   19.01
   0   1  -7  319.53   24.49
   0  -1  -7  346.67   24.27
   0  -1  -7  390.29   26.82
   3  11  -2 2054.71   64.91
  -3  11   2 2025.95   57.14
   3 -11  -2 2029.24   63.84
  -3 -11   2 2123.54   67.80
  -3 -11   2 1888.29   91.92
   1 -14   3 1029.44   54.04
  -1 -14  -3 1132.08   75.12
   1 -14   3 1186.32   62.21
   1  14   3 1220.30   65.96
  -2 -14   2 1318.80   70.78
   2 -14  -2 1504.12   78.23
  -2  14   2 1450.75   80.33
  -2 -14   2 1425.13   71.23
   2  14  -2 1417.06   70.71
   2  14   1   81.87   34.80
   2 -14   1   72.42   26.22
   2 -14   1   36.40   12.14
   2 -14   1   76.23   11.52
  -4   0   3   11.34   17.45
  -4   0   3   -4.53    5.49
   4   0  -3    2.61    2.56
  -4   0   3    5.69    4.99
  -3   2  -4 1371.29   70.89
  -3   2  -4 1463.67   72.22
  -3  -2  -4 1492.44   72.40
   3  -2   4 1414.05   68.65
  -3  -2  -4 1427.69   70.61
   3  -2   4 1562.92   76.34
  -3  -2  -4 1466.68   74.92
   3   2   4 1467.51   70.40
  -3   2  -4 1482.97   72.87
   3   2   4 1418.23   69.84
  -4   4   2   79.96   21.75
   4   4  -2   43.30   26.58
  -4  -4   2   57.71    7.30
   4  -4  -2   68.75   13.26
  -4  -4   2   56.54   26.81
  -4   4   2   55.30    7.85
  -4   4   2   37.38   17.73
   1  16   0 5457.38  142.46
   1 -16   0 5061.21  125.68
  -1 -16   0 4620.28  121.17
   2  10  -5   23.80   13.27
   2  10  -5    3.12   19.18
  -2  10   5   21.15    7.74
   2 -10  -5   14.42    8.20
  -2  12   4    9.26    5.36
   2  12  -4   14.55   10.33
   2 -12  -4    8.69    9.44
   2  12  -4    8.99   14.73
   2  12  -4   27.72    5.07
  -4  -1   3  500.56   31.91
  -4   1   3  535.18   36.82
  -4   1   3  542.48   72.96
  -4  -1   3  547.91   38.04
   4  -1  -3  467.48   25.32
  -4   1   3  510.91   33.93
  -4  -1   3  453.11   24.28
   4   1  -3  501.00   25.67
   0  -2   7 1176.83   86.50
   0   2  -7 1220.97   90.83
   0  -2  -7 1263.88   73.68
   0   2  -7 1301.20   68.90
   0  -2  -7 1218.72   61.84
  -4   4   0  366.92   27.46
   4  -4   0  306.08   20.57
   4   4   0  285.42   58.34
  -4   4   0  307.83   21.36
   4   4   0  327.27   24.42
  -4  -4   0  340.83   18.78
   4  -4   0  334.32   22.58
   4  -4   0  302.52   20.88
   1  -3  -7   30.87   11.84
  -1  -3   7   52.34   17.83
   1   3  -7   17.43   23.04
   1  -3  -7   24.77   20.52
   3  -6  -5  979.21   63.81
  -3  -6   5 1021.16   65.67
   3  -6  -5  990.49   25.48
  -3  -6   5 1126.96   69.78
  -3   6   5 1042.68   53.16
   3   6  -5  959.88   68.08
   0 -15  -3   36.90   16.64
   0 -15   3   36.24   23.02
   0  15   3    8.00   17.37
   0  15  -3   50.10   15.46
   0 -15  -3   40.76   18.16
   1 -16  -1  366.11   26.23
   1 -16  -1  341.86  135.06
  -1  16   1  374.75   24.97
   1  16  -1  330.23   36.10
  -1 -16   1  322.82   21.18
  -4   0  -1    3.10    5.98
  -4   0  -1    8.00   11.09
   4   0   1    2.61    2.04
   4   0   1    8.77   14.96
   4   0   1    6.89    3.93
  -4   0  -1    8.59    5.37
  -2  12  -3  201.40   14.14
   2  12   3  213.83   27.54
  -2 -12  -3  244.61   30.01
  -2  12  -3  182.00   14.66
   2 -12   3  193.85   16.50
   2 -10   4  328.62   14.86
   2 -10   4  315.09   43.36
   2  10   4  331.67   22.53
  -2  10  -4  364.43   18.19
  -2 -10  -4  331.23   54.52
  -4  -2   3 5370.21  137.53
   4  -2  -3 5193.01  129.82
  -4   2   3 5462.06  135.67
  -4  -2   3 5568.24  155.58
   4   2  -3 5306.88  134.86
  -4   2   3 5477.41  136.87
  -4   2   3 5368.88  133.21
  -4   2   3 4876.72  134.06
   4  -1   1   21.25    9.00
  -4   1  -1   41.72   12.35
   4  -1   1   17.45   11.45
   4   1   1    9.87    3.55
   4   1   1   12.56    7.29
  -4   1  -1   27.39   10.00
  -4  -1  -1   15.99    7.66
   4  -1   1   16.07   11.49
   4   1   1   21.04   14.68
  -4  -1  -1   17.04    5.22
  -2  -7   6  149.82   41.58
  -2   7   6  120.22   33.16
   2  -7  -6  105.86   37.19
   2  -7  -6  168.11   16.50
   2   7  -6  146.55   44.56
  -4  -5   1 1726.93   82.75
   4   5  -1 1636.00  111.18
   4  -5  -1 1599.93   77.84
  -4   5   1 1650.37   83.42
  -4  -5   1 1594.76   75.82
   3   3   4  497.34   29.94
  -3  -3  -4  592.49   42.73
  -3   3  -4  472.43   63.63
  -3   3  -4  583.04   42.28
   3  -3   4  655.88   53.86
   3  -3   4  678.74   55.01
  -3  -3  -4  463.74   27.02
   3   3   4  621.36   43.50
  -3   3  -4  592.62   51.79
   1   9  -6  549.67   44.59
  -1  -9   6  798.71   56.13
   1  -9  -6  718.69   62.24
   0 -16   2  174.61   17.95
   0  16   2  275.51   33.34
   0  16  -2  227.91   12.80
   0 -16  -2  173.44   12.58
   0 -16  -2  252.75   20.95
   0 -16   2  196.80   12.57
   0  -3  -7 1295.36   67.15
   0   3  -7 1171.38   75.20
   0  -3  -7 1143.64   57.24
   0  -3   7 1143.53   58.75
  -3  -9   4    2.15    9.50
   3  -9  -4    7.04    5.70
  -3   9   4    5.77    8.71
   3   9  -4    5.17   15.95
   3   9  -4    6.47    8.97
   0  -9  -6  511.41   41.04
   0   9  -6  408.35   35.83
   0  -9   6  452.35   23.84
  -4  -2  -1 2383.99   62.53
  -4   2  -1 2330.82   57.47
  -4  -2  -1 2293.81   68.12
   4  -2   1 2193.63   65.75
   4   2   1 2362.10   72.52
  -4   2  -1 2520.02   73.63
   4  -2   1 2238.71   55.42
   4   2   1 2214.60   58.92
   4  -2   1 2334.47   77.30
  -2  -7  -5   16.50   18.45
  -2   7  -5   23.86    8.26
   2   7   5   -0.33   11.54
   2  -7   5   26.63    7.08
  -2   7  -5   14.50   18.20
   2  -7   5   20.33   11.88
   2   7   5   19.65    7.71
   3 -11   1  374.23   20.50
  -3 -11  -1  392.75   26.40
   3  11   1  409.67   30.26
   3 -11   1  407.33   28.19
  -3  11  -1  423.33   23.82
   3 -11   1  385.16   24.09
   3  11   1  415.92   37.09
  -1   7  -6    2.13   14.87
   1   7   6    2.05    8.66
  -1  -7  -6   -3.89   11.72
  -1   7  -6    3.96    4.66
   1 -16   1  988.69   65.33
  -1 -16  -1  996.88   58.83
   1  16   1 1079.64   54.32
  -1 -16  -1  921.26   63.24
  -1  16  -1 1069.83   76.34
   1   4  -7 1496.93   82.01
   1  -4  -7 1385.44   66.51
   1  -4  -7 1446.18   76.89
  -1  -4   7 1417.15   72.93
  -4  -3   3   69.45   21.99
  -4   3   3   96.02   24.99
   4  -3  -3   82.91   15.84
   4   3  -3   96.69   31.73
  -4   3   3  119.40   16.67
  -4   3   3   94.76   15.39
  -4  -3   3  102.14   48.44
   4  -5  -2  125.40    8.93
  -4  -5   2  125.28   14.69
  -4   5   2  139.88    5.64
   4  -5  -2  119.37    9.97
   4   5  -2  118.90   45.89
  -4   5   2  133.31   43.51
  -4  -5   2  128.46   10.56
   0  12  -5    1.91    9.79
   0 -12  -5   16.78   14.65
   1  15  -3 3275.87   88.08
  -1 -15   3 3237.97   96.45
   1 -15  -3 3143.53   83.50
   1 -15  -3 3319.65   99.89
   4  -5   0  431.51   34.82
   4   5   0  461.85   41.41
  -4  -5   0  562.46   39.62
   4  -5   0  587.21   49.91
  -4   5   0  699.84   52.91
  -4   5   0  645.86   70.26
   4   5   0  526.74   43.22
   1  12  -5   49.33   15.61
   1 -12  -5   36.31   13.45
   1  12  -5   82.25   24.44
  -4  -3  -1  124.04   11.71
   4   3   1  149.41   17.18
   4  -3   1  137.47   46.79
  -4   3  -1  174.09   41.25
   4  -3   1  152.91   28.74
   4   3   1  128.04   57.39
   0 -14  -4  815.14   63.67
   0  14  -4  671.06   51.32
   0  14  -4  806.54   53.91
   0  14  -4  844.38   58.28
  -3   4  -4 2316.98   68.56
   3  -4   4 2331.45   64.98
   3   4   4 2192.40   63.24
  -3   4  -4 2465.49   71.58
   3  -4   4 2490.23   69.29
   3   4   4 2097.22   62.04
   3 -10   2  258.59   18.26
   3 -10   2  222.42   17.58
   3  10   2  220.58   18.42
   3  10   2  213.76   48.72
  -3 -10  -2  298.71   31.09
   3 -10   2  251.71   18.68
  -3  10  -2  285.30   17.62
   1  13   4 1319.33   68.55
   1 -13   4 1134.56   58.45
  -1  13  -4 1164.79   60.61
  -1 -13  -4 1236.31   70.17
  -3  -8  -3 8336.40  209.83
   3   8   3 7429.18  188.62
  -3   8  -3 7994.93  198.45
   3  -8   3 7904.20  194.71
   3   8   3 8328.04  217.26
   3  -8   3 7571.55  186.33
   0  -4   7  138.84   13.51
   0  -4  -7  124.62   36.83
   0  -4  -7  127.32   52.48
   0   4  -7  142.88   49.06
   3  12  -1  187.24   60.61
   3 -12  -1  153.58   13.46
   3  12  -1  131.86   40.99
  -3  12   1  159.45   22.63
  -3   7   5   88.63   26.72
   3  -7  -5  103.91   25.94
   3   7  -5   97.84   44.77
  -3  -7   5  105.89   32.33
  -3  -7   5  116.31   28.78
  -4   6   1  913.27   66.62
   4  -6  -1  796.66   54.89
  -4  -6   1  930.14   77.78
  -4  -6   1  936.60   72.66
   4   6  -1  903.20   65.53
  -4   4   3   29.28    6.30
   4  -4  -3   17.77    6.58
  -4   4   3    5.14    9.19
  -4  -4   3   25.16    7.04
   4   4  -3   20.14   14.56
  -4  -4   3   23.72   11.43
  -4  -4   3   24.74   11.08
  -1 -16   2  189.06   67.23
  -1 -16   2  192.09   33.37
   1 -16  -2  232.94   20.33
   1  16  -2  183.19   13.23
   1 -16  -2  202.42   17.14
   1  14  -4 3734.40   98.59
   1 -14  -4 3923.23  110.47
  -1 -14   4 3680.00  106.74
   1  14  -4 3679.23  100.90
   3  11  -3  274.80   23.37
   3 -11  -3  289.84   20.51
  -3  11   3  275.22   15.92
  -3 -11   3  300.92   46.70
   3  12   0  445.23   27.27
   3 -12   0  564.53   49.74
  -3 -12   0  568.44   56.40
   3 -12   0  510.94   30.67
   3  12   0  544.24   61.95
   0 -17   0    4.06    5.47
   0  17   0    4.24    5.66
   0 -17   0   -4.62   12.82
   2  15  -1  999.65   34.74
  -2 -15   1  792.18   56.89
  -2  15   1  912.02   65.70
  -2 -15   1  846.30   61.28
   2 -15  -1  881.75   61.98
  -1  11  -5 1365.89   61.92
   1  11   5 1607.85   77.82
   1 -11   5 1277.09   67.87
  -1  11  -5 1282.23   75.21
  -1 -11  -5 1470.55   83.64
  -2 -15   0  202.78   20.45
  -2 -15   0  190.49   32.33
   2  15   0  214.44   46.19
   2 -15   0  185.71   19.97
   2 -15   0  185.09   15.89
  -2  15   0  162.23   14.01
   1  -5  -7   -0.68   13.89
   1   5  -7   -0.87   10.84
  -1  -5   7    2.43    3.21
   3   0  -6    0.89    7.67
  -3   0   6    0.17    4.30
  -3  -1   6  782.49   56.04
  -3   1   6  795.73   55.86
   3   1  -6  995.42   78.52
   3  -1  -6 1000.20   29.87
  -3   1   6  823.49   57.63
  -3  -1   6  886.22   67.10
   4   4   1 3890.14  103.41
   4   4   1 4165.08  115.21
  -4  -4  -1 4309.41  110.36
   4  -4   1 3840.14  103.65
  -4   4  -1 4492.37  120.80
   4  -4   1 4227.32  114.23
   2   8  -6  475.14   60.35
  -2  -8   6  417.09   40.60
   2  -8  -6  465.31   30.97
  -4  -6   2  390.56   35.28
  -4   6   2  368.40   18.31
  -4  -6   2  374.73   23.00
   4   6  -2  410.27   41.48
   4  -6  -2  312.26   19.87
  -4   6   2  409.03   44.82
   4  -6  -2  355.56   17.56
  -2  14   3  321.15   27.08
   2  14  -3  392.97   47.18
  -2 -14   3  434.07   31.96
   2 -14  -3  371.49   30.03
   2   0  -7   -0.82   13.30
   3   5   4 2864.52   79.92
   3  -5   4 2990.81   79.45
  -3   5  -4 2932.87   79.49
  -3   5  -4 2944.31   90.62
   3   5   4 2735.28   98.32
  -3  -5  -4 3178.65   87.26
   3  -5   4 2987.82   97.14
  -3   5  -4 3212.74   92.35
   3 -12  -2 5416.03  137.51
   3  12  -2 5550.87  149.32
  -3 -12   2 5350.79  161.23
  -3  12   2 5035.29  128.25
   2  11  -5    3.52    9.91
  -2  11   5    6.29    9.96
   2  11  -5   17.10   10.00
   2 -11  -5    8.83   13.76
   2   1  -7  168.26   17.96
   2  -1  -7  199.59   38.29
   4   6   0  368.28   26.43
   4  -6   0  317.80   20.03
  -4   6   0  440.16   40.62
  -4  -6   0  412.86   23.71
   4  -6   0  405.02   24.80
   4   6   0  366.80   21.49
  -3   2   6   48.02   13.35
   3   2  -6   70.06   14.16
  -3  -2   6   68.85   13.90
  -3   2   6   32.56    9.65
  -3  -2   6   31.26   14.31
   3  -2  -6   43.60   18.99
   0  -5  -7 1613.56   85.68
   0   5  -7 1541.49   80.85
   0  -5  -7 1438.63   74.09
   0  -5   7 1463.34   72.01
   2 -14   2  223.68   22.21
   2 -14   2  223.10   10.32
  -2 -14  -2  290.91   27.36
   2 -14   2  224.48   16.60
   2 -14   2  194.56    9.93
   0 -17  -1   27.33   13.40
   0  17   1   43.17   11.72
   0 -17   1   18.09    8.07
   0 -17  -1   21.88    5.43
   0 -17   1   46.49   14.41
   0  17  -1   21.81   13.52
   2  -8   5    5.18    3.87
  -2  -8  -5   10.35   16.06
  -2   8  -5    3.20    8.98
   2  -8   5    1.52    8.97
   2   8   5   -1.19   18.01
   2  -8   5    3.85    3.22
  -2   8  -5    7.98    5.92
  -1   8  -6   53.76   25.13
   1   8   6   47.47   19.47
  -1  -8  -6   59.53   21.31
  -1   8  -6   61.06   15.92
   1  10  -6  607.77   52.92
   1 -10  -6  676.00   52.00
  -1 -10   6  616.13   45.79
   2  -2  -7  130.86   41.31
   2   2  -7   79.96   21.08
  -2  -2   7   78.99   12.96
   2  11   4 1055.21   80.79
  -2 -11  -4 1059.63   60.10
  -2  11  -4 1012.84   52.83
   2 -11   4 1008.80   38.97
  -4  -5   3  724.03   51.53
  -4   5   3  640.67   43.05
   4  -5  -3  666.25   47.03
  -4  -5   3  651.24   47.08
   4  -5  -3  664.64   45.29
   4   5  -3  794.63   59.05
  -4   5   3  713.24   60.57
  -2   0  -6  186.06   14.51
  -2   0  -6  167.67   60.11
  -2   0  -6  209.47   24.13
   2   0   6  190.05   22.65
   2   0   6  174.15   30.75
  -3  10   4 3216.27   88.38
   3 -10  -4 3342.69   90.54
   3  10  -4 3496.91  104.18
   3  10  -4 3419.02  111.88
   0 -10   6 1262.38   62.06
   0 -10  -6 1279.55   71.93
   0  10  -6 1292.42   68.68
   2 -13  -4   90.10   22.78
  -2 -13   4   39.83   15.05
  -2  13   4   72.61   18.63
   2  13  -4   71.92   30.26
   2  13  -4   46.79   18.24
   2   1   6  120.95   35.91
  -2  -1  -6   88.94   35.12
  -2   1  -6   78.90   42.05
   2  -1   6   94.60   31.31
   2   1   6   85.93   29.21
  -2   1  -6  102.43   32.60
  -2  -1  -6   64.50   30.55
  -2   1  -6  139.65   57.79
  -2  -1  -6  106.24   34.66
  -4   0   4    4.71    2.61
  -4   0   4    5.65    2.09
   4   0  -4    5.31    2.67
  -4   0   4   -2.72   14.20
   3  -3  -6  523.61   39.89
  -3  -3   6  552.91   45.59
  -3  -3   6  554.73   43.30
  -3   3   6  545.33   42.55
   3   3  -6  653.58   62.04
   1 -15   3 3866.29  108.84
  -1 -15  -3 4025.69  116.79
  -4  -1   4   97.89   14.87
  -4  -1   4   82.85   19.18
  -4   1   4   72.69   15.13
  -4   1   4   94.50   28.24
  -4   1   4   79.51   20.12
   4  -1  -4   81.32   25.00
   4   1  -4   70.65   14.84
  -4  -1   4   90.38   30.77
   2 -15  -2 2845.13   95.87
  -2 -15   2 2964.94   94.49
  -2  15   2 2833.18   80.08
  -2 -15   2 2615.20   76.37
   2  15  -2 3071.33   94.55
   4   5   1 2966.14   89.37
   4   5   1 3258.51  104.63
  -4  -5  -1 3366.97   88.56
   4  -5   1 3059.43   85.64
   4  -5   1 3416.40   96.01
  -4   5  -1 3475.57   98.04
  -1 -16  -2  626.99   50.58
   1 -16   2  542.35   36.02
   1 -16   2  588.61   49.23
   1  16   2  644.08   47.03
   1 -16   2  534.47   50.22
  -4  -7   110054.23  258.68
  -4   7   110225.97  257.91
   4  -7  -1 9651.27  239.71
  -4  -7   110011.09  251.27
   4   7  -1 9649.90  249.76
  -2  13  -3  107.37    7.93
   2  13   3   96.25   34.24
   2 -13   3   93.45   40.92
  -2 -13  -3   88.18   27.47
   2 -13   3   94.07   31.96
   1  -6  -7 1265.30   74.67
  -1  -6   7 1185.17   58.75
   1   6  -7 1166.79   65.90
   1  -6  -7 1212.25   72.96
  -2 -15  -1   32.59   15.74
   2 -15   1   20.02    6.67
   2  15   1   32.49   17.74
   2 -15   1   18.25    4.78
   2 -15   1   13.31   13.62
  -2   2  -6   39.23   19.39
   2   2   6   17.61    7.82
  -2  -2  -6   35.44    7.80
   2  -2   6   30.83   13.09
  -2   2  -6   84.01   26.86
  -2   2  -6   48.51   19.10
   2   2   6   29.70    9.38
  -2  -2  -6   54.62   23.09
  -2  -2  -6   41.43   16.47
  -2  -2  -6   56.67   14.38
   2  -3  -7  146.72   10.25
  -2  -3   7  130.65   23.26
   2   3  -7  176.11   45.90
   2  -3  -7  129.55   68.80
   3  -9   3  183.46   12.77
  -3  -9  -3  199.90   16.81
   3   9   3  186.41   13.51
   3   9   3  198.33   44.55
   3  -9   3  177.33   55.02
  -3   9  -3  216.66   21.74
  -3   8   5  385.84   28.91
  -3  -8   5  463.71   53.47
   3  -8  -5  409.28   27.02
   3   8  -5  398.43   44.07
   3  -8  -5  395.75   26.37
  -4   2   4 2698.61   92.02
   4  -2  -4 2540.23   76.67
  -4   2   4 2488.13   71.54
  -4   2   4 2651.22   73.56
  -4   2   4 2524.74   72.47
  -4  -2   4 2519.10   74.49
  -4  -2   4 2606.95   86.37
   4   2  -4 2476.01   74.11
  -4   0  -210526.20  275.63
   4   0   210361.69  280.77
   4   0   2 9969.44  261.36
   4   0   2 9827.22  266.17
  -4   0  -210290.60  284.53
   3 -12   1 3545.97   98.59
   3 -12   1 3713.67  103.53
  -3  12  -1 3505.00  104.67
  -3 -12  -1 3670.82  115.79
   3  12   1 3792.36  112.45
   3  -6   4   23.50    9.53
  -3   6  -4   26.31   20.95
   3   6   4   10.43    9.50
  -3   6  -4   18.24   16.91
  -3  -6  -4   18.04   17.60
   3   6   4   13.61    9.92
  -3   6  -4    6.89   11.87
   3  -6   4   22.77   10.67
   3  -6   4   21.48    7.04
   3  -6   4    4.26    5.00
   4  -1   2  299.56   17.68
   4  -1   2  276.78    9.25
  -4   1  -2  310.50   19.21
  -4   1  -2  251.12   39.26
   4  -1   2  272.28   18.84
  -4  -1  -2  284.50   13.94
   4   1   2  322.11   49.10
  -4  -1  -2  318.94   26.17
  -4   1  -2  294.58   21.28
  -4  -7   2    8.92    5.04
  -4   7   2   -6.05   12.77
   4  -7  -2   26.77    6.20
   4   7  -2   12.76   13.90
   4  -7  -2   11.62    5.89
  -4   7   2   21.11    4.74
  -4  -7   2   37.01   20.97
   0  -6  -7  180.65   49.34
   0   6  -7  194.53   56.02
   0  -6  -7   68.70   25.20
   0  -6   7  179.00   13.33
  -1 -17   0 1302.91   73.23
   1 -17   0 1026.50   53.58
  -1 -17   0  968.34   57.70
   1  17   0 1162.81   65.46
   0  16   3 4029.19  115.43
   0  16  -3 3757.27  101.19
   0 -16   3 3968.74  120.47
   0 -16  -3 3904.23  116.74
   3  11   2  339.48   40.82
  -3 -11  -2  400.65   29.46
  -3  11  -2  376.20   23.28
   3 -11   2  347.11   28.45
   3  11   2  367.59   26.14
   3 -11   2  402.86   25.03
   3 -11   2  418.84   29.89
  -3   4   6 4334.70  122.46
  -3  -4   6 4771.97  141.86
   3   4  -6 4543.26  146.92
   3  -4  -6 4484.11  144.17
  -1   0  -7 1161.60   81.56
  -1   0  -7 1190.52   66.49
  -1   0  -7 1091.11   63.68
   0  13  -5  733.17   47.01
   0 -13  -5  746.46   46.79
   0  13  -5  680.14   40.05
   2   3   6 1330.31   68.63
  -2   3  -6 1345.85   71.25
  -2  -3  -6 1178.01   68.33
  -2  -3  -6 1223.24   70.93
  -2   3  -6 1261.21   64.63
   2  -3   6 1299.59   65.17
   2  -3   6 1196.19   62.64
  -2   3  -6 1311.61   70.19
  -2  -3  -6 1243.43   71.40
   4  -7   0 1349.18   70.91
  -4  -7   0 1291.70   66.53
   4   7   0 1290.99   69.51
   4   7   0 1341.40   77.64
  -4   7   0 1318.95   76.84
   4  -7   0 1251.74   65.47
  -1   1  -7  507.18   52.87
  -1  -1  -7  424.84   53.43
  -1   1  -7  481.33   39.15
  -1  -1  -7  472.40   39.81
  -1   1  -7  534.15   62.22
  -1  -1  -7  439.73   40.10
   4  -2   2   91.56   35.82
   4   2   2   67.64   26.21
   4  -2   2  109.46   41.29
  -4   2  -2   91.49   30.10
  -4  -2  -2  106.80   48.64
  -4   2  -2   97.23   14.13
  -4   2  -2   86.60   48.06
  -4  -2  -2   96.76   10.66
   4  -2   2   98.51    9.50
   4   2   2   85.83    7.58
  -4  -3   4 1471.59   80.60
   4  -3  -4 1357.22   69.36
  -4  -3   4 1324.86   73.35
  -4   3   4 1408.90   76.35
  -4   3   4 1311.57   69.28
   4   3  -4 1299.03   72.15
   1 -17  -1  282.54   11.23
  -1 -17   1  263.03   27.49
   1  17  -1  258.55   39.21
   1 -17  -1  289.24   23.37
  -1 -17   1  207.09   36.70
   1 -13  -5  724.81   46.99
   1  13  -5  721.98   41.22
   1  13  -5  722.10   40.14
   1  13  -5  686.72   65.91
  -4   6   3  481.22   35.68
   4  -6  -3  377.64   22.49
  -4  -6   3  476.33   29.63
  -4  -6   3  476.10   30.81
  -4   6   3  472.13   25.84
   4   6  -3  482.02   40.07
   4  -6  -3  452.48   25.92
   2   9  -6    4.66   12.63
   2  -9  -6    7.12   14.43
  -2  -9   6   -1.55   10.51
   2  -4  -7 2658.73   91.13
   2   4  -7 2786.50  102.76
  -2  -4   7 2665.56   83.49
  -2  -4   7 2512.66   71.54
   2  -4  -7 2451.29   67.62
  -1   2  -7 2882.42   90.22
  -1  -2  -7 2584.56   82.95
  -1   2  -7 2669.30   77.33
  -1  -2  -7 2723.74   87.77
  -1   2  -7 2752.92   83.92
  -3  13   1 1251.07   64.27
  -3 -13   1 1189.04   65.02
   3  13  -1 1184.30   68.89
   3 -13  -1 1178.75   61.35
   4  -6   1  303.95   23.51
   4   6   1  300.72   23.83
   4   6   1  276.42   13.93
  -4  -6  -1  281.04   15.06
  -4   6  -1  312.50   20.95
   4  -6   1  266.81   14.30
   0  17  -2  445.76   24.18
   0 -17   2  443.15   27.45
   0 -17  -2  368.26   28.11
   0 -17   2  406.64   30.73
   0  17   2  478.59   29.75
   0 -17  -2  400.97   37.80
  -1  14  -4 5238.26  152.45
   1  14   4 5347.34  155.32
  -3  12   3 3593.72  104.24
  -3 -12   3 3183.97  124.69
   3  12  -3 3934.43  118.61
   3 -12  -3 3612.85  102.72
   2  -9   5  827.30   46.03
   2   9   5  846.05   65.86
  -2   9  -5  850.59   43.89
  -2  -9  -5  997.92   56.17
  -2   9  -5  876.40   49.58
   4   3   2  595.00   36.85
   4  -3   2  527.69   33.33
   4   3   2  554.45   30.78
  -4   3  -2  549.47   34.41
  -4   3  -2  612.78   32.75
   4  -3   2  489.59   32.28
  -4  -3  -2  581.72   40.48
   4  -3   2  555.49   28.53
  -4   3  -2  582.74   40.65
  -1 -12  -5  420.15   31.71
  -1  12  -5  348.23   18.01
   1  12   5  361.71  162.20
  -1  12  -5  443.30   40.58
  -1   9  -6 2220.64   91.12
  -1   9  -6 2257.58   62.40
   1  -9   6 2038.76   55.55
  -1  -9  -6 2247.46   73.07
   1 -16  -3  293.28   18.53
  -1 -16   3  319.08   32.10
   1  16  -3  295.08   27.73
   1 -16  -3  309.51   14.96
   0  15  -4 2224.09   64.07
   0  15  -4 2234.44   65.12
   0 -15   4 2491.86  119.77
   0 -15  -4 2204.82   77.97
  -2  -4  -6  121.56   50.72
   2  -4   6  114.15   45.70
  -2   4  -6  158.79   55.15
  -2   4  -6  104.83   10.21
   2  -4   6  135.47   43.70
  -2   4  -6  132.05   57.02
   1 -17   1 4780.99  189.98
  -1 -17  -1 4744.92  141.83
   1 -17   1 4498.86  120.51
   1  17   1 5021.34  142.65
  -1 -17  -1 4343.49  123.13
   1  -7  -7  216.71   64.13
   1   7  -7  263.50   75.66
  -1  -7   7  203.59   13.40
  -1  -7   7  286.68   15.50
   1  -7  -7  263.38   90.48
  -3 -13   0 3868.56  126.75
   3 -13   0 3817.08  108.90
   3  13   0 4111.75  122.47
  -4   4   4 4331.43  118.47
  -4  -4   4 4158.52  117.63
   4   4  -4 4151.19  119.35
   4  -4  -4 4279.52  118.29
  -4  -4   4 4682.42  139.64
  -4   4   4 4388.07  130.94
   3   5  -610368.94  282.70
  -3   5   610191.53  274.47
  -3  -5   610112.96  279.33
   3  -5  -610427.72  286.11
  -1  -3  -7 2320.13   82.68
  -1   3  -7 2049.03   66.79
  -1  -3  -7 2260.11   71.64
  -1   3  -7 2290.38   75.44
   4  -8  -1  529.48   31.34
  -4   8   1  566.92   37.19
   4  -8  -1  426.58   21.55
   4  -8  -1  462.20   23.06
  -4  -8   1  642.13   57.37
  -4  -8   1  445.73   32.13
   4   8  -1  479.76   37.27
   2 -12  -5 1144.17   63.42
   2  12  -5 1026.51   55.67
   2  12  -5 1208.71   80.98
   2  12  -5 1086.51   62.93
   3   7   4  395.68   53.17
   3  -7   4  342.10   21.13
  -3   7  -4  395.34   30.46
   3   7   4  389.13   34.65
  -3  -7  -4  426.20   48.61
   3  -7   4  360.53   21.22
  -3   7  -4  403.56   42.47
   3  -7   4  404.17   24.19
   1 -11  -6  218.05   62.45
   1  11  -6  213.24   19.55
   1  15  -4  124.04   11.45
  -1 -15   4  137.40   30.08
   1  15  -4  124.10   39.99
   1 -15  -4   75.44   23.34
   2  -5  -7    4.98    2.61
  -2  -5   7   11.83   12.71
  -2  -5   7    3.94    3.42
   2  -5  -7   14.97   17.14
   2   5  -7    7.13   16.43
   0   7  -7 6285.54  181.15
   0  -7  -7 6228.32  183.06
   0  -7   7 6138.58  173.72
  -3  13   2  279.04   26.12
   3  13  -2  256.21   20.13
   3 -13  -2  253.30   15.05
   3 -11  -4  429.15   28.60
  -3  11   4  336.68   21.43
   3  11  -4  392.31   56.80
  -3 -11   4  410.49   39.53
   0 -11  -6 1813.07   42.29
   0  11  -6 1714.50   92.49
   4   4   2 1011.99   61.03
   4  -4   2  978.27   53.74
   4  -4   2  954.28   46.48
   4  -4   2  975.60   52.53
  -4  -4  -2 1074.25   56.92
   4   4   2  951.69   51.05
  -4   4  -2 1067.81   61.03
  -4   4  -2 1011.80   50.15
   3   9  -5  135.96   23.12
  -3   9   5   77.10   20.53
   3  -9  -5  143.49   14.92
  -2  12  -4   76.48   29.21
   2 -12   4   76.17   18.07
   2  12   4   44.71   19.40
  -2 -12  -4   52.51   12.05
  -2 -16   1  816.70   46.16
   2 -16  -1 1010.86   56.42
   2 -16  -1  965.02   48.45
  -2  16   1  981.43   53.48
  -2 -16   1 1103.53   62.26
   2  16  -1 1007.51   55.03
  -4  -8   2    6.80   10.69
   4  -8  -2   19.15    8.70
   4   8  -2   21.90   21.52
   4  -8  -2   23.17    6.64
  -4   8   2   19.60   17.09
  -4  -8   2    5.38    8.94
  -4   8   2    9.44    4.16
   2 -16   0 1561.81   80.56
   2 -16   0 1579.74   76.40
  -2  16   0 1511.10   78.89
   2  16   0 1625.06   84.83
   3 -10   3  126.43    9.93
  -3 -10  -3  157.90   49.83
   3 -10   3  124.38    9.81
  -3  10  -3  166.52   19.70
   3  10   3  108.89   45.35
  -4   7   3  407.82   36.63
  -4   7   3  345.62   21.00
   4  -7  -3  309.48   15.08
  -4  -7   3  319.21   26.29
   4  -7  -3  328.27   23.05
  -4  -7   3  312.73   35.87
   4   7  -3  335.48   63.97
   1  17  -2  845.68   44.88
  -1 -17   2  786.88   49.49
   1 -17  -2  792.01   52.16
   1 -17  -2  798.39   41.95
  -1 -17   2  796.52   48.19
   2  15  -3   12.55   15.92
  -2  15   3    6.05    8.61
  -2 -15   3   10.72   16.62
   2 -15  -3    9.20   10.69
   4  -8   0  409.07   34.63
  -4   8   0  445.76   28.93
   4   8   0  457.44   46.33
  -4  -8   0  397.72   25.80
   4   8   0  374.61   31.01
  -1   4  -7 2073.25   67.23
  -1  -4  -7 2072.91   86.32
  -1  -4  -7 2101.38   75.55
  -1   4  -7 2032.44   67.54
  -1   4  -7 2231.20   74.12
  -1  -4  -7 2225.72   78.01
  -2   5  -6 2537.37  104.70
   2  -5   6 2404.34   74.27
   2  -5   6 2555.97   73.44
  -2   5  -6 2542.57   79.73
   2  -5   6 2235.00   71.18
  -2   5  -6 2414.34   69.83
   2   5   6 2589.79   82.59
  -2  -5  -6 2215.20   71.53
   2 -15   2   19.02   11.19
   2 -15   2   18.10    5.60
   2  15   2   20.67   12.25
  -2 -15  -2   11.54   16.74
   2 -15   2   21.12   11.65
  -4  -5   4 2327.58   81.20
  -4   5   4 2478.69   85.33
   4   5  -4 2261.26   77.25
   4  -5  -4 2256.60   66.03
  -4   5   4 2291.78   69.02
  -4  -5   4 2121.62   65.89
  -4  -7  -1   11.11    5.21
  -4   7  -1   17.90   19.05
   4  -7   1   15.58    4.61
   4   7   1   11.13   12.94
   4   7   1   -1.64    6.52
   0 -18   0  151.35   39.60
   0  18   0  144.84   12.59
   0 -18   0  122.82    8.61
  -2 -14   4  980.75   58.61
   2  14  -4  944.58   52.73
   2  14  -4 1038.31   57.53
   2 -14  -4  936.16   54.50
   3   6  -6   62.35   21.95
   3  -6  -6   34.62    5.73
  -3  -6   6   51.29   25.01
  -3   6   6   19.03   10.51
   3  -6  -6   36.15   11.04
  -3   0  -5  315.44   26.72
   3   0   5  214.18   20.81
  -3   0  -5  270.56   65.55
  -3   0  -5  178.94   52.92
   3   0   5  249.02   85.52
  -2 -10   6   12.35   20.38
   2 -10  -6   14.68   14.94
   2  10  -6   18.48   14.99
  -3   1  -5 3906.68  112.34
   3  -1   5 3835.18  108.96
   3   1   5 3985.73  112.97
  -3   1  -5 3731.42  108.00
  -3  -1  -5 3736.87  112.74
  -3   1  -5 3745.47  112.48
  -3  -1  -5 3761.82  110.01
   3  -1   5 3735.11  106.07
  -3  -1  -5 3815.30  113.42
   3   1   5 3525.09  101.19
   2 -14   3  744.01   44.81
   2  14   3  918.91   50.59
  -2 -14  -3  803.80   46.91
  -2  14  -3  746.55   37.81
   2 -14   3  710.53   40.78
  -4  -5  -2  200.82   30.49
  -4   5  -2  224.32   16.60
   4   5   2  241.47   64.22
   4  -5   2  220.62   16.30
  -4   5  -2  280.01   18.93
   4  -5   2  209.49   17.86
   4   5   2  237.94   21.84
   4  -5   2  207.77   10.72
   3  13   1  519.47   39.15
  -3 -13  -1  460.01   36.07
   3 -13   1  469.42   27.51
   3 -13   1  545.55   40.67
   2   6  -7  838.84   90.37
   2  -6  -7  795.90   54.01
  -2  -6   7  769.73   28.76
   3 -12   211359.72  298.71
   3  12   212235.81  102.67
  -3 -12  -211765.60   99.77
  -3  12  -211840.70   68.45
   3 -12   211200.84  296.21
   3 -12   211405.86  303.58
   1  -8  -7  128.74   33.17
   1   8  -7   34.84   15.48
  -1  -8   7  108.17   39.00
   0 -18  -1   19.08    8.00
   0 -18  -1   10.65    9.23
   0  18   1   18.49    7.45
   0 -18   1   12.31    9.80
   0 -18   1   15.41    5.43
   0  18  -1   12.17    7.06
  -3  -2  -5   11.00   11.80
   3  -2   5    7.41    5.33
   3   2   5    9.46    9.32
   3   2   5   15.66    9.57
  -3   2  -5   13.85   10.08
  -3   2  -5   27.81   14.14
  -3   2  -5    6.47    9.99
   3  -2   5    5.04    7.76
  -3  -2  -5   15.38   18.33
  -3  -2  -5   23.95   10.90
   1 -16   3   71.94   30.20
  -1 -16  -3   57.58   21.69
   2 -16  -2  463.13   28.25
   2  16  -2  498.88   38.29
  -2  16   2  436.82   28.68
   2 -16  -2  485.93   35.49
  -2 -16   2  444.29   29.72
  -1  -5  -7 5626.36  161.17
  -1   5  -7 5271.28  142.48
  -1   5  -7 5302.51  155.74
  -1  -5  -7 5382.45  155.21
   2 -10   5  307.85   21.59
  -2 -10  -5  332.13   59.81
  -2  10  -5  314.54   19.12
  -2  10  -5  274.97   27.58
   2  10   5  339.19   24.64
  -1  10  -6 2374.60   92.19
  -1  10  -6 2476.27   67.56
  -1 -10  -6 2631.07   86.43
  -2 -16  -1  178.75   60.26
   2 -16   1  155.19   14.67
   2 -16   1  178.52    6.01
   2 -16   1  172.63   17.42
   3  -8   4   10.86    6.17
   3   8   4   -1.56   12.60
  -3   8  -4   10.56   13.39
  -3   8  -4    0.03    6.54
  -3  -8  -4    1.63    8.72
   3  -8   4    7.35    5.90
   3   8   4    7.88   12.00
   3  -8   4    2.43    4.55
   4  -9  -1  200.89   22.07
   4  -9  -1  239.11    7.62
   4   9  -1  255.47   19.18
  -4  -9   1  254.12   34.69
  -4   9   1  214.67   18.17
  -4  -9   1  245.73   16.36
   1 -17   2  145.22    6.76
  -1 -17  -2  211.51   83.79
   1 -17   2  211.17   19.64
   1  17   2  225.20   26.63
   0   8  -7 7706.53  217.63
   0  -8  -7 7536.86  218.52
   0  -8   7 7455.38  199.55
   0 -14  -5  112.63   36.16
   0  14  -5   88.11   26.49
   0  14  -5   65.82   27.75
   0  14  -5   81.90   22.83
  -2   6  -6  234.52   34.23
  -2   6  -6  298.07   12.01
  -2  -6  -6  253.72   41.90
   2  -6   6  260.80   23.29
  -4  -6   4   38.91   11.53
  -4  -6   4   43.96   23.55
  -4   6   4   41.89   26.20
   4   6  -4   95.17   38.80
   4   6  -4   48.88   22.04
  -4   6   4   26.46    5.29
   4  -6  -4   21.01    9.23
   4  -6  -4   52.68   16.77
   1  14  -5  631.10   36.23
   1  14  -5  582.51   40.33
   1 -14  -5  616.88   56.44
   1  14  -5  607.27   48.10
  -3  -3  -5  803.30   53.91
  -3  -3  -5  764.26   32.82
   3   3   5  762.96   25.88
  -3   3  -5  759.04   45.61
  -3   3  -5  693.26   46.38
   3  -3   5  629.34   36.76
   3   3   5  691.33   39.89
  -3   3  -5  710.34   45.17
   3  -3   5  801.43   73.26
  -4  -8   3  289.10   17.82
   4  -8  -3  273.43   12.16
   4  -8  -3  295.03   11.03
  -4   8   3  292.15   20.16
  -4   8   3  305.67   22.09
   4   8  -3  282.09   86.38
  -4  -8   3  314.16   21.93
   4   0  -5    0.83    4.18
  -4   0   5   14.38   10.55
  -4   0   5    1.83    1.79
  -3 -13   3 6093.96  178.28
   3  13  -3 5521.83  159.33
   3 -13  -3 6003.20  164.40
  -3  13   3 5756.70  158.12
  -4  -9   2   54.88   14.53
   4  -9  -2   52.22   14.91
  -4   9   2   62.44   30.88
   4  -9  -2   40.41   15.49
   4   9  -2   26.60   13.90
   4  -9  -2   48.97   14.46
  -4  -9   2   30.44   17.05
  -4   9   2   42.00    4.92
  -1  13  -5  500.60   38.02
   1  13   5  542.03   35.64
  -1  13  -5  551.77   26.77
  -1 -13  -5  571.54   37.22
  -1  13  -5  522.60   25.61
   4   1  -5   84.62   28.56
  -4  -1   5   64.94   29.12
  -4   1   5   92.50   30.36
  -4  -1   5   62.88   46.37
  -4   1   5   88.81   30.29
   4  -1  -5   92.99   18.88
  -4  -1   5   86.86   10.84
  -3  14   1  539.08   35.70
   3 -14  -1  598.12   34.51
   3  14  -1  583.37   37.85
   3  10  -5   44.58   20.56
   3  10  -5   41.91   11.53
  -3  10   5   51.27   15.95
   3 -10  -5   51.46   13.59
   0  17   3  137.38  206.86
   0  17  -3  443.96   25.73
   0 -17  -3  397.78   36.30
   0 -17   3  431.05   33.43
   4   9   0 2035.39   69.87
   4   9   0 2152.75   67.72
  -4  -9   0 1999.38   63.70
   4  -9   0 1962.34   52.99
  -4   9   0 2085.37   74.17
   4  -9   0 2017.09   65.90
   4  -9   0 2028.08   54.20
  -3   7   6 3321.16  104.53
   3   7  -6 3359.16  134.23
  -3  -7   6 3586.93  113.99
   3  -7  -6 3436.06  106.55
   4   8   1    7.64    7.45
  -4  -8  -1   14.95    5.83
   4  -8   1   24.18    5.64
   4  -8   1   38.32    8.23
  -4   8  -1   47.35   14.69
   4  -8   1   18.27    5.00
   4   8   1   24.47   16.11
   4  -8   1   20.23    5.71
  -4   6  -2  267.93   26.95
   4  -6   2  212.45   19.25
   4  -6   2  298.80   17.50
   4   6   2  235.27   13.39
  -4  -6  -2  289.59   15.77
  -4   6  -2  265.58    8.69
   4  -6   2  255.67    8.29
   4   6   2  247.63   66.95
   1  18   0  135.42   10.61
  -1 -18   0   60.39   19.02
  -1 -18   0   96.03   38.28
   1 -18   0  112.21   20.84
  -4  -2   5   93.38   26.50
  -4  -2   5   43.16   23.85
  -4   2   5  135.75   25.14
  -4   2   5  124.95   11.94
   4  -2  -5  102.99   27.07
  -4   2   5  101.84   21.56
   4   2  -5   94.24   10.96
   1  12  -6 1113.50   65.29
   1 -12  -6 1185.47   66.50
   1 -15   4 1060.70   59.40
  -1 -15  -4 1246.71   70.57
  -1  15  -4  969.61   47.33
   3  14   0  276.77   22.08
  -3  14   0  206.27   11.66
   3 -14   0  209.65   37.26
   2  13  -5 1996.86   86.08
   2  13  -5 1845.45   37.41
   2  13  -5 1992.20   72.46
   2 -13  -5 2006.14   71.20
  -2  -7   7   87.28   30.32
   2   7  -7   98.29   33.36
   2  -7  -7   69.46   19.68
   2  -7  -7   48.34   17.94
  -3 -12   4  266.21   35.41
  -3  12   4  249.01   14.98
   3 -12  -4  253.38   17.25
   3  12  -4  202.03   67.46
   0 -12  -6   29.34   19.96
   0  12  -6   15.61   18.38
  -1  -6  -7  989.16   62.14
  -1   6  -7 1146.96   97.75
  -1   6  -7 1069.46   54.86
   3  11   3  230.77   25.75
   3 -11   3  184.81    9.71
   3 -11   3  162.33   10.62
  -3  11  -3  226.58   14.27
  -3 -11  -3  170.34   26.24
  -3   4  -5   93.50   23.38
   3   4   5   84.53   32.72
   3   4   5  154.29   65.17
   3  -4   5   37.13   14.50
   3  -4   5   87.96   31.67
  -3   4  -5  123.67   33.09
  -3  -4  -5  127.56   38.62
  -3   4  -5  119.86   32.03
   4   0   3    9.80    7.04
   4   0   3    0.97    2.78
  -4   0  -3    1.38    4.57
  -4   0  -3    1.79    5.01
  -4   0  -3   -0.08   12.39
   1  18  -1 1294.00   69.39
   1 -18  -1 1237.67   62.38
  -1 -18   1 1180.42   62.13
  -1 -18   1 1305.28   73.23
  -4   1  -3   -2.96   12.56
   4  -1   3   10.08   14.99
   4   1   3    4.48    7.06
  -4   1  -3    5.58    7.80
  -4   1  -3   10.75    3.45
  -4  -1  -3    5.77   13.22
   4  -1   3    8.13    8.41
  -4  -1  -3   11.54   13.78
   0  16  -4  773.95   14.17
   0 -16   4  831.33   53.15
   0 -16  -4  868.12   54.48
   1   0  -8    4.69   10.04
   2  13   4   33.07   12.56
  -2  13  -4   41.65   26.96
   2 -13   4   39.12   15.11
  -2 -13  -4   39.78   19.64
   1  -1  -8  278.33   36.80
   1  -1  -8  317.09   26.76
   1   1  -8  337.57   28.16
  -4  -3   5  635.43   52.37
  -4  -3   5  615.44   36.78
  -4   3   5  662.98   51.07
  -4   3   5  592.63   40.10
   4   3  -5  655.57   39.54
   4  -3  -5  651.94   49.44
  -3 -14   2 5130.65  161.02
   3  14  -2 5134.22  149.22
   3 -14  -2 5191.35  144.34
  -3  14   2 5077.82  141.39
  -1  -9   7 1895.42   40.09
   1  -9  -7 2122.09   72.11
   1   9  -7 2034.47  110.12
   1 -17  -3  900.05   48.32
   1  17  -3  931.98   51.90
   1 -17  -3 1059.88   64.90
  -1 -17   3 1013.49   58.87
   0 -18  -2    2.69   14.73
   0  18   2    5.86    7.28
   0 -18   2  -13.06   12.84
   0 -18   2    8.33    6.93
   0 -18  -2   11.84    8.59
   0  18  -2    1.70    2.63
   4  -2   3  117.55   40.38
  -4  -2  -3  123.39   45.05
  -4   2  -3   99.84   49.89
  -4   2  -3  112.04   40.06
   4   2   3  134.02   55.56
   4  -2   3  106.68   39.69
   4  -2   3  133.91    8.09
  -4  -2  -3  134.52   12.51
   4   2   3  121.40   21.21
  -4   2  -3  121.67    8.97
   2  -7   6  374.02   26.19
  -2  -7  -6  447.09   35.37
   2   7   6  334.37   30.46
  -2   7  -6  446.19   37.60
  -2   7  -6  381.36   27.38
   4   7  -4  569.19   38.20
   4  -7  -4  482.24   26.81
   4   7  -4  529.70   52.90
  -4   7   4  480.49   27.07
   4  -7  -4  529.77   31.50
  -4  -7   4  551.82   34.02
   2 -11  -6  715.37   47.76
   2  11  -6  639.48   40.93
   1   2  -8   12.25   10.67
   1  -2  -8   39.21   16.41
  -1  -2   8   13.25    5.92
   1  -2  -8   12.36    3.92
  -1 -16   4  872.86   53.21
   1  16  -4  862.56   57.35
   1  16  -4  913.25   49.26
   1 -16  -4  886.14   51.91
  -1 -18  -1  610.98   36.63
   1  18   1  716.51   46.52
  -1 -18  -1  634.94  163.50
   1 -18   1  776.04   31.63
  -3   9  -4 2304.16   67.01
  -3  -9  -4 2418.11   87.40
   3  -9   4 2351.54   73.39
  -3   9  -4 2307.42   74.67
   3   9   4 2509.59   78.16
   3  -9   4 2361.11   66.13
   0   9  -7 6051.80  182.76
   0  -9  -7 6087.84  177.51
   0  -9   7 5644.80  153.76
  -3   5  -5 6412.18  181.44
   3   5   5 6275.82  174.56
  -3  -5  -5 6194.66  172.57
  -3   5  -5 6041.71  172.92
   3  -5   5 5857.51  163.56
  -3   5  -5 5929.57  166.27
   4  -3   3  690.40   42.58
  -4   3  -3  750.93   48.51
   4  -3   3  720.44   45.18
   4   3   3  719.09   46.73
  -4  -3  -3  789.57   42.57
  -4   3  -3  821.57   43.91
  -4   3  -3  786.96   63.99
   4  -3   3  731.21   37.98
  -4  -3  -3  803.33   48.53
   4   3   3  789.29   45.82
   4 -10  -1  284.82    8.28
  -4 -10   1  269.06   15.36
   4  10  -1  351.10   38.01
   4 -10  -1  292.20   15.10
  -4  10   1  281.28   29.34
  -4  10   1  308.32    9.60
  -4 -10   1  264.25   18.40
   0   0  -8 4066.63  123.21
   0   0  -8 3870.19  113.60
   2  11   5  549.70   70.27
   2 -11   5  445.92   30.10
  -2 -11  -5  530.93   35.69
  -2  11  -5  567.48   39.00
  -2  11  -5  561.07   31.17
  -4   7  -2   45.73   10.58
   4  -7   2   24.43   19.15
   4   7   2   43.43   31.76
   4   7   2   51.38   14.12
  -4  -7  -2   34.75   13.67
   4  -7   2   43.94    8.22
   4  -7   2   51.00   13.91
   4  -4  -5  100.08   36.33
   4   4  -5   53.93   27.96
  -4   4   5   42.36   17.25
  -4  -4   5  146.31   43.00
  -4   4   5   97.84   28.06
  -4  -4   5   31.76   12.26
   2 -16  -3    2.61   11.40
   2  16  -3   -2.23    9.63
  -2 -16   3   -6.59   13.57
   2 -16  -3    1.74    5.15
   3   0  -7  103.45   45.30
  -1  11  -6  337.19   21.02
   1  11   6  412.98  138.30
  -1 -11  -6  305.30   19.41
  -1  11  -6  393.70   33.42
   0  -1  -8 2293.94   77.87
   0   1  -8 2120.82   73.16
   0  -1  -8 2150.90   66.91
   0   1  -8 2257.28   78.37
  -4  -9   3  274.96   33.35
   4   9  -3  293.97   21.78
   4  -9  -3  289.65   11.62
   4  -9  -3  254.86   29.13
   4  -9  -3  272.06   13.87
  -4  -9   3  248.30   14.91
  -4   9   3  285.28   11.00
   2 -17  -1   10.24    9.64
   2  17  -1    7.60    8.55
  -2 -17   1   42.48   18.25
  -2  17   1    8.95    6.38
   2 -17  -1    2.10    2.32
   1   3  -8   41.69   17.38
  -1  -3   8   12.06   10.77
   1  -3  -8   14.43   21.66
   1  -3  -8   16.53    7.77
   3   1  -7   27.04   20.27
  -3  -1   7   24.71   12.49
   3  -1  -7   22.03   10.54
   2 -17   0  295.58   21.38
   2 -17   0  240.58   10.23
  -2  17   0  235.69   18.80
   2  17   0  246.33   44.96
  -3 -13  -2   22.48    7.97
   3 -13   2   38.37   11.61
   3  13   2   40.83   23.44
   3 -13   2   19.49    8.59
  -3  13  -2    4.37    4.28
   3 -13   2   33.12   11.52
  -3   8   6   23.02    8.53
  -3  -8   6   14.76   18.30
   3   8  -6   20.92   13.54
   3  -8  -6    7.61    6.17
   2  15  -4  786.44   47.11
  -2 -15   4  959.34   85.73
   2 -15  -4  709.65   51.87
   2  15  -4  793.21   53.54
   2  16   2   47.28   24.50
   2 -16   2   34.34    3.95
   2 -16   2   33.30    9.55
  -2 -16  -2    8.98   16.30
   2 -16   2    7.65   21.75
  -1   7  -7   82.32   29.43
  -1  -7  -7   90.41   42.08
  -1   7  -7  118.94   45.07
   3 -14   1 1501.61   78.40
  -3 -14  -1 1412.76   77.40
   3 -14   1 1478.84   77.01
   3  14   1 1532.63   85.30
   0  -2  -8   34.91    9.17
   0   2  -8   29.10   17.53
   0  -2  -8   47.37   16.87
   0   2  -8    8.40   18.91
  -4   9  -1    5.85    6.91
   4   9   1    2.53   18.80
   4  -9   1   53.57   14.30
   4   9   1   35.84   15.44
   4  -9   1   32.19   10.08
   4  -9   1   35.49    8.71
  -4  -9  -1   25.43   16.93
  -4 -10   2  214.54   28.13
   4 -10  -2  194.45   11.14
   4  10  -2  239.79   68.78
  -4  10   2  228.52   61.75
  -4  10   2  201.47    8.88
   4 -10  -2  217.44   11.84
  -4 -10   2  166.12   13.56
   1 -18  -2   -6.89   18.26
  -1 -18   2    7.98   10.19
   1 -18  -2    2.99    4.61
   1  18  -2   -4.29    6.32
  -1 -18   2    2.76    5.99
   3  -2  -7 3035.73   96.82
  -3  -2   7 2885.37   75.93
  -3  -2   7 3499.48  109.38
   3   2  -7 3355.58  109.17
   2   8  -7  998.21   71.67
   2  -8  -7  976.16   56.33
  -2  -8   7  913.68   55.01
   2  -8  -7  958.42   80.37
   2 -15   3  154.08   17.93
   2 -15   3  183.78   15.20
   2  15   3  154.31   56.27
  -2 -15  -3  228.69   30.10
  -4  10   0 1554.79   81.12
   4 -10   0 1522.39   73.58
  -4 -10   0 1637.79   84.65
   4 -10   0 1510.91   72.84
   4  10   0 1610.71   86.28
   4  10   0 1513.58   79.63
  -4   4  -3  156.39   55.77
  -4   4  -3   79.93   35.50
   4  -4   3  121.41   18.79
   4   4   3  122.46    9.11
   4  -4   3  140.61   36.47
   4  -4   3  127.34   36.33
   4   4   3  111.85   29.86
  -4  -4  -3  125.45   10.70
  -4   4  -3  110.01   22.66
   3  11  -5 3481.30  110.68
   3 -11  -5 3790.24  109.45
  -3  11   5 3592.67  105.12
   3  11  -5 3840.04  165.43
   1  -4  -8   26.77   14.02
  -1  -4   8   30.84   11.93
   1   4  -8   57.91   17.95
   1  -4  -8   16.77   24.84
   0   3  -8 7396.93  211.54
   0  -3  -8 7334.95  207.71
   0   3  -8 7061.53  190.82
   0  -3   8 6854.91  190.13
   0  -3  -8 6988.98  192.25
   0 -19   0   22.74   11.32
   0  19   0   -6.06    5.08
   0 -19   0    3.53    6.88
   4  -5  -5 7275.84  197.55
  -4   5   5 7062.98  193.83
   4   5  -5 7500.18  217.38
  -4  -5   5 7266.03  200.14
  -4  -5   5 7723.52  219.42
   3   3  -7   15.92    5.71
  -3  -3   7   37.26    8.96
  -3  -3   7   27.71   10.58
   3  -3  -7   47.66   18.49
   2  -8   6   18.92    8.96
  -2   8  -6   37.46   13.98
  -2   8  -6   35.75    8.59
   2   8   6   25.65   16.52
  -2  -8  -6   19.35   16.81
   3   6   5 3283.75  103.18
   3  -6   5 2949.69   85.73
  -3   6  -5 3103.73   91.77
  -3  -6  -5 3088.63  100.44
  -3   6  -5 3424.22  105.79
  -3   6  -5 2988.78   87.27
   3  -6   5 2962.48   91.20
   0  15  -5  506.02   70.79
   0  15  -5  513.18   28.45
   0  15  -5  459.15   27.78
   0 -15  -5  446.45   31.83
   4   8  -4   27.31    9.48
   4  -8  -4   31.12   11.80
   4  -8  -4   54.39   15.66
  -4  -8   4   44.61   20.23
  -4  -8   4   29.19    7.06
  -4   8   4   43.91   16.43
   1  17   3 6083.68  168.27
  -1 -17  -3 6266.62  178.65
   1 -17   3 5806.94  182.69
  -2 -17   2  914.61   51.43
   2 -17  -2  938.93   52.31
   2 -17  -2  897.38   46.76
   2  17  -2 1030.91   59.23
   1 -15  -5 3899.10  116.34
   1  15  -5 3720.64  106.17
   1  15  -5 3697.56  106.29
   1  15  -5 3859.56  119.14
   3  14  -3 4950.03  144.65
  -3 -14   3 5092.42  151.47
   3 -14  -3 5111.09  144.61
  -3  14   3 4893.71  137.57
  -1  14  -5 1855.72   44.99
   1  14   5 2167.71   72.36
  -1 -14  -5 2055.79   81.73
   1 -10  -7  989.64   63.55
  -1 -10   7 1088.28   59.64
   1  10  -7 1053.63   64.70
   2 -17   1  322.26   22.77
   2 -17   1  345.07   18.53
   2  17   1  354.10   53.11
   2 -17   1  376.33   67.10
  -2 -17  -1  335.68   29.65
   3 -12   3  280.13   22.93
   3 -12   3  294.76    9.67
   3  12   3  377.76   27.70
   3 -12   3  268.87   15.03
  -3 -12  -3  348.00   37.04
   1 -13  -6  133.16   24.30
   1  13  -6  153.18   45.98
   0 -19   1   26.91    6.61
   0  19   1   61.32   23.27
   0  19  -1   49.12   17.17
   0 -19   1   62.75   22.54
   0 -19  -1   28.03   11.70
   0 -19  -1   33.13   15.36
   3  13  -4 5937.30  194.35
  -3 -13   4 6489.24  187.81
  -3  13   4 6290.58  175.32
   3 -13  -4 6624.04  181.91
   3  15  -1 1346.93   72.85
   3 -15  -1 1408.07   75.96
  -3  15   1 1372.04   70.46
   0 -13  -6  162.26   31.72
   0  13  -6  149.29   57.97
   4  -8   2  195.77   12.08
   4  -8   2  160.22   14.76
   4   8   2  137.02   58.27
   4  -8   2  157.01    8.83
   4   8   2  180.40   33.02
  -4  -8  -2  224.11   47.22
   4  -8   2  194.88   11.13
  -4   5  -3 2959.55   89.09
  -4   5  -3 3113.21  100.39
  -4  -5  -3 3190.18   93.94
   4  -5   3 2952.16   87.57
   4   5   3 2956.45   92.46
   4   5   3 2881.61   85.71
  -4   5  -3 3062.41   87.04
   4  -5   3 3023.75   83.07
   4  -5   3 2841.06   84.26
   0  -4   8  121.67   34.85
   0  -4  -8  121.16   45.13
   0  -4  -8   99.23   29.48
   0   4  -8  132.56   53.62
   0   4  -8   93.74   31.20
   1 -18   2  815.37   89.18
   1 -18   2  776.11   14.72
   1  18   2  824.49   49.29
  -1 -18  -2  777.92   46.00
   3  10   4 1572.87   82.64
  -3  10  -4 1652.43   85.30
   3 -10   4 1440.51   82.04
  -3 -10  -4 1616.03   93.04
   3 -10   4 1601.31   78.46
   3  -4  -7  588.11   39.10
  -3  -4   7  443.97   67.74
   3   4  -7  546.93   43.70
   2  14  -5  495.82   48.77
   2 -14  -5  531.49   33.82
   2  14  -5  568.09   74.12
   2  14  -5  583.85   49.31
   2   0  -8  370.81   43.88
  -1  -5   8 2423.07   90.86
   1  -5  -8 2487.52   75.63
   1   5  -8 2580.79   86.75
   1  -5  -8 2561.38   84.88
   0  10  -7   27.94   26.55
   0 -10  -7   31.85   27.37
   0 -10   7   27.62   10.17
  -1  -8  -7  736.86   44.68
  -1   8  -7  731.03   45.02
  -1   8  -7  697.29   37.44
   2  -1  -8   90.15   32.18
   2   1  -8  104.22   38.54
   3 -15   0   12.61   15.44
   3  15   0    4.55   13.21
  -3 -15   0    6.47   12.11
  -3  15   0    8.79    7.68
   3  -9  -6   20.66   17.21
   3   9  -6   36.27   21.54
  -3   9   6   16.88    7.63
   3  -9  -6   19.51   10.30
  -3  -9   6   19.86   22.96
   2 -12  -6 1409.98   79.05
   2  12  -6 1325.63   69.94
   2  12  -6 1299.14   75.49
   1  16   4 3697.40  108.14
   1 -16   4 3800.95  117.96
  -1 -16  -4 3865.51  117.69
  -2 -14  -4   18.03   16.97
   2  14   4    8.84    9.14
   2 -14   4   11.90   11.47
  -2  14  -4   16.03   11.95
  -4 -10   3  465.82   33.59
   4  10  -3  503.33   36.23
  -4  10   3  424.14   31.31
   4 -10  -3  444.19   26.62
   4 -10  -3  441.42   27.85
   4   6  -5 2223.22   94.13
  -4   6   5 2106.97   64.97
   4  -6  -5 1915.22   22.44
   4  -6  -5 2071.04   64.03
  -4  11   1   68.16   35.62
   4  11  -1   49.53   27.21
  -4  11   1   51.06   13.97
  -4 -11   1   18.14   13.50
   4 -11  -1   58.89   17.22
   2  -2  -8   62.37   40.03
   2   2  -8   82.78   43.93
  -2  -9   7  256.48   21.91
   2  -9  -7  265.50   65.26
   2   9  -7  235.48   50.56
   2  -9  -7  258.14   64.29
   0  18   3 3093.86  114.75
   0 -18   3 3134.32  107.59
   0 -18  -3 3167.94  110.16
   0  18  -3 3020.81   82.99
   3  15  -2  471.93   32.84
   3 -15  -2  453.58   30.57
  -3 -15   2  548.84   37.79
  -3  15   2  508.23   31.00
  -2   0  -7    5.05   14.69
   2   0   7   12.25   10.53
  -2   0  -7   12.03    8.57
  -4  10  -1 1649.39   84.15
   4 -10   1 1596.69   86.48
   4 -10   1 1650.98   80.74
   4  10   1 1689.80   98.28
  -4 -10  -1 1744.53   89.71
   4  10   1 1572.67   81.55
   4 -10   1 1574.62   75.99
  -2 -12  -5 1596.31   95.80
  -2  12  -5 1577.43   84.66
  -2  12  -5 1516.94   72.28
   2  12   5 1447.57   84.09
   3   7   5   87.05   59.47
   3  -7   5  312.00   36.38
   3  -7   5  272.19   22.89
  -3  -7  -5  256.50   20.73
   3  -7   5  317.53   26.43
  -3   7  -5  308.02   17.78
  -3   7  -5  323.53   23.88
  -1  12  -6  896.84   43.70
   1  12   6  791.88   51.30
  -1 -12  -6  914.41   61.61
  -1  12  -6  798.92   47.48
  -2   1  -7 1241.63   68.63
   2  -1   7 1290.04   67.65
  -2  -1  -7 1115.01   92.31
  -2   1  -7 1007.60   55.92
   2   1   7 1087.41   56.65
  -2  -1  -7 1214.27   69.34
  -2   1  -7 1259.69   68.93
   0  -5  -8 9441.10  254.81
   0  -5  -810018.24  276.40
   0   5  -8 9919.90  277.67
   0  -5   8 8983.01  243.30
   0  17  -4   87.07   23.08
   0 -17   4   42.14   33.46
   0 -17  -4   84.26   34.40
  -4  11   2  254.10   13.62
   4 -11  -2  288.07   19.53
   4  11  -2  225.81   20.42
   4 -11  -2  247.19   12.74
  -4 -11   2  264.14   41.50
   1  19   0  169.63   11.59
   1 -19   0  204.27   58.31
  -1 -19   0  216.81   47.79
  -1 -19   0  157.49   38.45
   1 -19   0  204.64   14.18
   3  -5  -7  116.69   40.19
   3   5  -7   58.32   39.72
  -3  -5   7   87.45   73.61
   2  -3  -8  917.25   45.46
   2  -3  -8  900.79   57.63
   2   3  -8  866.27   51.63
  -2  -3   8  903.45   48.73
  -4   6  -3  543.56   38.80
   4  -6   3  563.71   30.31
   4  -6   3  542.51   32.20
   4   6   3  503.65   34.35
   4  -6   3  512.73   30.47
  -4   6  -3  586.45   51.82
  -4  -6  -3  588.95   38.33
  -4   6  -3  539.37   29.80
   4   6   3  465.56   28.71
  -2   9  -6 2953.91   82.06
  -2  -9  -6 3104.63   96.69
  -2   9  -6 3072.55   96.47
   2   9   6 3307.81   99.97
   4 -11   0   44.01   13.94
   4  11   0   80.08   26.61
   4  11   0   23.69   11.01
   4 -11   0   43.52   12.04
  -4  11   0   58.99   30.47
  -4 -11   0   53.23   37.98
   2  -2   7    4.71    8.89
   2   2   7   -0.26    9.61
  -2  -2  -7    5.45   13.16
  -2   2  -7   12.19    8.48
  -2   2  -7   -0.95    7.00
  -2  -2  -7   28.34   20.21
  -2   2  -7   14.01    7.51
   4  -9  -4  337.09   29.08
   4   9  -4  388.67   30.84
  -4  -9   4  353.85   62.17
  -4   9   4  379.01   22.78
   4  -9  -4  356.80   24.97
   1 -19  -1  887.07   51.44
  -1 -19   1  954.00   52.19
  -1 -19   1  985.12   78.94
   1  19  -1  961.00   53.18
   1 -19  -1  880.61   46.34
   1  -6  -8   66.22   27.76
   1   6  -8   76.16   18.80
  -1  -6   8   22.75    7.13
   3 -14   2  180.73   26.63
   3 -14   2  201.61   25.02
  -3 -14  -2  132.73   63.23
   3 -14   2  193.91   12.06
  -3  14  -2  183.56   22.15
   3  14   2  138.57   16.15
   1 -18  -3  400.57   29.22
   1  18  -3  368.16   23.42
  -1 -18   3  388.39   30.83
  -1 -18   3  298.44   17.40
   1  17  -4   39.64   13.64
  -1 -17   4   50.54   45.10
   1 -17  -4   44.38   33.76
   3  12  -5  385.65   86.61
  -3  12   5  269.73   16.12
   3 -12  -5  316.08   41.57
   3  12  -5  336.19   27.39
   0 -19   2  480.32   34.67
   0 -19  -2  534.02   38.33
   0 -19   2  483.72   30.63
   0  19   2  540.06   33.07
   0  19  -2  502.84   27.50
  -2   3  -7 1688.59   92.44
  -2  -3  -7 1703.82   90.71
  -2   3  -7 1563.37   91.42
  -2  -3  -7 1608.99   97.73
  -4  -9  -2 1088.92   64.65
   4  -9   2  941.46   48.00
   4  -9   2  988.51   49.79
   4  -9   2  983.88   60.15
   4   9   2 1032.48  101.02
   4   9   2  979.45   53.77
   3 -15   1 1278.18   67.36
   3  15   1 1456.22   76.83
  -3 -15  -1 1511.01   82.73
   3 -15   1 1512.90   79.93
   2 -16  -4    5.37    6.19
  -2 -16   4   12.58   12.36
   2  16  -4    2.21    6.74
   2  16  -4    2.96    5.43
   4   0  -6  199.58   22.18
  -4   0   6  215.85   22.47
  -4   0   6  160.00   42.69
   2   4  -8  165.80   54.07
   2  -4  -8  235.98   65.50
   2  -4  -8  180.72   11.04
  -2  -4   8  230.44   30.06
   4  -7  -5  414.25   32.34
   4  -7  -5  380.25   26.69
   4   7  -5  451.72   37.49
  -4  -7   5  449.70   50.80
  -4   7   5  377.49   23.80
   2 -17  -3   48.59   18.33
   2 -17  -3   43.81   40.12
  -2 -17   3   82.74   23.55
   2  17  -3   57.57   25.36
   1  19   1 1090.27   57.94
   1 -19   1 1113.94   66.62
   1 -19   1 1001.51   50.71
  -1 -11   7 1702.80  100.24
   1 -11  -7 1797.52   44.59
   1  11  -7 1814.15   52.90
  -4  -1   6  866.62   48.05
  -4   1   6  913.13   61.77
  -4  -1   6  815.75   39.67
   4   1  -6 1009.50   59.43
   4  -1  -6 1080.40   75.14
  -4   1   6  853.29   46.74
  -4  -1   6 1005.52   63.64
  -1  -9  -7  217.87   44.60
  -1   9  -7  187.19   64.55
  -1   9  -7  124.06    8.20
   2 -17   2  839.59   40.78
   2 -17   2  826.01   51.83
  -2 -17  -2  952.38   58.31
   2  17   2  910.26   60.72
   2 -17   2  927.13   78.85
   2 -16   3  179.70   55.19
  -2 -16  -3  158.00   75.58
   2  16   3  170.46   28.24
   2 -16   3  107.27   26.96
   0  -6  -8  653.45   62.78
   0   6  -8  566.82   39.99
   0  -6  -8  481.60   76.60
   2 -18  -1  118.76   53.07
  -2 -18   1  122.12   50.55
   2 -18  -1  119.32    9.63
   2  18  -1   95.57   35.33
   3  -6  -7   11.69   11.67
  -3  -6   7   14.38   10.87
   3   6  -7   -3.29   13.11
  -2 -18   0    3.35   15.01
   2 -18   0   -6.33    9.15
   2 -18   0    5.54    3.01
   2  18   0    8.25   15.52
  -4   2   6   23.78    5.67
  -4  -2   6    9.30   16.97
  -4  -2   6   19.79    8.12
  -4   2   6   27.48   10.56
   4  -2  -6    8.70   12.75
  -4   2   6   15.67    6.28
   4   2  -6   16.12   16.75
  -3 -11  -4 3909.31  118.88
   3 -11   4 3766.50  101.60
   3  11   4 4088.35  120.32
  -3  11  -4 3652.64  110.13
   3 -11   4 3501.20  100.97
   3 -10  -6  228.03   16.25
  -3 -10   6  285.90   70.73
   3 -10  -6  251.05   15.74
   3  10  -6  240.27   19.78
   3  13   3  327.75   30.75
   3 -13   3  263.88   13.80
  -3 -13  -3  319.07   59.12
   3 -13   3  273.62   14.50
   3 -13   3  313.72   21.20
   0 -11  -7 1432.24   77.40
   0 -11   7 1506.57   75.89
   0  11  -7 1588.21   86.64
   3  -8   5 3003.93   83.22
   3  -8   5 3214.62   88.54
  -3   8  -5 3123.57   89.96
   3  -8   5 2992.69   94.35
  -3  -8  -5 3202.31  100.26
   3   8   5 3299.44   99.86
  -3   8  -5 3106.17  106.29
  -2   4  -7  866.54   56.35
  -2  -4  -7  850.42   51.61
  -2   4  -7  805.21   48.28
   2   4   7  778.86   23.86
  -2  -4  -7  767.44   30.65
  -2   4  -7  732.85   49.53
  -2  -4  -7  866.37   53.85
  -1   0  -8    7.13   12.01
  -1   0  -8   15.57   11.02
  -4  -7  -3  225.10   14.23
   4  -7   3  166.79   18.28
   4  -7   3  169.14   12.09
   4   7   3  178.04   15.90
   4  -7   3  198.10    9.25
  -4   7  -3  220.12   13.80
   4   7   3  174.12   75.03
  -1   1  -8   94.88   42.15
  -1  -1  -8  103.83   41.34
  -1   1  -8  142.69   40.88
  -1  -1  -8   73.63   31.80
   1  14  -6  209.82   45.45
   1 -14  -6  127.46   44.38
   1  14  -6  147.08   41.96
   2  10  -7 1439.88   85.98
   2 -10  -7 1393.44   82.34
  -2 -10   7 1414.33   79.58
  -4   0  -4   49.83   18.35
  -4   0  -4   19.25   14.36
   4   0   4   76.77   14.60
   4   0   4   44.63   22.54
  -4  11   3   50.95    6.57
   4 -11  -3   37.09    8.92
   4  11  -3   63.94   20.02
   4 -11  -3   60.74   13.20
  -4 -11   3   40.53   25.01
   3  15  -3   31.59   19.90
   3 -15  -3    4.13   28.92
  -3 -15   3   16.20   24.42
  -3  15   3   10.71    6.93
  -1  -7   8 1255.73   83.26
  -1  -7   8 1165.61   66.28
   1  -7  -8 1314.70   73.92
   1   7  -8 1001.88   62.26
   1  -7  -8 1211.36   69.67
  -1 -15  -5  761.41   33.05
   1  15   5  770.68   43.96
  -1  15  -5  815.03   50.95
   1  19  -2 1146.36   62.00
   1 -19  -2 1127.42   68.69
   1 -19  -2 1056.78   59.60
  -1 -19   2 1178.91   82.86
  -1 -19   2  999.75   53.69
   0 -16  -5  678.39   48.21
   0  16  -5  588.06   47.90
   0  16  -5  563.77   33.45
   0  16  -5  503.24   29.06
  -5   0   1    3.43    1.81
   5   0  -1   16.23   17.37
  -5   0   1    6.14   12.71
  -5   0   1    1.00    2.88
  -4  -1  -4   34.64   13.06
   4  -1   4   26.44   14.23
   4   1   4   25.18    6.99
  -4   1  -4   31.55   17.60
  -4  -1  -4   46.94   11.87
   4  -1   4   47.88   17.85
  -4  -1  -4   29.82   41.45
  -4   1  -4   28.70   12.03
   4   1   4   12.39   17.56
  -3  14   4  553.33   33.17
   3 -14  -4  610.54   40.95
  -3 -14   4  630.82   41.78
   3  14  -4  583.73   60.86
   0  14  -6  454.44   69.13
   0 -14  -6  471.31   33.40
   4  -3  -6 1132.92   75.27
   4   3  -6 1028.82   58.67
  -4   3   6  972.37   62.03
  -4  -3   6 1067.17   85.53
  -4   3   6 1147.75   72.63
  -2  -5   8  198.28   16.51
   2   5  -8  252.09   23.06
   2  -5  -8  297.08   66.86
   2  -5  -8  256.19   11.12
  -2  -5   8  277.21   12.14
   5   1  -1  215.02   19.67
  -5   1   1  187.41   14.03
   5  -1  -1  184.64   70.45
  -5   1   1  205.73   10.29
  -5  -1   1  209.88   15.04
  -5  -1   1  219.40    8.60
  -5  -1   1  264.65   18.52
  -5   1   1  195.85    5.86
   1  16  -5 3074.28   90.60
   1 -16  -5 2994.93   95.16
   1  16  -5 2856.91   93.68
   1  16  -5 2833.42   95.20
  -1  -2  -8   61.74   31.14
  -1   2  -8   59.00   18.22
  -1   2  -8   86.26   44.36
  -1  -2  -8   51.90   48.21
   5   0  -2    3.97   10.34
  -5   0   2   13.93   11.29
  -5   0   2    4.90    3.35
  -5   0   2    5.37    5.13
  -5   0   2    3.26    2.76
  -4  12   1  370.80   32.84
  -4  12   1  396.13   29.33
   4  12  -1  451.47   44.06
   4 -12  -1  407.40   23.30
  -3   0  -6    9.28   15.22
   3   0   6   -1.80    6.87
  -3   0  -6    6.56   16.17
   3   0   6   -7.39    8.35
  -4  11  -1  152.98   30.32
   4 -11   1  110.59   40.08
  -4 -11  -1  158.79   15.19
   4 -11   1  115.61   20.85
   4 -11   1   83.10   22.32
   4  11   1  130.61   27.59
   2  13  -6  804.39   55.57
   2  13  -6  922.29   54.80
   2 -13  -6  879.50   55.13
  -5   1   2   87.78   18.44
   5   1  -2   47.43   13.91
   5  -1  -2   70.20   45.05
  -5  -1   2   76.33    7.43
  -5  -1   2   80.63   19.52
  -5   1   2   93.77   24.43
  -5   1   2   86.02   37.44
  -4   2  -4  224.66   12.63
  -4  -2  -4  186.77   30.60
   4  -2   4  228.77   11.27
   4   2   4  196.92   10.94
  -4  -2  -4  234.18   19.22
   4  -2   4  257.95   55.07
  -4   2  -4  254.94   29.84
   4   2   4  223.50   16.25
  -3   1  -6  324.95   52.91
   3  -1   6  329.01   23.28
  -3   1  -6  319.38   32.55
  -3  -1  -6  339.19   30.66
  -3  -1  -6  268.29   18.22
   3   1   6  341.54   28.96
   3  -1   6  313.34   15.66
   2  15  -5  533.97   36.90
   2  15  -5  526.46   43.21
   2 -15  -5  703.23   43.00
  -5  -2   1    7.61    5.32
  -5  -2   1    9.23   14.54
  -5   2   1   11.67   14.79
   5  -2  -1   16.10   19.87
   5   2  -1   -1.72   15.58
  -5  -2   1    2.21    7.03
  -2  10  -6   18.48    4.80
  -2  10  -6   44.57   25.25
  -2 -10  -6   10.30   16.99
   2  10   6   30.00   13.18
   3  16  -1 1054.99   60.70
   3 -16  -1 1065.32   69.98
  -3  16   1 1024.00  100.86
  -1 -18  -3  831.85  143.62
   1 -18   3  870.07   62.81
   1  18   3  868.17   52.31
   4 -10  -4  174.28   10.53
  -4  10   4  175.55   12.37
  -4 -10   4  174.48   63.14
   4  10  -4  226.25   26.32
   4 -10  -4  147.45   10.55
   4 -10  -4  150.25    9.60
   2 -18  -2  485.98   33.60
   2  18  -2  551.95   34.85
  -2 -18   2  480.78   31.43
   2 -18  -2  514.05   29.68
  -5   2   2  136.12   41.32
  -5  -2   2  132.01   35.11
   5   2  -2   80.31   23.10
  -5  -2   2  115.62   13.75
  -5   2   2  104.29   10.56
  -5   2   2  106.02    9.36
   5  -2  -2   90.41   27.12
  -5  -2   2   91.63   11.26
  -5   2   2  126.35    6.80
  -3   2  -6  236.69   67.08
  -3   2  -6  248.53   32.20
  -3  -2  -6  272.83   22.60
   3   2   6  279.22   22.03
   3  -2   6  266.72   14.15
  -3  -2  -6  297.75   73.31
  -3  -2  -6  294.32   20.84
  -3   2  -6  215.13   12.86
   3  -2   6  277.15   32.94
  -2   5  -7   21.66    7.72
  -2  -5  -7   16.63   15.38
   2   5   7   37.70   13.22
  -2   5  -7    7.02   10.93
  -2   5  -7   21.14    9.77
  -2  -5  -7   33.98   19.15
  -2 -18  -1   -1.27   10.69
   2 -18   1    3.58    3.94
   2  18   1   10.17   15.52
   2 -18   1    3.86    8.07
   0 -20   0   10.06    4.33
   0 -20   0   13.72   15.37
   0  20   0   12.34    3.94
   2  13   5   46.26   28.81
  -2 -13  -5   68.04   30.47
  -2  13  -5   74.13   22.72
  -1  -3  -8   80.30   25.01
  -1   3  -8  132.03   44.88
  -1   3  -8   55.05   15.74
  -1   3  -8   89.41   38.47
  -1  -3  -8  133.84   28.73
  -4  12   2 1689.70   87.10
   4 -12  -2 1535.72   78.63
   4  12  -2 1784.88   45.38
  -4 -12   2 1571.79   83.99
   4 -12  -2 1591.42   78.10
  -4   8   5  172.55   10.52
   4  -8  -5  174.07   19.49
   4   8  -5  194.87   57.22
   4  -8  -5  206.32   34.66
  -1  13  -6 1012.96   48.83
   1  13   6 1158.70   72.45
  -1  13  -6 1045.19   76.34
  -1 -13  -6  993.26   56.36
   0   7  -8   46.88   29.33
   0  -7  -8   37.80   23.07
   0  -7  -8   17.94   15.47
   2 -15   4  167.04   15.30
   2  15   4  161.98   14.14
  -2 -15  -4  137.93   68.65
   4   4  -6   24.99   18.02
  -4  -4   6   25.27   25.85
  -4   4   6   22.08   14.03
   4  -4  -6    9.51    9.18
   3 -16   0    4.30    4.37
  -3  16   0    5.12    5.08
  -3 -16   0    2.31   10.74
   3  16   0   -9.32   13.42
  -3  -7   7  203.21   77.03
   3   7  -7  229.68   60.60
   3  -7  -7  266.49   22.10
  -4   3  -4  277.90   79.76
  -4  -3  -4  139.43   31.58
   4   3   4  174.59   10.49
   4  -3   4  156.25   11.81
  -4  -3  -4  203.52   14.64
   4  -3   4  151.42   11.56
  -4   3  -4  167.30   15.42
   4  -3   4  151.91   39.02
  -4   3  -4  126.11   37.04
   4   3   4  169.51   58.39
   4 -12   0   29.80    8.11
  -4 -12   0   11.25   15.91
   4  12   0   19.06   18.28
  -4  12   0   45.77   16.55
   4 -12   0   16.70    9.48
  -5  -3   1  594.51   36.33
  -5   3   1  629.30   46.52
   5  -3  -1  474.07   42.43
   5   3  -1  604.24   69.21
  -5   3   1  553.31   40.00
  -5  -3   1  611.99   33.35
  -5   0   0    7.14   17.48
  -5   0   0    2.96    2.53
  -5   0   0    0.56    1.73
   5   0   0   16.60   13.92
  -4 -10  -2  706.65   65.95
   4 -10   2  580.62   39.95
   4 -10   2  644.08   40.54
   4 -10   2  585.07   31.16
   4  10   2  622.28   77.31
  -5   1   0  434.74   21.93
  -5  -1   0  451.42   24.76
  -5  -1   0  458.03   32.75
   5   1   0  493.71   34.18
   5  -1   0  431.38   39.20
  -5   1   0  442.86   21.89
  -5   1   0  455.73   31.18
  -5  -1   0  403.76   21.87
  -5   3   2   39.68    8.59
  -5   3   2   36.44   30.70
   5   3  -2   46.55   15.05
  -5   3   2   52.02   22.04
  -5  -3   2   34.88    8.23
   5  -3  -2   57.69   39.40
  -5   3   2   36.22    7.60
  -5  -3   2   47.52   12.15
  -3  -3  -6  413.26   28.25
   3  -3   6  455.22   28.12
  -3  -3  -6  503.02   35.47
   3  -3   6  493.69   30.10
  -3  -3  -6  490.33   62.14
  -3   3  -6  442.92   40.25
   3   3   6  524.72   42.12
  -3   3  -6  495.91   44.92
  -3   3  -6  549.22   42.14
   1  17   4   93.99   91.55
   1 -17   4  205.54   25.83
  -1 -17  -4  108.71   45.29
   2   6  -8 1460.79   86.76
  -2  -6   8 1518.84   80.68
   2  -6  -8 1372.37   68.70
  -2  -6   8 1344.06   78.71
   2  -6  -8 1447.48   80.18
   1 -19   2   19.24    7.88
   1 -19   2    4.70   19.41
  -1 -19  -2    9.78   12.73
   1  19   2   39.98   22.46
   3  16  -2  287.93   21.91
  -3 -16   2  221.45   54.94
  -3  16   2  249.03   14.95
   3 -16  -2  268.00   18.86
   0  20  -1  449.80   26.68
   0 -20   1  530.80   65.95
   0  20   1  430.88   40.95
   0 -20   1  445.15   36.30
   0 -20  -1  343.96   22.18
   0 -20  -1  432.18   31.32
  -1  10  -7  152.96   48.63
  -1 -10  -7  203.85   22.00
   1 -10   7  171.26   10.08
   1  10   7  154.84   50.23
  -1  10  -7  154.84    7.59
   4   8   3 2211.22   69.61
  -4  -8  -3 2442.25   77.66
   4   8   3 2463.72   80.33
   4  -8   3 2254.15   63.79
   4  -8   3 2322.47   69.45
   4  -8   3 2187.11   62.31
   4  -8   3 2240.09   68.59
  -4   8  -3 2357.16   67.99
  -5  -2   0   71.30   11.97
  -5  -2   0   78.07   15.86
   5  -2   0   91.89   28.82
  -5   2   0  100.72   35.15
  -5  -2   0   79.34   25.50
   5   2   0   85.69   25.41
  -1   4  -8  581.51   48.19
  -1  -4  -8  613.31   70.41
  -1   4  -8  686.98   55.59
  -1  -4  -8  643.84   43.59
   3 -13  -5    6.68    6.93
   3  13  -5    8.99    9.58
   3  13  -5   18.06   11.92
  -3  13   5    1.40    5.15
   3   9   5   36.06   18.79
   3  -9   5   56.43   14.37
  -3   9  -5   74.96   24.27
   3  -9   5   57.18   20.63
  -3   9  -5   70.46    8.77
  -3  -9  -5   64.93   28.27
   3  -9   5   79.23   17.86
  -5   0   3 1275.75   63.72
   5   0  -3 1131.82   74.46
  -5   0   3 1254.81   67.97
  -5   0   3 1323.94   76.74
  -5   0   3 1209.46   64.43
   1  -8  -8  441.50   38.77
  -1  -8   8  284.89   45.85
   1  -8  -8  338.47   27.39
  -1  -8   8  346.18   26.50
   1   8  -8  317.55   69.39
  -4  -4  -4 1288.63   68.92
   4  -4   4 1101.95   61.71
  -4   4  -4 1198.28   61.50
   4  -4   4 1218.04   62.12
  -4   4  -4 1126.74   63.70
  -4  -4  -4 1231.18   75.98
  -4   4  -4  988.12   54.29
   4  -4   4 1091.55   59.23
   4   4   4 1036.49   57.12
   4   4   4 1135.46   59.16
   1 -12  -7  176.17   48.94
   1  12  -7  182.59   59.95
  -5   1   3  184.93   21.13
   5   1  -3  211.85   27.12
  -5  -1   3  239.95   22.31
  -5  -1   3  157.97   12.42
  -5   1   3  249.42   21.76
  -5  -1   3  170.05   12.83
  -5  -1   3  215.88   30.65
  -5   1   3  198.11    9.84
  -5   4   1  107.50   23.60
  -5   4   1  100.95   39.13
   5   4  -1  146.33   34.13
   5  -4  -1   69.69   23.03
  -5  -4   1   88.82   10.12
  -5  -4   1  108.11   25.70
  -3  15  -2   54.58   12.39
   3 -15   2   21.58    6.59
   3  15   2   27.37   15.87
   3 -15   2   55.72    9.20
   3 -15   2   33.81   14.31
  -4  -5   6   18.37   11.82
   4  -5  -6   13.32   12.13
   4   5  -6    8.72   15.57
  -4   5   6    9.46    7.27
   0  19   3  261.22   15.50
   0  19  -3  239.11   11.66
   0 -19  -3  239.97   21.35
   0 -19   3  245.56   74.54
  -2   6  -7   55.89   24.53
  -2   6  -7   39.89   12.75
   2   6   7   42.65   22.69
  -2  -6  -7    3.29   28.83
   3 -11  -6   19.36   10.20
   3  11  -6   28.91    7.97
  -5   4   2   11.36   19.76
  -5  -4   2   27.68   13.89
   5   4  -2   41.66   15.93
  -5  -4   2   34.05   11.05
  -5   4   2   47.37   10.65
  -3   4  -6  429.03   27.56
  -3   4  -6  435.76   36.28
  -3   4  -6  546.32   61.40
   3  -4   6  467.69   31.49
   3  -4   6  477.70   26.85
  -3  -4  -6  420.59   29.17
   3   4   6  499.74   40.81
  -3  -4  -6  464.63   33.19
   5  -3   0  196.65   68.35
   5   3   0  139.76   27.36
  -5  -3   0  197.43   28.19
  -5  -3   0  184.53   10.30
  -5   3   0  194.68   16.48
  -5  -3   0  181.88   13.10
   0 -18  -4 1001.27   35.69
   0 -18   4 1049.72   57.28
   0  18  -4 1011.46   20.96
   5  -2  -3  154.99   17.29
  -5   2   3  173.77   11.57
  -5  -2   3  178.68   41.59
  -5  -2   3  144.59   50.30
  -5   2   3  192.67   16.98
  -5   2   3  191.62   63.83
   5   2  -3  165.19   44.91
  -5  -2   3  178.81   23.65
  -5  -2   3  190.73   23.17
  -5   2   3  193.13    9.02
   3 -12   4 1890.39   66.98
  -3  12  -4 2189.41   77.46
   3  12   4 1938.29   74.12
  -3 -12  -4 1992.28   73.33
   3 -12   4 1890.25   58.14
   0  12  -7  163.99   59.55
   0 -12  -7  190.29   73.61
   2 -11  -7   76.80   27.36
  -2 -11   7   96.01   45.31
   2  11  -7  110.85   29.54
  -3 -16  -1  610.84   93.60
   3  16   1  554.61   52.04
   3 -16   1  547.16   36.77
   3 -16   1  466.61   26.19
   0  -8  -8  197.16   73.12
   0   8  -8  238.31   78.29
  -4 -12   3  769.02   56.02
  -4  12   3  711.95   48.35
   4 -12  -3  721.58   46.76
   4  12  -3  789.42   54.70
  -1  -5  -8  256.82   32.75
  -1   5  -8  226.22   14.75
  -1  -5  -8  268.43   83.21
  -1   5  -8  296.67   33.43
  -1  -5  -8  229.07   20.26
  -1 -20   0  159.49   45.78
   1 -20   0  168.76   61.09
  -1 -20   0  240.91   21.82
   1  20   0  227.18   21.73
   1 -20   0  176.76   11.92
   1 -18  -4   15.79   15.50
  -1 -18   4   10.72   18.04
   1  18  -4   19.76    6.53
   3  -8  -7  811.00   65.94
   3   8  -7  874.79   75.47
  -3  -8   7  750.89   55.20
  -3 -14  -3  536.40   40.60
   3  14   3  553.30   40.93
   3 -14   3  501.07   30.00
   3 -14   3  502.27   22.47
   3 -14   3  554.95   41.87
  -3  14  -3  518.84   14.82
  -5  -3   3   19.12    4.44
  -5   3   3   13.29   17.25
  -5  -3   3    3.19    5.39
  -5   3   3   11.44    5.95
   5  -3  -3   13.55    4.52
  -5   3   3   20.91    6.62
   5   3  -3   26.07   14.03
   4  -9  -5    3.67    4.25
   4   9  -5   11.00   15.22
   4  -9  -5    2.12    4.44
  -4   9   5   11.78    6.98
   4   9  -5   13.72   10.83
   4   5   4 2985.58   97.14
   4  -5   4 2959.75   92.57
  -4  -5  -4 3076.37   99.92
  -4   5  -4 3204.92  101.20
   4   5   4 3428.73  114.06
   4  -5   4 2996.27   98.06
  -4   5  -4 3017.28   99.78
  -4   5  -4 3120.13  114.36
   4  -5   4 3091.99  101.16
  -1 -19   3   64.20   21.84
   1 -19  -3   35.97   13.24
   1  19  -3   52.54   23.55
  -1 -19   3   30.51   13.55
   2  17  -4   53.37   17.76
   2 -17  -4   46.47   17.69
  -2 -17   4   40.48   28.79
   2  -7  -8 1056.81   63.72
   2   7  -8 1184.10   70.13
  -2  -7   8 1025.48   44.64
  -2  -7   8 1294.69   90.89
  -5  -5   1    4.02    6.38
  -5   5   1    9.88   12.88
   5   5  -1   28.07   32.68
   5  -5  -1   14.01   10.22
  -5  -5   1    9.33    5.00
  -5   5   1   18.42   13.78
  -2 -11  -6  270.99   36.91
  -2  11  -6  232.28    9.61
  -2  11  -6  263.92   22.61
   2  11   6  245.16   30.22
  -5   4   0  357.97   45.26
  -5  -4   0  369.91   20.82
  -5  -4   0  313.85   21.44
   5   4   0  366.72   28.02
   5  -4   0  389.63   27.11
  -1 -20   1  730.77   52.49
   1 -20  -1  671.58   43.68
   1  20  -1  745.34   46.98
  -1 -20   1  535.77   42.88
   4 -12   1  234.51   24.07
  -4 -12  -1  229.74   40.81
  -4  12  -1  249.26   38.94
   4 -12   1  303.55   23.37
   4  12   1  279.29   22.65
   4 -12   1  234.62    9.41
   4 -11  -4  983.05   60.83
  -4  11   4  991.49   60.51
   4  11  -4 1013.32   40.76
   4 -11  -4  962.84   58.05
  -4 -11   4  995.00   64.90
   5   5  -2  345.84   88.36
  -5  -5   2  332.01   24.65
  -5  -5   2  365.14   21.23
  -5   5   2  309.59  107.47
   2  18  -3   27.86    7.77
   2 -18  -3   15.93    8.31
   4  13  -1  675.70   50.82
   4 -13  -1  596.14   43.23
  -4 -13   1  694.40   51.20
  -4  13   1  612.15   49.10
   2 -17   3  708.51   52.64
   2  17   3  753.81   48.71
  -2 -17  -3  688.53   47.89
  -3   5  -6  844.58   60.37
  -3   5  -6  855.73   85.91
  -3  -5  -6  879.76   57.87
   3  -5   6  750.96   47.50
   3   5   6  843.42   64.16
   3  -5   6  813.24   49.35
  -3   5  -6  760.05   58.43
   4   6  -6  155.18   31.72
  -4   6   6  152.35   42.88
   4  -6  -6  144.41   38.94
  -4  -6   6  124.84   28.67
   1  15  -6  649.01   45.06
   1  15  -6  571.56   37.77
   1 -15  -6  765.19   56.50
   1  15  -6  682.09   74.22
   0  20  -2   82.73   22.29
   0 -20   2   47.83   23.85
   0  20   2   16.08   23.40
   0 -20   2   45.65   14.81
  -2 -18  -2  148.18   73.28
   2 -18   2  185.29   43.47
   2  18   2   95.17   39.30
   2 -18   2  138.78    9.21
   3 -15  -4   53.42   15.47
  -3 -15   4   18.38   36.66
   3  15  -4   32.98   19.17
  -3  15   4   44.74   12.79
   5   0   1    3.38    2.52
  -5   0  -1    8.68   11.09
  -5   0  -1    1.09    4.29
   5   0   1    7.75   14.69
   0  15  -6   17.28   14.28
   0  15  -6   16.86    7.67
   0 -15  -6    4.52   15.88
   2  14  -6 1043.04   69.81
   2  14  -6 1205.67   56.84
   2 -14  -6 1110.36   45.97
   2  14  -6  923.05   59.50
   4   9   3  531.70   46.38
   4  -9   3  540.12   46.73
  -4  -9  -3  530.91   36.27
   4  -9   3  459.62   22.92
  -4   9  -3  481.68   29.60
  -2   7  -7 1474.08   49.91
  -2   7  -7 1511.89   61.94
  -2  -7  -7 1452.61   70.06
   2   7   7 1672.60   60.49
  -5   1  -1   25.26   33.46
  -5   1  -1   34.55    8.79
   5   1   1    2.81   10.70
   5  -1   1   23.81   18.61
   5   1   1   36.19   11.47
  -5  -1  -1   28.97    9.89
  -5   1  -1   35.71    6.73
  -5  -1  -1    8.74   21.15
  -5  -4   3 1291.75   46.68
  -5   4   3 1271.59   54.42
   5  -4  -3 1286.33   41.76
  -5   4   3 1378.49   43.87
   5   4  -3 1598.04   80.91
  -5  -4   3 1387.82   55.23
   3  16  -3  136.69   66.57
  -3 -16   3  109.05   36.42
  -3  16   3  159.35   42.97
   3 -16  -3  111.31   51.00
  -4  11  -2   67.80   21.62
   4  11   2  133.10   41.58
   4 -11   2  129.80   10.65
  -4 -11  -2   94.53   33.80
   4 -11   2  101.09    9.02
   4 -11   2  132.98   15.44
  -1 -16  -5 4177.88  139.11
  -1  16  -5 3776.21  132.36
   1  16   5 4267.87  136.46
   1 -20   1   45.80   16.09
   1 -20   1   28.53    8.57
  -1 -20  -1   27.22   26.57
   1  20   1   43.60   27.33
   2 -19  -1 1708.19   56.72
   2 -19  -1 1765.39   64.85
   2  19  -1 1578.60   58.12
   1   9  -8  855.46   62.08
  -1  -9   8  856.31   53.58
   1  -9  -8  853.52   65.69
  -1  -9   8  758.29   47.90
   1  -9  -8  840.94   70.21
  -4  13   2  262.57   19.60
   4  13  -2  250.45   21.29
  -4 -13   2  259.00   40.14
   4 -13  -2  282.91   13.80
   2  19   0   75.14   31.65
  -2 -19   0   77.06   33.66
   2 -19   0   65.97   23.64
   2 -19   0   73.25    9.91
   3   0  -8   19.45   21.19
   3 -10   5  161.73   14.13
   3  10   5  150.14   17.87
  -3 -10  -5  155.88   53.01
  -3  10  -5  152.92   13.31
   3 -10   5  116.41   39.81
  -3  10  -5  160.41   19.00
   0  17  -5   28.47    8.77
   0 -17   5   39.31   19.04
   0  17  -5   38.35   20.10
   0 -17  -5   60.73   25.71
   4 -13   0  144.47    8.19
  -4  13   0  170.13   58.02
  -4 -13   0  184.80   19.57
   4  13   0  187.15   61.24
   4 -13   0  153.14   24.59
   5  -2   1  123.76   42.91
  -5  -2  -1  100.68   46.15
  -5   2  -1  109.45   39.98
   5   2   1   96.59   19.66
  -5  -2  -1  132.47   22.50
   5   2   1  142.53   25.96
  -1 -11  -7   76.18   28.98
  -1  11  -7   63.04   42.96
  -1  11  -7   67.68    7.77
   1 -11   7   61.73    9.91
   1  11   7   87.33   23.47
   3  -1  -8   16.00   16.16
   3   1  -8   25.13   18.65
   2  14   5   82.05   13.75
  -2 -14  -5  119.65   59.01
  -2  14  -5   82.72   22.54
  -1   6  -8  149.52   43.33
  -1  -6  -8  194.23   36.31
  -1   6  -8  195.86   15.26
  -1  -6  -8  260.61   66.89
  -1 -14  -6  574.23   46.99
  -1  14  -6  556.07   31.73
   1  14   6  565.39   39.19
  -1  14  -6  562.50   71.38
   5  -5   0  348.28   29.09
  -5  -5   0  376.98   21.66
   5   5   0  330.70   41.42
  -5   5   0  394.33   43.42
   1  17  -5   44.88   17.19
  -1 -17   5   43.21   31.71
   1 -17  -5   36.38   14.86
   1  17  -5   26.35    9.58
   2  16  -5    7.48    7.65
  -2 -16   5   -4.82   14.01
   2 -16  -5    5.31    7.69
   2  16  -5   -1.20    7.15
  -4  -6  -4    7.76   11.98
   4  -6   4    0.05    4.89
  -4   6  -4    5.88    6.68
   4  -6   4    3.77    3.10
   4  -6   4    4.68    2.98
   4   6   4    8.12   13.09
  -4   6  -4   -1.14    6.30
  -4   6  -4   22.03   12.01
  -5   6   1    0.88    9.10
   5   6  -1   -6.63   14.51
  -5  -6   1    2.70    8.17
  -5  -6   1    1.04    7.25
   5  -6  -1   13.93   14.80
  -3  -2   8 7727.05  130.78
   3   2  -8 7323.58  306.04
   3  -2  -8 7498.61  240.22
  -3  17   1  104.35   36.71
   3 -17  -1   83.80   26.24
   3  17  -1   70.18   31.27
  -5  -6   2   79.61   30.11
   5   6  -2   94.93   37.87
  -5  -6   2   78.12   42.29
  -5   6   2  122.56   38.47
   3  -6   6  430.06   30.75
  -3   6  -6  556.21   42.10
  -3   6  -6  492.31   27.24
  -3  -6  -6  519.77   54.57
   3  -6   6  468.44   38.34
   3   6   6  575.04   50.45
   3  -6   6  575.38   42.93
  -3   6  -6  537.52   38.25
   5   0  -4    1.25    7.61
  -5   0   4   -0.19    5.41
  -5   0   4    0.20   14.61
  -5   0   4   -2.20    5.16
  -5  -3  -1   28.61   12.26
  -5  -3  -1   23.65   14.05
  -5   3  -1   14.78   21.54
   5  -3   1   41.87   13.85
   5   3   1   15.47   13.18
   5   3   1   12.03   16.31
   2  16   4  481.03   55.75
   2 -16   4  520.83   25.29
  -2 -16  -4  573.56   43.44
   1 -20  -2   10.64   16.47
   1 -20  -2   44.40   16.44
   1  20  -2   80.57   28.86
  -1 -20   2   62.13   26.44
  -1 -20   2   39.95   13.73
   0  -9   8   13.14    5.86
   0  -9  -8   13.28   16.09
   0   9  -8   50.99   28.85
  -5  -1   4   28.51   18.72
  -5  -1   4   36.25   10.69
  -5   1   4   66.15   24.61
   5   1  -4   50.80    9.80
  -5   1   4   32.33   17.34
  -5   1   4   28.72   12.38
  -5  -1   4    9.05    3.53
   5  -1  -4   35.10   12.46
   2   8  -8    9.95   17.16
   2  -8  -8   37.44   14.69
  -2  -8   8   39.38   25.60
   5   5  -3  528.99   43.59
  -5  -5   3  491.94   35.10
  -5   5   3  451.50   25.16
  -5  -5   3  449.81   39.45
  -5   5   3  534.54   52.82
   5  -5  -3  424.38   20.29
   3   9  -7 1169.63  100.71
   3  -9  -7  915.19   58.58
  -3  -9   7 1061.92   49.56
   1 -13  -7  122.97   65.99
   1  13  -7  131.82   43.82
   3 -12  -6 1498.51   69.97
   3  12  -6 1438.58   63.07
   3  12  -6 1565.61   61.74
  -4   7   6  247.08   14.02
   4   7  -6  282.35   24.60
  -4  -7   6  302.65   88.73
   4  -7  -6  270.05   10.71
   4  -7  -6  326.70   22.72
  -3  17   0  338.56   62.26
   3 -17   0  400.09   34.25
   3  17   0  438.34   28.05
  -3 -14   5   36.47   17.14
   3 -14  -5   19.64   11.98
   3  14  -5   32.09   13.55
   1   0  -9  647.74   47.20
  -3  -3   8  587.74   47.20
   3   3  -8  569.41   42.46
   3  -3  -8  659.19   64.78
  -3  -3   8  547.20   33.36
   1  19   3   69.25   23.22
  -1 -19  -3   85.56   30.31
   1 -19   3   53.56   17.83
   1  -1  -9 1701.66   81.08
   1  -1  -9 1652.14   66.51
   1   1  -9 1649.61   89.04
   2 -19  -2  411.79   26.38
   2  19  -2  462.49   58.57
   2 -19  -2  385.38   28.85
   5   2  -4    6.69    5.79
  -5   2   4   17.59   13.05
  -5  -2   4   13.07   10.57
  -5   2   4   15.02   44.16
  -5   2   4    9.00   10.58
  -5   2   4   20.43    5.26
  -5  -2   4    8.01    8.63
   5  -2  -4    6.24    6.38
  -5  -2   4   29.45   19.53
  -4  10   5   -0.03    5.12
   4 -10  -5    2.78    3.06
   4  10  -5   16.96   18.88
   4  10  -5   23.09    8.14
   4 -10  -5    5.56    9.64
   4 -10  -5    5.35    4.71
   2 -12  -7 1492.72   58.63
   2  12  -7 1443.73   59.40
   2 -19   1  582.43   34.35
  -2 -19  -1  696.58   70.70
   2 -19   1  626.01   42.46
   2  19   1  603.95   40.25
   3  13   4  279.86   43.56
   3 -13   4  284.95    9.81
  -3  13  -4  323.12   22.44
  -3 -13  -4  376.50   44.21
   3 -13   4  287.21   42.34
   0 -13  -7  540.14   64.52
   0  13  -7  459.32   82.49
   3 -17  -2  452.43   27.53
   3  17  -2  447.02   30.42
  -3  17   2  446.19   27.93
   1  -2  -9   85.59   20.82
   1   2  -9  115.84   70.93
   1  -2  -9  131.32   35.05
  -5   6   0 1293.34   77.82
  -5   6   0 1301.86   50.26
   5   6   0 1279.46   84.77
   5  -6   0 1318.26   53.49
  -5  -6   0 1460.89   51.07
   5   6   0 1190.89   43.91
  -2  -8  -7  340.95   25.25
  -2   8  -7  357.37   26.63
   2   8   7  257.14   20.52
  -2   8  -7  280.07   21.45
   5   4   1   80.09   33.12
  -5   4  -1   84.00   28.82
   5   4   1   79.49   21.67
  -5  -4  -1   45.28   21.68
   5  -4   1   58.50   23.60
  -1 -18  -4  295.00   87.13
   1 -18   4  328.60   30.48
   1  18   4  335.44   26.45
  -1  -7  -8  900.11   59.15
  -1  -7  -8 1004.91   36.30
  -1   7  -8 1037.54   58.10
  -1   7  -8  973.23   58.64
  -3  16  -2   92.24   32.59
   3 -16   2   67.43   18.97
   3  16   2   58.14   22.58
   3 -16   2   88.02   26.78
   3 -16   2   63.36   13.25
  -5   3   4   30.76    8.23
   5   3  -4   53.72   17.39
  -5  -3   4   44.47   28.14
   5   3  -4   41.67   14.37
   5  -3  -4   18.37    7.18
  -5  -3   4   24.01   11.60
  -5   3   4   20.43   12.39
  -4  13   3  100.15   12.19
   4  13  -3  108.66   40.32
  -4 -13   3   92.95   51.44
   4 -13  -3   91.50   32.31
   0 -21   0   -9.45   14.30
   0  21   0    4.97    4.22
   0 -21   0    7.59    4.47
  -2  12  -6  275.37   19.35
  -2  12  -6  236.96    8.38
  -2 -12  -6  258.45   53.18
   2  12   6  261.23   18.40
  -4   7  -4 2767.81   90.76
   4  -7   4 2574.92   83.49
  -4  -7  -4 2762.94   92.32
   4  -7   4 2560.35   83.55
  -4   7  -4 2514.83   89.01
  -4   7  -4 2512.32   93.67
   4   7   4 2759.07   96.14
   4  -7   4 2667.15   87.10
   3  -4  -8   52.51   12.88
   3   4  -8   40.28   33.89
  -3  -4   8   54.88   17.06
  -3  -4   8   68.10    7.42
  -4  10  -3   90.94   25.71
  -4 -10  -3   99.02   36.60
   4 -10   3   75.71   12.47
   4 -10   3   65.42   14.79
   4  10   3   59.12   63.55
   5   7  -1  177.14   61.73
  -5   7   1   38.47   18.86
  -5  -7   1  129.15   35.75
  -5  -7   1  139.26   38.76
   5  -7  -1  195.66   60.85
  -4  12   4 3537.21  111.57
   4  12  -4 3735.25  128.57
  -4 -12   4 3823.52  128.64
   4 -12  -4 3668.24  115.39
   1   3  -9 1803.41   76.72
   1  -3  -9 1807.73   71.58
   1  -3  -9 1672.22   60.07
  -1  -3   9 1600.16   56.49
  -4  13  -1  355.96   34.96
   4 -13   1  372.62   22.87
   4  13   1  379.42   30.79
   4 -13   1  314.55   17.36
   4 -13   1  296.20   18.35
  -4 -13  -1  358.94   27.40
   5  -6  -3   58.63    9.82
  -5  -6   3   53.37   10.78
  -5   6   3   61.74   62.91
  -5   6   3   42.93   12.18
   5   6  -3   51.57   31.98
  -5  -6   3   44.82   19.57
   1  20   2  797.32   55.36
  -1 -20  -2  730.14  101.26
   1 -20   2  720.38   56.36
   1 -20   2  645.19   43.30
   1  10  -8   32.44   17.69
   1 -10  -8   48.03   15.08
  -1 -10   8   23.97   12.30
   5  -7  -2  878.70   54.37
  -5   7   2 1030.60   52.33
  -5  -7   2 1115.16   48.58
  -5  -7   2 1064.01   40.76
   5   7  -2 1165.30   54.50
  -4   0   7   -0.33   17.76
   4   0  -7    8.10   10.45
  -3   7  -6   65.59   26.82
  -3  -7  -6   70.64   24.62
   3  -7   6   40.31   14.84
   3  -7   6   35.03   11.92
  -3   7  -6   58.69   23.21
   3   7   6    9.91   12.94
   3  -7   6   56.41   11.01
   0   0  -9   13.58   12.62
   0   0  -9    9.01   14.12
  -4   1   7    6.02    9.06
  -4  -1   7    4.40    6.33
   4  -1  -7   13.24   14.84
   4   1  -7    9.37   18.57
   3  15   3    3.61    7.45
   3 -15   3    1.12    1.34
   3 -15   3    0.20    4.00
  -3  15  -3    3.86    4.42
   3 -15   3    2.47    3.41
  -3 -15  -3   10.51   13.79
   0   1  -9  241.97   21.32
   0  -1  -9  272.06   63.23
   0  -1  -9  209.17   66.21
   0   1  -9  317.53   34.58
   0 -21   1  266.11   27.94
   0  21   1  285.36   16.95
   0 -21   1  254.73   12.60
   0 -21  -1  298.87   40.88
   0 -21  -1  235.49   14.12
   4  12   2  360.82   28.10
   4 -12   2  412.77   22.01
   4 -12   2  415.47   21.54
   4 -12   2  436.04   35.47
  -4 -12  -2  391.65   25.50
  -4  12  -2  435.97   25.57
   3 -11   5 2591.26   86.20
  -3 -11  -5 2952.15  103.58
   3 -11   5 2716.23   82.79
  -3  11  -5 2722.20   85.26
   3  11   5 2962.08  101.81
  -3  11  -5 2794.12   96.58
   4  14  -1   73.09   37.51
   4 -14  -1   91.53   24.40
  -4 -14   1   78.99   31.13
  -4  14   1   90.91   20.48
   5   4  -4   30.86   11.16
  -5  -4   4   43.63   11.81
  -5   4   4   26.48   17.71
  -5   4   4   48.39   13.33
  -5  -4   4   45.69   22.91
   5  -4  -4   33.54    8.25
  -5  -4   4   30.67   10.68
   5  -5   1  191.99   52.33
  -5  -5  -1  207.37   20.65
   5   5   1  136.39   14.44
   5   5   1  199.72   61.28
  -5   5  -1  212.92   65.24
   3 -17   1   24.97   11.09
   3  17   1    8.06    9.07
  -3 -17  -1   14.82   15.58
   3 -17   1   22.99   11.66
   4  -2  -7  159.33   55.63
   4   2  -7  212.38   17.63
  -4  -2   7  161.51   67.29
  -4   2   7  203.85   69.48
   4  -8  -6   71.18   21.28
  -4   8   6    6.87    8.66
   4   8  -6   19.61   10.83
  -4  -8   6    2.99   14.01
   4  -8  -6    8.31    4.45
   0   2  -9 3220.58  113.18
   0  -2  -9 2980.37  126.17
   0  -2  -9 3089.77  114.40
   0 -19   4   72.75   45.88
   0  19  -4   67.32   18.62
   0 -19  -4   80.85   26.13
   0  20   3   65.82   20.17
   0 -20   3   70.32   17.87
   0 -20   3   49.48   14.56
   0 -20  -3   47.18    9.62
   0  20  -3   51.93   13.36
  -1  12  -7    8.95    3.28
  -1 -12  -7   14.29   24.75
   1  12   7   -4.17   13.69
  -1  12  -7    4.96   16.29
   2   9  -8  119.69   36.31
  -2  -9   8   72.34   27.63
   2  -9  -8  101.09   29.75
   2  -9  -8   87.08   26.68
   1  -4  -9  231.56   18.14
  -1  -4   9  243.73   16.44
   1  -4  -9  289.90   83.43
   1   4  -9  246.35   82.48
   3   5  -8   47.25   26.89
  -3  -5   8   27.71    8.22
   3  -5  -8   37.12   18.75
  -3  -5   8   16.83   16.52
   0 -10   8    7.44    7.48
   0 -10  -8   12.16   19.96
   0  10  -8   22.35    9.42
   5   7   0  400.79   38.52
   5  -7   0  407.22   36.85
  -5   7   0  519.83   36.55
   5   7   0  407.86   24.12
  -5  -7   0  481.35   27.58
   2  15  -6  113.23   43.91
   2 -15  -6  142.00   47.79
   2  15  -6  155.20   40.74
   2  15  -6   90.90   28.99
   4  14  -2  724.94   53.77
  -4  14   2  604.11   39.39
  -4 -14   2  656.62   50.98
   4 -14  -2  656.65   43.10
   1  16  -6  271.52   37.91
   1 -16  -6  237.97   21.58
   1  16  -6  295.28   37.16
   1  16  -6  311.73   80.40
   3 -10  -7  416.60   43.60
  -3 -10   7  489.15   40.36
   3 -10  -7  456.19   39.04
   3  10  -7  407.67   41.67
  -2 -18   4   89.01   38.89
   2  18  -4  100.98   32.22
   2 -18  -4  102.63   33.17
  -1 -19   4  239.64  106.44
   1 -19  -4  250.79   27.04
   1  19  -4  261.98   21.75
  -4  -3   7 1132.58   53.50
   4  -3  -7  995.80   71.12
   4   3  -7 1157.26   60.83
   3  16  -4  559.67   42.10
   3 -16  -4  405.45   30.06
  -3 -16   4  396.63   79.90
   4 -14   0 1009.66   26.71
  -4 -14   0  954.04   64.53
  -4  14   0  969.21   69.84
   4  14   0 1146.96   53.00
   4 -14   0  918.89   55.08
  -4   0  -5    8.32    7.92
   4   0   5    8.43    4.53
   4   0   5   -2.70    9.52
  -4   0  -5    6.43   12.19
   0 -16  -6  533.44   66.92
   0  16  -6  479.65   27.52
   0  16  -6  501.03   95.55
   0  -3  -9  733.97   48.49
   0   3  -9  703.29   53.72
   0  -3  -9  728.63   65.79
   5   0   2   -5.71   10.53
  -5   0  -2    1.38    5.03
   5   0   2    2.34    2.04
  -5   0  -2    9.27   12.66
  -5   0  -2    3.56    5.31
  -4  -1  -5   13.80   16.76
   4   1   5   11.99    7.87
  -4  -1  -5   16.83   20.25
  -4   1  -5   13.33    7.72
   4  -1   5   15.07    3.54
  -4   1  -5   11.86   19.65
   4   1   5   17.06    8.77
   4  -1   5   -1.06    8.46
   5   1   2   14.29   10.42
  -5   1  -2    9.51    6.46
  -5  -1  -2   -1.57   11.27
  -5   1  -2    8.09    3.70
   5  -1   2    9.31    3.55
   5   1   2    7.50    5.80
  -5  -1  -2    8.62    3.13
   5  -1   2   15.33   14.57
  -1  -8  -8  118.82   40.37
  -1   8  -8  106.49   28.55
  -1   8  -8  113.75   37.76
  -2 -18  -3   91.08   30.70
   2 -18   3  111.18   30.87
   2  18   3   71.38   28.64
  -2   9  -7  253.88   20.80
   2   9   7  299.60   24.70
  -2  -9  -7  323.44   28.28
  -2   9  -7  279.53   23.38
   2  15   5   71.86   24.43
  -2 -15  -5   93.77   56.90
  -2  15  -5   75.41   20.84
   2   0  -9  -16.97   16.54
   1  15   6  784.36   54.75
  -1  15  -6  625.09   35.07
  -1  15  -6  629.85   35.55
  -1 -15  -6  717.46   65.19
  -1  15  -6  690.50   64.87
   4  -8   4 2042.57   69.19
  -4   8  -4 2029.48   76.48
  -5  -5   4    2.73    5.06
  -5   5   4    6.00    7.80
  -5   5   4    2.86    2.68
  -5  -5   4    6.97    5.95
   5  -5  -4   15.74    8.18
   5   5  -4    7.74   21.93
  -1 -20   3  153.82   21.03
   1  20  -3  163.15   11.14
   1 -20  -3  196.20   18.44
  -1 -20   3  188.00   21.64
  -5   7   3  130.92   55.23
   5  -7  -3  119.39   11.83
  -5  -7   3   81.28   17.86
   5  -7  -3   71.12   28.17
  -5  -7   3   92.03   34.19
   5   7  -3  113.01   44.92
  -5   7   3  107.20   14.36
  -3  17   3  105.06   31.17
   3  17  -3  185.82   43.00
   3 -17  -3  169.26   18.23
  -3 -17   3  179.37   73.66
   1  17   5   20.54   17.06
  -1  17  -5    3.29   10.63
  -1 -17  -5   15.15    6.78
   1 -21   0    4.21   20.85
   1 -21   0    6.50    4.30
   1  21   0   -0.29    7.61
  -1 -21   0    4.30   20.75
   4 -11  -5   -7.43    6.85
  -4  11   5   10.53    4.11
  -4 -11   5   13.14    9.46
   4 -11  -5   10.18    8.96
   4  11  -5   37.12   33.31
   2 -19  -3    7.51   10.86
  -2 -19   3    4.31    5.69
   2  19  -3    2.84    7.15
  -2 -19   3   -1.45   14.61
  -5   8   1    6.49   11.95
   5   8  -1   11.11   23.73
  -5  -8   1    9.69   10.46
  -5  -8   1   12.75   13.57
   5  -8  -1    6.99    8.59
   2   1  -9   64.06   26.22
   2  -1  -9   82.53   31.63
   4  -2   5  676.18   42.18
  -4  -2  -5  717.36   53.10
   4   2   5  720.30   48.98
  -4   2  -5  793.17   52.19
   4   2   5  648.05   43.60
   4  -2   5  649.92   42.65
  -4   2  -5  827.39   58.08
  -4  -2  -5  785.61   50.41
  -5  -2  -2   22.49   21.34
  -5   2  -2   13.37    9.82
  -5  -2  -2   36.93   23.83
   5  -2   2   38.33    9.87
   5   2   2   42.29   12.22
  -5   2  -2   48.62   11.88
   5   2   2   54.92   16.94
   5  -2   2   66.32   24.73
  -5   6  -1   38.53   32.45
  -5  -6  -1    9.00    8.50
   5   6   1   27.97    8.38
   5   6   1   22.89   33.10
   5  -6   1   26.71    7.69
   3 -13  -6  361.99   51.11
   3  13  -6  480.26   34.86
   3  13  -6  314.09   28.12
   5  -8  -2  441.46   27.83
  -5   8   2  507.15   34.46
   5   8  -2  531.88   41.74
  -5  -8   2  505.48   38.45
  -5  -8   2  494.81   28.22
  -2 -19  -2   -8.41   14.77
   2 -19   2   32.51   20.82
   2  19   2   17.48   18.38
   2 -19   2    7.66    2.87
   3  -8   6    2.87    5.17
  -3   8  -6    6.75    6.95
   3  -8   6    2.94    2.23
   3   8   6  -11.38   22.54
  -3  -8  -6   11.62   16.87
   3  -8   6    6.43    3.96
  -3   8  -6    9.76   11.04
   1   5  -9  957.99   65.85
   1  -5  -9  962.99   72.71
   1  -5  -9  956.13   57.91
  -1  -5   9  902.36   60.62
   1 -21  -1   32.72   12.92
  -1 -21   1   14.03   11.03
   1 -21  -1   28.21   18.96
   1  21  -1   44.74   18.81
  -1 -21   1   40.26   17.13
   2  -2  -9  113.46   53.44
   2   2  -9  115.10   39.89
   4   4  -7  233.89   20.05
   4  -4  -7  201.37   17.07
  -4  -4   7  195.23   72.54
   1  14  -7   24.30   25.38
   1 -14  -7   17.99   16.11
   0  -4  -9   -2.00   15.92
   0   4  -9  -22.54   16.73
   0  -4  -9    6.80    6.69
   0 -18  -5  350.44   26.89
   0 -18   5  336.00   27.60
   0  18  -5  354.46   19.43
   0  18  -5  358.51   22.49
   2 -17  -5 1002.59   85.98
  -2 -17   5 1042.09   52.34
   2  17  -5 1011.91   34.69
   2  13  -7   36.51   26.37
   2 -13  -7   15.49   14.67
   3   6  -8  147.44   75.70
   3  -6  -8  139.34   53.35
  -3  -6   8  207.16   69.52
   4   3   5  242.82   30.31
  -4   3  -5  198.93   27.10
   4  -3   5  220.40   70.32
  -4   3  -5  212.78   82.74
  -4  -3  -5  247.34   45.20
   1  18  -5   19.65    7.91
  -1 -18   5    9.59   15.96
   1 -18  -5   10.27   15.44
   1  18  -5   10.08    6.18
  -5   3  -2  168.86   46.77
   5  -3   2  132.68   36.99
   5  -3   2  115.02    9.24
   5   3   2   88.48   27.23
  -5  -3  -2   98.06   43.78
  -5  -3  -2  107.61   11.45
  -5   3  -2  123.16   10.14
   5   3   2  119.05    8.85
  -2   0  -8  562.57   54.46
  -2   0  -8  631.15   56.19
   0  21   2  213.87   12.92
   0 -21   2  183.86   54.74
   0 -21   2  237.77   15.47
   0  21  -2  286.46   11.04
   0 -21  -2  241.90   72.84
   3  15  -5  398.81   31.09
   3 -15  -5  381.48   28.71
  -3 -15   5  436.59   60.45
   4 -11   3    4.48    1.98
  -4 -11  -3    5.58    9.94
   4 -11   3   15.88    6.30
   4  11   3    6.10   17.79
   4 -11   3    1.57    3.67
  -2   1  -8   29.35    8.38
  -2   1  -8    6.83   21.40
  -2  -1  -8   19.91   23.38
  -2  -1  -8   33.01   28.48
   2   1   8   15.55   13.06
   2 -20  -1  112.14    8.03
   2 -20  -1   88.16   31.70
   2  20  -1   80.22   46.99
  -3 -14  -4   13.69   16.39
   3 -14   4    3.04    1.81
  -3  14  -4   18.11    6.78
   3  14   4    0.89   10.72
   3 -14   4   11.01    7.09
   2 -20   0  209.13   66.97
  -2 -20   0  278.81   25.12
   2 -20   0  193.71   17.37
   2  20   0  239.52   26.52
  -2 -17  -4  229.11   20.24
   2 -17   4  260.69   27.67
   2  17   4  259.46   18.47
   1 -11  -8  339.40   27.78
  -1 -11   8  270.72   19.50
   1  11  -8  356.70   52.33
   0 -14  -7   81.56   24.69
   0  14  -7   56.96   22.25
   2  -3  -9   11.27   13.78
   2   3  -9   15.39   10.79
  -2  -3   9    4.79    5.74
   1 -21   1  984.27   64.66
   1  21   1 1096.46   42.04
  -3  18   1 1196.43   74.86
   3 -18  -1 1322.32   50.04
  -3 -18   1 1293.89   54.60
   3  18  -1 1175.18   48.16
   4   9  -6  290.73   79.00
   4  -9  -6  213.73    8.26
   4  -9  -6  179.37   13.32
  -4   9   6  211.20   13.26
  -4  -9   6  299.37   88.37
  -2  13  -6   72.45   13.34
  -2 -13  -6  123.15   32.76
  -2  13  -6  134.74   50.37
   2  13   6  113.46   27.75
   5   0  -5  212.35   14.54
  -5   0   5  264.11   65.55
  -5   0   5  151.44   10.57
  -5   0   5  193.12   26.70
   5  -8   0   14.34   10.20
  -5   8   0    4.53    7.27
  -5  -8   0   12.42    8.23
   5   8   0    5.86   17.38
   5   8   0    1.99    2.77
  -2  -2  -8  368.03   78.02
  -2   2  -8  314.40   33.30
  -2  -2  -8  351.87   26.65
  -2   2  -8  313.86   24.19
   2   2   8  380.61   38.08
  -5  -1   5   50.57   23.45
  -5  -1   5    5.98    5.67
   5  -1  -5   -2.21    6.64
  -5  -1   5   16.06    5.79
   5   1  -5   25.95    8.60
  -5   1   5   14.16   25.88
  -5   1   5   21.50   15.30
  -5   1   5   46.31   17.11
  -4 -13   4 1268.15   57.58
   4  13  -4 1146.22   61.54
   4 -13  -4 1119.72   62.76
  -4  13   4 1066.31   49.64
  -5  -6   4  160.26   39.33
  -5   6   4  190.72   24.35
   5   6  -4  142.09   73.11
  -5  -6   4  183.67   22.84
   5  -6  -4  167.00   26.57
  -5   6   4  160.71   71.40
   4 -14  -3  961.84   57.82
   4  14  -3 1071.82   56.67
  -4  14   3 1036.81   70.95
   2 -10  -8   22.96   21.61
   2 -10  -8    9.23   15.39
  -2 -10   8   22.85   10.90
   2  10  -8   19.01   18.01
  -3  18   0   -1.33    7.49
   3 -18   0   -0.61    4.13
   3  18   0    4.24    8.41
   4  -5  -7  748.81   58.14
   4   5  -7  885.33   59.95
  -4  -5   7  834.15   61.73
  -4  -4  -5  393.98   48.96
  -4  -4  -5  370.91   36.08
   4   4   5  363.33   26.68
   4  -4   5  328.73   19.13
  -4   4  -5  417.51   30.31
   4  -4   5  385.08   26.89
  -4   4  -5  397.61   31.56
   4   4   5  326.39   20.22
   0  -5  -9 2383.00   89.90
   0   5  -9 2422.09   90.30
   0  -5  -9 2893.67  103.06
  -5  -4  -2   28.48   14.79
  -5   4  -2   13.25   23.90
  -5  -4  -2    5.81    6.89
   5   4   2    9.53    5.75
   5   4   2   16.64   19.52
  -5   4  -2    6.72    1.76
   5  -4   2    5.99    2.10
   5  -4   2    9.09    8.08
   3 -12   5  360.35   33.22
  -3  12  -5  456.07   33.90
  -3 -12  -5  508.50   35.85
   3 -12   5  477.35   21.59
   3  12   5  479.47   30.44
  -5   2   5   55.28   17.52
  -5  -2   5   67.52   19.94
  -5   2   5   50.56   22.07
  -5  -2   5   41.09   14.73
   5  -2  -5   73.68   22.22
  -5  -2   5   57.90   23.52
  -5   2   5   70.53   19.86
   5   2  -5   47.97   15.62
  -1  -6   9   23.74    7.58
   1  -6  -9   45.53   31.94
   1   6  -9   41.36   16.00
   1  -6  -9   13.76   11.77
  -4  14  -1  103.07   35.41
   4 -14   1  108.91   11.77
   4  14   1   75.81   25.20
  -4 -14  -1  115.42   49.37
   4 -14   1   93.56   32.74
   4 -14   1  129.72   19.51
  -5  -7  -1   82.66   11.33
   5   7   1   44.89   24.14
   5   7   1   32.80   38.91
   5  -7   1   58.80   15.67
  -2  -3  -8    7.17    5.38
  -2   3  -8   14.47   26.22
  -2   3  -8   19.89   11.53
   2   3   8    4.91   11.27
  -2  -3  -8   12.18    8.20
  -5  -8   3   25.24    5.29
  -5   8   3   12.78   35.10
   5   8  -3   60.09   21.63
  -5   8   3   33.09   13.63
  -5  -8   3   32.70   18.26
   5  -8  -3   28.96   10.01
   5  -8  -3   52.58   12.57
  -1  -9  -8    5.55   11.15
  -1   9  -8  -14.30   15.94
  -1   9  -8   -3.96    6.86
  -4  13  -2   32.85   12.88
   4 -13   2   31.27    8.24
   4  13   2   41.43   17.43
   4 -13   2   49.71   19.92
  -4 -13  -2   28.99   11.89
   4 -13   2   14.85    6.53
  -2  -4   9  202.55   12.78
   2  -4  -9  184.89   17.97
   2  -4  -9  249.99   53.46
   2   4  -9  179.20   57.55
   0 -11   8  479.59   26.29
   0 -11  -8  481.92   32.93
   0  11  -8  515.16   35.63
   1 -21  -2  124.22   46.14
  -1 -21   2  107.89   34.01
  -1 -21   2   59.30   35.83
   1  21  -2  115.71    9.40
   3 -18  -2  254.88   20.55
  -3  18   2  273.57   17.34
   3  18  -2  242.88   76.32
  -3 -11   7 1050.56   61.21
   3  11  -7  923.15   71.05
   3 -11  -7  977.08   71.16
   3 -11  -7  997.91   74.33
   4  -9   4  742.53   45.13
   4   9   4  885.45   60.35
   4  -9   4  718.88   44.02
   4  -9   4  785.12   47.89
   4  -9   4  821.47   64.30
  -4  -9  -4  824.34   53.39
  -4   9  -4  790.15   56.87
  -3 -17  -2  207.44   19.88
   3 -17   2  235.20   21.15
   3  17   2  257.29   19.45
   3 -17   2  223.06   13.50
   3 -17   2  256.96   18.94
  -5   9   1  352.52   29.65
  -5  -9   1  287.27   52.15
  -5  -9   1  261.77   23.35
   5   9  -1  247.57   62.99
   1 -20   3  156.24   54.95
  -1 -20  -3  156.99   59.50
   1  20   3  147.66   14.58
   2 -20  -2   16.33    6.37
  -2 -20   2    5.90   13.20
   2  20  -2   28.57   16.52
   2 -20  -2   13.11   13.83
   2  10   7  459.31   37.72
  -2 -10  -7  465.13   45.12
  -2  10  -7  406.89   30.40
  -2  10  -7  486.60   53.15
  -1  13  -7   18.51    6.44
  -1  13  -7   36.87   15.97
  -1 -13  -7   16.71   16.90
   1  13   7    8.58    9.23
   3  -7  -8   52.39    9.14
  -3  -7   8   56.26   16.66
   3   7  -8   45.96   15.44
   3  -7  -8   49.69   30.22
  -5   3   5  214.36   96.49
  -5  -3   5  237.85  105.49
   5  -3  -5  211.46   26.44
  -5  -3   5  220.77   22.15
   5   3  -5  181.38   21.11
  -5   3   5  175.41   16.34
  -3   0  -7   15.61   10.82
   3   0   7   -3.65   11.10
  -3   0  -7    6.78    8.76
  -2 -20  -1  703.67   50.09
   2  20   1  721.09   48.57
   2 -20   1  667.58   39.30
   5   9  -2   25.22   23.23
  -5  -9   2   25.07   10.92
  -5   9   2   19.18   23.97
  -5  -9   2   14.34    5.68
   5  -9  -2   14.14    3.48
  -5   9   2    9.12    3.90
  -4 -15   1  405.29   30.15
   4 -15  -1  287.00   13.68
  -4  15   1  290.86   29.11
   4  15  -1  344.11   69.56
  -3   9  -6 1059.76   42.47
  -3   9  -6 1206.99   50.87
   3   9   6 1201.18   49.67
   3  -9   6 1174.45   39.76
  -3  -9  -6 1167.98   85.57
   3  -9   6 1109.47   37.98
  -3  -1  -7  433.71   28.20
   3  -1   7  579.12   38.93
  -3  -1  -7  616.22   53.20
  -3   1  -7  504.58   34.36
   3   1   7  577.08   49.68
  -3   1  -7  698.90   96.65
  -1 -19  -4 1152.17   82.69
   1 -19   4 1360.96   58.78
   1  19   4 1260.48   50.93
  -3  16  -3  353.38   20.12
   3 -16   3  378.10   16.55
  -3 -16  -3  490.46   65.35
   3 -16   3  420.25   25.47
   3  16   3  392.03   37.85
   3 -16   3  330.22   35.90
  -4   5  -5  128.60   61.03
  -4  -5  -5  110.89   19.24
  -4   5  -5   80.41   26.66
   4  -5   5   73.82   23.74
  -4   5  -5   69.77   18.15
   4   5   5   76.24   22.34
   4  -5   5  104.90   23.28
   4  -5   5   51.66   15.63
   5   5   2   49.02   24.07
   5  -5   2   41.40    5.59
  -5  -5  -2   55.53   11.86
   5   5   2   40.23    9.48
   5  -5   2   30.40   24.45
  -5   5  -2   35.26   37.55
  -2   4  -8   86.70   25.03
  -2   4  -8  144.21   22.10
  -2  -4  -8   93.54   40.25
  -2   4  -8  130.90   43.67
   2   4   8  144.96   30.62
  -2  -4  -8   99.92   47.58
   3  -2   7 2606.75   85.59
  -3  -2  -7 2637.63   96.40
  -3   2  -7 2687.92  117.25
   3   2   7 2822.27   93.97
  -3   2  -7 2727.80   95.94
  -3  -2  -7 2598.94   93.36
  -4  12   5   80.94   25.74
   4  12  -5   98.07   32.85
  -4 -12   5  125.68   26.30
   4 -12  -5   98.28   26.23
   4  -6  -7  845.76   99.56
   4   6  -7 1057.57   53.02
  -4  -6   7  948.09   80.82
   5   7  -4   28.13   27.39
  -5  -7   4    7.05    5.38
  -5  -7   4    8.78    9.38
   5  -7  -4   10.35    8.25
  -5   7   4    2.54    4.09
  -5   7   4    2.42   13.59
   0  -6  -9  652.77   48.13
   0   6  -9  693.37   51.65
   0  -6  -9  664.80   50.17
  -4 -15   2  150.89   19.49
   4 -15  -2  114.82   20.99
  -4  15   2  106.33   31.86
   4  15  -2  136.88   53.57
   2   5  -9  933.62   91.29
  -2  -5   9  990.31   64.20
   2  -5  -9  996.68   69.72
  -2  -5   9  944.25   60.40
   2  -5  -9  966.32   56.83
  -5   4   5  228.96   25.36
  -5  -4   5  307.48   30.01
   5   4  -5  199.22   29.74
  -5   4   5  259.21   45.91
  -5  -4   5  219.63   16.94
   5  -4  -5  302.55   35.85
   4 -15   0  126.40   12.72
   4  15   0  120.68   41.43
  -4 -15   0  141.84   48.22
  -4  15   0  174.75   16.98
   4 -15   0  100.38    8.95
   2  16  -6   92.72   32.63
   2  16  -6  115.61   35.32
   2 -16  -6   49.10   17.83
   2  16  -6   38.77    9.71
   3 -18   1   22.75    9.14
   3  18   1   34.13   23.57
   3 -18   1   11.32    6.37
  -3 -18  -1   23.81   18.24
   1  -7  -9   49.22   25.86
   1   7  -9   47.21   41.71
   1  -7  -9   34.47   14.60
  -1  -7   9   39.20   10.11
   5   9   0  538.73   36.94
   5  -9   0  625.18   43.46
   5   9   0  636.16   51.77
  -5  -9   0  625.16   40.79
  -5   9   0  632.22   44.99
   0  22   0  282.30   15.40
   0 -22   0  253.82   49.55
   0 -22   0  256.65   13.62
   3   3   7  403.16   29.59
  -3   3  -7  414.97   56.02
  -3   3  -7  359.08   27.13
  -3  -3  -7  398.49   29.87
   3  -3   7  401.56   35.46
  -3  -3  -7  390.54   67.62
  -3  -3  -7  419.54   46.97
   4 -10  -6  318.87   16.51
   4  10  -6  480.13   49.23
  -4  10   6  331.01   21.94
   4 -10  -6  428.81   44.29
   1 -21   2    4.22    2.08
   1 -21   2   10.38   12.52
  -1 -21  -2    6.03   12.55
   1 -17  -6  153.35   51.82
   1  17  -6  200.88   34.90
   1  17  -6  140.70   12.37
   1  17  -6  144.34   19.93
   3 -14  -6   68.80   28.43
   3  14  -6  108.35   33.74
   3  14  -6   87.85   35.24
   4 -12   3  195.04   32.38
   4 -12   3  215.83   21.76
  -4 -12  -3  192.64   16.54
   4  12   3  245.10   20.79
   4 -12   3  188.97   55.45
   3  17  -4   61.62   50.91
  -3 -17   4   65.26   23.80
   3 -17  -4   62.43   16.35
   5   8   1   12.74   16.71
   5   8   1    2.81    2.90
  -5  -8  -1    0.46   17.13
   5  -8   1    2.06    8.61
   0  17  -6  429.43   31.90
   0  17  -6  461.80   24.26
   0 -17  -6  458.21   31.91
  -2  16  -5   53.37   35.41
  -2 -16  -5   78.40   23.04
  -1   0  -9  195.54   19.44
  -1   0  -9  171.86   16.40
  -1 -16  -6    3.80    9.50
   1  16   6   -5.65   22.99
  -1  16  -6   15.34   13.08
   0  20  -4   33.89    8.35
   0 -20   4   30.03   10.11
   0 -20  -4   29.04    9.02
  -2   5  -8  165.42   52.30
  -2   5  -8  138.08   56.47
  -2   5  -8  116.94   28.05
  -2  -5  -8  131.47   30.99
  -2  -5  -8  133.99   58.97
   1  12  -8  958.43   67.15
  -1 -12   8  976.36   65.29
   1 -12  -8 1020.84   68.75
  -1   1  -9   80.93   30.72
  -1   1  -9  117.55   33.97
  -1  -1  -9  138.49   62.99
  -1  -1  -9  143.48   36.53
   2  14  -7   18.52   13.64
   2 -14  -7   -2.28   14.05
   5   9  -3   54.46   17.17
  -5  -9   3   52.46   21.96
   5  -9  -3   35.87    8.31
  -5   9   3   36.77    9.71
  -5   9   3   51.11   29.24
   5  -9  -3   39.48   11.27
   0  22   1  467.19   26.06
   0 -22   1  410.70   29.76
   0  22  -1  436.04   27.29
   0 -22   1  445.56   41.40
   1 -15  -7   87.02   41.30
   1  15  -7   78.44   28.99
   4  -6   5    7.01    5.86
  -4   6  -5   11.71    7.88
   4  -6   5    0.64    3.20
   4  -6   5    7.89    9.28
  -4  -6  -5    6.54   12.25
  -4   6  -5    4.20    2.96
   4   6   5   -8.09   13.14
  -4   6  -5   30.67   20.69
  -2 -19   4   31.04   19.60
   2  19  -4   21.55   28.81
   2 -19  -4   61.95   22.40
   5  -6   2 1167.94   60.26
   5   6   2 1204.51   44.76
  -5  -6  -2 1431.27   64.81
   5   6   2 1281.93   54.08
  -5   6  -2 1368.13   55.47
   2  11  -8   25.37   12.87
   2 -11  -8    3.85   10.97
  -2 -11   8   11.74    9.37
   3  -8  -8  176.62   64.84
   3   8  -8  166.19   57.14
  -3  -8   8  152.06   58.97
   0 -21   3  617.60   59.36
   0  21   3  717.37   47.22
   0 -21  -3  601.25   44.21
   0 -21   3  595.88   38.58
   0  21  -3  702.98   41.73
  -1 -10  -8  276.51   31.05
  -1  10  -8  258.28   22.17
   1 -10   8  233.37   21.26
  -1  10  -8  238.69   12.90
  -1  -2  -9    6.79   18.42
  -1   2  -9   28.49   14.17
  -1  -2  -9   14.73    8.73
  -1   2  -9    8.16   12.04
  -5   5   5   39.66   12.04
   5  -5  -5   89.68   26.12
   5   5  -5   92.16   20.29
  -5  -5   5   98.22   21.39
  -5   5   5   65.05   17.34
  -5  -5   5   79.55   22.85
  -3  -4  -7   16.55   16.93
  -3   4  -7   57.85   18.33
   3   4   7   11.15   11.10
  -3   4  -7   48.52   15.86
  -3   4  -7   43.51   13.67
   3  -4   7   19.30    9.01
  -3  -4  -7   46.82   32.74
  -3  -4  -7   24.00   23.83
  -3 -18   3    0.75   13.06
   3 -18  -3   21.20   18.69
   3  18  -3   17.77    8.61
   1  18   5  679.39   45.83
  -1 -18  -5  571.18   44.69
   1 -18   5  791.85   61.80
  -1 -20   4  273.61   82.11
   1  20  -4  238.65   16.99
   1 -20  -4  267.74   20.99
  -2  -6   9   14.02    4.14
   2   6  -9   13.27   18.19
   2  -6  -9   26.69    6.24
   2  -6  -9   28.25   17.83
  -2  -6   9   40.84   14.62
  -2 -19  -3   26.09   17.04
   2  19   3   18.06   17.09
   2 -19   3   -2.52   12.73
   4 -10   4   14.02    5.88
  -4 -10  -4   21.40   15.79
   4  10   4   46.29   19.61
   4 -10   4    2.59   10.47
  -4  10  -4   13.78   10.61
   3 -15   4 1223.98   51.15
   3  15   4 1347.42   55.77
   3 -15   4 1086.50   59.77
  -3 -15  -4 1240.46   68.64
  -5  10   1  210.50   21.84
   5  10  -1  227.46   81.74
  -5 -10   1  211.88   16.35
  -2  14  -6  268.68   33.19
  -2 -14  -6  324.28   25.40
   2  14   6  236.72   20.71
  -4  -7   7    8.77   14.70
   4   7  -7   71.99   28.49
   4  -7  -7   63.92   20.10
   0   7  -9  299.40   22.65
   0   7  -9  420.12   43.57
   0  -7  -9  400.48   62.47
   0  -7  -9  316.12   92.26
   0  15  -7 1006.63   79.07
   0 -15  -7 1070.38   50.99
  -3 -16   5  212.29   88.48
   3  16  -5  124.11   68.82
   3 -16  -5  226.27   22.03
  -4 -14   4 5358.26  175.48
  -4  14   4 4927.31  157.84
   4 -14  -4 5137.63  159.35
   4  14  -4 5364.66  176.52
   5 -10  -2   80.03    4.19
  -5 -10   2   90.53   34.34
   5  10  -2  115.45   36.82
  -5  10   2   87.80    5.77
  -5  10   2   41.34   77.22
  -3 -13  -5  174.98   67.94
  -3  13  -5  196.66   18.07
   3 -13   5  172.75    5.71
   3 -13   5  156.89   43.02
   3  13   5  150.03   67.28
   0  12  -8  717.25   87.16
   0 -12   8  660.89   50.09
   0 -12  -8  767.67   62.62
  -3  10  -6  487.24   27.83
   3 -10   6  431.97   22.77
  -3 -10  -6  454.65   30.62
  -3  10  -6  475.20   39.23
   3  10   6  544.72   42.15
   3 -10   6  491.73   23.66
   2  11   7   -0.19   12.49
  -2 -11  -7    9.64   10.32
  -2  11  -7   12.54    8.29
  -5   8   4    0.59   12.58
   5  -8  -4    0.32    4.41
   5  -8  -4   11.58    5.06
  -5  -8   4   17.22   10.51
   5   8  -4    8.98   15.55
  -5   0  -3  117.39   29.76
  -5   0  -3   84.61   22.88
   5   0   3  104.25   49.99
   5   0   3   86.19   10.19
   2  20  -3   26.13   13.71
   2 -20  -3    2.87   10.21
  -2 -20   3   21.47   28.37
   3 -12  -7  129.60   46.60
   3  12  -7  134.90   49.32
   2 -18  -5    8.27    8.72
  -2 -18   5   18.72    8.05
   2  18  -5   11.58    9.76
  -1  -3  -9  113.97   24.33
  -1   3  -9  116.61   54.29
  -1  -3  -9  118.63   49.65
  -1   3  -9  161.18   40.37
   4 -15  -3 2276.77   75.49
   4  15  -3 2437.47  106.30
  -4  15   3 2296.29   78.04
  -5  -1  -3  157.04   18.55
   5  -1   3  188.96    8.81
   5   1   3  172.24   19.87
   5   1   3  193.70   17.23
   5  -1   3  179.77   61.34
  -5   1  -3  171.15   19.27
  -5  -1  -3  191.97   26.06
  -5  -1  -3  209.26   53.25
  -5   1  -3  188.78   24.02
  -1 -21   3  506.51   35.86
   1  21  -3  528.36   41.36
  -1 -21   3  481.95   27.24
   1 -21  -3  608.35   61.44
   2  20   2    1.67    8.86
   2 -20   2    4.50    2.60
   2 -20   2   16.94   19.32
   0 -19  -5   47.69   21.90
   0 -19   5   54.12   36.99
   0  19  -5   46.38   18.55
   1  -8  -9   14.98   18.71
   1   8  -9    4.19   10.36
  -1  -8   9   16.76    9.81
  -1  -8   9    7.33    4.69
   1  -8  -9   18.78    9.84
  -2   6  -8   35.85   11.59
   2   6   8  102.10   32.19
  -2  -6  -8   78.23   27.03
  -2  -6  -8   55.34   23.22
  -2  -6  -8   78.69   32.35
  -2   6  -8   93.85   40.72
  -4 -14  -2  105.57   26.00
  -4  14  -2  137.08   39.01
   4  14   2   82.18   24.01
   4 -14   2  137.00   32.83
   4 -14   2  137.70   17.18
   4 -14   2  107.25   20.54
   1  19  -5  120.38   36.53
  -1 -19   5  268.03   81.57
   1  19  -5  159.61   19.24
   1 -19  -5  173.81   66.87
  -2  18  -4  141.81    5.90
  -2 -18  -4  315.14   82.68
   4 -15   1 1151.44   41.60
  -4 -15  -1 1320.12   76.55
  -4  15  -1 1220.49   46.18
   4 -15   1 1054.21   40.71
   4 -15   1 1223.40   45.68
  -5  -2  -3   20.14    6.02
  -5   2  -3   27.06    9.00
   5   2   3   10.45    7.59
   5   2   3   16.91   14.15
  -5  -2  -3   17.79   13.80
  -5   2  -3   35.07   13.27
   5  -2   3   25.14   10.29
   1 -22   0 1018.06   25.80
   1  22   0 1039.67   41.92
   1 -22   0 1140.37   52.12
  -3   5  -7  730.38   76.13
  -3   5  -7  818.18   54.77
  -3  -5  -7  790.31   67.03
  -3  -5  -7  732.45   68.42
  -3   5  -7  674.72   47.92
   3  -5   7  747.44   58.47
  -3  -5  -7  741.59   61.89
   3   5   7  669.34   46.84
  -1  14  -7  559.88   32.62
  -1  14  -7  666.43   51.61
   1  14   7  620.04   85.10
  -1 -14  -7  588.87   77.24
   5   6  -5   61.05   26.88
  -5   6   5   39.49   14.84
  -5   6   5   48.35   15.32
  -5  -6   5   52.10   18.91
   5   6  -5   20.38   10.68
   5  -6  -5   43.80   24.36
  -5 -10   0  315.12   47.30
  -5  10   0  291.25   26.06
   5 -10   0  274.00   21.09
   5  10   0  321.64   28.34
   3 -19  -1  154.46   44.85
   3  19  -1  184.05   69.04
   1  22  -1    3.10    5.29
  -1 -22   1    4.60    4.61
  -1 -22   1   14.82   15.95
   1 -22  -1    5.19   10.26
   1 -22  -1    6.86   11.00
  -4   7  -5  506.16   36.69
  -4   7  -5  559.40   41.50
   4  -7   5  438.45   24.97
  -4  -7  -5  518.60   31.05
   4  -7   5  494.62   27.57
  -4   7  -5  474.28   27.26
   4  -7   5  459.72   42.43
   4   7   5  487.03   50.73
   5   7   2    2.50    5.50
   5  -7   2    4.96    5.29
   5  -7   2    5.58   10.28
   5   7   2   -4.53   14.25
  -5  -7  -2    1.98    5.40
  -1   4  -9  588.61   62.93
  -1  -4  -9  563.86   41.94
  -1  -4  -9  480.83   36.36
   5  -9   1  311.83   30.00
   5   9   1  362.80   28.34
  -5  -9  -1  344.47   28.08
   5   9   1  297.92   21.32
  -5   3  -3    6.64    9.57
   5   3   3    6.76   11.61
   5  -3   3    9.31    6.44
  -5  -3  -3    8.05    5.92
   5  -3   3   -1.83    2.25
   5   3   3    4.61    4.47
  -5  -3  -3   12.84   13.46
  -5   3  -3    0.75    4.25
   2 -21  -1   24.93   14.12
  -2 -21   1   39.96   27.17
   2 -21  -1   10.01    4.69
   2  21  -1   28.80   15.33
  -4  13   5  589.07   54.45
  -4 -13   5  604.83   56.79
   4 -13  -5  692.93   44.89
   4  13  -5  587.20   88.23
   2  -7  -9  208.76   72.86
  -2  -7   9  188.64   17.52
   2   7  -9  213.91   87.37
   2  -7  -9  190.78   11.06
  -2  -7   9  200.16   49.34
   2 -21   0  888.54   53.83
  -2 -21   0  850.30   59.10
   2 -21   0 1044.04   44.92
   2  21   0 1099.94   44.86
   4  11  -6   61.84   24.91
   4 -11  -6   61.54   18.49
   4  11  -6   91.89   36.38
   4 -11  -6   76.03   28.95
  -3  19   0    4.83    3.20
   3 -19   0   -0.68    7.90
   3 -19   0    3.57    3.54
  -3 -19   0   13.16   18.81
   3  19   0   10.12   10.96
   0 -22  -2   10.66   14.74
   0  22  -2    1.24    3.24
   0  22   2   17.16    8.65
   0 -22   2   31.47   20.33
   0 -22   2    4.11    2.45
   3  -9  -8  500.22   53.80
   3   9  -8  522.35   43.27
  -3  -9   8  484.83   42.72
   4  16  -1  407.57   29.06
  -4 -16   1  471.76   31.81
   4 -16  -1  424.52   43.49
  -4  16   1  340.44   34.38
   5 -10  -3   50.69   14.28
  -5  10   3   49.88    9.58
  -5 -10   3   55.41   15.54
   5  10  -3   24.48   24.95
   5 -10  -3   55.98   21.08
  -5  10   3   74.77   38.61
   4  -8  -7 1712.41   70.88
   4   8  -7 1715.75   87.97
   4  -8  -7 1581.83   48.05
  -4  -8   7 1811.88   80.20
   3 -18   2  237.62   17.98
  -3 -18  -2  254.76   81.13
   3 -18   2  143.79   28.95
   3 -18   2  188.54   12.55
   3  18   2  251.10   43.84
   3 -18   2  211.80   13.78
   1  22   1  325.81   22.00
   1 -22   1  332.74   27.55
   0   8  -9   68.88   17.76
   0  -8  -9   22.13   14.19
   0  -8  -9   32.53   15.17
   3 -17   3  107.19   39.09
  -3 -17  -3  141.89   41.25
   3  17   3  152.05   65.51
   3 -17   3  193.60   21.51
  -3  17  -3  196.01   13.95
   3 -19  -2  226.12   28.58
   3  19  -2  237.29   76.73
  -3 -19   2  224.64   21.66
   3   0  -9  432.75   34.56
   4  13   3 1169.78   51.79
  -4 -13  -3 1086.67   54.78
   4 -13   3  949.00   60.59
   4 -13   3 1081.56   43.02
   4 -13   3 1026.22   42.78
   3  -1  -9   58.57   49.42
   3   1  -9   42.96   20.84
   3  -6   7 1013.77   22.85
  -3  -6  -7  944.03   72.81
  -3   6  -7  887.38   63.22
   3   6   7  976.05   76.19
  -3   6  -7  962.80   68.38
  -3   6  -7 1033.95   48.95
  -2   7  -8  103.12    8.88
   2   7   8  133.35   40.56
  -2  -7  -8   89.21   40.73
  -2   7  -8   78.83   48.30
  -5  -4  -3  109.60   27.18
  -5   4  -3  149.61   20.69
   5  -4   3  116.95   14.74
  -5  -4  -3  104.85   39.81
  -5   4  -3  137.28   45.63
   5   4   3   98.67   43.39
   5  -4   3  149.81   40.42
   5   4   3  104.63   32.77
  -1  11  -8 1466.46   64.49
  -1 -11  -8 1442.07   96.81
  -1  11  -8 1308.69   45.29
   1 -11   8 1160.02   37.95
  -4 -16   2  600.95   47.85
   4  16  -2  538.89   40.22
  -4  16   2  470.58   38.48
   4 -16  -2  504.15   44.90
  -5   0   6    6.53    4.17
  -5   0   6    2.81    4.41
  -5   0   6   16.47   17.16
  -1  -5  -9  566.73   50.60
  -1  -5  -9  549.56   41.51
  -1   5  -9  439.62   39.80
  -5   9   4  102.56   43.22
   5   9  -4   85.35   33.03
  -5  -9   4   58.35   42.95
   5  -9  -4   98.04   13.43
   5  -9  -4   67.85   26.50
  -2 -12   8  690.23   51.27
   2 -12  -8  848.41  112.57
   2  12  -8  790.41   58.41
   1 -13  -8    3.84   16.67
   1  13  -8    1.21   12.28
  -5   1   6  387.23   31.57
  -5   1   6  466.00   27.93
  -5   1   6  405.51   27.78
  -5  -1   6  482.17   35.62
  -5  -1   6  449.67   22.16
   5   1  -6  450.65   28.78
   5  -1  -6  447.45   47.19
   4 -11   4  131.66   12.74
  -4  11  -4  144.81   35.97
   4 -11   4  149.13   26.50
   4  11   4  122.20   27.63
  -4 -11  -4  124.50   50.32
   4 -16   0    3.34    4.64
   4 -16   0    5.29    3.66
  -4 -16   0   14.39   10.95
   4  16   0    5.37    7.24
   5 -11  -1  175.08    3.54
   5 -11  -1  179.13    3.32
   5  11  -1  264.11   89.86
  -5  11   1  287.87   30.21
   3   2  -9 1942.90   86.29
   3  -2  -9 1838.68   73.27
   3 -15  -6  145.50   45.83
   3  15  -6  182.28   52.01
   3  15  -6  113.53   42.03
   4   0  -8  526.75  108.03
  -4   0   8  425.23   32.84
  -1 -21  -3  446.46   35.69
   1 -21   3  424.55   31.04
   1  21   3  432.60   29.03
  -5   7   5  252.82   31.25
   5   7  -5  299.45   36.42
   5   7  -5  310.63   27.82
  -5   7   5  249.72   34.75
   5  -7  -5  249.30   30.46
   1  -9  -9   22.64   18.42
   1  -9  -9   27.57   14.74
  -1  -9   9    4.00   10.45
   1   9  -9   22.21   14.18
   2 -21  -2    1.47    9.52
  -2 -21   2    6.15   13.69
   2  21  -2    6.78   13.47
   1  20   4 2327.37   81.44
  -1 -20  -4 2190.23   83.74
   1 -20   4 2190.35  100.42
   2  17  -6  585.63   40.80
   2  17  -6  692.91   51.08
   2 -17  -6  633.04   90.31
   4   1  -8   83.60   27.99
   4  -1  -8   68.72   24.38
  -4  -1   8   65.78   37.98
  -4   1   8   47.60   38.71
   5  -2  -6   63.10   27.89
  -5   2   6   28.35   16.69
   5   2  -6   55.80   21.82
  -5   2   6   29.23   13.68
  -5  -2   6   75.48   11.46
  -5   2   6   57.48   17.97
  -5  -2   6   20.94   15.75
   5  11  -2  294.81   76.17
  -5  11   2  298.51   35.81
  -5 -11   2  220.30   16.74
  -5  11   2  266.38    9.50
   5 -11  -2  216.78   12.64
  -1 -22   2   25.57   13.21
   1  22  -2   35.91   12.25
   1 -22  -2   74.10   22.65
  -1 -22   2   23.98   21.67
  -3 -11  -6  323.37   76.18
  -3  11  -6  312.94   23.69
   3 -11   6  318.04   16.27
   3  11   6  308.45   60.63
   2 -21   1   53.46    8.85
   2  21   1   44.57   41.37
  -2 -21  -1   12.35   22.34
   2  15  -7  384.16   40.46
   2 -15  -7  428.57   41.73
   2  15  -7  419.96   42.25
  -4   8  -5   90.21   22.29
   4  -8   5  136.42    9.33
  -4  -8  -5  185.14   59.96
   4  -8   5  118.00   34.57
   4   8   5  130.25   49.89
   4  -8   5  101.45    8.47
  -4   8  -5  137.57   30.35
   5   8   2  104.13   30.96
   5   8   2   95.24   32.37
   5  -8   2  121.81   42.69
  -5  -8  -2  142.76   15.63
  -2  12  -7   19.43    6.43
  -2 -12  -7    5.26   10.39
   2  12   7   23.18   12.34
  -2  12  -7   22.79   10.88
   4  -2  -8 3136.39  122.77
  -4  -2   8 3269.73  116.64
   4   2  -8 3361.37  116.00
  -3  -3   9  924.81   75.00
   3   3  -9  960.05   65.04
   3  -3  -9  896.79   62.02
  -2 -17  -5  312.21   25.68
   2  17   5  246.17   29.37
   1  18  -6   17.35    9.21
   1 -18  -6   56.66   20.36
   1  18  -6   29.41    7.98
   1  18  -6   24.17   13.39
  -3 -19  -1  596.39   45.13
   3  19   1  592.59   41.32
   3 -19   1  598.00   35.41
   3 -19   1  567.23   48.09
   2  -8  -9   74.93   60.14
  -2  -8   9   40.64   16.46
   2   8  -9   34.22    7.70
  -2  -8   9   24.75    9.32
   1  17   6  187.64   21.28
  -1 -17  -6  172.69   54.89
  -1  17  -6  165.78   46.39
   0  13  -8  534.36   72.63
   0 -13  -8  670.51   48.87
   1 -16  -7   94.82   41.47
   1  16  -7   87.74   25.22
   1  16  -7  105.53   37.41
  -5   5  -3  549.14   45.11
  -5  -5  -3  583.88   38.57
   5  -5   3  517.32   23.81
   5   5   3  463.48   37.34
   5  -5   3  596.55   64.15
   5   5   3  554.91   41.17
  -5   5  -3  588.97   42.00
  -5   3   6  276.20   28.60
   5   3  -6  190.94   35.66
  -5   3   6  218.15   30.35
  -5  -3   6  205.16   31.17
  -5  -3   6  255.13   83.91
   5  -3  -6  210.38   15.87
   3 -13  -7  177.20   18.02
   3  13  -7  185.64   53.24
   3 -18  -4 1143.28   72.34
   3  18  -4 1171.18   67.13
  -3 -18   4 1020.25   64.16
   0  18  -6  127.92   31.50
   0 -18  -6  153.65   54.45
   0  18  -6  182.25   42.68
   3  14   5  199.39   75.91
  -3  14  -5  218.15   21.21
  -3 -14  -5  194.73   20.77
   2  15   6    6.60   11.67
  -2 -15  -6   10.09   11.45
  -2  15  -6   35.05   19.37
  -5 -10  -1  333.50   19.13
   5 -10   1  339.92   23.18
   5  10   1  336.84   53.77
  -5  10  -1  357.16   29.74
  -1  -6  -9 2244.19  120.74
  -1  -6  -9 2311.46  126.93
  -1  -6  -9 2513.00  134.09
  -1   6  -9 2231.12  121.17
  -4 -15   4 1007.42   63.78
   4 -15  -4  938.31   54.73
  -4  15   4  970.56   55.94
   4  15  -4 1147.68   70.59
   5 -11   0   55.84   41.93
  -5 -11   0   70.10   23.45
  -5  11   0  104.21   36.82
   5  11   0   34.77   44.57
  -3 -16  -4  429.72   98.36
   3 -16   4  381.29   36.52
   3  16   4  395.94   32.92
   4  -3  -8   10.43   19.36
   4   3  -8   26.42   17.80
  -4  -3   8   49.85   28.72
   3   7   7  394.82   96.64
  -3   7  -7  312.76   17.59
  -3   7  -7  317.16   47.58
   3  -7   7  297.74   22.09
  -3  -7  -7  336.40   36.50
   0  16  -7  123.54   45.56
   0  16  -7  128.20   19.08
   0 -16  -7  160.26   69.66
   4   9  -7  239.43   22.36
   4  -9  -7  200.25   15.29
   4  -9  -7  252.96   49.19
  -4  -9   7  297.20   72.05
  -4   0  -6 1242.95   80.46
  -4   0  -6 1174.00  103.49
   4   0   6 1284.62   74.99
   0   9  -9  317.79   75.24
   0  -9  -9  306.00   30.31
   0  -9  -9  343.25   38.31
   0  -9   9  294.03   26.11
   3  10  -8    2.28   19.61
   3 -10  -8    8.20   19.41
  -3 -10   8    3.15    9.08
  -3  -4   9   35.83   18.21
  -3  -4   9   12.11    3.19
   3  -4  -9   10.07   21.16
   3   4  -9   26.14   21.74
   4   1   6    8.58    5.06
   4  -1   6    8.39    9.50
  -4  -1  -6   10.91   17.00
  -4   1  -6    1.18    7.96
  -4   1  -6    9.13   12.26
  -4  -1  -6   19.12   15.83
  -2   8  -8  301.23   25.62
  -2   8  -8  255.45   18.65
   2   8   8  327.09   69.45
  -2  -8  -8  375.88   33.11
  -3 -17   5  151.65   57.30
   3 -17  -5  181.64   59.15
   3  17  -5  157.03   16.02
  -4 -16   3    0.47   14.68
  -4  16   3   -2.45    6.05
   4 -16  -3    9.08    7.22
   4  16  -3  -16.01   16.79
   1 -22   2   68.42   17.87
   1  22   2   57.87   24.66
  -1 -22  -2   27.88   15.07
   1 -22   2   55.33   14.37
   4 -15   2   61.24   11.13
  -4  15  -2   52.01   19.98
   4 -15   2   52.10   13.78
  -4 -15  -2   98.63   42.26
   4  15   2   81.30   22.20
   4 -15   2   66.99   17.65
  -5  -4   6   74.44   25.05
   5  -4  -6   48.97   19.11
  -5   4   6   67.53   38.44
   5   4  -6   98.76   26.03
  -5   4   6   57.75   16.19
  -2 -20   4  594.08   51.53
   2 -20  -4  506.95   39.54
   2  20  -4  458.99   50.57
   4 -12  -6  154.12   13.06
   4 -12  -6  239.82   17.55
   4  12  -6  148.51   70.20
   4  12  -6  177.69   47.27
   0 -21  -4  629.32   49.73
   0 -21   4  679.72   46.79
   0  21  -4  652.21   45.62
  -5 -11   3   37.49   12.50
  -5  11   3   53.56   15.37
  -5  11   3   26.25   18.32
   5 -11  -3   23.64   13.04
   5 -11  -3   23.09    9.85
   5  11  -3   36.58   17.42
   3 -19  -3  330.59   41.51
   3  19  -3  255.12   47.57
  -3 -19   3  212.87   78.65
   0 -23   0    6.18   11.25
   0  23   0   12.82    4.98
   0 -23   0   18.98    8.13
   1 -19   5  221.33   85.98
  -1 -19  -5  300.62  100.24
  -1  19  -5  256.01    9.02
   1  19   5  296.33   19.11
   4   2   6  202.94   45.90
   4  -2   6  150.80   15.15
  -4  -2  -6  253.12   31.58
  -4  -2  -6  159.03   13.98
   4  -2   6  208.28   43.82
  -4   2  -6  183.83   23.41
  -4   2  -6  219.92   27.34
  -5  -8   5  201.61   50.33
   5  -8  -5  222.03   16.67
  -5   8   5  257.64   15.79
   5   8  -5  220.79   55.71
   5  -8  -5  215.97   33.61
  -5   8   5  319.86   27.23
   1  15   7    3.60   12.96
  -1  15  -7   20.09   13.49
  -1 -15  -7   40.85   12.61
  -1  15  -7   15.94    6.78
  -4 -16  -1   21.99   21.00
  -4  16  -1   25.65   17.35
   4 -16   1   15.07   11.31
   4 -16   1   20.30    8.89
   4 -16   1    9.63    8.36
   4  -4  -8  555.32   52.30
  -4  -4   8  672.90   47.28
   4   4  -8  610.66   46.41
   2 -20   3   36.41   18.47
   2  20   3   64.97   20.45
  -2 -20  -3   33.27   18.31
  -5 -10   4  300.34   32.50
  -5  10   4  301.80   33.12
   5 -10  -4  255.33   22.52
  -5  10   4  262.88   15.70
   5  10  -4  183.32   72.13
   5 -10  -4  240.98   12.97
   5  -6   3   55.29   21.39
  -5   6  -3   44.21   12.73
  -5  -6  -3   46.29   19.35
   5   6   3   40.20   20.46
   5  -6   3   37.31    8.77
   5   6   3   43.64   22.31
   5  -6   3   11.28   10.38
  -5   6  -3   58.52   13.86
  -4 -14   5  465.63   72.72
  -4  14   5  420.64   34.50
   4 -14  -5  479.99   50.69
   4  14  -5  476.59   45.37
   1 -21  -4  616.34   62.38
  -1 -21   4  608.79   49.53
   1  21  -4  586.35   42.88
   2  19  -5    4.78    8.77
  -2 -19   5    9.08   14.24
   2 -19  -5    0.95   15.35
   0 -22   3   63.71   19.97
   0 -22   3   33.36   15.07
   0  22  -3   76.48   21.50
   0 -22  -3   47.84   36.82
   0  23  -1    6.54    8.38
   0  23   1   10.42    6.44
   0 -23   1    3.57   13.51
   0 -23   1    7.81    3.67
   1  10  -9   13.29   10.56
   1 -10  -9    7.35   13.50
   1 -10  -9   13.25   10.10
  -1 -10   9   11.37    6.43
   4   9   5   25.96   24.70
  -4   9  -5   51.98   16.70
  -4  -9  -5   60.82   17.81
   4  -9   5   39.41   13.34
   4  -9   5   36.10   16.58
   4  -9   5   19.59   13.94
   4  -9   5   26.17   18.18
  -4   9  -5   32.04   11.07
  -4   3  -6  618.28   43.86
  -4  -3  -6  619.19   60.82
   4  -3   6  550.10   38.91
  -4   3  -6  676.93   78.27
  -4  -3  -6  641.76   62.34
   4   3   6  623.64   50.71
  -4  -3  -6  656.59   53.78
   4  -3   6  727.03   59.42
   5   9   2  499.01   41.23
   5  -9   2  452.02   28.14
   5  -9   2  490.19   68.35
   5  -9   2  421.65   27.55
  -5  -9  -2  474.50   39.83
  -1 -12  -8   11.09   15.10
  -1  12  -8    3.10    5.20
  -1  12  -8   19.34   17.76
  -3  -5   9   69.07   13.58
  -3  -5   9   61.33   16.13
   3  -5  -9   80.03   21.62
   3   5  -9   73.24   44.37
   1   0 -10    3.32    9.34
  -1   7  -9    1.44    7.20
  -1  -7  -9   20.12   26.03
  -1  -7  -9   13.47   16.13
  -1  -7  -9   -1.47   14.68
  -1   7  -9   17.48   14.45
   4 -12   4    9.85    3.20
   4 -12   4    6.24    6.89
  -4  12  -4    7.73    7.52
  -4 -12  -4    8.73   14.53
   4  12   4   -3.53   15.44
   2 -19   4   65.92   23.71
   2  19   4   55.41   19.82
  -2  19  -4   37.73    6.51
  -2 -19  -4   15.88   22.37
   1  -1 -10  114.13   16.24
   1  -1 -10  147.89   45.14
   1   1 -10   76.55   71.53
   5  -5  -6  263.74   24.22
  -5  -5   6  269.89   26.90
  -5   5   6  265.77   92.94
   5   5  -6  368.63   62.55
  -5   5   6  279.46   14.76
  -2 -21   3   54.64   34.98
   2 -21  -3   60.86   32.41
   2  21  -3   51.40   37.26
   0  20  -5  201.72   33.51
   0 -20  -5  197.28   57.98
   0  20  -5  187.99   11.63
   0 -20   5  146.74   47.91
   5 -12  -1  109.74    5.55
   5 -12  -1  138.21    8.44
  -5  12   1  135.86   42.48
   5  12  -1  145.18   51.65
  -5 -12   1  148.96   57.76
  -2  -9   9   84.57   26.60
   2   9  -9   72.88   34.63
   2  -9  -9  102.27   47.43
  -2  -9   9   95.07   27.96
   2 -13  -8  393.41   79.29
   2  13  -8  359.09  115.03
   4 -14   3 1109.78   58.25
  -4 -14  -3 1177.51   74.64
   4 -14   3 1097.73   58.28
   4  14   3 1236.54   71.51
   4 -14   3 1192.75   66.70
   1 -20  -5   80.25   22.98
   1  20  -5   45.49    9.59
  -1 -20   5   35.56   31.87
   1  20  -5   86.43   23.82
   5  12  -2  445.77   41.41
  -5  12   2  437.73   39.64
   5 -12  -2  338.68   12.00
   5 -12  -2  390.87   26.22
  -5  12   2  374.76   27.90
   2 -21   2  729.97   54.55
   2  21   2  771.75   48.63
   2 -21   2  593.10   38.02
  -3  12  -6  176.72   24.12
  -3  12  -6  181.98   20.20
  -3 -12  -6  150.36   16.99
   3  12   6  123.91   55.59
  -3  -8  -7   47.23   25.86
  -3   8  -7   57.81   20.53
   3  -8   7   36.07   18.69
   3   8   7   95.24   36.28
  -3   8  -7   37.36    9.90
   1  -2 -10   -0.73    4.78
   1   2 -10    7.02   15.51
   1  -2 -10    7.23   13.18
   1  14  -8    7.55   23.88
   1 -14  -8   16.16   11.17
   4   5  -8  124.09   50.89
  -4  -5   8  146.67   48.56
   4  -5  -8  138.94   41.79
   4  17  -1   -0.68   13.88
  -4  17   1   -0.95    6.90
  -4 -17   1    1.81    9.63
   4 -17  -1    3.86    6.13
  -1 -22   3   86.07   18.22
   1  22  -3   60.04   16.70
   1 -22  -3   61.64   22.12
  -1 -22   3   64.50   23.76
   3  20  -1  549.73   41.13
   3 -20  -1  535.98   35.81
   3 -20  -1  577.35   68.67
   4  -4   6  213.43   14.05
  -4   4  -6  307.87   79.57
   4   4   6  241.93   94.13
  -4   4  -6  285.53   64.28
  -4  -4  -6  295.07   24.46
   4  -4   6  272.98   22.84
  -4  -4  -6  207.49   25.73
  -2  13  -7  281.13   11.50
  -2  13  -7  278.77   88.83
  -2 -13  -7  294.16   84.02
   2  13   7  252.88   18.94
  -5  11  -1  336.23   20.35
   5 -11   1  331.38   23.51
  -5 -11  -1  329.92   19.59
   5  11   1  371.62   40.75
   2   9   8  371.31   31.12
  -2   9  -8  298.87   18.58
  -2   9  -8  347.93   33.34
  -2  -9  -8  271.58   21.75
   4 -10  -7  196.59   16.79
   4  10  -7  240.33   69.75
   4 -10  -7  162.44   21.05
  -4 -10   7  212.11   55.45
  -3  18  -3  126.95   25.56
   3  18   3   86.85   38.61
   3 -18   3  143.61   20.96
  -3 -18  -3   86.82   79.03
   0  10  -9   66.04   26.24
   0 -10  -9   29.19   18.69
   0 -10   9   25.54   12.53
   1   3 -10   11.60   22.41
   1  -3 -10   -0.03   17.67
   1  -3 -10    2.14    6.10
   3  20   0   75.77   25.72
   3 -20   0   69.80   22.34
  -3 -20   0  103.55   33.66
   3 -20   0   57.23   24.39
  -5  -7  -3  350.83   41.95
   5  -7   3  274.47   10.49
   5  -7   3  271.71   16.28
  -5   7  -3  375.99   63.84
  -5   7  -3  277.13   20.60
   5   7   3  291.28   25.71
   5   7   3  216.78   24.12
   5  -7   3  299.51   24.16
   4  17  -2   14.82   12.40
  -4 -17   2   12.28   15.32
  -4  17   2    2.02    5.65
   4 -17  -2   13.49    8.84
   1 -23   0   74.66   28.64
   1 -23   0  105.67   44.62
   1  23   0   98.36    9.96
  -1 -23   0   71.21   20.97
   3 -19   2  132.87   56.69
  -3 -19  -2   30.25   47.06
   3  19   2  132.93   16.76
   3 -19   2  100.57    7.58
   3 -19   2   90.26   21.65
  -3 -16   6    6.01   17.78
   3  16  -6   36.17   17.44
   3 -16  -6   15.74   14.09
   3   6  -9  180.85   33.58
   3  -6  -9  135.71   30.10
  -3  -6   9  111.13   65.69
  -3  -6   9  119.31   14.14
  -5  12   0  857.80   51.69
   5 -12   0  666.97    8.81
   5 -12   0  592.16   40.20
  -5 -12   0  807.94   48.86
   4 -17   0    4.10    8.76
  -4 -17   0    5.41   13.02
   4  17   0   11.68    9.88
   4 -17   0    6.75    6.00
  -3 -11   8  547.79   43.44
   3 -11  -8  523.40   46.96
   3  11  -8  641.79   49.59
   3 -11  -8  624.59   80.91
   5  -9  -5    8.83    5.21
  -5   9   5   15.56    5.08
  -5  -9   5   19.40    8.56
   5   9  -5   45.50   39.21
   5  -9  -5   16.92    6.99
  -5   9   5   12.05   12.64
   0  14  -8   35.10   18.73
   0 -14  -8    9.39   19.81
   1 -23  -1  334.53   40.16
   1 -23  -1  268.71   24.44
  -1 -23   1  269.74   98.13
   1  23  -1  296.13   19.59
   2  22  -1   14.96   15.99
  -2 -22   1   21.27   11.50
   2 -22  -1    7.13   10.15
   2 -22  -1    8.22    5.11
   5  -6  -6   68.29   22.33
   5   6  -6   56.05   18.57
  -5  -6   6   58.75   27.71
  -5   6   6   49.47    7.27
  -5   6   6   62.28   38.48
   3 -14  -7   64.62   21.23
   3  14  -7   67.69   18.86
   3  14  -7   88.56   47.43
   2 -16  -7  779.33   52.10
   2  16  -7  653.30   48.28
   2  16  -7  796.01   82.15
   2  22   0  384.51   31.77
   2 -22   0  357.41   24.77
   2 -22   0  424.02   36.25
   5   0   4    1.84    6.79
  -5   0  -4    9.89    4.60
  -5   0  -4   17.43   12.51
   5   0   4    3.96    8.64
   0   0 -10   16.96   13.25
   0   0 -10   16.82    6.37
   3 -20  -2  648.64   93.28
   3 -20  -2  509.41   34.99
   3  20  -2  705.69   45.91
   5  -1   4   25.51    9.37
   5   1   4   35.70    9.42
  -5   1  -4   30.92   12.58
  -5  -1  -4   38.14   11.41
  -5  -1  -4   10.71   16.87
   5  -1   4   48.78   14.47
  -5  -1  -4   39.78   12.93
   5   1   4   23.99   14.22
  -5   1  -4   15.29   12.32
   0  -1 -10   73.51   22.30
   0  -1 -10   61.24   23.48
   0   1 -10  114.53   26.96
   0   1 -10   52.57   17.35
   4  -5   6 1646.20   88.81
   4   5   6 1729.68   93.37
  -4   5  -6 1913.34  105.31
   4  -5   6 1769.87   91.04
  -4   5  -6 1782.86   95.90
  -4  -5  -6 1632.86   92.94
  -4  -5  -6 1793.87   95.21
   2 -18  -6    3.87   26.34
  -2 -18   6   83.88   26.30
   2  18  -6   33.10   11.92
   0 -23  -2  354.31   33.18
   0 -23   2  300.18   14.19
   0  23   2  341.24   27.54
   0 -23   2  280.55   23.02
   0  23  -2  403.83   27.66
  -4  -6   8   55.86   18.62
   4  -6  -8   70.49   14.80
   4   6  -8   75.60   25.29
  -3 -15  -5 1822.44  100.70
  -3  15  -5 1578.47   84.97
   3  15   5 1741.79  114.68
  -1   8  -9  318.71   73.48
  -1  -8  -9  400.99   34.98
  -1  -8  -9  353.96   39.27
  -1   8  -9  256.41   11.86
  -5  12   3    1.33   11.20
  -5 -12   3    7.34   12.02
  -5  12   3   12.31    5.64
   5  12  -3   25.68   10.08
   5 -12  -3   16.60    8.74
   1  -4 -10  214.81   14.78
   1   4 -10  191.67   65.02
   1  -4 -10  183.54   47.44
  -1  -4  10  191.92   43.87
   5  11  -4   28.25   22.16
  -5  11   4   24.67   27.45
  -5 -11   4   59.29   21.73
  -5  11   4   31.00    7.93
   5 -11  -4   35.61   15.17
   5 -11  -4   24.53   12.49
  -5   2  -4   18.65   18.85
  -5   2  -4   24.25   15.59
  -5  -2  -4   27.20    9.24
  -5  -2  -4    5.50    9.39
   5   2   4   24.27   13.09
  -5  -2  -4   19.98   10.21
   5  -2   4   19.72    6.63
   5   2   4   -0.67   12.52
   5  -2   4   11.49   12.23
   0  -2 -10  587.15   55.63
   0   2 -10  680.06   46.96
   0  -2 -10  683.06   50.95
  -2 -16  -6  347.67   33.66
   2  16   6  311.93   34.45
  -2  16  -6  238.94   68.49
   1 -23   1  406.00   31.38
   1  23   1  486.43   35.03
   1 -23   1  480.14   62.25
  -1 -23  -1  475.99   62.48
   1  17  -7  569.37   46.53
   1 -17  -7  576.28   49.01
   1  17  -7  537.47   38.51
   4  10   5  325.73   76.65
  -4 -10  -5  286.25   21.95
  -4  10  -5  351.49   30.53
   4 -10   5  275.72   14.76
   4 -13  -6  148.75   45.39
   4  13  -6  113.27   63.03
   4 -13  -6  122.26   31.50
   4  13  -6  109.45   36.31
   5 -10   2    0.80    4.92
   5 -10   2    1.21    1.11
   5 -10   2    0.84    1.29
  -5 -10  -2    7.63    7.63
   5  10   2   19.58    9.70
   4 -16  -4 1134.24   67.81
  -4  16   4 1054.46   58.79
  -4 -16   4 1060.16   91.93
   4  16  -4 1199.70   71.93
   2   0 -10   11.87   20.77
  -2 -18  -5   23.23   27.03
   2  18   5   19.54    8.60
   2 -18   5   34.69   33.35
  -1 -18  -6 2425.07  134.70
  -1  18  -6 2091.46  113.60
   1  11  -9  348.97   33.99
   1 -11  -9  371.26  102.88
  -1 -11   9  427.22   35.86
   2   1 -10   41.18   20.79
   2  -1 -10    7.85   11.30
  -2 -10   9   19.35    9.23
   2 -10  -9   10.83   14.80
   2  10  -9    9.25   11.69
   2 -10  -9   12.53   11.23
   3   9   7   57.14   23.33
   3  -9   7   25.19   11.19
   3  -9   7   28.54   15.11
  -3  -9  -7   31.31   13.48
  -3   9  -7   36.83   18.88
  -3   9  -7   37.60    8.92
  -1 -21  -4  181.88   49.99
   1 -21   4  171.22   49.90
   1  21   4  211.10   24.14
  -3 -17  -4  236.07   21.28
   3 -17   4  266.97   25.01
   3  17   4  239.73   76.61
  -1 -19   6  228.28   86.41
   1  19  -6  182.10   16.04
   1  19  -6  145.35   45.56
   1 -19  -6  197.16   63.15
   0 -17  -7   11.80    9.86
   0  17  -7   11.84   10.89
   0  17  -7    2.68    3.73
   5   3   4  306.01   15.85
   5  -3   4  316.45   14.12
  -5  -3  -4  346.62   31.83
  -5  -3  -4  292.76   21.90
   5   3   4  394.05   71.09
   5  -3   4  329.96   20.09
  -5   3  -4  300.59   67.64
  -5   3  -4  331.61   17.58
   0  -3 -10  103.11   31.67
   0   3 -10   99.19   33.69
   0  -3 -10   72.42   37.07
  -1 -22  -3  171.66   60.74
   1 -22   3  174.87   21.44
   1  22   3  123.49   55.69
  -3 -19   4  221.40   73.67
   3  19  -4  238.04   23.00
   3 -19  -4  259.59   85.38
   2  22  -2   91.87   36.55
  -2 -22   2   67.09   31.03
   0  19  -6 2194.96  112.88
   0  19  -6 2381.56  117.93
   0 -19  -6 2461.93  142.62
   2   2 -10   57.22   17.12
   2  -2 -10   83.30   34.29
  -4 -16  -2  185.54   76.73
   4 -16   2  166.34   17.45
   4 -16   2  128.63   37.05
   4 -16   2  161.89   23.01
  -4  16  -2  176.03   15.43
   4  16   2  137.41   58.28
  -3 -20  -1  431.94   36.57
   3 -20   1  377.80   26.48
   3 -20   1  355.60   28.43
   3  20   1  403.78   36.29
  -3  -7   9  775.35   47.46
   3  -7  -9  777.54   38.76
  -3  -7   9  871.03   72.04
   3   7  -9  889.83   75.49
   3  -7  -9  864.71   60.88
   2  22   1  136.64   31.96
   2 -22   1  105.00    9.21
   2 -22   1  133.33   43.03
  -5   8  -3   20.07   12.58
   5  -8   3   29.02    7.25
  -5  -8  -3   16.88    9.82
   5  -8   3   12.15    7.20
   5  -8   3   17.92    4.97
   5   8   3   37.33   13.94
  -1  13  -8  110.07   58.05
  -1 -13  -8   60.80   24.77
  -1  13  -8   90.28   16.05
   4 -17  -3  207.04   13.85
  -4  17   3  164.23   15.66
  -4 -17   3  178.00   87.13
   4  17  -3  213.18   21.37
   1  -5 -10  974.71   55.67
  -1  -5  10  792.12   52.38
   1  -5 -10 1012.12   64.09
   1   5 -10  844.39   78.61
   5  -7  -6  139.45   43.18
  -5   7   6  135.61   28.22
  -5  -7   6  175.54   40.41
  -5   7   6  171.94   44.74
   5   7  -6  180.77   31.06
  -4 -15   5   50.62   23.14
   4  15  -5   37.19   16.21
   4 -15  -5   10.50   10.17
   1  23  -2   80.67   26.13
  -1 -23   2   39.77   16.62
  -1 -23   2   61.18   44.66
   1 -23  -2  107.67   27.10
   4 -13   4 1049.04   56.34
   4 -13   4 1017.68   57.39
  -4 -13  -4 1268.31   73.54
   4  13   4 1290.06   73.35
   4 -13   4 1091.25   60.92
  -1  16  -7    3.45    1.15
  -1 -16  -7    9.54   19.86
   1  16   7    9.60   13.70
  -1  16  -7   12.89    4.33
  -1  16  -7   18.17   17.36
   4  -6   6  220.58   26.72
   4  -6   6  228.98   17.02
  -4  -6  -6  263.28   28.45
  -4  -6  -6  266.17   85.52
  -4   6  -6  346.52   82.46
  -4   6  -6  223.37   19.39
   4   6   6  364.80   97.31
  -4   6  -6  195.35   69.36
  -2   0  -9   20.03   13.07
  -2   0  -9  -11.28   17.22
  -3 -18   5  205.10   80.57
   3 -18  -5  274.04   61.08
   3  18  -5  243.45   41.60
   5 -13  -1   33.75    7.87
   5 -13  -1   24.90    6.78
   5  13  -1   31.64   14.13
  -5  13   1   33.20    6.94
  -2  10  -8   -2.20    9.86
  -2 -10  -8   11.57   12.70
  -2  10  -8    2.97    5.34
   2  10   8    4.73    5.77
  -2  -1  -9  118.74   38.18
  -2  -1  -9  117.96   60.94
  -2   1  -9  156.30   45.16
  -2   1  -9   98.80   41.64
   2   3 -10   28.03   20.19
   2  -3 -10   11.98   11.26
   4 -17   1  894.01   49.30
   4 -17   1  905.20   49.66
  -4 -17  -1  979.36   60.88
  -4  17  -1  912.42   51.80
   4 -17   1  987.98   53.62
   4  17   1  923.20   55.66
   4  -7  -8  109.20   46.28
  -4  -7   8   67.80   21.76
   4   7  -8   96.93   35.81
   5 -13  -2   39.92   11.60
  -5  13   2   36.89   22.35
   5  13  -2   58.40   20.50
  -5  13   2   39.08   11.35
  -3 -13  -6  346.69   31.80
  -3  13  -6  356.57   50.44
   3  13   6  352.66   31.46
   2 -14  -8   90.81   62.21
   2  14  -8  175.75   76.17
   5  -4   4    6.66    4.19
   5   4   4    7.97   13.22
  -5  -4  -4    3.64   10.00
   5   4   4   10.67    5.22
   5  -4   4   15.86    6.70
  -5  -4  -4    4.02   11.93
  -5   4  -4    5.49    5.14
  -5   4  -4    7.15   15.55
   0  -4 -10  433.45   34.80
   0  -4 -10  363.18   35.24
   0   4 -10  342.91   39.08
   4  11  -7   43.02   14.15
   4 -11  -7   36.93   25.81
   0  11  -9  231.00   75.40
   0 -11  -9  182.98   76.35
   0 -11   9  196.66   35.91
  -2   2  -9 1514.16   88.51
  -2  -2  -9 1654.50   92.90
  -2   2  -9 1565.53   92.74
  -2  -2  -9 1505.18   87.62
  -6   0   2   27.70    7.17
  -6   0   2   20.63    7.12
  -6   0   2   34.41    8.62
   6   0  -2   26.76   32.01
  -5 -10   5  120.48   34.24
   5  10  -5  110.42   29.62
   5 -10  -5   95.37   15.82
  -5  10   5  137.32   13.39
   5 -10  -5   93.71   24.67
  -5  10   5  206.42   63.47
   5 -12   1    4.00    1.85
  -5  12  -1   14.21    8.49
   5 -12   1    4.89    6.90
   5  12   1    9.76   18.52
   5 -12   1    5.36    2.89
  -5 -12  -1    4.14    8.56
   3   0   8   -2.69   11.13
  -3   0  -8    9.25   18.07
  -3   0  -8   -7.03   14.36
   4 -15   3    2.56    7.10
   4 -15   3   -1.50    9.04
   4  15   3    1.52   11.65
  -4 -15  -3   -0.43   16.00
   4 -15   3    8.27    6.45
  -6  -1   2  143.57   15.70
  -6   1   2  128.08    5.05
  -6   1   2  111.15   12.06
  -6   1   2  119.64    5.09
   6   1  -2  180.71   68.12
   6  -1  -2  144.29   51.88
  -6  -1   2  104.54   35.48
  -6  -1   2  110.50   20.45
  -6   1   2  154.11   52.10
  -6   0   1    1.46    1.10
  -6   0   1    1.63    1.53
   6   0  -1   21.13   26.63
  -3  -1  -8  252.29   20.02
  -3  -1  -8  183.24   64.25
   3   1   8  233.24   21.96
  -3   1  -8  229.36   29.74
  -3   1  -8  150.15   16.80
   3  -1   8  215.37   18.09
  -3 -20   3   -4.60   15.35
   3 -20  -3   14.61   15.56
   3  20  -3   10.21    3.78
   1 -20   5  167.04   57.21
  -1  20  -5  132.24   11.95
   1  20   5  181.02   17.81
  -1 -20  -5  227.94   64.57
  -1  -9  -9   76.85   29.55
  -1   9  -9   73.22   12.80
  -1   9  -9   63.95   17.81
   6   1  -1   36.68   16.30
   6  -1  -1   56.52   33.03
  -6  -1   1   78.86   21.01
  -6  -1   1   83.72   18.81
  -6  -1   1   78.65   12.96
  -6   1   1  114.81   42.71
  -5   0   7  194.23   79.30
   5   0  -7  170.96   51.12
   1 -15  -8   27.22   22.18
   1  15  -8   13.60   26.17
   2 -21  -4  158.67   44.91
  -2 -21   4  231.91   24.38
   2  21  -4  166.08   21.94
   5   1  -7  894.37   88.99
  -5   1   7  830.34   74.29
  -5  -1   7  794.69   72.68
   5  -1  -7  862.96   57.67
   3 -12  -8  459.03   41.35
   3 -12  -8  506.10   63.33
   3  12  -8  482.23   53.72
  -3 -12   8  417.84   37.72
   6   2  -2    8.38    8.27
   6  -2  -2   15.50   15.77
  -6  -2   2    2.83    5.36
  -6  -2   2    4.81    6.18
  -6  -2   2   -2.48    8.33
  -6   2   2    4.94    5.51
  -2  14  -7   12.64    4.12
  -2  14  -7   17.39   20.29
   2  14   7    1.92    7.61
  -2 -14  -7   27.69   16.39
   2   4 -10   26.81   28.77
   2  -4 -10   20.01    5.32
  -2  -4  10   10.46    3.10
   2  -4 -10   19.20   18.54
   3   2   8   30.65   10.26
  -3  -2  -8   45.45   21.22
  -3   2  -8   42.39   28.70
  -3  -2  -8   26.68   33.96
  -3   2  -8   53.86   31.75
   3  -2   8   35.45    8.64
  -2   3  -9  373.18   36.18
  -2  -3  -9  405.06   35.82
  -2  -3  -9  339.17   36.33
  -2   3  -9  423.68   39.54
  -6  -2   1    7.16    4.69
   6   2  -1    8.76    9.93
  -6  -2   1    0.68    6.97
  -6   2   1   13.07    8.18
   6  -2  -1   -1.55   16.59
  -6  -2   1    2.75    4.63
  -5 -13   0  740.05   44.91
  -5  13   0  880.77   53.79
   5 -13   0  747.37   50.91
   5 -13   0  730.85   36.94
   5  13   0  735.22   50.60
   5 -13   0  629.84   39.65
   0 -22   4   65.71   16.11
   0 -22  -4   94.36   58.43
   0  22  -4   15.76    6.72
   1   6 -10  369.25   94.57
   1  -6 -10  352.55   46.98
   1  -6 -10  320.68   18.25
   2  20  -5  426.04   39.04
   2 -20  -5  456.50   36.70
  -2 -20   5  444.06   40.68
   2 -21   3  787.07   78.19
   2  21   3  646.83   71.16
   5  -2  -7   87.94   30.96
  -5   2   7   77.01   48.14
  -5  -2   7  106.29   27.99
   5   2  -7  107.40   31.84
  -5  -2   7   74.51   10.02
  -1 -23  -2   89.76   36.71
   1  23   2  127.30   55.68
   1 -23   2  121.19   36.14
   1 -23   2   93.30   13.30
   5  -5   4   39.32   11.87
  -5  -5  -4   37.42   16.01
  -5   5  -4   38.04   17.44
  -5   5  -4   23.91   13.15
   5  -5   4   46.04    9.26
   5   5   4   33.29    7.70
  -5  -5  -4   19.21   10.46
   5   5   4   41.64   12.06
   0  -5 -10  606.49   51.94
   0  -5 -10  482.46   50.35
   0   5 -10  668.93   37.05
   3  -8  -9  176.17   67.19
   3   8  -9  114.04   34.69
   3  -8  -9  106.78   14.34
  -3  -8   9  143.57   42.16
   4 -11   5   10.63    7.09
   4  11   5  -16.22   14.86
  -4  11  -5    6.94    8.40
  -4 -11  -5   32.32   21.90
  -4   7  -6   98.74   23.46
   4  -7   6   93.29   24.81
   4  -7   6   90.24   17.72
  -4   7  -6   72.95   24.45
   4  -7   6   77.32   30.73
  -4   7  -6  102.32   38.85
  -4  -7  -6   58.44   16.68
   4   7   6  101.39   33.55
   5 -11   2  191.24   19.24
   5 -11   2  165.38    6.42
   5 -11   2  183.57   13.89
  -5 -11  -2  193.67   44.01
   5  11   2  160.83   63.56
   6   3  -2   73.34   50.13
   6  -3  -2  141.01   35.23
  -6   3   2   74.96   22.02
  -6  -3   2  106.38   39.32
  -6   3   2  154.98   54.38
  -6  -3   2   65.87   26.47
  -6  -3   2  109.41   24.93
   4 -18  -1  142.38   33.01
   4  18  -1  202.13   42.11
  -4  18   1  165.73   14.29
  -4 -18   1  130.88   63.60
  -5  12   4  329.83   13.11
  -5 -12   4  360.56   49.14
   5  12  -4  489.68   52.49
   5 -12  -4  383.37   29.56
   5 -12  -4  334.28   15.82
  -3  10  -7   30.26   38.33
  -3 -10  -7    6.11   16.61
   3  10   7   35.22   17.32
  -3  10  -7   26.38    8.91
   3 -10   7   27.44    7.70
  -2 -20  -4  370.18  125.19
   2 -20   4  476.22   48.34
   2  20   4  288.46   22.18
   3  -3   8   24.06    6.78
   3   3   8   16.22    8.11
  -3   3  -8    4.62    6.96
  -3  -3  -8   21.38   12.93
  -3  -3  -8   -5.66   16.79
  -3   3  -8   22.05   16.16
   0  24   0 1338.23   71.60
   0 -24   0 1099.31   61.46
   0 -24   0 1202.07   70.94
   5   8  -6  101.20   21.96
  -5   8   6   35.65   20.78
   5   8  -6   83.24   30.40
   5  -8  -6   89.71   22.45
  -5   8   6   57.43   12.43
  -6   0   3    9.62    9.13
  -6   0   3   29.49   15.20
  -6   0   3   -0.62    5.64
   6   0  -3    6.62   12.91
  -6   0   3    2.22    4.18
   1  22  -4  159.81   11.47
   1 -22  -4  167.37   56.08
  -1 -22   4  142.51   53.74
   0 -15  -8  318.07   24.34
   0  15  -8  331.28  111.95
   6  -3  -1  250.78   70.57
  -6  -3   1  189.80   12.35
  -6  -3   1  217.15   23.78
  -6  -3   1  213.72   23.43
   6   3  -1  259.95   44.51
  -6   3   1  194.78   16.47
   5 -13  -3  843.17   44.71
   5  13  -3 1032.15   66.51
   5 -13  -3  858.90   45.78
  -5  13   3 1005.95   63.14
  -5  13   3  831.51   44.59
   5  -9   3  182.86   18.62
  -5  -9  -3  147.95   48.70
   5  -9   3  167.69    8.03
   5  -9   3  163.15   48.46
   5   9   3  199.22   53.76
   6   1  -3  241.87   79.20
  -6  -1   3  164.67   18.96
  -6   1   3  151.82   13.04
   6  -1  -3  149.20   48.86
  -6   1   3  175.11   15.07
  -6   1   3  147.54   17.15
  -6   1   3  212.14   55.96
  -6  -1   3  159.83   22.54
  -6  -1   3  178.73   13.20
  -6   1   3  191.36   23.45
   3  15  -7   32.14   19.50
   3 -15  -7   29.59   25.05
   3  15  -7   12.06   13.65
   2  11  -9  344.11   34.79
  -2 -11   9  356.13   31.90
   2 -11  -9  368.70   37.67
  -5  -3   7  362.45   47.61
  -5   3   7  459.66   52.55
  -5  -3   7  296.41    9.38
   5  -3  -7  391.54   33.64
   5   3  -7  410.04   41.75
  -2   4  -9  128.71   47.30
  -2  -4  -9  171.46   19.48
  -2   4  -9  131.92   62.99
  -2  -4  -9  231.68   40.07
   0 -21   5  189.88   56.78
   0  21  -5   73.06   13.80
   0  21  -5  128.24    6.94
   0 -21  -5  125.96   47.06
   0  23  -3   62.56   21.53
   0 -23   3   27.15   12.94
   0 -23   3   50.81   21.41
   0 -23  -3    7.62   19.29
   1 -12  -9   -5.91   16.31
  -1 -12   9    8.24    6.71
   1  12  -9   -5.29   17.30
  -3 -17   6  395.46   36.64
   3  17  -6  481.91   72.70
   3 -17  -6  429.63   41.03
  -4  -8   8   29.18   32.79
   4  -8  -8    0.68   13.00
   4   8  -8   15.48    5.22
  -6   0   0   64.12   30.66
   6   0   0   77.37   20.48
  -6   0   0   59.69   11.57
  -6   0   0   51.79    8.56
   1  21  -5  414.77   29.71
   1  21  -5  372.33   39.80
   1 -21  -5  384.10   35.97
  -1 -21   5  481.55   63.56
  -2  -5  10  118.63   19.73
   2  -5 -10  143.87   19.84
   2  -5 -10  168.62   59.33
   2   5 -10  116.73   46.08
   4 -18  -2  262.15   52.97
  -4  18   2  300.76   34.12
   4  18  -2  217.07   72.19
  -4 -18   2  244.37   77.20
  -6   2   3  139.80   46.64
  -6   2   3  127.88   19.85
   6  -2  -3  150.48   55.35
  -6   2   3  122.57    9.15
  -6  -2   3  128.88   25.06
  -6  -2   3  127.60   11.83
  -6   2   3  119.98   50.26
  -6  -2   3  137.68   38.23
   6   2  -3  188.72   78.85
   2 -22  -3  108.48   39.07
   2  22  -3   58.44   31.03
  -2 -22   3   50.98   26.38
  -6  -1   0    4.04    2.13
  -6   1   0   -0.22   12.52
  -6  -1   0   -2.04   13.38
   6  -1   0   19.64   19.67
   6   1   0   13.36   21.74
  -6  -1   0    2.88    2.25
   4  14  -6   70.24   25.22
  -4 -14   6   77.62   44.74
   4 -14  -6   52.83   17.96
   2  17  -7   42.82   19.33
   2  17  -7    6.51   13.63
   2 -17  -7    2.87   19.15
   0  24  -1   90.02   32.43
   0 -24   1   92.98   31.68
   0 -24  -1  152.53   23.17
   0 -24   1  112.65   54.11
   0  24   1  101.29   33.94
  -4 -18   0  160.50   26.48
   4  18   0  173.27   53.36
   4 -18   0  154.36   15.84
   4 -18   0  200.42   14.62
   3  19   3   16.35   14.57
  -3 -19  -3   13.83   15.29
   3 -19   3    2.01    7.36
  -3  19  -3   23.75   11.31
   2 -22   2  325.61   66.78
  -2 -22  -2  283.12   33.42
   2  22   2  377.60   45.16
   2 -22   2  299.11    8.30
   3  16   5    7.29    9.42
  -3  16  -5    8.35   17.18
  -3 -16  -5   16.20   11.27
  -6   4   2   42.67   13.19
   6   4  -2   69.44   21.87
  -6  -4   2   31.58   13.87
  -6  -4   2   26.27   16.26
   6  -4  -2   46.77   31.43
  -6   4   2   42.19   21.59
  -6  -4   2   16.43    8.94
   3 -21  -1   65.99    9.60
   3  21  -1   79.19   26.13
  -3 -21   1   57.94   46.15
   3 -21  -1   62.34   26.54
   3  -4   8  614.95   67.88
  -3  -4  -8  647.62   84.15
  -3   4  -8  558.58   47.09
   3   4   8  574.04   57.16
  -3   4  -8  556.39   99.16
  -3  -4  -8  626.31   57.17
  -6   4   1  100.69   36.28
  -6  -4   1   60.58    8.72
   6  -4  -1   32.27   12.86
   6   4  -1   74.59   26.39
  -6  -4   1   64.93   23.19
  -6  -4   1   59.01   34.13
  -6  -2   0  308.67   11.33
  -6  -2   0  264.68   13.83
   6   2   0  312.91   85.30
  -6   2   0  273.20   19.27
   6  -2   0  251.35   38.08
  -6  -2   0  254.40   36.44
  -2  11  -8   13.32    4.41
  -2 -11  -8   27.84   25.52
   2  11   8   14.34    5.77
  -2  11  -8   13.43   18.08
   3 -20   2 1247.87   61.32
   3 -20   2 1466.59   83.12
  -3 -20  -2 1485.86   91.61
   3  20   2 1601.03   96.64
   3 -20   2 1196.50   60.41
  -5   4   7    4.70   25.84
   5  -4  -7   15.11   12.75
   5   4  -7    9.63   13.38
  -5  -4   7   -5.42   12.16
   1   7 -10   -0.40   17.71
   1  -7 -10   -1.60    6.55
   1  -7 -10    6.37   14.13
   5  -6   4  108.96   21.22
  -5   6  -4  121.50    9.81
  -5  -6  -4  103.87   43.95
   5  -6   4   96.73   19.15
   5  -6   4   74.16   26.26
   5   6   4   83.13   22.08
  -5   6  -4  119.01   34.62
   0   6 -10   25.07   22.42
   0  -6 -10    7.86   10.84
   0  -6 -10   11.37   11.11
   6   3  -3  181.02   38.35
  -6   3   3  135.51   42.86
   6  -3  -3  172.54   59.53
  -6   3   3   90.86   23.38
  -6  -3   3  104.93   29.93
  -6  -3   3  123.75   14.27
  -6   3   3  125.67    8.51
  -6  -3   3  146.04   36.17
  -6   3   3  148.11   13.20
   1  23  -3   92.63   12.12
  -1 -23   3  130.45   30.12
  -1 -23   3   38.04   15.05
   1 -23  -3  119.50   32.70
   3 -21   0  156.57   45.16
   3  21   0  159.72   44.77
   3 -21   0  140.98   14.08
   2  17   6  180.62   54.41
  -2 -17  -6  135.66   45.75
  -2  17  -6  168.39   62.80
  -1  14  -8   50.78   17.91
  -1  14  -8   69.83   31.04
  -1 -14  -8   73.97   31.72
  -2   5  -9   10.36   29.24
  -2  -5  -9   11.77   13.99
  -2  -5  -9   13.65   17.09
  -1  10  -9  137.40   36.84
  -1  10  -9  122.96   32.79
  -1 -10  -9  143.11   43.37
   5  11  -5  916.54   89.69
  -5 -11   5  804.15   53.10
   5 -11  -5  766.17   42.17
   5 -11  -5  880.78   50.94
  -5  11   5  846.86   46.74
  -4 -17   4  150.40   65.02
   4  17  -4  119.94   58.75
   4 -17  -4  110.65   33.14
  -2 -19   6   29.02   28.33
   2  19  -6   64.78   26.74
   4 -12  -7   40.75   29.11
   4  12  -7   79.55   36.03
   4 -12  -7   42.21   14.55
   4  12  -7   11.71   19.10
   4 -14   4  652.67   44.77
   4 -14   4  779.18   46.09
   4 -14   4  648.53   42.01
   4  14   4  721.54   46.58
  -4 -14  -4  723.38   46.65
   6   3   0   20.85   26.58
  -6  -3   0   26.69   14.58
  -6  -3   0   12.86   22.18
  -6   3   0   19.38   13.97
   6  -3   0    5.23   22.55
  -6  -3   0   18.83    7.84
   1 -18  -7  195.91   74.27
   1  18  -7  273.35   82.19
   1  18  -7  180.02   21.43
   0  12  -9  708.55   48.49
   0 -12   9  617.40   42.42
   0 -12  -9  701.07   48.83
   5  14  -1    5.63   19.06
   5 -14  -1    3.81    3.93
   5 -14  -1   -0.22    3.17
  -5  14   1    8.59    8.48
  -4   8  -6 1182.92   69.91
   4  -8   6 1265.50   70.91
  -4   8  -6 1382.85   76.46
   4   8   6 1432.18   81.73
   4  -8   6 1372.58   71.02
  -4  -8  -6 1321.82   73.81
   4  -8   6 1150.71   73.49
   3  21  -2  382.17   56.15
   3 -21  -2  506.79   48.00
  -2  -6  10   14.36   10.22
   2   6 -10   20.30   12.22
   2  -6 -10    6.78   10.77
  -2  -6  10   10.63   13.29
   2  -6 -10    8.03    4.05
   5 -14  -2    5.50    3.89
  -5 -14   2   -7.80   13.77
  -5  14   2    2.97   12.15
   5  14  -2   38.74   16.91
   6  -5  -2  519.35   43.41
  -6   5   2  571.72   48.85
  -6  -5   2  424.27   56.41
  -6  -5   2  490.49   35.48
   6   5  -2  636.33   96.20
   3  -9  -9  899.74   66.74
  -3  -9   9  906.09   78.00
   3   9  -9  777.59  102.92
   3  14   6    7.91   11.45
  -3 -14  -6   19.43   10.82
  -3  14  -6    9.08    7.18
   5 -13   1   52.68   20.55
   5 -13   1   54.32   13.20
   5  13   1   54.92   22.17
  -5  13  -1   74.66   28.72
   5 -13   1   80.88    9.68
  -5 -13  -1   72.18   30.28
   3  -5   8   -1.08    7.63
   3   5   8    6.84   11.27
  -3   5  -8   12.58   12.81
  -3  -5  -8   11.03   17.43
  -3  -5  -8   -2.56   13.44
  -3   5  -8   18.21    9.86
  -3  -5  -8   11.48   14.62
   3 -18   4   10.15    8.37
  -3 -18  -4    1.01   13.93
   3  18   4   10.26   15.70
  -2 -19  -5   88.39   35.41
   2  19   5  117.74   31.99
   2 -19   5   55.60   19.52
   4 -17   2  273.06   14.51
   4  17   2  316.84   30.95
  -4 -17  -2  321.01   94.07
  -4  17  -2  376.47   30.29
   4 -17   2  313.90   37.01
   4 -17   2  265.50   41.86
   1 -24   0   17.25    9.30
   1 -24   0   19.32   13.05
  -1 -24   0   27.83   22.14
   1  24   0    8.88    6.52
   4 -16  -5 1373.33   76.57
   4  16  -5 1409.68   82.63
  -4 -16   5 1357.81   79.85
  -6   4   3  747.87   53.39
  -6  -4   3  668.61   61.81
  -6  -4   3  577.71   59.23
   6  -4  -3  590.90   48.17
  -6   4   3  685.63   34.35
  -6  -4   3  711.03   40.87
   6   4  -3  738.45   83.34
  -6   4   3  591.12   37.67
   1  19   6   35.05   18.64
  -1  19  -6    2.13   13.13
  -1 -19  -6   25.47   16.91
  -6  -5   1   40.01   12.38
  -6  -5   1   58.46   18.24
   6   5  -1   53.62   17.66
   6  -5  -1   35.21   18.84
  -6   5   1   42.91   15.25
   2 -23  -1  131.51   16.70
  -2 -23   1  135.53   32.53
   2  23  -1  190.89   19.94
   2 -23  -1  190.18   18.28
   0  18  -7    0.23    4.51
   0 -18  -7   17.34    9.53
   0  18  -7   24.88   16.63
   5   9  -6  144.53   38.70
   5  -9  -6  112.45   21.63
   5   9  -6   95.67   32.48
   5  -9  -6   94.60   25.59
  -5   9   6   84.24   25.37
   2  23   0   18.65   18.72
   2 -23   0    5.00    7.06
   2 -23   0   12.82   14.31
  -5  -5   7   70.35   39.84
   5  -5  -7   49.17   15.09
   5   5  -7   55.46   18.81
  -5   5   7   85.45   17.17
   2  15  -8  302.71   96.48
   2 -15  -8  304.36   23.90
   1 -24  -1   16.58   12.18
  -1 -24   1   10.52   16.44
   1  24  -1   27.15    8.94
   1 -24  -1    2.33    5.64
  -1   0 -10    5.05   13.32
  -1   0 -10   13.26   12.11
  -1 -17  -7   11.69   16.02
  -1  17  -7   29.55   15.52
   1  17   7   -0.91   14.86
   3 -13  -8  250.30   81.34
   3  13  -8  282.74   78.61
   3 -13  -8  293.70  100.44
  -6   4   0  419.04   34.69
   6  -4   0  315.61   39.66
  -6  -4   0  340.36   15.19
   6   4   0  328.89   34.84
  -6  -4   0  292.53   28.54
  -6  -4   0  307.75   32.16
  -1   1 -10  263.19   73.83
  -1   1 -10  304.57   65.87
  -1  -1 -10  233.40   60.24
  -1  -1 -10  181.67   60.51
  -4  18   3  493.60   45.82
   4  18  -3  726.68   64.83
  -4 -18   3  713.11   47.82
   4 -18  -3  648.66   72.00
   5  10   3   -0.03   14.54
  -5 -10  -3    8.34    7.57
   5 -10   3    2.58    4.33
   5 -10   3    7.11    9.86
   5 -10   3    7.29    3.52
   4  -9  -8  144.94   51.38
   4   9  -8  150.31   54.40
   4  -9  -8  107.39    5.50
  -4  -9   8   86.07   72.89
   1  20  -6   11.50    3.86
   1 -20  -6   -0.22   15.90
  -1 -20   6   -0.95   16.11
   1  20  -6    9.55   11.44
  -3  11  -7  135.73   16.12
   3  11   7  142.35   43.46
  -3 -11  -7  155.63   72.41
  -3  11  -7  156.24   42.43
  -4   0   9   22.32   12.59
   4   0  -9   16.37   22.20
  -6   0   4   27.01   17.72
   6   0  -4   12.19   18.51
  -6   0   4   10.26   12.67
  -6   0   4   35.29   18.41
  -6   0   4   28.67    6.77
   3 -20  -4  156.83   27.52
  -3 -20   4  126.07   47.98
   3  20  -4  119.20   14.54
   4  12   5  564.92   44.65
  -4 -12  -5  575.08   45.96
   4 -12   5  515.81   37.40
   4 -12   5  529.35   34.79
  -4  12  -5  597.82   45.78
   4  -1  -9   96.27   30.62
   4   1  -9   76.06   23.74
  -4   1   9   74.25   19.21
  -4  -1   9  103.08   31.90
   0 -20   6  853.44   82.35
   0  20  -6  858.85   47.44
   0  20  -6  871.81   48.23
   0 -20  -6  817.90  110.14
   5  12   2    6.59   13.49
   5 -12   2   10.51    7.38
  -5 -12  -2    8.69    6.20
   5 -12   2   -0.39    2.47
   5 -12   2    4.72    2.78
   0  24   2   49.93   14.33
   0 -24  -2   31.22   20.98
   0 -24   2   32.22   17.09
   0  24  -2   35.43    9.98
   0 -24   2   31.87   12.31
  -6  -1   4   26.45   10.86
  -6   1   4   18.08    8.05
  -6  -1   4   14.59    8.77
  -6   1   4   31.61    7.85
  -6   1   4   39.26   15.35
  -6   1   4   32.07   10.70
  -6   1   4   13.59   24.45
  -6  -1   4   25.66   12.87
   6   1  -4   15.72   15.47
  -6  -1   4   46.40   32.96
  -2  -6  -9  224.85   71.57
  -2  -6  -9  199.64   23.33
  -2   6  -9  253.20   85.24
  -2  -6  -9  252.61   76.79
  -5   7  -4  323.95   23.63
   5  -7   4  279.08   29.92
   5   7   4  323.69   36.89
  -5  -7  -4  279.73   33.04
  -5   7  -4  272.83   13.88
   5  -7   4  293.19   11.88
   5  -7   4  222.80   14.89
   0   7 -10   43.64   34.89
   0  -7 -10   29.61   26.13
   0  -7 -10   15.53   12.20
   4  16   3 1352.51   78.04
   4 -16   3 1418.87   78.61
   4 -16   3 1354.03   69.19
   4 -16   3 1246.26   66.94
  -4 -16  -3 1485.03   84.16
   5  14   0   79.08   30.79
   5 -14   0   70.94   16.34
   5 -14   0   59.53   14.13
  -5  14   0   58.30   22.71
   5 -14   0   80.49   10.59
  -5 -14   0   28.17   19.99
  -1   2 -10  513.72   43.09
  -1  -2 -10  445.48   40.62
  -1   2 -10  444.00   39.49
  -1  -2 -10  546.86   46.61
   4 -18   1  109.53   12.70
   4 -18   1  139.24   45.84
  -4  18  -1  146.04   44.94
  -4 -18  -1   81.83   60.27
   4  18   1  130.55   50.90
   3 -19  -5   33.44   13.87
  -3 -19   5   18.10   16.44
   3  19  -5   84.95   35.22
  -2 -15  -7  478.65   39.44
   2  15   7  574.00   42.78
  -2  15  -7  607.60   55.34
  -2  15  -7  441.04   27.27
   1 -22   4  124.18   59.13
  -1 -22  -4  156.89   64.32
   1  22   4  154.40   46.20
   1   8 -10 1300.86   80.51
   1  -8 -10 1341.56   94.59
   1  -8 -10 1065.43   72.25
  -1  -8  10 1239.25   76.62
   1 -16  -8  823.37   81.88
   1  16  -8  732.08   56.50
   3  21   1    0.49    7.46
   3 -21   1    4.92    9.78
   3 -21   1    0.81    2.14
  -3 -21  -1  -19.84   14.90
   2  12  -9   57.32   18.96
  -2 -12   9   52.22   19.79
   2 -12  -9   54.94   14.94
   2 -12  -9   59.38   26.97
   1 -24   1   47.12   32.13
  -1 -24  -1   22.26   21.14
   1  24   1   68.29   13.59
   1 -24   1   63.32   13.66
  -5  13   4  211.97   32.18
   5 -13  -4  158.22   15.88
   5  13  -4  163.11   99.68
   5 -13  -4  218.67   24.79
   5 -13  -4  219.86   25.35
  -4  -2   9  267.50   32.11
   4  -2  -9  319.97   34.67
   4   2  -9  289.16   37.76
  -6   2   4  296.83   18.26
   6   2  -4  248.07   25.47
  -6  -2   4  262.72   40.20
  -6   2   4  240.58   15.65
  -6  -2   4  209.85   72.85
  -6   2   4  250.22   67.89
  -6  -2   4  239.80   15.98
  -6  -2   4  265.94   18.57
  -6   5   3 1116.15   54.50
  -6  -5   3 1237.46   66.15
   6   5  -3 1108.00   77.22
  -6  -5   3 1137.58   61.88
  -6   5   3 1235.96   77.97
   6  -6  -2  138.65   57.38
  -6  -6   2  139.40   13.66
   6   6  -2  169.41   59.62
  -6  -6   2  131.00   13.16
  -6   6   2  158.12   72.42
  -6   0  -1    2.66    1.97
   6   0   1   11.54   17.10
  -6   0  -1    2.44    3.04
  -6   0  -1    4.53    8.79
  -3   6  -8    8.74   13.06
  -3  -6  -8   16.27    9.75
  -3  -6  -8   16.30   16.25
  -3   6  -8   16.84   16.01
   3   6   8    6.13    7.61
   3  -6   8    1.36    7.93
  -3  -6  -8   16.76   13.63
   1  23   3   21.50   14.91
   1 -23   3   -6.36   18.29
  -1 -23  -3  -12.88   18.20
  -6  -6   1  187.90   26.76
  -6  -6   1  165.79   19.79
   6  -6  -1  146.41   18.95
  -6   6   1  268.98   68.18
   6   6  -1  303.95  100.07
  -1 -13   9  508.24   44.99
   1 -13  -9  686.12   51.41
   1  13  -9  662.67   37.31
  -2 -23   2  232.75   90.87
   2 -23  -2  314.60   83.09
   2  23  -2  298.11   18.81
  -1  -3 -10   23.72   14.86
  -1   3 -10   18.40   20.28
  -1  -3 -10   24.27   12.93
  -1   3 -10   10.97   29.33
   6  -1   1  479.00   47.78
  -6  -1  -1  475.50   32.27
  -6   1  -1  533.35   46.56
  -6  -1  -1  510.74   34.44
  -6  -1  -1  550.66   42.58
   6   1   1  574.68   77.49
   2   7 -10  273.21  102.19
   2  -7 -10  297.97   92.67
   2  -7 -10  303.70   18.60
  -2  -7  10  382.80   38.67
  -2  -7  10  290.91   26.10
  -5  14   3   18.84   18.51
   5  14  -3   44.37   27.25
   5 -14  -3   44.10   14.86
  -5  14   3   35.03   10.84
  -6  -5   0   29.82   10.21
  -6  -5   0   21.43   10.41
   6  -5   0    9.77   18.92
  -6   5   0   29.84   14.50
   2 -23   1  705.39   37.51
   2  23   1  840.17   53.04
   2 -23   1  951.44   78.62
   5  -6  -7  106.14   30.88
  -5  -6   7   93.95   42.07
   5   6  -7  182.72   46.35
  -5   6   7  168.73   40.29
   4  -3  -9   92.38   27.20
   4   3  -9   87.46   29.54
  -4  -3   9  103.01   33.30
   3   0 -10   17.86   14.35
  -6   3   4   23.49    9.53
  -6  -3   4   34.58    5.85
   6  -3  -4   20.93    7.01
  -6  -3   4   13.93    9.94
   6   3  -4    8.04   24.82
  -6   3   4   20.55   26.28
  -6  -3   4   18.57   10.83
  -4   9  -6  155.65   27.51
  -4  -9  -6  138.34   15.98
  -4   9  -6  244.40   34.24
   4  -9   6  244.53   30.36
   4  -9   6  184.99   46.98
   4   9   6  144.25   53.95
   4  -9   6  215.08   13.72
   4  -9   6  132.75   45.48
  -2  12  -8  170.67    9.16
  -2 -12  -8  179.49   71.14
   2  12   8  187.85   37.17
  -2  12  -8  196.66   73.25
   3   1 -10  142.58   36.98
   3  -1 -10  201.86   52.65
   0 -16  -8   10.54   15.37
   0  16  -8    5.30   10.94
   1  24  -2   -1.03    7.15
  -1 -24   2   27.16   27.03
   1 -24  -2   -0.26   20.59
  -1 -24   2    2.24    5.36
   3  16  -7  141.66   39.14
   3 -16  -7   45.31   30.05
   3  16  -7   38.59   22.03
   1 -11   9  228.06    9.93
  -1  11  -9  196.92   29.44
  -1  11  -9  191.72   65.85
  -1 -11  -9  211.05   64.01
   3  21  -3    0.01    8.56
  -3 -21   3   -2.91   17.27
   3 -21  -3   13.37   11.22
  -4   0  -7   11.39    8.38
  -4   0  -7    2.03   21.90
   4   0   7    6.96   10.04
   1  21   5   20.87   11.41
   1 -21   5   23.01   21.02
  -1  21  -5    3.00    3.32
  -4 -15   6   10.60   18.45
   4 -15  -6   38.44   12.18
   4  15  -6   18.52   19.55
   4  -1   7  135.39   23.78
  -4   1  -7  148.14   21.75
  -4  -1  -7  165.88   53.48
  -4   1  -7  171.22   70.34
   4   1   7  162.91   45.22
  -4  -1  -7  169.48   20.95
   3  -2 -10   10.24   13.52
   3   2 -10   -5.09   18.01
   5 -12  -5   12.66    4.40
  -5 -12   5   31.99   36.47
  -5  12   5   40.03    8.17
   5 -12  -5   27.98   13.16
   5  12  -5   45.80   23.66
   3  10  -9  328.12   37.73
  -3 -10   9  248.21   21.98
  -1   4 -10  890.08   64.53
  -1  -4 -10 1035.92   63.54
  -1  -4 -10 1012.52   72.02
  -2   7  -9  150.43   34.17
  -2  -7  -9  260.25   82.52
  -2   7  -9  194.35   42.16
  -2  -7  -9  280.85   72.99
  -2  -7  -9  171.08   71.65
   6  -3   1    3.43   14.11
  -6  -3  -1   -1.30    8.91
  -6  -3  -1    5.85    6.91
  -6   3  -1   17.71   15.07
   6   3   1   21.27   12.27
   5 -10  -6  245.64   57.51
   5 -10  -6  249.86   10.88
  -5  10   6  221.55   17.24
   5  10  -6  306.10   27.50
   5  10  -6  338.28   41.39
  -6  -6   3    9.41   10.44
   6   6  -3   24.59   15.20
  -6  -6   3   12.91    7.60
  -6   6   3   15.92   25.07
  -4  19   1   19.98    8.91
   4 -19  -1   24.09    6.41
   4  19  -1   44.33   25.25
  -4 -19   1    8.41   12.92
   4  -4  -9  116.67   50.38
  -4  -4   9  182.02   62.83
  -4  -4   9   78.00    6.96
   4   4  -9  191.54   62.38
   2  22  -4  395.34   47.09
   2 -22  -4  510.33   65.44
  -2 -22   4  432.38   39.52
  -4  -2  -7  136.98   28.75
  -4  -2  -7  178.73   46.11
   4   2   7  190.42   53.71
  -4   2  -7  228.35   21.77
  -4   2  -7  147.45   20.80
   4  -2   7  183.01   50.45
  -6  -4   4 2084.55  107.26
  -6   4   4 2099.41  104.99
  -6  -4   4 2091.62  107.99
  -6  -4   4 2122.28  109.02
  -6   4   4 2278.29  126.39
   6  -4  -4 2025.42  101.39
   6   4  -4 2254.08  129.25
  -5  -8  -4    8.84   15.41
   5  -8   4   -1.67   10.63
   5  -8   4    2.59    4.48
   5   8   4    5.27    6.87
   5  -8   4    1.86    3.22
  -5   8  -4    8.55    7.33
   0  -8 -10 3474.24  184.11
   0   8 -10 3619.50   75.04
   0  -8 -10 3686.90   59.76
  -5   0  -5  437.65   37.69
  -5   0  -5  476.86   35.89
   5   0   5  492.84   39.07
   5   0   5  447.63   39.13
  -2 -21   5  642.18   60.22
   2 -21  -5  725.70   48.95
   2  21  -5  828.62   56.27
   4 -13  -7  254.39   26.38
   4  13  -7  207.95   22.60
   4  13  -7  262.40   66.32
   4 -13  -7  297.22   31.07
   3  18  -6  387.72   44.82
  -3 -18   6  312.53   33.62
   3 -18  -6  322.84   31.20
   0  13  -9   19.20   17.26
   0 -13  -9    4.40   10.79
   0 -13   9    4.84    5.95
   5  -1   5  430.72   30.61
  -5  -1  -5  487.02   43.57
   5   1   5  462.66   36.22
  -5   1  -5  577.51   49.30
  -5   1  -5  480.56   34.60
  -5  -1  -5  480.99   46.00
   5  -1   5  595.05   55.45
   5   1   5  436.91   41.03
   3  -3 -10   55.39   19.11
   3   3 -10   45.11   43.59
  -3  -3  10  105.72   33.64
   4 -10  -8 2193.52  107.13
   4 -10  -8 2423.52  127.32
   4  10  -8 2545.63  137.66
  -4 -10   8 2455.11  157.00
  -3 -17  -5  483.51   42.41
   3  17   5  394.83   36.11
   3 -17   5  364.93   31.21
  -6   7   2 1410.00  123.18
  -6  -7   2 1124.34   61.74
   6  -7  -2 1253.33   75.62
   6   7  -2 1275.90  105.80
  -6  -7   2 1150.24   66.03
   2  22   3 1169.69   71.10
   2 -22   3 1277.87   75.59
  -6   6   0  845.70   52.12
  -6  -6   0  755.23   44.79
   6  -6   0  881.29   56.00
  -6  -6   0  817.00   45.01
   6   6   0  882.74   56.71
  -3  -7  -8 1011.56   63.52
  -3   7  -8  952.91   67.18
  -3  -7  -8  906.64   60.93
   3   7   8 1088.79   63.92
  -3   7  -8  929.64   53.04
  -1 -15  -8  319.00   86.18
  -1  15  -8  264.54    9.46
  -1  15  -8  238.86   32.25
   2  18  -7   40.20   24.92
   2 -18  -7   16.62   17.18
   2  18  -7    2.15    8.46
   6  -7  -1  256.31   68.72
   6   7  -1  398.24   46.98
  -6  -7   1  249.16   21.73
  -6  -7   1  272.54   43.43
  -6   7   1  343.32  110.13
   2 -21   4    6.36   11.39
   2  21   4   13.67    9.28
  -2 -21  -4    8.88   14.02
   0 -23  -4  191.60   87.42
   0 -23   4   19.87   21.69
   0  23  -4   30.73   12.47
   1  -9 -10  758.64  112.44
  -1  -9  10  767.91   51.15
   1   9 -10  832.45   70.48
  -5 -11  -3  168.62   28.16
   5  11   3  204.86   31.66
   5 -11   3  185.73   13.45
   5 -11   3  162.78   13.30
   5 -11   3  151.14   15.00
   4  19  -2    7.80    9.45
  -4 -19   2   17.78   12.12
   4 -19  -2    9.97    8.42
  -4  19   2    0.57    8.20
  -5   2  -5  141.54   35.55
  -5   2  -5   72.46   31.05
   5   2   5  104.02   35.79
  -5  -2  -5  128.43   47.26
  -5  -2  -5  110.05   41.25
   5  -2   5  100.24   29.88
   5  -2   5  118.40   39.34
   5   2   5  124.09   32.83
   4  15   4   14.35   16.55
   4 -15   4    5.57    5.06
   4 -15   4   29.14   22.56
   4 -15   4   11.24    7.76
  -4 -15  -4    9.92   16.00
  -5  -7   7   81.04   31.40
   5  -7  -7  101.44   15.09
   5   7  -7  106.01   31.20
  -5   7   7   88.83   30.58
   4  -3   7   81.43   33.08
  -4  -3  -7   95.01   37.52
  -4  -3  -7   80.60   33.83
   4   3   7   78.46   27.96
  -4   3  -7   96.19   35.21
  -4   3  -7   68.35   29.27
   5 -15  -1   30.41   14.84
   5 -15  -1   35.53   10.62
   5  15  -1   38.20   32.70
  -5 -15   1   15.12   17.45
  -5  15   1   27.53   19.21
   4  19   0  623.69   91.06
   4 -19   0  471.38   39.35
   4 -19   0  516.77   37.09
  -4 -19   0  584.42   47.02
  -5 -14  -1   41.86   16.51
  -5  14  -1   15.39    5.57
   5 -14   1   15.18   20.01
   5 -14   1   37.18   19.02
   5  14   1   44.98   18.29
   5 -14   1   59.76   16.15
  -6  -4  -1  114.60   21.03
  -6  -4  -1  190.18   77.38
   6  -4   1  167.59   52.71
   6   4   1  185.64   45.10
   6   4   1  128.52   30.04
  -2  -8  10    4.85    8.69
   2   8 -10   27.41   50.11
   2  -8 -10   25.72   14.14
  -2  -8  10   24.92   10.23
   2  -8 -10   27.28   23.71
  -1  -5 -10   34.59   28.87
  -1  -5 -10   31.04   14.27
  -1   5 -10   46.83   19.93
  -3  12  -7  131.03   49.81
   3  12   7  155.25   54.43
  -3  12  -7  132.15   33.01
  -3 -12  -7  145.62   62.40
  -1 -24  -2  787.39   80.47
   1 -24   2  748.01   40.26
   1 -24   2  724.96   59.00
   1  24   2  820.46   48.24
   5  15  -2 2248.77  131.34
   5 -15  -2 2104.52  104.86
  -5  15   2 2476.52  131.30
  -5 -15   2 2212.47  124.55
  -3 -15  -6  422.93  114.17
  -3  15  -6  426.34   35.69
   3  15   6  428.11   49.09
   3 -20   3  131.44   41.76
  -3 -20  -3  106.02   38.50
  -3  20  -3  116.79   22.61
   3  20   3  150.52   30.01
  -1 -23   4  297.40   34.52
   1 -23  -4  280.86   86.65
   1  23  -4  271.53   30.77
   0 -22  -5  544.02   56.60
   0 -22   5  390.72  119.62
   0  22  -5  478.41   28.22
   0  22  -5  420.71   45.21
  -2 -18  -6  141.08   28.38
  -2  18  -6  118.92   41.09
   2  18   6  107.34   33.37
  -4  -5   9    2.98    2.01
   4   5  -9   14.66   12.95
   4  -5  -9    8.71   18.13
  -4  -5   9   11.83   16.67
   3  14  -8  912.51   51.72
   3 -14  -8  905.54   84.02
   3  -4 -10    1.05    9.70
   3   4 -10   29.51   30.96
  -3  -4  10   26.12   32.84
  -6  -5   4   72.94   26.36
  -6   5   4   74.69   19.27
  -6  -5   4  132.94   15.17
   6   5  -4  123.94   63.58
  -6   5   4   63.09   23.07
   6  -5  -4   82.33   18.01
  -5   3  -5  507.25   37.84
   5  -3   5  374.54   17.82
  -5   3  -5  352.66   34.41
   5  -3   5  388.13   21.38
  -5  -3  -5  445.42   37.29
  -5  -3  -5  345.77   31.96
  -5  -3  -5  418.12   23.10
   5   3   5  486.01   36.64
   4  18  -4  380.45   28.85
   4 -18  -4  300.37   27.05
  -4 -18   4  261.79  102.68
  -4 -13  -5   98.20   43.45
   4  13   5  142.26   37.74
  -4  13  -5  126.28   40.76
   4 -13   5  138.19   15.15
   4 -13   5  134.85   18.98
   1 -22  -5   53.30   27.54
   1  22  -5   28.23   16.93
   1  22  -5   63.46   18.10
  -1 -22   5   37.04   45.03
   5 -13   2   36.38   12.90
  -5 -13  -2   19.30   24.55
   5  13   2   34.03   25.32
   5 -13   2   22.64    7.60
   5 -13   2   26.14   10.38
   2  16  -8  244.78   68.36
   2 -16  -8  315.76   26.05
   2  16  -8  349.47   46.87
   4  -4   7  775.51   67.14
  -4   4  -7  788.46   53.52
  -4   4  -7  769.35   45.38
  -4  -4  -7  707.34   56.25
  -4  -4  -7  789.76   52.57
   4   4   7  786.06   44.99
  -4  -4  -7  729.57   60.58
   0 -25   0   65.29   93.37
   4  17  -5   78.95   72.13
   4 -17  -5   63.13   16.18
  -4 -17   5   51.50   51.28
   6   7  -3  251.66   80.14
  -6   7   3  333.94   49.99
  -6  -7   3  273.01   33.69
  -6  -7   3  296.45   29.32
   2 -23  -3   15.47   19.31
   2  23  -3   16.65    8.65
  -2 -23   3   16.07   14.49
   2 -13  -9 2745.02  142.00
  -2 -13   9 2608.35  102.30
   2  13  -9 2501.24  126.55
   0 -24   3  628.26   47.64
   0 -24   3  492.85   39.75
   0 -24  -3  724.38   81.77
   0  24  -3  670.90   34.13
  -3 -21  -2   70.59   38.01
   3  21   2   74.29   28.17
   3 -21   2   90.23    9.72
   3 -21   2   77.29   15.00
   3 -21   2  121.75   37.78
  -3 -22   1    8.28   14.84
   3  22  -1    9.73   15.39
   3 -22  -1  -14.58   10.74
   3 -22  -1   -2.32    3.70
   1  19  -7   57.86   20.92
   1 -19  -7   61.01   30.68
   1  19  -7   31.43   31.70
   4 -10   6   67.37   27.73
  -4  10  -6   96.63   22.85
   4  10   6  132.94   43.40
   4 -10   6  138.19   23.01
   4 -10   6  132.72   21.09
  -4 -10  -6  155.25   67.62
  -4  10  -6  119.17   32.83
  -2  -8  -9   -5.86   16.46
  -2  -8  -9   14.90   23.70
  -2   8  -9   32.30   27.07
   2   8   9    6.14   10.11
  -2   8  -9    5.13    7.24
   2  20  -6  140.31   41.45
  -2 -20   6   83.04   34.29
   4 -18   2  796.54   42.85
   4 -18   2  853.78   43.62
  -4 -18  -2  857.29   54.76
  -4  18  -2  923.98   48.81
   4 -18   2  880.79   39.36
   2 -23   2  162.28   76.96
  -2 -23  -2  183.14   91.81
   2 -23   2  135.67   18.77
   2  23   2  144.18   70.67
   5  15   0   -1.65   15.87
  -5 -15   0   17.27   15.35
   5 -15   0   21.73    6.86
   5 -15   0    4.45    6.11
  -5  15   0    4.67    7.99
   5 -15   0   11.64    9.95
   5 -14  -4  317.92   16.26
   5  14  -4  266.74   85.12
  -5  14   4  263.91   25.21
   5 -14  -4  305.03   34.85
   6  -5   1  438.51   30.65
  -6   5  -1  474.86   37.11
   6   5   1  397.07   28.61
   6   5   1  370.65   33.91
   6   7   0   32.01   21.55
   6  -7   0   48.80   31.28
  -6  -7   0   21.36   10.38
  -6  -7   0   30.75    6.38
  -6   0   5    2.69    2.02
  -6   0   5   57.84   26.13
  -6   0   5    9.58    3.46
   6   0  -5    3.81    2.52
   3  22   0  559.30   37.75
   3 -22   0  581.66   37.83
   3 -22   0  558.93   33.18
   3 -19   4  570.04   60.16
   3  19   4  590.85   62.46
  -3 -19  -4  640.21   54.42
  -5   4  -5   -2.44    6.53
   5  -4   5    5.00    3.91
  -5  -4  -5   -1.21   10.23
  -5   4  -5    8.86   18.77
  -5  -4  -5   20.96    9.90
   5  -4   5    5.50    6.14
   5   4   5   -3.77   13.84
  -1  18  -7  712.91   68.29
  -1 -18  -7  597.30   40.99
   1  18   7  645.54   39.26
   6   1  -5  342.55   33.69
  -6   1   5  454.86   66.95
  -6  -1   5  302.43   17.52
  -6   1   5  298.15   16.56
  -6  -1   5  267.74   23.72
  -6  -1   5  328.81   43.31
   6  -1  -5  359.69   35.23
  -6   1   5  358.65   26.97
  -6   1   5  351.38   19.48
   0  19  -7  214.79   13.60
   0  19  -7  308.30   95.64
   0 -19  -7  149.58   69.79
   5  -9   4  334.53   25.32
   5   9   4  452.91   25.44
   5  -9   4  371.46   15.79
   5  -9   4  461.52   44.97
  -5   9  -4  411.55   22.08
  -5  -9  -4  428.76   24.10
   0   9 -10 1585.16  109.72
   0  -9  10 1461.65   58.95
   0  -9 -10 1465.00   77.07
   0  -9 -10 1596.80   88.60
  -6  -8   2    9.04    6.09
   6   8  -2   44.31   20.97
  -6   8   2   36.46   31.11
  -6  -8   2    5.15   11.74
   6  -8  -2   17.35    8.93
   0 -25   1   15.74    6.12
   0  25   1   28.11   11.66
   0 -25   1   62.58   24.02
   0 -25  -1    9.29   19.11
   0  25  -1   36.16   13.65
   1 -14  -9   75.52   31.16
   1  14  -9   47.24   22.11
  -2 -16  -7   31.65   22.62
   2  16   7   19.20    6.38
  -2  16  -7    7.57    7.37
  -1   6 -10 2897.17  147.35
  -1  -6 -10 3157.99  131.51
  -1  -6 -10 2962.91  163.30
  -3   8  -8    8.81    5.01
  -3   8  -8    6.40    9.61
  -3  -8  -8   18.98   18.61
   3   8   8   12.92   11.18
  -3  -5  10   53.11   12.82
   3   5 -10   85.96   64.70
  -3  -5  10   37.09   23.74
   3  -5 -10   52.02   27.16
  -2 -20  -5  281.33   87.82
   2 -20   5  327.04   88.61
   2  20   5  319.44   24.38
  -4  17  -3  361.47   36.11
   4 -17   3  313.72   36.88
   4 -17   3  287.00   12.95
   4  17   3  257.24   21.84
  -4 -17  -3  280.69   24.72
   4 -17   3  271.39   14.96
  -1  12  -9   17.70    5.98
   1 -12   9   25.55    7.61
  -1  12  -9   22.21   25.52
  -1 -12  -9   13.34   15.62
  -1 -20  -6 1020.92   98.59
   1 -20   6  908.60   50.96
   1  20   6  852.08   50.32
  -3 -11   9   11.43    9.46
   3  11  -9   17.20   11.93
   3 -11  -9  154.00   83.57
  -6   8   1  882.55   49.56
   6   8  -1  831.89   78.43
  -6  -8   1  733.27   43.81
   6  -8  -1 1044.59   61.19
  -6  -8   1  878.24   39.75
  -2  13  -8  122.13   57.90
  -2  13  -8  131.02   14.39
   2  13   8  172.20   47.38
  -2 -13  -8  165.19   60.10
   4   6  -9  153.03   65.33
  -4  -6   9   83.76   19.46
  -4  -6   9   99.67   43.60
   4  -6  -9   61.39   22.94
  -1 -24   3   -3.45    5.68
  -1 -24   3   -4.98   16.61
   1  24  -3   17.14    8.11
   4  19  -3  119.43   40.52
  -4 -19   3   28.41   33.26
   4 -19  -3   95.21   32.49
   6   2  -5  563.89   33.97
  -6   2   5  527.22   50.93
  -6  -2   5  517.74   54.90
  -6  -2   5  478.15   27.85
  -6   2   5  458.32   40.27
  -6  -2   5  447.16   39.75
   6  -2  -5  534.39   34.63
  -5  -8   7  138.41   52.01
   5   8  -7  202.31   46.04
   5  -8  -7  144.38   38.99
  -5 -15   3   60.16   24.82
   5 -15  -3   42.78    5.74
   5  15  -3   24.14   33.54
  -5  15   3   37.19   11.44
  -6   6   4  444.58   20.82
  -6  -6   4  495.07   37.48
  -6   6   4  431.60   77.21
  -6  -6   4  465.06   37.32
   6   6  -4  445.44   76.25
   6  -6  -4  424.16   15.68
   1 -17  -8  515.80   37.86
   1  17  -8  552.69   41.66
   1  17  -8  558.45   33.72
   5 -11  -6  220.76   24.04
  -5  11   6  326.09   50.04
   5 -11  -6  320.45   36.25
  -5 -11   6  230.14   20.58
   5  11  -6  282.73   41.22
   3  22  -2   97.84   57.10
   3 -22  -2  126.94   42.81
  -3 -22   2   78.29   33.68
  -4  -5  -7  479.54   52.86
  -4  -5  -7  398.51   53.25
   4   5   7  484.14  136.10
   4  -5   7  420.53   35.60
  -4   5  -7  432.54   31.33
  -4   5  -7  387.15   88.75
  -4  -5  -7  452.16   35.50
   5 -13  -5   18.36   10.83
  -5 -13   5   15.53   19.46
   5  13  -5   14.03   16.53
   5 -13  -5   10.44    5.53
  -5  13   5   21.40    7.29
   2  -9 -10  248.53   23.79
   2  -9 -10  245.30   26.43
  -2  -9  10  245.69   19.04
  -2  -9  10  202.86   25.51
   2   9 -10  284.65   62.88
   4 -19   1  940.79   45.82
  -4  19  -1 1214.84   54.44
   4 -19   1 1126.03   47.99
  -4 -19  -1 1001.97   53.96
   4  19   1 1155.57   71.66
   1 -10 -10  103.56   35.38
   1 -10 -10  135.14   29.55
   1  10 -10  139.60   49.59
  -1 -10  10  104.15   30.19
   4 -11  -8   86.18   32.73
  -4 -11   8  158.78   41.41
   4  11  -8  142.78   36.51
   5   0  -8   14.89   11.14
  -5   0   8  -11.39   18.21
   6   0   2  156.09   10.68
  -6   0  -2  143.10   37.54
   6   0   2  225.78   52.63
  -6   0  -2  181.43   12.92
   1 -21  -6  497.76   37.04
  -1 -21   6  380.43   85.39
   1  21  -6  279.96   32.33
   1  21  -6  422.63   35.37
  -5  -1   8  188.37   44.48
  -5   1   8  157.06   75.12
   5  -1  -8  213.59   41.51
   5   1  -8  284.96   70.39
   6   3  -5  255.20   80.40
  -6   3   5  288.17   26.73
  -6  -3   5  341.88   97.63
  -6  -3   5  250.24   28.57
  -6  -3   5  228.83   31.76
  -6  -3   5  235.33   18.23
   6  -3  -5  230.07   12.66
  -6   3   5  222.50   35.89
   6  -1   2   66.71   12.04
   6   1   2   78.08   20.51
  -6  -1  -2   60.87   17.63
   6   1   2   59.79   19.77
  -6  -1  -2   88.07   29.37
  -6  -1  -2   73.83   17.86
  -6   1  -2   66.18   16.96
  -6   1  -2  136.25   54.41
   6  -1   2   99.13   22.66
   3  20  -5  469.46   32.99
  -3 -20   5  371.70   30.79
   3 -20  -5  389.55   58.61
   5  -5   5    7.96    5.69
  -5   5  -5   15.19   27.42
  -5  -5  -5   -3.27   14.75
  -5  -5  -5   12.25    8.45
  -5   5  -5    0.29    5.14
   5  -5   5   11.38    3.80
   5   5   5    7.40    6.22
   3  21  -4   79.95   32.52
  -3 -21   4  114.94   25.90
   3 -21  -4   66.02   34.41
   0  21  -6 1660.57   67.78
   0  21  -6 1682.63   61.29
   0 -21   6 1954.94   93.80
   0 -21  -6 1753.97   77.91
  -6   6  -1    9.74   11.53
   6   6   1   13.58    3.53
  -6  -6  -1   -1.91    7.48
   6  -6   1    3.93    7.53
   6   6   1   14.19   14.72
   5 -12   3    4.45    2.57
  -5 -12  -3    9.99   12.87
   5 -12   3   -0.20    3.48
   5 -12   3    5.03    5.69
   5  12   3   11.58   24.42
   5 -12   3    2.06    4.24
   2 -24  -1  163.54   35.53
   2 -24  -1  167.62   26.81
   2  24  -1  127.62   50.32
  -2 -24   1  215.75   24.61
   6   8  -3   12.47   10.94
  -6   8   3   -3.07   21.03
  -6  -8   3   -3.13    8.65
   2 -24   0  214.01   72.62
   2 -24   0  218.76   25.87
  -2 -24   0  188.55   55.40
   2  24   0  300.47   50.99
   4  14  -7 1511.02   72.39
   4 -14  -7 1580.16   72.92
   4  14  -7 1291.13   63.57
   4 -14  -7 1349.40   83.09
   0  17  -8  294.27   23.74
   0  17  -8  321.27   29.36
   0 -17  -8  304.80   24.88
   5   2  -8  946.92   82.52
  -5   2   8  855.81   73.56
  -5  -2   8  943.26   62.02
   5  -2  -8  824.94   72.08
  -4 -16   6  221.49   41.73
   4 -16  -6  286.61   39.15
   4  16  -6  299.39  101.51
   0 -14  -9   -3.84    9.30
   0  14  -9   11.11   13.14
   6   2   2  123.23   36.70
  -6   2  -2   92.74   43.63
   6   2   2  112.26   21.75
  -6  -2  -2  108.63   12.63
  -6   2  -2   91.77   10.00
   6  -2   2  109.21   44.00
  -6   2  -2   91.98   10.49
  -6  -2  -2   94.34   42.72
  -1 -25   0 1631.19   76.16
   1  25   0 1644.40   65.32
   1 -25   0 1349.74   55.14
   1 -25   0 1626.31   75.64
   3  17  -7  361.46   57.21
   3  17  -7  396.05   32.91
   3 -17  -7  363.90   47.72
   3   6 -10   35.00   31.86
  -3  -6  10   25.92    8.41
  -3  -6  10   28.63   31.94
   3  -6 -10   47.36   20.65
  -2   9  -9    8.16    3.95
   2   9   9   -4.88   17.61
  -2  -9  -9   11.72   11.52
  -2   9  -9   11.64   25.27
   3  22   1   58.26   11.65
   3 -22   1   57.37    8.16
   3 -22   1   36.96   10.87
  -3 -22  -1   27.26   21.28
   6  -8   0 1053.29   73.90
   6   8   0 1135.99   98.10
  -6  -8   0 1036.28   45.24
  -6  -8   0 1086.41   46.31
  -1 -25   1    7.28   13.24
   1  25  -1    8.99    6.48
   1 -25  -1   32.71   18.04
  -1  -7 -10  201.12   51.81
  -1   7 -10  260.64   99.29
  -1  -7 -10  242.02   32.66
  -3  13  -7   38.63   23.03
  -3  13  -7   19.82    5.32
   3  13   7   16.15   13.50
  -3 -13  -7    6.51    9.33
   1 -23   4  158.23   85.72
   1  23   4  144.90   82.39
  -1 -23  -4  101.88   54.90
  -6  -4   5 1113.34   87.60
  -6  -4   5 1105.66   46.32
  -6   4   5 1288.19   65.36
  -6   4   5 1148.66   51.21
  -6  -4   5 1019.20   60.36
   6  -4  -5 1200.32   48.01
  -6  -4   5 1295.16   55.36
   6   4  -5 1245.48   63.58
  -4   6  -7 1830.48   81.67
  -4  -6  -7 1593.87   89.71
  -4  -6  -7 1667.03   71.96
   4   6   7 1544.69   65.10
  -4   6  -7 1593.72   66.71
   4  -6   7 1645.69   64.63
   5   3  -8 1503.13   68.20
  -5   3   8 1565.24   73.98
  -5  -3   8 1476.85   80.41
   5  -3  -8 1567.08   75.99
   4   7  -9   11.53   22.62
   4  -7  -9   17.10   12.12
  -4  -7   9   11.32    9.39
   6  -3   2    9.68   11.32
  -6  -3  -2   19.03    6.22
  -6   3  -2    5.96   16.79
   6   3   2   13.17    4.92
   6   3   2   68.74   29.42
  -6  -3  -2   16.04   18.44
  -6   7   4  194.79    8.83
   6  -7  -4  248.64   26.01
  -6  -7   4  251.33   18.90
   6   7  -4  260.01   39.56
  -6   7   4  221.83   93.64
  -4  11  -6  834.46   46.96
   4 -11   6 1055.23   41.07
  -4  11  -6  952.81   43.94
  -4 -11  -6  921.28   59.75
   4  11   6 1059.73   51.46
   0 -25  -2   17.36   23.23
   0 -25   2   17.29   30.59
   0 -25   2   12.76    5.02
   0  25  -2   14.17   13.34
  -1  16  -8   25.41   23.30
  -1  16  -8   50.35   10.63
  -1 -16  -8   73.35   39.12
  -6   9   2 2641.86  109.59
   6   9  -2 2699.89  130.10
   6  -9  -2 2743.31  112.33
  -6  -9   2 2658.56  101.36
   5 -15   1    2.27    3.95
   5  15   1    7.28   15.75
   5 -15   1    8.72    5.06
   5 -15   1    5.65    3.88
  -5  15  -1   -0.04    9.15
   3   9   8    0.93   11.26
  -3  -9  -8   12.80   16.49
  -3   9  -8   18.32   18.57
  -3   9  -8    6.70    3.23
   1   0 -11  449.06   51.18
  -4 -16  -4  917.88   50.84
   4 -16   4  854.23   41.51
   4  16   4  960.46   50.98
   4 -16   4  825.69   46.34
   4 -16   4  719.01   51.33
   6   9  -1   17.50   15.62
  -6   9   1   16.63   17.73
   6  -9  -1   11.56   15.71
  -6  -9   1    0.91    5.93
   5  10   4 1060.61   95.25
  -5 -10  -4 1014.78   47.33
   5 -10   4  860.96   43.46
  -5  10  -4  886.98   37.71
   5 -10   4  883.57   60.60
   0 -10 -10 1512.71   72.23
   0 -10  10 1410.10   61.59
   0 -10 -10 1409.69   70.42
   0  10 -10 1644.25   86.65
   5  -6   5  254.86   24.53
  -5  -6  -5  301.35   20.55
  -5  -6  -5  463.18   62.30
   5  -6   5  322.78   17.87
   5   6   5  314.66   23.32
  -5   6  -5  396.69   35.83
   5  -6   5  411.42   29.52
  -5   6  -5  366.57   18.62
   1  -1 -11   11.38   17.14
   1   1 -11   23.68   18.78
   5 -16  -1 1029.54   42.29
  -5 -16   1 1125.02   53.28
   5  16  -1 1089.79   54.69
   5 -16  -1 1071.46   44.70
  -5  16   1 1144.85   59.45
  -1 -25  -1  417.02   41.85
   1 -25   1  482.72   75.53
   1 -25   1  412.17   21.38
   1  25   1  529.63   32.88
  -4  14  -5   24.83   24.30
   4  14   5   25.10   16.14
   4 -14   5    2.49    2.48
  -4 -14  -5   14.21   18.41
   4 -14   5    9.57    3.62
   5  -9  -7   49.39   29.18
  -5  -9   7  143.55   60.28
   5   9  -7  108.64   41.12
   5 -14   2  131.18   21.98
   5  14   2   88.22   34.02
  -5 -14  -2  147.68   51.51
   5 -14   2  113.15   17.08
   5 -14   2  104.30   29.97
   3  18   5  196.80   67.76
  -3 -18  -5  212.27   69.60
   3 -18   5  202.60   59.00
   1  24   3    7.38   14.50
   1 -24   3   31.75   31.94
  -1 -24  -3   12.02   25.14
   2 -24  -2  813.37   53.32
  -2 -24   2  915.68   61.83
   2  24  -2  957.55   43.60
   3  19  -6  481.41   33.69
  -3 -19   6  473.20  117.38
   3 -19  -6  396.75   48.02
   3  15  -8  114.66   37.18
   3  15  -8   93.24   35.25
   3 -15  -8  121.69   26.51
   5 -16  -2  136.81   24.89
  -5 -16   2  171.53   79.41
  -5  16   2  128.71   49.90
   5  16  -2  160.15   23.00
  -5  16   2   90.31   34.88
   4 -20  -1 2787.95  114.57
  -4  20   1 2499.85   97.33
   4  20  -1 3013.96  119.44
  -3 -16  -6  465.60   71.90
   3  16   6  328.49   68.52
  -3  16  -6  484.58   38.25
   6   7   1  166.31   47.90
   6  -7   1  196.83   39.95
   6   7   1  128.21   30.83
  -6  -7  -1  162.85   49.86
   2 -24   1  437.43   40.83
  -2 -24  -1  387.11   46.89
   2 -24   1  401.73   22.02
   2  24   1  534.44   33.20
   3 -22  -3  768.25   62.11
   3  22  -3  721.87   65.60
  -3 -22   3  758.23   65.32
   1 -22   5   59.67   21.73
   1  22   5   67.30   26.82
  -1  22  -5   41.04   10.57
  -1 -22  -5   56.66   14.55
   1  -2 -11  217.18   43.69
   1  -2 -11  195.16   67.08
   1   2 -11  220.47   84.86
   2  14  -9   85.05   50.59
   2 -14  -9   42.44   39.86
  -5  -4   8   23.35   39.63
  -5   4   8   78.92   40.57
  -5  -4   8    3.19    2.50
   5   4  -8   20.32    9.08
   5  -4  -8   30.72   18.51
  -6  -4  -2   36.47   18.62
   6   4   2   27.81   10.59
   6  -4   2    4.70   20.45
  -6   4  -2   13.33   18.43
   6   4   2   27.50   20.54
  -6  -4  -2   32.30   17.76
   2  19  -7   74.46   19.22
   2  19  -7   53.08   26.44
   2 -19  -7   56.58   39.47
   6  -5  -5  452.81   22.31
  -6  -5   5  452.65   23.84
  -6   5   5  445.63   19.26
  -6   5   5  581.95  130.65
   6   5  -5  484.36   42.49
   3  12  -9  342.41  109.90
   3 -12  -9  303.00   82.93
  -3 -12   9  266.14   21.63
   3 -12  -9  288.76   39.51
  -2 -10  10   23.50   16.70
   2 -10 -10   20.09   24.99
   2  10 -10  -24.36   17.94
   3  -7 -10  161.03    7.03
  -3  -7  10  130.71   25.88
   3   7 -10  119.77   43.41
  -3  -7  10  133.96   54.65
   3  -7 -10  147.08   56.85
   4  20  -2  641.25   42.96
   4 -20  -2  585.60   42.08
  -4 -20   2  663.64   45.27
   5  12  -6   20.50   19.01
  -5  12   6   25.50   10.27
  -5 -12   6   40.02   15.12
   5 -12  -6   29.86   15.86
   5 -12  -6   17.95    9.58
  -2 -22   5   58.09   23.45
   2 -22  -5   79.54   31.15
   2  22  -5   49.54   18.12
  -1  13  -9   33.52   36.50
  -1  13  -9    4.50    2.78
  -1 -13  -9   16.27   13.88
  -5 -15   4   80.16   39.22
  -5  15   4   84.62   15.00
   5 -15  -4   87.34   29.08
   5  15  -4   72.93   25.26
   1 -11 -10   89.23   27.05
   1 -11 -10   19.27   13.25
   1  11 -10   45.52   19.06
  -1 -11  10   32.58   19.82
   6   9  -3   35.19   18.55
  -6   9   3   56.96   37.10
  -6  -9   3  192.63   44.15
  -1 -25   2  529.72   40.73
   1  25  -2  500.96   28.85
   1  -3 -11   29.96   14.79
   1   3 -11   49.67   19.34
   1  -3 -11   36.75   28.52
   4 -20   0  551.35   64.30
   4 -20   0  458.29   19.63
  -4 -20   0  587.75   44.22
   4  20   0  618.53   60.21
   2  23  -4  466.13   29.55
  -2 -23   4  362.08  103.78
   2 -23  -4  475.54   79.78
   2  17  -8  935.94  100.97
   2  17  -8  645.23   43.52
   2 -17  -8  752.93   55.76
   4  -7   7  834.02   53.64
  -4   7  -7  943.20   45.28
  -4  -7  -7  959.46   51.29
  -4  -7  -7  918.60   52.48
   4  -7   7  919.24   39.11
   4   7   7 1018.67   76.05
  -2 -19  -6  308.41   98.77
   2  19   6  277.61   20.49
   2 -19   6  243.49   22.84
   5 -16   0  174.13   26.26
   5 -16   0  138.78   18.40
  -5  16   0  188.28   61.60
   5  16   0  178.48   23.93
   5 -16   0  133.33   11.56
  -5 -16   0  195.16   79.89
  -1  -8 -10  323.11   28.31
  -1   8 -10  325.71   27.58
  -1  -8 -10  355.31   30.41
  -1  -8 -10  293.94   28.60
  -2  14  -8  296.65   40.61
  -2 -14  -8  267.04   24.35
   2  14   8  302.59   69.25
  -2  14  -8  295.81   12.41
   4 -12  -8  642.73   57.52
   4  12  -8  599.15   60.79
   4  19  -4   14.22   20.63
   4 -19  -4   10.86   13.43
  -4 -19   4    2.08   16.87
   1  15  -9   -5.74   17.39
   1 -15  -9   23.96   14.54
   2  22   4  136.99   50.57
   2 -22   4   90.68   35.21
  -2 -22  -4  122.98   43.42
  -4 -18   5   46.98   30.75
   4 -18  -5   78.17   22.46
   4  18  -5   52.58   19.34
  -2 -23  -3   97.48   65.44
   2  23   3  129.51   47.99
   2 -23   3   87.15   35.74
  -6  -9   0   59.48   17.50
  -6   9   0   37.72   14.13
   6   9   0   80.23   20.33
   6  -9   0   99.78   35.05
   4   8  -9 1051.56   67.73
   4  -8  -9 1130.16   93.52
  -4  -8   9 1053.00   70.17
   6  -8  -4   13.58    7.30
  -6   8   4   16.71    5.23
  -6  -8   4    5.47    9.46
  -6   8   4   -1.71   19.97
   6   8  -4   23.92   18.28
   5   5  -8  475.93   74.11
  -5  -5   8  514.55   40.27
  -5   5   8  435.15   66.89
   5  -5  -8  385.58   33.15
  -3  21  -3    5.34    7.10
   3 -21   3   18.73   13.42
  -3 -21  -3    0.93   20.48
   3  21   3   13.71   10.60
  -6  -5  -2 2016.15   88.17
  -6   5  -2 2264.87   94.37
  -6  -5  -2 2029.96   80.42
   6   5   2 1747.37   71.85
   6   5   2 1896.38   85.98
   6  -5   2 2066.65   85.78
  -2  10  -9 1039.31   55.15
  -2  10  -9  975.79   42.49
  -2 -10  -9 1093.59   58.53
   2  10   9 1065.67   58.20
   5  -7   5  141.27   30.40
   5   7   5  149.02   45.85
   5  -7   5   71.47   23.91
  -5  -7  -5   97.07   24.53
  -5   7  -5  151.17   20.44
   5  -7   5   88.60   22.80
  -5   7  -5  184.23   48.27
  -5  14   5    8.14    4.29
   5 -14  -5   19.77    9.48
   5  14  -5   -5.58   16.69
  -5 -14   5    2.22   17.64
   5 -14  -5   23.85   10.14
   5 -14  -5   16.51    6.87
  -2 -17  -7   51.95   32.51
   2  17   7   78.30   29.67
  -2  17  -7   45.01   34.92
   0 -24  -4  114.68   30.78
   0  24  -4  129.40    7.60
   0 -24   4  117.66   47.60
  -5 -16   3  578.48   49.59
  -5  16   3  455.03   20.10
   5 -16  -3  461.80   26.25
   5  16  -3  510.39  108.66
   4 -19   2 1488.29   58.22
  -4 -19  -2 1702.30   77.93
   4  19   2 1666.08   85.81
   4 -19   2 1542.33   62.50
  -4  19  -2 1662.65   67.00
   4 -19   2 1488.03   61.53
   2   0 -11   20.50   13.51
   1  -4 -11  639.39   40.44
   1  -4 -11  743.58   49.15
   1   4 -11  665.44   68.15
   0   0 -11   -4.62   19.39
   0   0 -11   14.43   11.42
   1  20  -7   -0.84    5.39
   1 -20  -7    6.02   13.69
   1  20  -7   12.91   15.94
  -6  -6   5  491.73   32.30
   6  -6  -5  514.93   28.72
   6   6  -5  551.74   61.02
  -6   6   5  607.48   44.05
  -6   6   5  483.28   26.68
  -5 -13  -3  267.98   79.88
   5 -13   3  283.46   13.64
   5 -13   3  358.09   36.66
   5  13   3  382.91   52.78
   5 -13   3  330.95   17.68
   2  -1 -11  100.82   68.23
   2   1 -11  109.70   47.34
   0  -1 -11  360.15   87.13
   0  -1 -11  315.91   34.74
   0   1 -11  398.34   82.62
   4 -18   3   18.40    8.68
   4 -18   3    3.38    7.22
  -4  18  -3    9.64    8.40
   4  18   3  -22.28   17.67
   4 -18   3    3.79    4.08
   0 -23   5   17.61   12.27
   0  23  -5    5.13    4.81
   0 -23  -5   17.33    6.32
   0  23  -5   10.41    3.42
  -6 -10   2  375.41   37.07
   6  10  -2  337.32  123.72
  -6  10   2  386.56   34.08
   6   8   1  144.18   43.32
   6   8   1  228.90   50.72
   6  -8   1  234.88   57.88
  -6  -8  -1  242.34   28.73
  -1  19  -7    3.43   20.42
  -1 -19  -7   22.78   15.49
  -3  10  -8 1109.14   68.88
   3 -10   8 1017.01   41.79
  -3  10  -8 1028.11   47.44
  -3 -10  -8 1089.04   55.54
   3  10   8 1171.17   54.40
   6  10  -1   10.09   20.52
  -6  10   1   15.19   14.53
  -6 -10   1   24.50   11.88
   6 -10  -1   19.49   12.16
   1  23  -5    9.54    8.05
   1  23  -5    4.94    5.49
  -1 -23   5   14.63   21.43
   1 -23  -5    5.61   10.66
   2 -21  -6  505.19   87.48
   2  21  -6  477.35   34.28
  -2 -21   6  361.78   48.21
  -3 -20  -4  128.05   61.82
   3  20   4  154.40   56.60
   3 -20   4  185.30   38.65
   1  18  -8  176.56   52.35
   1  18  -8  106.89   31.31
   1 -18  -8  171.04   38.01
  -1 -24   4 1653.65   77.84
   1 -24  -4 1638.09   75.43
   1  24  -4 1618.32   62.35
   2  -2 -11  186.33   55.04
   2   2 -11  179.76   71.71
   3 -22   2  288.89   11.48
  -3 -22  -2  272.06   98.41
   3 -22   2  383.27   51.95
   3  22   2  338.88   30.67
   0  -2 -11  258.30   57.08
   0  -2 -11  231.14   96.00
   0   2 -11  253.05   81.00
   5  10  -7   11.67   15.66
   5  10  -7    6.73   19.44
   5 -10  -7    2.11    1.57
   5 -10  -7    9.59    9.82
   1  25   2    6.16   13.60
   1 -25   2   20.79   28.05
   1 -25   2   31.58   10.31
  -1 -25  -2   33.94   27.53
   3   0   9  365.67   39.30
  -3   0  -9  249.53   22.81
  -3   0  -9  381.47  113.57
   0 -20  -7  -12.19   15.64
   0  20  -7   10.58    3.37
   0  20  -7   35.34   20.28
   4 -15  -7  324.95   50.53
   4  15  -7  260.99   68.19
   4  15  -7  217.19   70.34
   4  12   6   14.98   13.27
  -4 -12  -6   24.24   14.02
   4 -12   6   36.65   10.12
  -4  12  -6   10.74   13.36
   0 -15  -9  158.33   38.88
   0  15  -9  112.05   29.71
   3   8 -10   26.17   11.37
   3  -8 -10   14.62    9.09
  -3  -8  10   21.32    9.28
   3  -8 -10   22.78   20.04
  -3  -8  10    4.48    5.66
  -3   1  -9   74.65   29.30
  -3  -1  -9  129.81   38.87
  -3   1  -9   44.04   13.31
  -3  -1  -9   71.10   26.68
   3   1   9  112.50   43.33
   3  -1   9   86.96   18.34
   5 -11   4  398.54   50.87
  -5  11  -4  408.92   18.74
   5  11   4  457.23   33.57
  -5 -11  -4  372.11   30.35
   5 -11   4  385.87   16.02
   0 -11 -10   32.18   22.90
   0  11 -10   36.36   26.32
   0 -11 -10   28.29   24.59
   0 -11  10   35.29   10.14
   3 -23  -1   13.24   14.33
  -3 -23   1    8.65   13.28
   3 -23  -1   -0.65    2.18
   3  23  -1   12.28    8.50
  -6   0   6    8.10    9.92
  -6   0   6   12.06    7.90
  -6   0   6   -4.17   13.63
   6   0  -6   17.06    5.10
   3  14   7   33.84   13.41
  -3  14  -7   19.75   21.06
  -3 -14  -7   48.30   11.76
  -3  14  -7   12.42    6.01
  -4 -20   3   22.95   15.12
   4 -20  -3   12.93   13.34
   4  20  -3   45.10   19.38
   2 -21   5  161.68   54.16
   2  21   5  207.76   77.54
  -2 -21  -5  254.93   64.73
   2 -24  -3  116.11   38.58
   2  24  -3   82.02   18.61
  -2 -24   3   74.12   21.30
  -2   0 -10  709.18   47.29
  -2   0 -10  646.82   55.27
   1  21   6   68.90   32.63
  -1 -21  -6  135.31   34.11
   1 -21   6  118.70   31.58
   5  -6  -8   65.91   39.37
  -5   6   8   67.09   34.64
   5   6  -8   97.53   21.08
  -5  -6   8  133.76   54.62
  -6  -1   6  280.10   15.80
  -6   1   6  160.00   32.43
  -6   1   6  207.75   43.99
  -6  -1   6  248.64   79.14
   6  -1  -6  229.16   23.75
  -6   1   6  258.18   26.35
   6   1  -6  224.46   22.19
   6  -6   2  959.59   83.68
  -6   6  -2 1009.76   81.43
   6   6   2  930.19   52.00
  -6  -6  -2 1007.74   44.11
   4  -8   7  590.53   54.43
  -4   8  -7  508.14   41.58
   4   8   7  520.17   62.76
   4  -8   7  450.24   21.47
  -4   8  -7  468.38   44.64
  -4  -8  -7  414.56   26.43
   3   2   9   26.01   14.81
  -3  -2  -9   26.99   17.64
   3  -2   9   29.49   10.04
  -3   2  -9   52.11   12.89
  -3   2  -9   41.96   16.07
  -3  -2  -9   25.01   12.07
   2  -3 -11  -11.23   14.70
   2   3 -11   25.95   22.55
   1  -5 -11  324.40   29.73
   1   5 -11  314.63   91.98
   1  -5 -11  279.94   26.35
  -2   1 -10  191.65   48.64
  -2   1 -10  192.93   52.44
  -2  -1 -10  181.58   84.02
  -2  -1 -10  238.26   67.27
   0  -3 -11   67.78   22.87
   0   3 -11   49.70   15.16
   0  -3 -11   17.10   12.43
   4  17  -6  266.95   89.31
  -4 -17   6  290.44   81.29
   4 -17  -6  289.14   20.71
   3  23   0   90.52   28.30
   3 -23   0   74.96   25.35
  -3 -23   0  136.21   67.00
   3 -23   0   59.36   11.56
   2  24   2 2281.62  102.48
   2 -24   2 2502.33  177.92
   0 -25   3   18.89   17.28
   0 -25   3   -2.16    4.57
   0 -25  -3   -6.46   18.15
   0  25  -3    2.40    4.71
  -4 -20  -1  243.05   80.82
  -4  20  -1  195.17   22.58
   4  20   1  268.50   92.63
   4 -20   1  235.58   36.08
   4 -20   1  127.93   50.03
   0 -18  -8    9.52   17.66
   0  18  -8   42.59   20.93
   0  18  -8    1.68    4.62
   6   2  -6   36.16   13.84
   6  -2  -6   29.56   16.60
  -6   2   6   54.68   27.38
  -6   2   6   25.58   12.37
  -6  -2   6   77.46   31.47
  -6  -2   6   15.55   10.35
  -1  -9 -10  131.51   61.52
  -1   9 -10  237.13   95.62
  -1  -9 -10  291.18   91.16
  -2 -11  10  487.13   63.90
   2  11 -10  469.83   45.11
   2 -11 -10  564.42   74.40
   0 -26   0  180.41   87.25
   0  26   0  212.30   19.66
   6  10  -3   10.01   20.20
  -6 -10   3    5.13    9.17
  -6  10   3   23.52   31.67
  -3 -18   7   20.51   12.14
   3  18  -7   27.67   18.68
   3 -18  -7   20.77   23.34
  -2   2 -10  223.84   55.98
  -2  -2 -10  210.43   63.78
  -2   2 -10  203.62   87.29
  -2  -2 -10  219.02   76.89
   5   8   5   91.33   27.70
  -5  -8  -5  115.58   35.14
   5  -8   5   94.28   17.62
  -5   8  -5  126.31   37.65
   5  -8   5   93.34   30.43
   5  -8   5   62.08   24.87
  -4  -9   9  670.90  123.39
   4  -9  -9  405.90   28.67
   4   9  -9  561.65   50.40
  -6   7   5    9.69   11.01
   6  -7  -5    8.48    6.93
  -6  -7   5   -4.84    9.23
  -6   7   5    1.05    1.83
   6   7  -5   11.04   13.56
  -6   9   4  191.51   15.69
   6   9  -4  236.66   50.83
  -6   9   4  205.45   68.39
   6  -9  -4  242.27   27.45
  -6  -9   4  180.78   47.02
  -3  -3  -9   12.71   16.48
  -3   3  -9    0.04   16.67
   3   3   9   11.98   11.53
  -3  -3  -9    3.53   13.92
  -3   3  -9    0.58    9.66
   3 -23  -2  974.54  108.18
   3  23  -2  832.20   56.34
  -3 -23   2  955.65   54.46
  -4 -15  -5   46.85   24.33
   4  15   5   52.12   17.59
  -4  15  -5   28.14    9.68
   4 -15   5   32.59   10.01
   5 -16   1    5.96    6.47
   5 -16   1   10.39    3.35
   5 -16   1   19.49    6.41
   5  16   1   22.10   20.37
  -5 -16  -1   26.28   17.49
  -5  16  -1   31.80   20.53
  -5 -15  -2 1357.61   69.03
   5 -15   2 1418.39   53.92
   5  15   2 1511.68  109.93
   5 -15   2 1284.69   49.06
  -5  15  -2 1577.64   65.98
   5 -15   2 1466.55   59.85
   3 -21  -5  197.42   55.74
  -3 -21   5  228.28   68.16
   3  21  -5  178.53   66.52
   3  13  -9  718.93  109.41
   3 -13  -9  726.02  121.92
  -3 -13   9  703.56   48.39
   3 -13  -9  509.35   86.43
   6  10   0    7.19   12.37
   6 -10   0   71.22   21.18
  -6 -10   0   30.52   15.68
  -6  10   0   23.44   13.08
   1  12 -10  179.71   67.52
  -1 -12  10  152.05   42.40
   1 -12 -10  124.04   21.42
   1 -12 -10  132.14   33.12
  -1 -17  -8  492.21  105.13
  -1  17  -8  445.92   17.83
  -1  17  -8  434.84   14.42
  -1  17  -8  476.37   48.35
   1  22  -6   15.35   13.69
   1 -22  -6   61.76   21.48
  -1 -22   6   22.66   10.65
   1  22  -6   54.05   16.67
   2  -4 -11   95.24   23.43
   2   4 -11  123.42   40.43
   0  -4 -11  544.16   92.68
   0  -4 -11  522.35   92.37
   0   4 -11  460.21   38.03
   6   3  -6  414.84   44.48
   6  -3  -6  277.02   27.75
  -6   3   6  316.21   20.66
  -6   3   6  375.23   92.02
  -6  -3   6  367.24   59.53
  -6  -3   6  293.64   15.66
   5  13  -6   30.56   17.28
   5 -13  -6   13.34   16.00
  -5 -13   6   29.85   34.06
   5 -13  -6   12.41    7.92
  -2  -3 -10  688.37   55.75
  -2   3 -10  676.56   62.54
  -2  -3 -10  735.35   47.83
  -2   3 -10  620.77  104.55
   2  15  -9  237.68   87.68
   2 -15  -9  191.13   89.49
  -4 -17  -4   10.28   14.56
   4 -17   4   17.35    5.86
   4 -17   4   31.24    9.28
   4  17   4   39.00   13.55
   0  26  -1   48.02   11.56
   0  26   1   35.49   11.36
   0 -26  -1   45.74   20.81
   0 -26   1   24.42    9.16
   0 -26   1   55.93   18.54
   3 -22  -4   11.10    8.75
  -3 -22   4   24.22   18.41
   3  22  -4   -0.93   10.25
   0  22  -6  817.22   49.71
   0 -22  -6  876.54   80.00
   0 -22   6  870.76   51.05
   0  22  -6  888.34   33.54
   1  25  -3   74.89   22.83
  -1 -25   3   70.44   26.88
  -1 -25   3   18.58    8.43
   3  16  -8    1.02    9.54
   3 -16  -8    4.24   13.34
   3  16  -8    3.20    6.54
  -6   0  -3  -12.30   15.34
  -6   0  -3    2.77    7.22
   6   0   3   10.65   15.30
   6   0   3   -1.14    3.13
   5 -17  -1   31.80   21.31
   5 -17  -1   31.86   10.68
  -5  17   1   55.25   24.59
  -5 -17   1   53.80   28.99
   5  17  -1   53.23   45.62
  -6   1  -3  169.24   22.77
  -6   1  -3  213.85   57.64
   6  -1   3  237.16   25.27
   6   1   3  169.06   25.04
  -6  -1  -3  232.33   19.52
   6  -1   3  177.59   21.49
   6   1   3  222.56   65.50
   2  11   9  226.16   60.98
  -2 -11  -9  151.60   82.90
  -2  11  -9  188.76   88.58
   2 -11   9  180.84    6.81
  -2  11  -9  155.14   16.92
  -1  14  -9  146.82   63.41
  -1  14  -9  140.06    9.08
  -1 -14  -9  143.42   26.33
  -6  -9  -1  278.17   20.94
   6   9   1  248.03   40.73
   6  -9   1  253.25   20.97
   4  13  -8    4.47   22.11
   4 -13  -8   24.88   12.51
  -5 -17   2  489.21   39.50
  -5  17   2  542.14   40.67
   5  17  -2  443.01   49.11
   5 -17  -2  407.96   21.69
  -5  17   2  411.36   22.94
   1  -6 -11  704.48   64.74
   1  -6 -11  498.18   35.16
   1   6 -11  638.54   50.67
   3  17   6    4.08    9.68
  -3 -17  -6   15.79   20.10
  -3  17  -6    9.17    9.62
  -3  -4  -9  414.40   30.88
   3   4   9  549.12   42.00
  -3   4  -9  510.38   36.92
  -3   4  -9  450.90   70.51
  -3  -4  -9  512.23   97.62
  -5  -7   8   37.16   17.94
   5   7  -8   23.92   11.93
   5  -7  -8   19.64   11.27
  -6  -7  -2 1645.84   65.60
   6  -7   2 1568.38   68.49
   6   7   2 1493.75   61.23
   6   7   2 1473.99   70.20
  -6   2  -3    5.88   19.04
   6   2   3    0.35    2.11
   6  -2   3    1.10    2.67
  -6   2  -3    6.39    5.13
  -6  -2  -3   20.23   11.86
  -6  -2  -3    5.44    4.74
  -6  -2  -3    6.88    8.59
   6  -2   3   12.30   12.42
   6   2   3   11.81   15.54
  -3  -9  10   41.68   25.35
   3  -9 -10   31.16   12.53
  -3  -9  10   22.89    6.69
   3   9 -10    8.93   21.19
   3  -9 -10   44.40   22.78
  -3 -19  -5  133.44   41.37
   3 -19   5  114.39   33.13
   3  19   5  125.43   56.55
   6  11  -2    9.65   16.39
  -6 -11   2    8.39    8.93
  -6  11   2    4.93   12.70
  -6  -4   6   -1.96   11.37
   6  -4  -6   22.52   13.69
  -6   4   6    6.29    6.23
  -6  -4   6    7.96    7.04
  -6   4   6   10.45   15.24
   6   4  -6   13.98    7.42
   5  16  -4  196.26   61.29
   5 -16  -4  162.37   30.13
  -5  16   4  178.95   37.56
  -5 -16   4  188.91   90.36
  -2  15  -8   26.42   17.57
  -2 -15  -8   12.33   12.61
   2  15   8    2.13    9.56
  -2  15  -8    2.84    3.68
  -3  11  -8    5.30    3.94
   3 -11   8    0.47    0.87
  -3  11  -8   19.74   10.59
  -3 -11  -8    1.87   17.21
   3  11   8    9.76   10.91
  -3 -23  -1  483.40   57.01
   3 -23   1  403.39   16.51
   3 -23   1  403.24   23.74
   3  23   1  519.34   73.48
  -2   4 -10   16.90   14.92
  -2  -4 -10   -4.24   16.57
  -2  -4 -10   27.85   23.93
  -2   4 -10   12.58   20.87
  -5   0  -6   -6.51   17.31
  -5   0  -6    5.36    8.80
   5   0   6    3.76    9.13
   6  11  -1  741.24   58.83
  -6 -11   1  708.04   41.63
   6 -11  -1  670.72   92.58
  -2 -25   1  485.73   89.41
   2  25  -1  423.72   21.76
   2 -25  -1  445.85   19.25
   2 -25  -1  514.68   59.34
   2  -5 -11   20.46   11.14
  -2  -5  11   18.50   13.39
   2   5 -11   44.63   14.69
   2  -5 -11   42.85   25.29
   4   0 -10  115.63   49.57
  -4   0  10  104.89   26.64
  -5  -1  -6   62.79   39.01
  -5   1  -6   30.67   13.16
   5   1   6   68.50   22.29
   5  -1   6   16.54    7.37
  -5   1  -6   43.19   12.64
  -5  -1  -6   36.52   15.00
  -2 -25   0    3.19   18.26
   2  25   0   29.84   13.09
   2 -25   0    5.90    3.03
   2 -25   0   15.27   19.84
   0   5 -11   92.71   45.27
   0  -5 -11   51.57   21.02
   0  -5 -11   64.71   13.12
   3  20  -6   37.44   29.41
  -3 -20   6   50.81   33.76
   3 -20  -6   64.87   19.35
   5  11  -7   26.61   32.97
   5 -11  -7    3.56    2.97
   5  11  -7   16.68    9.18
   5 -11  -7    2.72   10.80
  -4   9  -7  107.43   23.71
   4  -9   7  108.54   36.04
  -4  -9  -7  160.37   46.40
  -4   9  -7  108.87   47.41
   4   9   7  129.56   31.76
   4  -9   7  160.74   24.15
   4  -1 -10  457.33  103.81
   4   1 -10  582.69   75.12
  -4  -1  10  465.49   39.62
   1 -16  -9   46.60   25.05
   1  16  -9   36.21   15.69
   6  -3   3    1.95    1.32
  -6   3  -3   11.17   11.65
   6   3   3    4.25    2.09
   6  -3   3   -0.59   12.60
  -6  -3  -3   18.49   13.56
  -6   3  -3    2.95    1.43
  -6  -3  -3   14.46   13.17
   6   3   3   28.53   20.31
  -5 -15   5   21.71   15.50
   5  15  -5   13.78   26.79
   5 -15  -5   40.12   15.07
   5 -15  -5   28.58   18.22
  -5  15   5   18.98    8.93
   5 -17   0  304.75   15.29
   5  17   0  480.75   57.74
  -5  17   0  375.16   52.73
  -5 -17   0  301.53   66.98
   5 -17   0  412.46   17.05
  -1 -24  -4 1249.01   61.48
   1  24   4 1320.42   78.38
   1 -24   4 1225.06   79.44
   5 -14   3    0.41    2.97
  -5 -14  -3    8.22   11.97
   5  14   3   11.60    8.88
   5 -14   3   17.04    5.94
   5 -14   3    4.70    2.38
   1 -26   0  111.94   41.32
  -1 -26   0   71.58   26.66
   1 -26   0   67.65   31.22
   1  26   0   98.17   24.63
  -5   2  -6  147.49   48.32
   5  -2   6  227.75   44.80
  -5  -2  -6  134.85   50.11
  -5  -2  -6  169.94   64.34
  -5   2  -6  168.97   62.44
   5   2   6  180.52   44.67
   4 -21  -1   13.90   12.74
   4  21  -1    7.63   19.83
   2  20  -7 1142.03   54.56
  -2 -20   7 1200.75  106.76
   2 -20  -7 1254.54   68.50
   6  -8  -5   76.11   15.74
  -6   8   5   71.01   25.09
  -6   8   5   87.41   22.10
   6   8  -5  114.71   30.71
  -6  -8   5   92.52   30.80
   2  18  -8    9.84   12.04
   2 -18  -8    7.97   20.52
   2  18  -8   24.17   12.11
   5  12   4  353.20   86.76
   5 -12   4  326.28   15.84
  -5 -12  -4  398.48   58.46
   5 -12   4  292.30   17.87
   5 -12   4  340.64   20.65
   5 -12   4  307.76   30.07
   0  12 -10  392.17   18.65
   0  12 -10  435.15   71.85
   0 -12 -10  390.51   29.79
   0 -12  10  388.33   26.40
   4  -2 -10  118.12   35.64
   4   2 -10   83.13   29.51
  -4  -2  10  166.18   39.74
   3   5   9  352.02   39.22
  -3   5  -9  326.64   23.69
  -3   5  -9  307.73   54.71
  -3  -5  -9  332.28   32.76
  -3  -5  -9  308.67   97.79
  -5  -9  -5  252.95   34.89
   5  -9   5  133.08   45.79
   5  -9   5  195.61   14.21
   5  -9   5  164.49   10.02
   5   9   5  235.35   20.84
  -1 -26   1   17.49   16.92
   1 -26  -1   32.40   25.39
   1  26  -1   32.40   11.31
  -1  10 -10 2024.86  121.57
  -1 -10 -10 2041.81   97.07
  -1  10 -10 1865.73   73.09
  -1 -10 -10 2021.55  132.16
  -4 -13  -6  219.25   71.23
  -4  13  -6  217.66   35.44
   4 -13   6  291.67   12.43
   4  13   6  269.23   83.35
   6   5  -6  173.42   28.83
   6  -5  -6  194.54   25.43
  -6  -5   6  192.63   61.87
  -6   5   6  103.59   20.98
   6   5  -6  210.49   64.91
  -6   5   6  154.09   39.99
   4  10  -9 1956.47   88.18
  -4 -10   9 2036.68  131.06
   4 -10  -9 2016.20   88.85
  -5  17   3  339.12   50.17
  -5 -17   3  366.71   60.21
   5 -17  -3  397.27   32.59
   5  17  -3  429.48   34.78
  -3 -23   3  335.85   28.74
   3  23  -3  283.04   39.14
   3 -23  -3  381.96   25.24
  -6  10   4    6.49    4.27
   6  10  -4   28.81   21.61
   6 -10  -4   15.91    5.52
  -6  10   4   22.50   25.01
  -6 -10   4    7.80   14.82
   4 -21  -2  217.55   27.82
  -4 -21   2  200.07   85.69
   4  21  -2  211.03   80.09
   1  23   5 2211.76   90.24
   1 -23   5 2212.41  104.10
  -1 -23  -5 2449.14  109.11
  -1  23  -5 2097.14   77.78
   4  19  -5    6.48    9.52
   4 -19  -5    6.55    7.29
  -4 -19   5   11.52   16.66
  -6  11   3    7.06    2.07
   6  11  -3   15.47   27.38
  -6  11   3   36.95   24.94
  -6 -11   3   19.89   14.20
   6 -11  -3    7.72    3.11
   1   7 -11   74.01   48.55
   1  -7 -11   88.86   25.41
   1  -7 -11   36.95   18.20
  -2  -5 -10    6.31   11.98
  -2   5 -10   31.81   18.71
  -2  -5 -10   18.31   12.45
  -5  -3  -6  297.48   22.68
   5  -3   6  277.28   14.49
   5   3   6  282.47   22.30
  -5   3  -6  335.50   22.21
  -5   3  -6  358.99   97.88
  -5  -3  -6  322.01  102.45
  -5  -3  -6  347.41   27.86
   5  -3   6  308.36   70.95
   2 -20   6 1048.17   67.71
  -2 -20  -6 1028.65   62.36
   2  20   6 1104.37   56.09
   6   4   3   54.91   16.25
  -6   4  -3   18.99   20.04
   6  -4   3   21.54   11.46
  -6  -4  -3   13.36   24.65
  -6  -4  -3   56.55   17.72
  -6   4  -3   39.08   10.39
   6  -4   3   20.31    5.58
   6   4   3   17.47    7.94
   0 -26   2   10.37   11.87
   0  26  -2   25.69   10.00
   0 -26  -2   43.69   17.47
   0 -26   2   29.63   11.92
   4   3 -10  113.91   32.55
   4  -3 -10   80.97   27.86
  -4  -3  10  136.89   31.47
   4  20  -4  596.92   40.15
   4 -20  -4  589.68   43.15
   4  21   0  333.58   98.60
   4 -21   0  307.46   25.68
  -4 -21   0  283.92   83.49
  -2 -18  -7  442.42   64.55
  -2  18  -7  447.15   55.68
   2  18   7  439.69   39.58
  -2 -12  10  910.67   58.01
   2 -12 -10  900.18   57.72
   2  12 -10  969.52  146.76
   2 -12 -10  900.90   54.54
  -1 -25  -3 1232.57  108.86
   1  25   3 1141.77   55.02
   1 -25   3 1255.45  118.52
   2  25  -2  633.48   38.08
  -2 -25   2  398.34   39.53
   2 -25  -2  505.35   41.94
   2   6 -11  413.41   52.54
   2  -6 -11  381.43   26.36
   2  -6 -11  375.58   29.25
  -2  -6  11  366.76   21.96
  -2  -6  11  463.27   36.46
  -4 -16   7  165.65   79.18
   4 -16  -7  221.16   39.35
   4  16  -7  249.04   51.51
   5  -8  -8    0.01   10.44
   5   8  -8   16.58   15.35
   0  -6 -11  572.29   38.05
   0  -6 -11  490.18   40.81
   0   6 -11  572.30   44.97
   1 -26   1  182.86   35.89
   1  26   1  221.68   15.07
  -1 -26  -1  269.35   94.33
   6 -11   0  496.91   37.15
  -6  11   0  504.22   39.28
   6  11   0  517.97   38.64
  -6 -11   0  484.01   31.70
   3  15   7  474.16   36.42
  -3  15  -7  430.63   26.36
  -3 -15  -7  415.02   49.06
  -2 -25  -1   68.31   49.61
   2  25   1   28.40   21.54
   2 -25   1   45.39   14.75
   2 -25   1   55.61   12.40
   0  16  -9   22.56   13.45
   0 -16  -9   19.07   18.25
   6  -8   2   60.73   15.69
   6   8   2   76.35   38.52
  -6  -8  -2   77.80   29.60
   2 -23  -5   14.07   10.10
   2  23  -5   14.99    9.32
  -2 -23   5   25.21   21.80
   6  10   1  107.88   35.85
  -6 -10  -1   82.47   30.76
   6 -10   1  120.55   53.44
   4 -20   2  299.89   56.42
   4 -20   2  249.53   34.78
  -4  20  -2  297.18   42.75
   4  20   2  311.58  100.16
  -4 -20  -2  223.15  117.06
   4   0   8  800.74   47.29
  -4   0  -8  729.66   49.89
  -4   0  -8  770.25   60.12
  -4  19  -3 2228.51   86.26
   4 -19   3 2512.40  101.51
   4 -19   3 2080.54   73.91
   4  19   3 2596.97  122.40
  -4 -19  -3 2664.52  111.25
  -4  -1  -8  325.44   84.42
   4   1   8  258.85   18.66
  -4   1  -8  192.81   74.27
  -4  -1  -8  278.14   46.88
  -4   1  -8  286.29   93.22
   4  -1   8  333.27   33.52
  -5  -4  -6   23.09   18.14
  -5  -4  -6  167.36   52.75
  -5   4  -6  111.94   11.67
   5  -4   6  113.21   31.71
  -5  -4  -6  103.89   35.14
   5  -4   6  118.50   32.55
  -5   4  -6  117.02   31.26
   5   4   6   42.18   19.88
   3  22   3  533.92   39.17
   3 -22   3  621.47   46.96
  -3 -22  -3  633.62   50.72
   2 -23   4  640.74   46.22
   2  23   4  640.60   44.70
  -2 -23  -4  594.41   45.43
   2  24  -4 1707.71   71.93
   2 -24  -4 1762.58   78.94
   1  13 -10  833.02   69.15
   1 -13 -10  836.84   53.95
   1 -13 -10  846.71   64.44
  -1 -13  10  758.83   42.51
  -3   6  -9    4.26   22.29
   3   6   9   20.05    7.28
  -3  -6  -9   18.70   19.39
  -3  -6  -9   41.99   27.67
  -3  -6  -9   17.67   26.83
   1  19  -8   25.62   20.98
   1 -19  -8   12.90   13.96
   1  19  -8   10.57   12.86
   4   4 -10    2.97   10.98
   4  -4 -10   18.01   15.62
  -4  -4  10    9.92   18.54
   1 -21  -7  226.35   63.62
  -1 -21   7  308.35   76.93
   1  21  -7  209.88   33.92
   1  21  -7  213.97   31.55
  -1  20  -7   26.50   16.01
  -1 -20  -7   23.04    9.95
  -3 -10  10   11.81   12.39
   3 -10 -10   22.07   13.74
   3  10 -10   18.40   18.37
   3 -10 -10   37.38   34.34
  -3 -10  10   36.58   14.68
   2  12   9    8.30   10.36
  -2 -12  -9   13.71   15.63
  -2  12  -9    1.81   13.02
  -2  12  -9   -3.05    3.71
   3 -14  -9   23.44   20.81
   3  14  -9   28.59   20.16
   3 -14  -9   25.30   17.94
   6  -5   3  555.89   43.91
   6   5   3  682.05  104.21
  -6  -5  -3  520.16   30.28
  -6   5  -3  557.98   26.59
  -6   5  -3  618.86   56.43
   6   5   3  586.36   36.77
   6  -5   3  568.55   30.36
  -6  -5  -3  666.14   63.43
  -4  -2  -8  241.57   61.33
  -4  -2  -8  174.61   47.25
  -4   2  -8  236.93   62.72
   4   2   8  244.41   77.72
  -4   2  -8  283.49   63.05
   4  -2   8  300.37   77.84
   2 -24   3  610.22   73.26
   2  24   3  617.19   41.71
   6  -6  -6  110.67   35.28
  -6   6   6  109.16   26.44
   6   6  -6   85.71   48.41
  -6   6   6  108.69   27.92
   6   6  -6  106.13   28.11
  -5 -14   6   39.68   35.44
   5 -14  -6   11.41    6.91
   5  14  -6   12.42   36.91
   5 -14  -6   13.28    6.78
  -1 -26   2  582.50   46.20
   1  26  -2  499.11   29.19
  -2   6 -10   16.38   13.31
  -2  -6 -10   21.49   18.01
  -2  -6 -10   16.25    9.83
  -4 -18   6   -2.31   18.65
   4 -18  -6   15.96   10.60
   4  18  -6   18.26   19.55
   4 -10   7    8.49    4.04
  -4 -10  -7   -1.90   12.80
  -4  10  -7   10.61   17.71
  -4  10  -7    2.07    4.68
   4  10   7  -11.17   17.18
   3  21   4  859.43   51.52
  -3 -21  -4 1091.02   60.37
   3 -21   4  843.71   88.35
   4  16   5  354.67  105.16
   4 -16   5  312.43   10.66
   4 -16   5  345.83   25.79
  -4 -16  -5  355.55   58.46
  -6   9   5   23.95    6.94
   6   9  -5   57.95   28.79
   6  -9  -5   18.51    6.77
  -6   9   5    4.38   21.82
  -6  -9   5   26.48   17.37
   5 -16   2   -3.39    7.40
   5  16   2   24.94   20.37
   5 -16   2   -6.87   20.16
  -5  16  -2   12.43   11.31
  -5 -16  -2    4.52    9.54
   5 -16   2    0.69    2.78
   0 -21   7  200.50   49.41
   0 -21  -7  148.80   47.31
   0  21  -7  135.49   10.98
  -6 -12   2  400.09   26.48
   6  12  -2  349.86  114.04
  -6  12   2  420.95   54.79
   2  22  -6    8.42   15.01
  -2 -22   6   22.71   15.32
   2 -22  -6    5.90   17.63
  -3  12  -8  399.87   38.52
  -3 -12  -8  455.17   78.27
  -3  12  -8  378.54   72.28
   3  12   8  459.40   34.44
   4 -14  -8 4234.85  168.24
   4  14  -8 4333.57   84.22
   4  14  -8 4304.43  105.29
   4 -14  -8 4237.84  188.26
   6  12  -1  115.90   23.44
   6 -12  -1  107.51   24.74
  -6 -12   1   90.40   35.67
   5 -17   1  268.69   35.22
  -5 -17  -1  288.48   23.20
  -5  17  -1  250.28   23.98
   5 -17   1  243.06   12.02
   5  17   1  285.02   24.42
   5 -17   1  344.75   34.50
  -4   3  -8 1090.23   54.63
   4  -3   8 1312.33   98.36
  -4   3  -8 1265.94   60.20
  -4  -3  -8 1231.42   66.73
  -4  -3  -8 1029.85   79.72
   4   3   8 1106.97   52.18
   1  -8 -11   77.46   23.38
  -1  -8  11   99.57   29.24
   1  -8 -11  137.75   51.05
   1   8 -11   73.25   23.35
   2  16  -9  268.86   71.20
   2 -16  -9  261.14   90.00
  -1  15  -9  146.10   50.81
  -1 -15  -9  106.90   45.20
  -1  15  -9  115.61   14.38
   0 -19  -8  449.46  116.90
   0  19  -8  611.66   77.66
   0  19  -8  483.32   29.05
   3   0 -11 2900.69  134.52
   4 -21  -3  895.44   54.20
   4  21  -3 1053.42   70.03
  -4 -21   3  940.96   83.91
   5 -12  -7   34.53    7.65
   5 -12  -7   21.23    7.06
   5  12  -7   54.64   19.21
   5  12  -7   37.88   37.01
   0 -25   4  192.76   86.29
   0 -25  -4   73.60   47.19
   0  25  -4   98.98   21.53
  -1   0 -11   23.32   11.36
  -1   0 -11   24.69   16.48
  -5  10  -5  183.66   22.08
   5 -10   5  170.11   30.27
   5 -10   5  192.38   23.00
  -5 -10  -5  189.45   70.77
   5  10   5  208.42   59.30
  -2  -7  11  670.67   45.74
   2  -7 -11  480.10   34.39
  -2  -7  11  394.44   66.12
   2  -7 -11  600.02   44.10
   2   7 -11  635.62  113.51
   0 -24  -5  747.01   70.09
   0 -24   5  737.12   54.26
   0  24  -5  683.40   37.34
   0  24  -5  833.12   39.98
   3 -19  -7 1361.67   63.80
   3  19  -7 1480.88   66.30
  -3 -19   7 1407.82  142.92
  -5  -5  -6  118.42   36.19
  -5   5  -6   81.68   32.97
  -5   5  -6    9.41   14.53
   5  -5   6   62.36   12.48
   5  -5   6   47.44   19.40
  -5  -5  -6   83.13   37.21
   5   5   6   97.08   22.41
   3  -1 -11  574.94   71.50
   3   1 -11  442.55   33.06
   3 -23   2   24.49   16.90
   3  23   2   29.40   17.61
  -3 -23  -2   -6.08   18.31
   3 -23   2    4.23    3.32
   3 -23   2    3.84    1.72
   0   7 -11  532.42  123.83
   0  -7 -11  409.49   24.00
   0  -7 -11  440.53  127.13
  -1   1 -11  221.49   59.29
  -1   1 -11  151.46   53.25
  -1  -1 -11  176.33   51.30
  -1  -1 -11  189.68   71.12
   4   5 -10   54.36   16.06
  -4  -5  10   96.21   30.63
  -4  -5  10   36.70    8.20
   4  -5 -10   43.27   39.97
   1  24  -5  378.39   28.66
  -1 -24   5  434.20   33.42
   1 -24  -5  446.20   30.12
   3  17  -8    4.31    8.35
   3  17  -8   30.40   12.43
   3 -17  -8    8.12   23.76
   2 -22   5  280.24   92.45
   2  22   5  282.66   80.60
  -2 -22  -5  316.83   81.07
  -1  18  -8  176.42    4.48
  -1  18  -8  216.08   70.74
  -1  18  -8  182.65    7.37
  -1 -18  -8  207.55   95.48
   5   0  -9   17.94   15.25
  -5   0   9   36.85   18.95
  -1 -22  -6   62.09   30.24
   1  22   6   19.57   27.29
   1 -22   6   21.34   27.12
  -1  11 -10   48.08   13.91
   1 -11  10   73.66   30.27
  -1 -11 -10   67.83   38.50
  -1  11 -10  124.26   38.44
  -4 -21  -1  655.67   61.39
   4 -21   1  594.39   35.69
   4  21   1  635.50   51.91
   5  -1  -9   10.97   10.24
   5   1  -9    6.61   21.47
  -5  -1   9   13.04   18.29
  -5   1   9    6.13   10.05
   3  -2 -11  534.74   81.44
   3   2 -11  480.02   50.94
  -4 -18  -4  303.27  113.24
   4 -18   4  173.34   25.49
   4 -18   4  215.45    4.93
   4  18   4  318.09   43.65
  -1   2 -11  237.65   32.38
  -1  -2 -11  159.41   60.80
  -1  -2 -11  201.81   50.05
  -1   2 -11  165.33   48.98
   1  25  -4  115.07   33.52
   1 -25  -4  120.39   56.44
  -1 -25   4  115.31   27.97
  -5  18   1  694.27   44.77
   5  18  -1  549.80   87.46
  -5 -18   1  670.24   81.74
   5 -18  -1  544.78   30.88
   5 -18  -1  597.61   32.95
   5  -9  -8   32.77   11.94
   5   9  -8   47.05   27.14
  -5  -9   8   20.76   19.58
   3 -24  -1  864.93   76.79
  -3 -24   1  843.71   92.92
   3 -24  -1  852.69   68.68
   3  24  -1 1015.47   57.35
   4 -11  -9  240.21   74.33
   4  11  -9  224.10   79.49
  -4 -11   9  222.18   63.07
   6  -9   2  147.24   51.74
  -6  -9  -2   99.74   11.17
   6   9   2  185.57   34.52
   6   6   3   46.12   11.04
  -6  -6  -3   33.13   21.53
   6  -6   3   45.70   23.46
  -6   6  -3   44.53   21.21
   6   6   3   52.66   22.92
  -6  -6  -3   99.62   27.52
   6  11  -4  203.35   77.20
  -6  11   4  189.59   46.23
   6 -11  -4  147.01   12.79
  -6 -11   4  184.79   25.21
  -6  11   4  141.14   22.21
  -3   7  -9  127.14   73.00
  -3  -7  -9  186.68   82.20
  -3  -7  -9  227.03   55.37
  -3  -7  -9  213.14   69.71
   3   7   9  281.08   69.27
  -5 -13  -4  272.03   26.09
   5  13   4  339.76   98.00
   5 -13   4  205.92   13.81
   5 -13   4  237.70   33.41
   5 -13   4  278.67   29.65
   5 -13   4  217.28   12.82
   0 -13 -10   15.96   15.71
   0  13 -10    4.85    2.86
   0  13 -10   10.68   18.37
   0 -13  10    2.57    7.36
  -2 -16  -8   15.50   16.67
   2  16   8   10.04   10.16
  -2  16  -8    3.58    1.60
  -2  16  -8   12.98   27.96
  -4   4  -8  210.56   41.10
   4   4   8  187.11   57.34
  -4  -4  -8  241.16   82.88
  -4  -4  -8  175.02   73.84
   4  -4   8  218.47   23.58
  -4   4  -8  238.59   81.78
  -5  18   2 2048.80  100.31
  -5 -18   2 2144.76  113.32
   5  18  -2 2367.40  124.09
   5 -18  -2 2320.11  111.18
   5   2  -9  484.22   35.51
  -5   2   9  639.88   91.96
  -5  -2   9  525.75   35.68
   5  -2  -9  420.68   88.26
  -3 -18  -6  667.92  106.58
   3  18   6  563.85   56.37
  -3  18  -6  591.95   72.94
   1 -26   2 2337.97  123.46
   1  26   2 2490.47  122.95
  -1 -26  -2 1934.63  103.27
   1 -26   2 1995.92   99.57
  -6  12   3   39.00   18.11
   6 -12  -3   18.04    6.84
  -6 -12   3   34.88   25.42
   6  12  -3   48.20   29.37
  -6  12   3   19.03    6.61
  -6   7   6   87.27   46.82
   6   7  -6    3.12   22.73
  -6  -7   6   27.00   21.82
  -6   7   6   37.19    7.71
   6  -7  -6   32.19   16.85
  -5  17   4  486.84   43.71
   5  17  -4  647.19   60.85
  -5 -17   4  653.74   64.07
   5 -17  -4  606.76   54.50
   3 -24   0   46.41   18.06
   3  24   0   75.03   28.13
  -3 -24   0   87.65   35.99
   3 -24   0   66.08   21.83
   5 -15   3 2553.29  121.51
  -5 -15  -3 2834.52  167.94
   5 -15   3 2619.19  124.45
   5  15   3 2926.50  180.09
   5 -15   3 2485.37  119.43
  -2 -25   3  574.42   78.03
   2 -25  -3  637.19   82.58
   2  25  -3  507.12   28.95
  -2  -7 -10   26.21   22.00
  -2  -7 -10   10.81   15.90
  -2  -7 -10   -6.03   18.07
  -2   7 -10   11.49   24.19
   3   3 -11  709.41   81.23
   3  -3 -11  677.59   88.20
  -3  -3  11  674.77  119.46
   4 -14   6  158.62    8.01
  -4  14  -6  168.31   43.72
  -4 -14  -6  212.41   23.97
   4  14   6  223.87   60.53
  -1   3 -11  339.25   30.75
  -1  -3 -11  355.68  106.25
  -1  -3 -11  439.59   77.29
  -3 -22   5  953.52   87.35
   3  22  -5  916.54   77.67
   3 -22  -5  808.43   79.55
   5  16  -5  818.84   77.21
  -5 -16   5  826.61   75.30
  -5  16   5  565.44   44.27
   5 -16  -5  663.96   70.97
   2  25   2   52.03   41.49
   2 -25   2  106.71   35.30
   1  17  -9   23.59   30.15
   6 -12   0  474.60   63.92
  -6 -12   0  581.18   52.06
   6  12   0  438.79   74.19
  -6  12   0  526.52   37.02
   6  11   1  143.74   80.20
  -6 -11  -1  153.66   25.91
   6 -11   1  182.76   48.71
   2 -13 -10  789.37   78.03
   2  13 -10  811.68   82.68
   2 -13 -10  804.60   73.79
  -2 -13  10  705.82   77.65
   5   3  -9   26.36   17.76
   5  -3  -9   44.92   18.84
  -5   3   9    7.50   20.25
  -5  -3   9   20.76   13.49
  -5   6  -6   28.44   10.78
   5  -6   6   51.73   16.21
   5  -6   6   72.82   25.88
   5   6   6   74.52   26.45
  -5  -6  -6   -2.16   11.03
   5  -6   6   42.17   20.72
  -5  -6  -6   78.65   35.14
  -5   6  -6   71.88   37.91
   1  23  -6   46.90   20.70
  -1 -23   6   55.71   17.89
   1  23  -6   17.82   10.92
   1 -23  -6   45.32   17.05
  -3 -24   2   11.05   15.69
   3  24  -2   -2.25   10.82
   3 -24  -2   -3.48    9.47
   4   6 -10   29.74   14.40
  -4  -6  10  108.55   38.12
   4  -6 -10    8.42   17.90
  -4  -6  10   14.24    5.80
  -6   0   7   11.14   16.54
   6   0  -7   17.58    6.83
   0 -26   3    6.15   28.33
   0 -26  -3   15.17   13.62
   0  26  -3   24.30   13.48
   0 -26   3   19.24   15.26
  -3 -20  -5   35.34   18.27
   3 -20   5   35.05   14.89
   3  20   5   40.44   19.85
   6   1  -7   17.01   11.65
  -6   1   7   35.70   17.77
  -6  -1   7  -10.26   21.50
   6  -1  -7   16.14   16.50
  -5  18   0   14.07    7.78
   5 -18   0   75.30   28.57
   5  18   0   49.37   14.40
  -5 -18   0   27.01   26.55
   5 -18   0   24.46   18.44
   3  23  -4  136.31   41.95
   3 -23  -4  184.56   45.13
  -3 -23   4  230.83   82.28
   0 -23  -6  579.18  129.03
   0  23  -6  400.19   15.54
   0 -23   6  448.01   50.73
   0  23  -6  450.56   10.50
  -3 -11  10  616.49   65.40
   3 -11 -10  801.12   88.36
   3  11 -10  545.94   48.62
  -4   5  -8  268.82   20.18
  -4  -5  -8  282.45   73.90
   4  -5   8  306.56   31.19
   4   5   8  308.99   24.85
  -4  -5  -8  269.66   87.46
  -4  -5  -8  300.11   23.70
  -4   5  -8  274.30   70.47
  -2  -8  11  756.95   72.98
   2  -8 -11 1041.83   99.99
   2   8 -11  849.44   76.07
   2  -8 -11  804.41   68.14
   3   4 -11  153.08   42.73
  -3  -4  11   96.94   80.46
   3  -4 -11  138.37   48.76
   0   8 -11 5413.15  295.49
   0  -8 -11 5091.69  243.89
   0  -8 -11 5792.41  103.65
  -6  10   5 1740.51   98.40
   6  10  -5 1953.62  107.55
  -6 -10   5 1751.63  102.12
   6 -10  -5 1611.76   78.75
  -6  10   5 1651.04   80.54
  -1  -4 -11  816.97   75.47
  -1   4 -11  690.44   67.19
  -1  -4 -11  631.08   58.86
   0  27   0    9.51    8.80
   0 -27   0   -3.91   16.49
   1   9 -11  611.37   60.62
   1  -9 -11  782.14   75.37
  -1  -9  11  695.14  100.12
   1  -9 -11  548.52   36.85
  -6   2   7  529.96   38.80
   6   2  -7  537.05   47.11
   6  -2  -7  497.61   27.53
  -6  -2   7  483.92  127.68
  -6  -2   7  407.29   14.33
   2 -19  -8  187.16   65.54
   2  19  -8  213.23   69.69
   2  19  -8  169.45   21.94
  -4 -11  -7   56.00   28.89
  -4  11  -7   38.61   15.38
  -4  11  -7  107.51   27.89
   4 -11   7   57.07   20.13
   4  11   7  106.63   22.87
  -3 -21   6  963.18   90.27
   3 -21  -6  860.47  102.57
   3  21  -6  794.66   68.90
   6   7   3  679.22   73.91
  -6  -7  -3  614.96   52.36
  -6   7  -3  661.89  101.59
   6  -7   3  539.45   41.33
   2  13   9  409.91   64.63
  -2 -13  -9  354.46   52.62
  -2  13  -9  375.72   44.90
  -2  13  -9  289.93   11.25
  -5   4   9   15.31   12.35
   5   4  -9    8.54    8.92
   5  -4  -9   12.01   17.46
  -5  -4   9  -20.31   19.45
   3  16   7  923.33   96.94
  -3 -16  -7 1016.99   62.86
  -3  16  -7  928.62  106.03
   5  18  -3 3879.57  194.02
   5 -18  -3 3963.33  186.54
  -5 -18   3 4021.15  233.36
  -5  18   3 3682.26  176.02
   1  14 -10   77.35   30.14
  -1 -14  10  108.34   13.08
   1 -14 -10   57.81   26.74
  -1 -26   3  913.04   81.44
   1  26  -3 1107.76   59.87
  -1 -26   3  955.78  144.25
   1 -26  -3 1114.15  119.53
  -3  -8  -9  120.30   62.16
  -3   8  -9   93.51   40.37
  -3  -8  -9   54.31   45.72
   3   8   9  100.83   44.92
  -3  -8  -9   75.97   32.41
   2  21  -7  778.63   66.27
  -2 -21   7  821.14   84.27
   2 -21  -7  862.18   85.57
   4 -17  -7  298.40   29.88
   4  17  -7  211.91   20.98
  -4 -17   7  306.84   98.23
   0  17  -9   37.18   30.09
   0 -17  -9   44.95   15.80
   5  11   5 1487.26  125.30
   5 -11   5 1365.54   72.71
  -5 -11  -5 1363.10   79.53
  -5  11  -5 1435.68   81.24
   5 -11   5 1187.85   60.32
  -6  -3   7 2445.26  131.02
   6   3  -7 2424.43  126.81
  -6   3   7 2439.60  137.56
  -6  -3   7 2240.14  106.43
   6  -3  -7 1970.50  100.18
   0 -27   1   12.50    8.47
   0 -27   1   21.71   12.80
   0 -27  -1    7.27   17.49
   0  27  -1    3.48    5.52
   3 -24   1   60.54   13.18
  -3 -24  -1   84.96   20.75
   3 -24   1   94.55   28.66
   3  24   1   87.19   33.51
  -6  13   2    8.34    7.97
  -6 -13   2   16.07   10.33
   6  13  -2   19.40   13.41
   4 -22  -1   25.70   10.81
  -4 -22   1   45.65   27.05
   4  22  -1   41.16   41.44
   3 -15  -9   20.05   17.16
   3 -15  -9   23.38   23.56
   3  15  -9   60.49   46.21
  -6   8   6 1472.96   89.67
   6   8  -6 1405.80   83.47
  -6  -8   6 1341.70   75.21
  -6   8   6 1275.21   64.60
   6  -8  -6 1290.76   70.30
  -2 -19  -7   28.68   20.52
   2  19   7   -2.77   14.74
  -2  19  -7    4.50   16.66
  -3 -13  -8   32.02   27.22
   3  13   8   18.26   10.50
  -3  13  -8    8.00    6.62
  -3  13  -8   13.55   12.64
   4  20  -5   43.46   37.60
  -4 -20   5  100.25   30.18
   4 -20  -5   58.44   14.71
  -2  -8 -10  622.28   93.13
  -2  -8 -10  625.35   99.55
  -2   8 -10  658.59   61.87
  -2  -8 -10  783.84  139.06
  -6 -13   1   20.04   18.47
  -6  13   1   41.33   11.87
   6  13  -1   36.26   20.07
   6 -13  -1   13.82   13.60
  -5 -10   8  846.79   84.17
   5 -10  -8  888.67  100.43
   5  10  -8  856.67   75.02
   6 -10   2   50.04   16.32
   6  10   2  149.74   52.56
  -6 -10  -2   73.39   28.45
   5 -15  -6 2065.90  100.47
   5 -15  -6 2255.86  114.12
  -5 -15   6 2290.02  138.97
   5 -15  -6 2099.48  104.62
   5  15  -6 2390.06  127.63
   5  -7   6   21.22   17.23
  -5   7  -6   50.91   20.92
   5  -7   6   54.63   11.11
  -5  -7  -6   56.26   19.00
  -5  -7  -6   41.47   19.14
   5  -7   6   23.73   12.39
  -5   7  -6   97.91   40.11
   5   7   6   32.88   15.36
  -3  -5  11   48.91   38.59
   3  -5 -11  121.52   38.50
   3   5 -11  156.52   53.95
   5 -13  -7  531.48   52.36
   5  13  -7  569.26   48.16
   5 -13  -7  416.57   17.42
  -5 -13   7  497.19   42.11
  -1   5 -11  756.68   77.95
  -1  -5 -11  689.71   77.96
  -1  -5 -11  701.09   70.04
  -6   0  -4  399.70   18.40
  -6   0  -4  378.09   29.43
   6   0   4  344.05   23.59
   6   0   4  283.75   67.87
   4   7 -10   64.88   39.57
  -4  -7  10   44.91   18.61
   4  -7 -10   57.62   17.99
  -4  -7  10   27.62    9.55
   2  21   6  112.20   42.66
   2 -21   6  141.14   50.24
   1 -12  10   34.11   13.88
  -1 -12 -10   60.04   25.45
  -1  12 -10   24.15   13.11
  -1  12 -10   27.95    7.10
  -6  -1  -4  622.67   74.95
  -6   1  -4  572.30   22.50
  -6  -1  -4  594.04   58.49
   6  -1   4  533.18   24.60
   6   1   4  485.01   24.17
   6   1   4  531.37   30.00
  -6   1  -4  698.24   90.78
   6  -1   4  563.24   31.26
  -4   6  -8  366.42   23.63
   4   6   8  434.93   32.39
  -4   6  -8  419.51   31.11
  -4  -6  -8  437.33   29.79
  -4  -6  -8  405.48   32.17
  -4  -6  -8  403.16   26.55
   4  -6   8  413.66   18.39
   4  21  -4  110.92   42.37
   4 -21  -4  118.99   27.53
  -2 -26   1   19.49   15.87
   2  26  -1   12.56   13.43
   2 -26  -1    5.65    7.47
   2 -26  -1   -5.24   19.94
  -4 -22   2  775.71   76.82
   4  22  -2  768.94   70.91
   4 -22  -2  771.69   65.28
   4 -15  -8   50.37   25.56
   4  15  -8   35.37   30.10
   4 -15  -8   11.11    8.57
   4  15  -8   21.22   21.69
  -5   5   9   17.39    9.17
  -5  -5   9    2.82    2.32
  -5  -5   9   14.62    9.58
   5   5  -9   19.27   19.39
   5  -5  -9   -4.30   13.61
   2 -26   0  359.34   95.76
  -2 -26   0  452.73   32.75
   4  12  -9  549.38   59.13
  -4 -12   9  447.08   30.41
   4 -12  -9  641.17   78.69
  -1 -25  -4   34.92   23.80
   1 -25   4   13.61   15.00
   1  25   4   25.45   23.57
   6 -12  -4  788.03   63.37
  -6  12   4  684.43   66.73
   6  12  -4  760.06   70.89
  -6 -12   4  831.79   91.56
  -6  12   4  756.61   60.74
   6   4  -7  352.28   74.96
  -6   4   7  333.76  105.14
   6  -4  -7  292.43   35.71
  -6  -4   7  369.36   89.26
  -6  -4   7  213.87   25.70
  -4 -22   0   12.88   10.16
   4  22   0   43.84   16.36
   4 -22   0   33.63   21.24
  -6  -2  -4  813.38   66.57
  -6  -2  -4  782.01   66.25
  -6   2  -4  964.87   87.47
   6   2   4  771.27   67.78
   6   2   4  669.45   55.42
  -6  -2  -4  731.23   68.40
  -6   2  -4  655.14   53.62
   6  -2   4  666.64   62.10
   6  -2   4  645.98   52.45
   4 -20   3  583.96   45.53
  -4 -20  -3  719.68  144.69
   4 -20   3  537.09    9.16
  -4  20  -3  777.06   63.20
   4 -20   3  750.20   64.09
   4 -17   5  137.54   55.29
   4  17   5  248.86   26.80
  -4 -17  -5  199.40   73.83
  -5 -17  -2  259.45   42.46
   5 -17   2  109.85   48.78
  -5  17  -2  241.17   38.41
   5 -17   2  209.64   75.03
   5 -17   2  153.01   33.97
   5  17   2  226.20  100.44
  -1  16  -9  132.25   64.94
  -1  16  -9  150.06   24.24
  -1 -16  -9  226.00   67.06
   3  24  -3   12.08   12.14
  -3 -24   3   28.72   17.61
   3 -24  -3    9.93   14.70
   1  20  -8   59.46   41.83
   1 -20  -8   46.89   22.13
   1  20  -8   28.05    6.17
   4  21   2  778.41   77.68
   4 -21   2  859.84   81.50
   4 -21   2  690.54   54.40
  -4  21  -2  754.68   63.79
  -4 -21  -2  755.42   80.76
   4 -21   2  688.80   56.43
   1  24   5   78.18   34.19
  -1  24  -5   46.65   12.40
  -1 -24  -5   90.30   37.14
   1 -24   5  104.95   35.83
   1 -27   0   17.54    8.58
  -1 -27   0   -3.03   18.84
   1 -27   0   20.83   12.53
   1  27   0   22.05   15.18
   5  14   4   60.62   16.89
   5 -14   4   40.38   15.75
   5 -14   4   46.78   14.85
   5 -14   4   29.54   14.33
  -5 -14  -4   48.96   14.41
   0 -14 -10  152.98   39.29
   0 -14  10  129.27   31.73
   0  14 -10  142.58   52.51
   0  14 -10  134.99   18.60
  -6 -13   3 1459.62   92.29
   6 -13  -3 1239.11   58.86
   6  13  -3 1539.79   90.36
  -6  13   3 1275.30   60.98
  -6  13   3 1459.20   82.14
   2   9 -11  115.98   73.37
   2  -9 -11   63.16   52.83
   2  -9 -11   79.75   17.19
  -2  -9  11   83.09   34.93
   2  17  -9  403.96  109.14
   2 -17  -9  434.17   35.15
   0   9 -11   90.05   30.75
   0  -9 -11   99.03   41.44
   0  -9 -11   90.70   37.26
  -4 -19   6   76.26   30.78
   4  19  -6  124.53   47.68
   4 -19  -6   95.89   33.81
  -6  -8  -3  700.47   62.26
   6   8   3  701.27   63.10
   6  -8   3  762.95   99.67
   5  18   1   27.06   14.96
   5 -18   1   24.10   14.48
   5 -18   1   31.81   17.01
  -5 -18  -1   23.84   28.00
   5 -18   1   22.60   17.08
  -5  18  -1   32.64    7.80
   6  12   1    9.35   19.29
  -6 -12  -1   14.25   14.95
   6 -12   1   24.05   10.56
   1 -21   7   43.62   26.50
  -1 -21  -7   64.16   23.67
  -6  -3  -4  391.30   40.61
   6  -3   4  388.48   13.04
  -6  -3  -4  428.90   29.83
   6   3   4  436.92   26.93
  -6   3  -4  469.70   16.06
   6   3   4  378.33   23.99
  -6  -3  -4  448.21   23.64
  -6   3  -4  512.86   63.95
   6  -3   4  440.31   24.87
   1  27  -1   48.56   19.88
   1 -27  -1   14.70   19.68
  -1 -27   1   57.58   40.52
  -1 -10  11  423.66   34.99
   1  10 -11  614.28   67.75
   1 -10 -11  571.25   23.25
   1 -10 -11  576.23   55.19
  -2 -24   5   41.22   23.09
   2 -24  -5   18.02   18.00
   2  24  -5   33.72   17.18
   3   6 -11   11.25   11.86
  -3  -6  11   34.50   27.38
   3  -6 -11   47.35   27.70
  -3  -6  11   13.51    5.95
  -6 -13   0   99.62   40.78
   6 -13   0  120.91   35.40
   6  13   0   51.70   19.89
  -6  13   0  112.40   36.50
   1 -22  -7   59.59   19.49
   1  22  -7   58.20   23.06
   1  22  -7   64.51   19.44
  -1 -22   7  102.08   53.48
  -1   6 -11  923.23   82.55
  -1  -6 -11 1098.51   71.80
  -1  -6 -11 1001.55   69.54
  -3 -23  -3   31.96   37.80
   3  23   3   16.18   16.98
   3 -23   3   55.04   18.97
   6  11  -5  395.09   39.63
  -6  11   5  377.18   74.32
   6 -11  -5  231.74   36.87
   6 -11  -5  287.56   28.71
  -6  11   5  254.33   26.52
   3  18  -8  623.73   61.03
   3  18  -8  749.46  129.53
   3 -18  -8  657.61   61.28
   3  12 -10   20.28   16.54
  -3 -12  10   -2.20   13.55
   3 -12 -10   15.28   25.74
  -3   9  -9   -8.84   12.99
  -3  -9  -9   -0.94   15.43
  -3   9  -9    5.31    4.98
   3   9   9    2.13   11.51
  -1 -26  -3   79.69   36.77
   1 -26   3   73.26   23.44
   1  26   3   58.53   65.35
  -6  -5   7 1121.78   85.50
   6  -5  -7 1026.62   72.06
   6   5  -7 1028.86   68.76
  -6  -5   7  893.71   72.49
  -6   5   7 1066.11   69.64
   2 -26  -2  604.95   83.33
   2  26  -2  521.59   27.96
  -2 -26   2  506.64  127.76
  -4 -15  -6 1089.68   65.61
  -4  15  -6  929.76   78.04
   4  15   6 1050.13   63.60
   2  14 -10  179.49   86.93
  -2 -14  10  106.96   29.62
   2 -14 -10  140.52   36.61
   2 -14 -10  189.95   53.26
   0 -27   2   -5.00   17.05
   0  27  -2    8.96    9.52
   0 -27  -2    3.65   13.71
   0 -27   2    4.18    5.37
   5  -6  -9   42.92   30.10
   5   6  -9   15.83   19.24
  -5  -6   9   39.40   39.75
   0  20  -8  -10.82   19.69
   0 -20  -8    2.51   10.31
   0  20  -8    3.81    6.61
  -2 -26  -1   28.99   37.15
   2  26   1   25.16    9.94
   2 -26   1   14.72    8.49
   2 -26   1   39.67   28.56
   2 -24   4   13.67   22.70
  -2 -24  -4   15.26   29.65
   2  24   4    8.87   14.17
  -2  17  -8  175.03   41.41
  -2 -17  -8  234.58   69.70
   2  17   8   17.12   13.94
  -5 -16  -3  430.22   26.47
   5 -16   3  415.08   16.96
   5 -16   3  461.19   17.69
   5  16   3  384.11   27.90
   5 -16   3  327.67   87.91
  -3 -22  -4  114.23   32.36
   3 -22   4  170.57   55.52
   3  22   4  184.19   36.68
  -3  22  -4  111.16    6.07
  -1  19  -8  106.71   54.41
  -1 -19  -8   58.88   28.27
  -4  -7  -8  137.63   61.16
   4  -7   8  135.64   32.43
  -4  -7  -8   82.13   35.78
   4   7   8  112.85   35.20
  -4  -7  -8   80.40   17.05
  -4   7  -8   80.47   33.36
  -3 -20   7  302.52   60.91
   3 -20  -7  368.86   35.34
   3  20  -7  317.68   29.28
   5  -8   6 1601.23   79.47
  -5   8  -6 1494.76   81.65
   5  -8   6 1357.79   68.42
   5   8   6 1485.39   82.25
  -5  -8  -6 1563.39   99.71
   5  -8   6 1281.29   66.27
  -6   9   6 1161.20   59.42
   6  -9  -6 1246.39   63.72
  -6  -9   6 1161.40   65.90
   6   9  -6 1271.59   78.92
   4  12   7   95.64   33.93
  -4  12  -7   68.89   20.13
   4 -12   7  120.53   14.98
  -4  12  -7   81.93   25.14
  -4 -12  -7   75.25   27.22
   0  22  -7   12.95    6.73
   0 -22   7   21.70   20.47
   0 -22  -7    6.25   16.10
  -4  -8  10  152.91   61.12
   4   8 -10   95.04   26.26
  -4  -8  10   62.32   19.32
   4  -8 -10  122.60   44.39
  -2  -9 -10   13.24   14.32
  -2  -9 -10    2.87   11.31
  -2   9 -10   12.96   22.06
  -2  -9 -10    4.87   22.82
  -4 -19  -4  115.80   50.95
   4  19   4   82.64   26.83
   4 -19   4   89.03   26.92
   1 -27   1  362.33   16.14
  -1 -27  -1  332.14  109.02
   1  27   1  415.10   21.06
   2 -25  -4   17.90   10.50
   2  25  -4   21.87    9.46
  -6  -4  -4   35.59   26.35
   6   4   4   11.73   13.19
   6  -4   4    1.35    2.21
   6  -4   4    7.52    9.69
   6   4   4    8.80    5.39
  -6   4  -4    6.79    3.76
  -6  -4  -4    6.88    7.17
  -6   4  -4    8.31   20.20
  -5  19   1  157.45   50.68
   5 -19  -1   63.55   27.97
   5  19  -1  142.84   71.35
   5 -19  -1  116.62   15.64
  -5 -19   1  108.68   44.12
   5  17  -5  579.43   78.67
   5 -17  -5  667.43   56.73
  -5 -17   5  723.89   70.22
   5  18  -4  342.75   52.39
  -5 -18   4  267.28   84.90
   5 -18  -4  236.03   35.64
  -5  18   4  227.13   35.01
  -4 -22   3  192.14   80.59
   4 -22  -3  181.97   58.30
   4  22  -3  216.88   80.16
   2  23  -6   47.09   23.92
  -2 -23   6   98.06   38.67
   2 -23  -6   75.72   36.46
  -5  19   2  673.57   65.25
   5  19  -2  915.43   84.22
   5 -19  -2  712.60   58.64
   2  25   3 1469.34  112.37
   3  19   6  408.93   38.18
  -3 -19  -6  433.41   30.21
   3 -19   6  437.76   45.81
  -5  12  -5  207.57   32.36
  -5 -12  -5  247.35   76.91
   5  12   5  241.82   76.15
   5 -12   5  181.48   29.02
   5 -12   5  210.00   15.76
   5 -11  -8   50.87    9.88
   5  11  -8  153.52   64.76
   5 -11  -8   95.89   30.84
   6  11   2  178.37   40.71
   6 -11   2  159.24   51.40
  -6 -11  -2  153.15   56.21
  -2 -14  -9    3.41   12.28
  -2  14  -9   93.88   65.31
   2  14   9    5.17    9.90
  -2  14  -9    2.72    2.73
   1  18  -9  207.50   48.94
   1  18  -9  240.56   75.10
   1 -18  -9  218.44   80.21
   4 -22   1   46.66   18.48
   4 -22   1   34.51   14.05
  -4 -22  -1   34.18   30.68
   4  22   1   73.51   26.34
  -2 -23  -5    6.50   15.23
   2 -23   5   13.37   27.50
   2  23   5   -0.21   16.72
  -1 -23  -6 1236.82   72.64
   1 -23   6 1319.28  163.59
   1  23   6 1234.84   67.57
   3 -24   2   11.01    8.82
   3 -24   2    2.56    1.83
  -3 -24  -2   13.04   19.74
   3  24   2   13.74   17.00
   3 -24   2    2.72    1.81
   1  15 -10  427.39  126.30
   1 -15 -10  398.00   36.86
   1  27  -2   56.47   16.52
   1 -27  -2   98.07   39.05
  -1 -27   2   59.08   22.65
   6   6  -7  258.27   24.67
  -6  -6   7  255.53   59.64
   6  -6  -7  240.99   29.51
  -6   6   7  295.40   91.70
   3   7 -11  702.60   70.20
  -3  -7  11  769.73   77.27
   3  -7 -11  734.53  115.29
  -3  -7  11  686.15   62.54
  -1  -7 -11  263.75   73.45
  -1   7 -11  287.10   98.82
  -1  -7 -11  271.08   73.13
   0  25  -5 1449.55   74.63
   0 -25   5 1498.73  103.57
   0 -25  -5 1425.19   79.85
   0  25  -5 1542.92   74.10
   6 -14  -2   31.57    5.05
  -6  14   2   39.25   16.79
   6  14  -2   63.06   27.59
   6 -14  -2   30.72    4.25
  -6 -14   2   52.10   17.06
  -3 -14  -8  172.73   76.49
  -3  14  -8  140.77   32.98
  -3  14  -8  179.12   58.94
   3  14   8  181.42   59.20
   6  -9   3   27.84   10.21
  -6  -9  -3   55.30   30.43
   6   9   3   94.38   70.18
  -6  -5  -4 1042.45   54.89
   6  -5   4 1028.14   57.01
  -6   5  -4 1104.91  113.89
  -6   5  -4  967.64   77.23
  -6  -5  -4 1064.95   68.18
   6   5   4  990.35   85.55
   6  -5   4  899.81   73.57
  -6 -14   1   67.69   40.45
   6 -14  -1   82.03   37.18
   6  14  -1  100.00   32.45
  -6  14   1   91.39   27.94
   5 -19   0 1424.86   73.96
  -5 -19   0 1609.38  110.70
  -5  19   0 1545.94  104.81
   5 -19   0 1592.96   80.04
   5  19   0 1628.81   92.22
  -1 -13 -10   20.76   21.83
  -1  13 -10   45.72   18.08
   1 -13  10   51.86   15.08
  -1  13 -10   74.60   24.31
   1 -25  -5  158.33   53.76
   1  25  -5  129.97   41.11
  -1 -25   5  185.07   54.96
   0 -26   4 1151.37   68.98
   0 -26  -4 1178.64   80.02
   0  26  -4 1292.54   61.99
  -5  -7   9   44.95   23.48
   5  -7  -9    8.83    8.56
   5   7  -9   23.39   17.43
   2  10 -11 1051.80   73.30
   2 -10 -11 1121.20  113.80
   2 -10 -11 1075.94   60.35
  -2 -10  11 1211.01   70.57
   0 -10 -11 2869.04  160.83
   0 -10 -11 2956.65  176.48
   0  10 -11 3037.51  192.81
   0 -10 -11 2838.09  141.71
   0 -10  11 2841.86  138.98
   3  17   7   -9.24   23.07
  -3 -17  -7    2.50    9.15
  -3  17  -7    8.16   16.15
  -5 -14   7  560.11  135.57
   5 -14  -7  570.80   62.88
   5 -14  -7  513.19   19.44
   5  14  -7  579.75   57.41
   4  13  -9 1977.12  125.92
   4 -13  -9 2388.00  129.66
   6 -13  -4  168.85   23.69
  -6  13   4  133.74   15.88
   6  13  -4  138.32   46.04
  -6  13   4  214.20   25.84
  -6 -13   4  126.04   31.66
   3 -16  -9  612.61   63.64
   3  16  -9  465.64   31.57
   3 -25  -1   -0.24    4.63
  -3 -25   1   12.23   10.35
   3  25  -1   15.64   15.10
   3 -25  -1   -3.20   20.62
   4  -8   8   65.91   20.00
  -4  -8  -8  114.69   43.34
  -4  -8  -8   78.04   44.03
  -4   8  -8   86.58   27.65
   4  -8   8   30.51   19.02
   4   8   8   88.18   22.13
  -3 -23   5   13.57   13.60
   3 -23  -5   42.90   14.00
   3  23  -5   41.23   12.07
   3 -21   5  102.16   43.19
   3  21   5  161.28   40.33
  -3 -21  -5  173.74   73.00
   5 -16  -6   10.05   10.57
   5 -16  -6    3.06    5.34
  -5 -16   6   37.67   18.70
   5 -16  -6   12.94   10.81
   5  16  -6   22.68   14.35
   1  26  -4  232.09   21.41
   1 -26  -4  298.46   74.70
  -1 -26   4  267.81   91.01
   4 -18  -7   52.73   15.23
  -4 -18   7   30.94   43.26
   4  18  -7   45.81   25.77
   0 -18  -9   70.53   23.43
   0  18  -9   66.96   33.50
   2  20  -8  310.53   71.61
   2  20  -8  392.61   87.37
   2 -20  -8  360.36   90.45
  -5 -19   3    0.39   19.22
   5  19  -3   25.03   32.17
   5 -19  -3    4.81    8.01
  -5  19   3    7.64    6.27
  -3 -10  -9  330.19   40.11
  -3  10  -9  261.14   34.30
   3  10   9  334.46   71.59
  -3  10  -9  451.87   27.25
   1 -11 -11   19.13   22.69
   1  11 -11   18.88   18.26
  -1 -11  11    9.95    5.29
   5  -9   6  157.03   15.19
   5  -9   6  167.46   33.44
  -5   9  -6  192.59   54.59
  -5  -9  -6  221.05   71.52
   5   9   6  222.00   58.83
   5  -9   6  160.95   32.30
  -7   0   2   17.98   12.59
  -7   0   2    3.42    2.43
   7   0  -2   24.12   24.09
  -7   0   2    0.57    1.05
   3 -25   0   15.45   14.18
   3 -25   0   11.90    4.96
   3  25   0    3.25   12.46
  -4  -9  10  120.02   34.14
   4   9 -10  124.65   44.29
   4  -9 -10  116.88   40.16
  -7  -1   2  250.51   16.80
  -7  -1   2  230.04    8.84
   7   1  -2  285.86   29.51
   7  -1  -2  218.75   74.79
  -7   1   2  202.91   19.55
  -7  -1   2  225.15    8.65
   4  16  -8   86.99   29.01
   4 -16  -8   81.44   23.67
   4 -16  -8  105.32   38.26
   4  16  -8   72.22   26.19
  -6  10   6 1295.15   65.85
   6 -10  -6 1393.73   71.31
   6  10  -6 1385.71  110.07
  -6 -10   6 1415.39   78.47
   1   0 -12   19.02   18.06
   6  13   1    5.86   10.29
   6 -13   1   10.64    5.46
  -6 -13  -1   -5.81    9.66
   1 -24  -6  345.31   40.11
  -1 -24   6  202.95   50.72
   1  24  -6  305.37   19.06
  -6  14   3   34.38   12.48
   6  14  -3   70.82   45.30
  -6  14   3  102.89   61.63
   6 -14  -3   93.39   15.42
  -6 -14   3   68.37   31.88
   2  26  -3  111.72   47.24
  -2 -26   3  208.47   60.38
   2 -26  -3  135.76   40.21
  -2  10 -10 1240.98   95.52
  -2 -10 -10 1366.15   80.91
  -2  10 -10 1141.06   58.03
  -2 -10 -10 1278.85   75.03
   1  -1 -12   53.06   14.79
   1   1 -12   67.54   29.01
  -6  12   5   49.38   11.48
   6 -12  -5   70.94   25.24
   6  12  -5   76.21   40.31
  -6 -12   5   90.62   32.74
   6 -12  -5   25.86   20.70
  -6  12   5   73.52   28.13
   1  27   2  131.77   27.99
   1 -27   2   90.59   25.12
   3  24  -4  690.90   78.92
   3 -24  -4  789.11  107.87
  -3 -24   4  834.84   77.39
   0 -24  -6  855.85  141.95
   0  24  -6  853.83   66.74
   0  24  -6  647.79   79.14
   0 -24   6  754.39  166.77
   3  22  -6   54.83   21.30
   3 -22  -6   76.67   46.96
  -3 -22   6   16.13   10.64
   7   2  -2   31.20   13.43
   7  -2  -2    6.98   19.78
  -7  -2   2   25.77   12.74
  -7  -2   2   13.74    7.48
  -7   2   2   17.14   12.18
  -7  -2   2   12.74    4.58
   7   0  -1  102.54   52.38
  -7   0   1  155.14   59.95
  -6   6  -4 1048.28   73.65
   6  -6   4 1074.96   79.77
   6   6   4 1111.10   96.33
   6  -6   4 1018.82   49.67
  -6  -6  -4 1044.31   75.35
  -6   6  -4 1001.11   31.44
  -6  -6  -4  998.19   83.71
  -2 -26  -2    3.70   32.87
   2 -26   2   16.46    5.66
   2  26   2   15.27   11.14
   2 -26   2   30.81   30.72
   5 -15   4   -1.22    5.04
   5  15   4   24.59   10.83
   5 -15   4    9.00    6.77
  -5 -15  -4   12.30   10.43
   5 -15   4    7.72    5.74
   0  15 -10   22.78    9.89
   0 -15 -10   50.06   17.59
   0  15 -10   21.64   24.16
  -3 -25   2   98.46   33.77
   3  25  -2  177.86   63.24
   3 -25  -2  165.15   53.30
   6  -7  -7   56.44   14.42
   6   7  -7   47.92   54.09
  -6   7   7   64.10   33.48
   6   7  -7   58.20   17.88
  -6  -7   7   80.27   32.01
  -5   0  -7  669.94   58.96
  -5   0  -7  679.85   74.20
   5   0   7  727.88   89.30
   2  20   7  173.85   66.59
  -2 -20  -7  197.16   58.50
  -2  20  -7  209.84   58.80
  -7  -1   1    5.00   14.58
   7   1  -1   55.34   31.57
  -7  -1   1   66.74   10.67
   7  -1  -1   60.28   58.03
  -7   1   1   48.56   24.41
  -7  -1   1   47.52   11.36
   3  13 -10  213.16   52.80
  -3 -13  10  221.48   26.82
   3 -13 -10  226.81   52.72
  -5   1  -7   23.59   14.15
  -5  -1  -7    4.02   14.11
  -5   1  -7   30.50   22.01
   5  -1   7   -4.63   13.81
   5   1   7   12.13   10.43
  -5  -1  -7   14.40   25.11
   6 -14   0   23.49    9.95
  -6 -14   0    1.55    9.61
  -6  14   0   -5.54   11.42
   6  14   0    6.09   19.00
   1  -2 -12  647.26   73.51
   1   2 -12  387.52  127.14
  -1  17  -9  268.87    8.65
  -1  17  -9  252.74   59.49
  -1 -17  -9  341.72  104.45
  -2 -22   7 1587.71   93.81
   2 -22  -7 1554.02  137.79
   2  22  -7 1144.47   64.18
   3  -8 -11    2.82    3.06
   3   8 -11   14.14   17.30
  -3  -8  11    9.70   11.50
  -3  -8  11   -1.78    4.64
  -7   0   3   10.51   10.65
  -7   0   3    3.24    2.88
   7   0  -3   22.97   12.12
  -1   8 -11   70.07   82.04
  -1  -8 -11  123.23   47.10
  -1  -8 -11   92.38   22.68
   4 -21  -5   28.52   26.97
   4  21  -5   51.08   22.14
  -4 -21   5   98.54   31.64
   4 -18   5 1008.78   37.13
   4  18   5 1079.19   65.29
  -4 -18  -5 1081.18   76.10
  -7   1   3  396.79    9.40
  -7   1   3  402.26    9.32
  -7  -1   3  459.11   35.66
  -7  -1   3  360.83   19.49
  -7   1   3  381.87   43.05
   7  -1  -3  496.81   99.46
   7   1  -3  388.78   67.28
  -7  -1   3  424.30   16.28
  -5  18  -2 4555.17  215.28
   5 -18   2 4447.94  208.50
   5 -18   2 4155.20  203.81
  -5 -18  -2 4651.57  233.93
   5  18   2 4687.68  227.65
   5 -18   2 4055.11  190.34
  -7  -2   1   22.90   26.25
   7  -2  -1   69.62   30.13
  -7   2   1   15.78   16.13
  -7  -2   1   26.16   11.53
  -7  -2   1   28.84    8.27
   7   2  -1   53.26   21.86
  -4 -13  -7   65.10   29.46
   4 -13   7   84.95    9.70
  -4  13  -7   87.46   26.51
   4  13   7   64.82   19.38
   0  27  -3   38.88   12.23
   0 -27   3    5.61    5.69
   0 -27   3    9.13   17.27
   0 -27  -3   63.03   41.13
  -5   2  -7  742.87  126.50
  -5  -2  -7  841.49   84.18
   5   2   7  747.09   69.23
   5  -2   7  650.03   85.51
  -5  -2  -7  695.94   76.83
  -5   2  -7  656.19   59.74
   7   3  -2   22.42   16.63
  -7  -3   2    3.30    2.56
  -7  -3   2    1.80    3.63
  -7   3   2   11.14    8.69
   7  -3  -2   14.41   11.71
  -7  -3   2    0.99    7.03
   5  -8  -9 1442.42   78.03
   5   8  -9 1605.84  149.70
  -5  -8   9 1318.02   83.49
   2  15 -10 1048.92   66.14
   2 -15 -10 1096.89   75.30
  -4 -23   1  237.98   44.60
   4 -23  -1  160.34   38.30
   4  23  -1  148.30   52.17
   2  18  -9  410.12  115.05
   2  18  -9  283.11   42.04
   2 -18  -9  381.89   67.82
   5  12  -8   65.43   22.65
   5 -12  -8   49.80    7.33
   5  12  -8   24.46   11.02
   5 -12  -8   80.28   37.47
   1   3 -12  552.30   53.04
   1  -3 -12  674.61  104.47
   1  -3 -12  575.60   53.11
  -7   2   3  121.16   51.07
   7  -2  -3  146.52   32.79
   7   2  -3  103.30   43.66
  -7  -2   3   91.24   24.35
  -7   2   3   88.08    4.71
  -7   2   3   91.38    2.93
  -7  -2   3   79.56   19.68
  -6 -12  -2   13.76   10.67
   6 -12   2    6.73   14.41
   6  12   2   24.83   15.10
   2 -22   6  947.53  105.18
   2  22   6  960.29   84.48
  -4 -16  -6  -11.77   17.36
  -4  16  -6   21.30    7.18
   6  10   3  161.68   56.10
  -6 -10  -3  172.33   65.00
   6 -10   3  123.58   26.21
  -3   0 -10   18.61   16.37
  -3   0 -10    0.25   17.45
  -5  13  -5 2201.44  118.27
  -5 -13  -5 2458.58  126.50
   5 -13   5 2195.57  106.59
   5  13   5 2554.73  134.54
   5 -13   5 1988.42  102.39
   5 -13   5 2154.07  104.23
  -4 -22   4  374.27   29.48
   4 -22  -4  320.04   56.55
   4  22  -4  306.62   29.56
   7  -3  -1  212.08   56.52
  -7  -3   1  175.79   66.40
  -7   3   1  247.08   27.43
  -7  -3   1  233.03   15.88
  -7  -3   1  265.88   14.84
   7   3  -1  147.59   49.93
  -3  -1 -10   36.37   21.63
  -3  -1 -10   28.24   14.63
  -3   1 -10   50.33   40.32
  -3   1 -10   58.13   28.18
   4  21   3   50.44   27.61
  -4  21  -3   77.47   18.08
  -4 -21  -3   69.40   39.65
   4 -21   3   43.69   71.50
  -5  -3  -7   35.53   31.20
  -5   3  -7   23.58   19.81
  -5   3  -7   23.79   25.07
  -5  -3  -7    5.34    6.67
   5   3   7   17.17   17.74
   5  -3   7   22.65   19.59
   5 -19   1 1493.87   77.36
   5 -19   1 1398.01   70.23
  -5  19  -1 1766.69   91.91
  -5 -19  -1 1635.94   95.42
   5 -19   1 1513.39  105.51
   5  19   1 1663.27   92.02
   0  28   0   25.96   15.50
   0 -28   0   39.18   16.86
   4  -9   8   53.34   18.85
   4   9   8   84.84   35.79
  -4  -9  -8   90.18   41.28
   4  -9   8   97.45   28.68
  -4   9  -8   67.67   16.57
  -3 -25  -1  445.29  113.59
   3  25   1  455.01   28.53
   3 -25   1  343.19   11.28
   3 -25   1  455.01   32.21
   2   0 -12  159.43   68.08
  -4 -20   6   -1.35   21.03
   4  20  -6   44.33   21.22
   4 -20  -6   18.91   14.55
   5 -17   3 2027.25  101.50
  -5 -17  -3 2305.02  119.23
   5 -17   3 2147.23  103.26
   5 -17   3 2209.40  106.88
   5  17   3 2582.16  133.45
   1  21  -8   32.73   21.10
   1  21  -8    0.42    9.35
   1 -21  -8   14.65   17.52
   4  23  -2    2.88   11.68
   4 -23  -2    3.69    4.52
  -4 -23   2  -11.83   18.19
   2 -11 -11  872.06   83.65
  -2 -11  11  781.16   93.33
   2  11 -11  908.10   86.50
   0 -11 -11   36.01   27.93
   0 -11  11   62.03   23.33
   0  11 -11   76.53   36.87
   0 -11 -11   55.13   37.63
  -7  -3   3   29.56   10.97
   7  -3  -3   35.60   20.63
   7   3  -3   36.50   32.61
  -7  -3   3   -6.88   10.22
  -7   3   3   23.13   11.12
  -7  -3   3   24.49   11.31
  -7   3   3   18.89   13.46
   1  27  -3   11.30    7.29
  -1 -27   3   21.55   18.24
   2   1 -12   24.23   20.39
   2  -1 -12   62.31   27.13
  -7  -4   2   84.78   33.19
  -7  -4   2   44.63   14.21
   7  -4  -2   43.71   39.46
   7   4  -2   59.50   68.84
  -7  -4   2   53.01   10.78
  -7   4   2   93.82   43.04
  -3  -2 -10    6.29   16.21
  -3   2 -10    5.69    8.28
  -3  -2 -10   12.51   11.25
  -3   2 -10   -5.06   19.16
  -4 -23   0   38.65   11.86
   4 -23   0   26.91    9.56
   4 -23   0   48.45   18.88
   4  23   0   50.62   41.82
  -2 -18  -8  161.09   58.08
  -2  18  -8  160.85   71.16
   2  18   8  158.37   80.71
   3  19  -8  105.68   34.65
   3  19  -8  114.81   44.22
   3 -19  -8   65.69   40.30
   6  -7   4 1507.42   71.61
  -6  -7  -4 1654.69   87.95
  -6  -7  -4 1684.02   94.30
  -6   7  -4 1886.02  129.85
   6   7   4 1934.04  104.45
  -6   7  -4 1663.92   79.05
   6  -7   4 1552.49   83.17
   4 -22   2 1074.27   50.97
   4 -22   2 1015.63   54.85
  -4 -22  -2 1243.64   74.74
   4  22   2 1153.30   69.14
   4 -22   2 1166.98   64.22
  -4  22  -2 1193.63   62.82
  -2 -15  -9   24.52   25.68
  -2  15  -9   18.91    8.02
   2  15   9   12.47   13.20
  -2  15  -9   26.89   24.83
   1  -4 -12  820.00   74.09
   1   4 -12  890.46  117.09
   1  -4 -12  924.47   82.33
  -5 -10  -6 1710.80   92.74
   5  10   6 1705.53   91.69
   5 -10   6 1643.96   85.15
  -5  10  -6 1721.07   88.36
   5 -10   6 1914.36   93.48
   2   2 -12 1160.14   96.47
   2  -2 -12 1070.38   68.62
   7   0   0   24.09   31.87
  -7   0   0   19.26   15.24
   4 -10 -10  353.17   40.15
  -4 -10  10  343.81   79.08
   4  10 -10  328.91  108.62
   6   8  -7  532.57   35.98
   6   8  -7  642.19   84.85
  -6   8   7  547.36   73.70
   6  -8  -7  529.77   58.03
   0 -28   1    8.51   11.38
   0  28  -1    9.87    6.53
   0 -28  -1   -1.29    7.40
   1 -22   7  268.38   86.26
  -1 -22  -7  222.07   64.46
  -7  -4   1 3380.27  158.68
  -7   4   1 3448.90  168.17
  -7  -4   1 3414.53  167.24
   7  -4  -1 3622.13  182.21
  -7  -4   1 3616.95  169.54
   7   4  -1 3447.20  210.64
  -7  -1   0   40.07    9.09
  -7  -1   0   42.41   10.18
   7  -1   0   47.86   39.11
  -7  -1   0   49.19   23.07
  -7   1   0   79.32   28.63
   7   1   0   57.17   15.58
   3 -11   9  116.77   10.73
  -3  11  -9  117.00   44.30
  -3  11  -9  108.86   32.07
   3  11   9  153.13   40.65
  -3 -11  -9  175.72   74.33
   6   0  -8   17.08   13.07
  -6   0   8    5.39   12.10
   5  18  -5  343.79  113.39
  -5 -18   5  339.85   28.89
   5 -18  -5  350.34   27.28
  -5  -4  -7 2202.26  112.07
   5  -4   7 2283.93  124.68
  -5   4  -7 2270.42  123.83
  -5  -4  -7 1880.37   96.29
  -5  -4  -7 2216.43  151.29
   5   4   7 2382.91  121.31
  -5   4  -7 2323.77  137.81
  -1  14 -10  109.46   19.39
  -1 -14 -10  134.62   75.12
  -1  14 -10  136.24   51.85
   0   0 -12 1574.06   90.86
   0   0 -12 1102.67   64.59
  -1 -20  -8   83.06   15.59
  -1  20  -8  106.96   33.82
   6  -1  -8   48.79   19.70
  -6  -1   8   10.38   19.10
  -6   1   8   31.75   17.62
   6   1  -8   19.10   10.12
  -3  -3 -10  413.94   27.98
  -3   3 -10  505.76   71.33
   3   3  10  485.94   24.70
  -3  -3 -10  512.45   50.61
  -3   3 -10  426.55   27.90
   6  15  -2  403.78  131.70
  -6 -15   2  348.19   21.91
   6 -15  -2  281.79    8.49
   6 -15  -2  253.83   10.59
   1 -26   4  821.66  115.47
   1  26   4  962.44   82.30
  -1 -26  -4 1108.46   69.60
   0   1 -12  903.04  109.30
   0  -1 -12  884.17  125.71
   0  -1 -12  816.41   79.48
  -3  15  -8  415.39   11.80
  -3 -15  -8  661.95   75.33
  -3  15  -8  539.44   40.72
   1 -16 -10   12.30   18.90
   1  16 -10   53.18   22.95
  -1 -12  11  672.27   61.56
   1 -12 -11  882.78  121.11
   1 -12 -11  868.23   79.55
   1  12 -11  798.60   81.34
   0  21  -8   45.85   14.47
   0  21  -8   72.83   28.47
   0 -21  -8   76.60   22.91
  -4 -20  -4 1144.04   69.80
   4 -20   4 1039.29  103.50
   4  20   4 1186.02   75.09
   6  15  -1   -1.71   15.31
   6 -15  -1    2.54    8.09
  -6  15   1    5.00   15.67
  -6 -15   1    7.83    9.58
   6 -11  -6   73.52   38.62
  -6  11   6  161.04   53.60
   6  11  -6   91.30   52.23
  -6  11   6   81.04   28.33
  -6 -11   6   65.58   31.42
   5 -19  -4  308.83   40.86
  -5 -19   4  300.61  105.51
   5  19  -4  324.87   31.34
   7   4  -3  115.26   41.98
  -7  -4   3   94.48   41.80
  -7  -4   3   74.25   16.80
  -7  -4   3  136.68   24.20
   7  -4  -3   80.15   41.31
  -7   4   3  148.91   42.05
   4 -14  -9  241.60   67.79
   4  14  -9  248.22   64.42
  -4   0  11   -6.10   20.76
   4   0 -11   25.15   22.96
  -3 -25   3   16.47   11.49
   3  25  -3   31.73   14.43
   3 -25  -3   25.53   18.56
  -7  -2   0  125.09   17.98
   7   2   0  116.93   33.74
   7  -2   0  181.89   78.23
  -7  -2   0  148.31   61.17
  -7  -2   0  139.95   21.83
   6 -14  -4  530.72   16.38
  -6  14   4  671.45   68.40
   6  14  -4  717.35   74.18
  -6 -14   4  631.88   57.76
  -6  14   4  543.23   25.37
   2  27  -1  725.05   62.01
  -2 -27   1  710.49  104.81
   2 -27  -1  690.65   64.87
   1  25   5   -7.92   16.81
  -1  25  -5    3.50    5.93
   1 -25   5   27.16   18.10
  -1 -25  -5  -25.83   18.55
   3 -21  -7   28.06   14.01
   3  21  -7   35.54   14.34
  -3 -21   7   95.40   44.58
   5 -20  -1  187.42   40.15
   5  20  -1  268.85   95.74
  -5  20   1  340.49   28.22
   5 -20  -1  312.14   16.34
  -2  11 -10  481.03   43.18
  -2 -11 -10  613.52  102.17
  -2  11 -10  548.15   32.55
   2 -27   0 1294.93   67.99
  -2 -27   0 1243.39   76.03
   2  27   0 1511.71   79.12
   3   9 -11  186.02   98.58
  -3  -9  11  253.52   36.55
  -3  -9  11  166.34   20.62
   3  -9 -11  196.09   11.41
   3  -9 -11  259.88   86.55
  -2   0 -11   19.58   18.48
  -2   0 -11  -11.53   16.18
   1  23  -7  443.43   22.64
   1  23  -7  545.03   27.45
  -1 -23   7  556.78  146.80
   1 -23  -7  471.37   73.20
   2   3 -12  112.76   45.07
   2  -3 -12   92.65   25.52
   5 -15  -7   13.93   19.49
   5 -15  -7    2.62    2.87
  -5 -15   7    8.07   20.02
   5  15  -7   19.39   20.65
   4   1 -11   24.32   17.01
  -4  -1  11   26.97   29.11
   4  -1 -11   60.12   34.03
  -1   9 -11  280.15  106.59
  -1  -9 -11  138.33   53.21
  -1  -9 -11  203.88   62.30
  -6   2   8   19.02   27.25
   6  -2  -8   46.34   31.45
   6   2  -8   22.36   12.76
  -6  -2   8   32.30   30.19
  -2   1 -11   10.44   20.52
  -2  -1 -11   11.38   13.23
  -2   1 -11   -5.74   16.39
  -2  -1 -11   15.03   16.09
  -7   0   4    2.81    3.34
  -7   0   4    5.56    4.47
   7   0  -4   15.78   22.39
  -7   0   4    3.19    3.13
  -7   0   4    4.79   13.60
   7  -5  -2  458.33   57.42
   7   5  -2  345.31  114.84
  -7  -5   2  337.92   50.12
  -7  -5   2  318.25   61.28
  -7  -5   2  363.88   27.47
   0   2 -12   47.50   33.98
   0  -2 -12   17.19    8.28
   0  -2 -12   12.83   23.54
  -5  20   2  284.82   55.75
  -5 -20   2  334.53   31.24
   5 -20  -2  387.52   18.52
   5  20  -2  502.94   36.37
  -3 -20  -6  562.45   79.86
   3  20   6  707.11   62.39
   3 -20   6  694.32   73.53
   1  19  -9   52.26   12.54
   1  19  -9  121.77   33.52
   1 -19  -9   69.00   47.94
  -7   1   4  344.93   19.98
  -7   1   4  405.20   33.36
  -7  -1   4  415.08   41.26
   7   1  -4  343.23  123.24
  -7   1   4  326.90   13.28
  -7  -1   4  361.59   20.35
  -7  -1   4  307.76   23.40
  -7   1   4  360.64   15.44
   7  -1  -4  473.32  129.40
   5   9  -9  421.48   57.25
  -5  -9   9  417.63   34.04
   5  -9  -9  430.79   73.96
   1  -5 -12   17.21    9.04
   1   5 -12   28.35   15.08
   1  -5 -12   35.98   20.08
  -3 -24  -3   71.58   28.53
   3  24   3   33.33   13.27
   3 -24   3   68.32   24.61
   4  -2 -11  114.17   39.29
  -4  -2  11  134.18   58.25
   4   2 -11  110.03   44.33
  -3  23  -4   17.20    3.79
   3 -23   4   25.76   11.56
   3  23   4   23.14    8.28
  -3 -23  -4   35.35   16.71
   2 -25  -5  544.53   95.39
   2  25  -5  422.37   26.06
  -2 -25   5  403.87  117.19
  -2   2 -11   89.15   40.59
  -2  -2 -11   84.27   25.51
  -2  -2 -11  106.32   26.57
  -2   2 -11   21.78   16.88
   6 -13  -5   10.23    4.65
  -6 -13   5   12.19    9.88
  -6  13   5   17.40   29.64
  -6  13   5    0.20    5.98
  -7  -3   0  260.10   20.72
   7  -3   0  277.71   38.70
  -7  -3   0  309.62   11.26
  -7   3   0  268.49   81.52
   7   3   0  257.93   57.15
  -7  -3   0  358.45   63.15
   0 -23  -7  562.38   32.18
   0 -23   7  543.53   35.95
   0  23  -7  504.58    9.67
  -3  -4 -10  104.32   26.58
   3   4  10    9.46   14.77
  -3  -4 -10   70.87   24.33
  -3   4 -10  159.76   52.05
  -3   4 -10   76.46   30.50
  -7   2   4 1157.66   61.22
  -7  -2   4 1069.39   58.01
  -7  -2   4  989.74   82.31
  -7   2   4 1050.35   52.12
   7   2  -4 1027.41   68.65
   7  -2  -4 1084.42  102.53
  -7   2   4  974.19   96.46
  -7  -2   4 1031.81   52.68
  -7   2   4 1008.04   35.14
  -6  14  -1    1.26    8.77
   6  14   1   26.22   28.00
   6 -14   1    8.47    7.64
  -6 -14  -1    5.52    4.72
  -7  -5   1   56.03   25.79
  -7   5   1   61.27   31.26
   7   5  -1   87.87   40.26
   7  -5  -1   22.52   22.66
  -7  -5   1   38.40   12.66
  -7  -5   1   65.33   22.07
   6  -3  -8  168.60   59.95
   6   3  -8  195.80   46.62
  -6  -3   8  121.12   10.78
  -6  -3   8  210.56   72.02
  -6   3   8   57.70   30.67
  -5   5  -7    7.58   23.22
  -5   5  -7   27.39   12.09
  -5  -5  -7    7.58    9.87
   5   5   7    7.76   14.23
  -5  -5  -7   20.94   12.65
  -5  -5  -7   20.28   17.43
   5  -5   7    9.76    7.46
   3  17  -9  974.98   89.53
   3 -17  -9  911.18   80.57
   3  17  -9  965.48   89.15
   3  18   7 1521.11   82.46
  -3 -18  -7 1649.31   93.46
  -3  18  -7 1621.92   91.73
   0  -3 -12  211.20   64.26
   0   3 -12  184.57   51.66
   0  -3 -12  159.33   63.14
   1 -28   0   90.42   28.07
  -1 -28   0   31.41   38.17
   1  28   0   52.12   29.88
   2  -4 -12   16.31   20.43
   2   4 -12   11.44    9.39
   2 -25   4 2271.29  142.44
  -2 -25  -4 2176.61  121.35
   2  25   4 2235.17  123.44
   4  23  -3   15.95   13.02
   4 -23  -3    4.96    7.06
  -4 -23   3    9.26    8.77
  -5 -17   6 4006.76  199.34
   5  17  -6 3609.64  233.66
   5 -17  -6 3966.43  189.91
  -6  15   3  249.86   10.97
  -6 -15   3  360.77   25.73
  -6  15   3  353.29   27.75
   6  15  -3  289.26  120.82
   6 -15  -3  277.59   10.82
  -7  -5   3  238.29   25.30
  -7  -5   3  168.00   43.28
  -7  -5   3  189.46   46.33
   7   5  -3  170.27   89.85
   7  -5  -3  251.45   77.05
  -7   5   3  270.08  116.79
   4   3 -11 1193.62   71.31
  -4  -3  11 1351.98   90.94
   4  -3 -11 1386.02   80.38
   3 -14 -10   39.13   17.23
   3 -14 -10   49.13   17.30
   3  14 -10   65.61   23.51
  -6  -8  -4  577.41   50.52
   6   8   4  696.98   64.77
  -6   8  -4  626.65   50.74
   6  -8   4  545.65   12.96
   6  -8   4  579.16   64.46
   5 -20   0   34.73   17.80
   5  20   0   32.61   41.29
   5 -20   0   43.96   13.77
  -5  20   0   18.70   13.32
  -5 -20   0   60.35   35.11
  -2   3 -11   16.42   11.11
  -2   3 -11    9.01   12.51
  -2  -3 -11   14.18   10.44
  -2  -3 -11    1.25   15.94
  -1 -28   1   12.04   17.78
   1 -28  -1   12.41   18.39
   1  28  -1    5.56    6.93
   2  24  -6   59.40   19.14
  -2 -24   6  193.38   53.29
   2 -24  -6   99.61   31.04
   6  11   3  180.30   46.92
   6 -11   3  201.05   25.47
  -6 -11  -3  152.54   61.76
   4 -10   8  139.45   24.82
   4  10   8  203.57   48.22
  -4 -10  -8  196.14   73.99
  -4  10  -8  138.70   58.05
  -4  10  -8  108.73   35.36
   4 -10   8  159.65   28.99
   1  27   3   16.40   13.07
   1 -27   3   55.67   31.43
   7   3  -4 1006.33   47.32
  -7   3   4 1041.09   50.02
  -7   3   4  858.88   68.25
  -7  -3   4  940.08   77.85
  -7   3   4 1063.62   72.45
  -7  -3   4  935.03   76.44
  -7  -3   4 1003.97   31.32
   7  -3  -4 1149.47   85.06
   2 -27  -2  182.45   51.85
  -2 -27   2  181.91   67.48
   2  27  -2  176.24   62.69
  -4 -23  -1  432.90   31.81
[truncated: 671,892 more chars]
