# Supplementary material for: Bridgehead vicinal diallylation of norbornene derivatives and extension to propellane derivatives via ring-closing metathesis
Source: Beilstein J Org Chem. 2016 Aug 22;12:1877–83. doi: 10.3762/bjoc.12.177 (PMC5082723; doi:10.3762/bjoc.12.177)
Supplement: File 2 — Crystallographic information files of compounds 1a (CCDC 1475412), 1b (CCDC 1475453), 2b (CCDC 1475403) and 15 (CCDC 1451438). [file Beilstein_J_Org_Chem-12-1877-s002.zip › 1b-shelxl.cif]

data_shelxl
_audit_creation_date              2016-01-15
_audit_creation_method
;
Olex2 1.2
(compiled 2015.01.26 svn.r3150 for OlexSys, GUI svn.r4998)
;
_publ_contact_author_address      ?
_publ_contact_author_email        ?
_publ_contact_author_name         ''
_publ_contact_author_phone        ?
_publ_section_references
;
Dolomanov, O.V., Bourhis, L.J., Gildea, R.J, Howard, J.A.K. & Puschmann, H.
 (2009), J. Appl. Cryst. 42, 339-341.

Sheldrick, G.M. (2008). Acta Cryst. A64, 112-122.

Sheldrick, G.M. (2015). Acta Cryst. A71, 3-8.
;
_chemical_name_common             ?
_chemical_name_systematic         ?
_chemical_formula_moiety          'C21 H18 O2'
_chemical_formula_sum             'C21 H18 O2'
_chemical_formula_weight          302.35
_chemical_melting_point           ?
loop_
  _atom_type_symbol
  _atom_type_description
  _atom_type_scat_dispersion_real
  _atom_type_scat_dispersion_imag
  _atom_type_scat_source
 'C' 'C' 0.0033 0.0016 'International Tables Vol C Tables 4.2.6.8 and 6.1.1.4'
 'H' 'H' 0.0000 0.0000 'International Tables Vol C Tables 4.2.6.8 and 6.1.1.4'
 'O' 'O' 0.0106 0.0060 'International Tables Vol C Tables 4.2.6.8 and 6.1.1.4'

_shelx_space_group_comment
;
The symmetry employed for this shelxl refinement is uniquely defined
by the following loop, which should always be used as a source of
symmetry information in preference to the above space-group names.
They are only intended as comments.
;
_space_group_crystal_system       'triclinic'
_space_group_IT_number            2
_space_group_name_H-M_alt         'P -1'
_space_group_name_Hall            '-P 1'
loop_
  _space_group_symop_operation_xyz
 'x, y, z'
 '-x, -y, -z'

_cell_length_a                    7.524(3)
_cell_length_b                    8.498(3)
_cell_length_c                    12.116(5)
_cell_angle_alpha                 88.457(13)
_cell_angle_beta                  79.0900(10)
_cell_angle_gamma                 79.868(12)
_cell_volume                      748.8(5)
_cell_formula_units_Z             2
_cell_measurement_reflns_used     2385
_cell_measurement_temperature     150
_cell_measurement_theta_max       29.1
_cell_measurement_theta_min       3.0
_shelx_estimated_absorpt_T_max    ?
_shelx_estimated_absorpt_T_min    ?
_exptl_absorpt_coefficient_mu     0.085
_exptl_absorpt_correction_T_max   0.993
_exptl_absorpt_correction_T_min   0.987
_exptl_absorpt_correction_type    numerical
_exptl_absorpt_process_details    'NUMABS (Rigaku, 1999)'
_exptl_absorpt_special_details    ?
_exptl_crystal_colour             white
_exptl_crystal_colour_primary     white
_exptl_crystal_density_diffrn     1.341
_exptl_crystal_density_meas       ?
_exptl_crystal_density_method     ?
_exptl_crystal_description        irregular
_exptl_crystal_F_000              320
_exptl_crystal_size_max           0.21
_exptl_crystal_size_mid           0.14
_exptl_crystal_size_min           0.12
_exptl_special_details
;
 ?
;
_exptl_transmission_factor_max    ?
_exptl_transmission_factor_min    ?
_diffrn_reflns_av_R_equivalents   0.1192
_diffrn_reflns_av_unetI/netI      0.1107
_diffrn_reflns_Laue_measured_fraction_full 0.996
_diffrn_reflns_Laue_measured_fraction_max 0.996
_diffrn_reflns_limit_h_max        8
_diffrn_reflns_limit_h_min        -8
_diffrn_reflns_limit_k_max        10
_diffrn_reflns_limit_k_min        -10
_diffrn_reflns_limit_l_max        14
_diffrn_reflns_limit_l_min        -14
_diffrn_reflns_number             11371
_diffrn_reflns_point_group_measured_fraction_full 0.996
_diffrn_reflns_point_group_measured_fraction_max 0.996
_diffrn_reflns_theta_full         24.988
_diffrn_reflns_theta_max          24.988
_diffrn_reflns_theta_min          2.995
_diffrn_ambient_temperature       150
_diffrn_detector                  CCD
_diffrn_detector_area_resol_mean  28.5714
_diffrn_measured_fraction_theta_full 0.996
_diffrn_measured_fraction_theta_max 0.996
_diffrn_measurement_details
;
scan:
	Number of images: 360
	           Slice: -110.0000 - 70.0000
	     Image width: 0.5000
	        Exp time: 8.0000
	   Rotation axis: Omega
	           Omega: 0.0000
	           Kappa: 0.0000
	             Phi: -108.0000
	             XTD: 44.9796
	          2theta: -19.9522
scan:
	Number of images: 176
	           Slice: -69.0000 - 19.0000
	     Image width: 0.5000
	        Exp time: 8.0000
	   Rotation axis: Omega
	           Omega: 0.0000
	           Kappa: -72.0000
	             Phi: -180.0000
	             XTD: 44.9796
	          2theta: -19.9522
scan:
	Number of images: 160
	           Slice: -61.0000 - 19.0000
	     Image width: 0.5000
	        Exp time: 8.0000
	   Rotation axis: Omega
	           Omega: 0.0000
	           Kappa: -72.0000
	             Phi: 36.0000
	             XTD: 44.9796
	          2theta: -19.9522
scan:
	Number of images: 117
	           Slice: -73.0000 - -14.5000
	     Image width: 0.5000
	        Exp time: 8.0000
	   Rotation axis: Omega
	           Omega: 0.0000
	           Kappa: -72.0000
	             Phi: -36.0000
	             XTD: 44.9796
	          2theta: -19.9522
scan:
	Number of images: 360
	           Slice: -110.0000 - 70.0000
	     Image width: 0.5000
	        Exp time: 8.0000
	   Rotation axis: Omega
	           Omega: 0.0000
	           Kappa: 0.0000
	             Phi: -36.0000
	             XTD: 44.9796
	          2theta: -19.9522
scan:
	Number of images: 189
	           Slice: -75.5000 - 19.0000
	     Image width: 0.5000
	        Exp time: 8.0000
	   Rotation axis: Omega
	           Omega: 0.0000
	           Kappa: -72.0000
	             Phi: -108.0000
	             XTD: 44.9796
	          2theta: -19.9522
scan:
	Number of images: 205
	           Slice: -58.5000 - 44.0000
	     Image width: 0.5000
	        Exp time: 8.0000
	   Rotation axis: Omega
	           Omega: 0.0000
	           Kappa: 72.0000
	             Phi: 108.0000
	             XTD: 44.9796
	          2theta: -19.9522
scan:
	Number of images: 61
	           Slice: -25.0000 - 5.5000
	     Image width: 0.5000
	        Exp time: 8.0000
	   Rotation axis: Omega
	           Omega: 0.0000
	           Kappa: -72.0000
	             Phi: 108.0000
	             XTD: 44.9796
	          2theta: -19.9522
;
_diffrn_measurement_device
;
AFC12 (Right): Kappa 3 circle
;
_diffrn_measurement_device_type
;
Rigaku Saturn724+ (4x4 bin mode)
;
_diffrn_measurement_method        'profile data from \w-scans'
_diffrn_measurement_specimen_support Fiber
_diffrn_orient_matrix_type        XPlain
_diffrn_orient_matrix_UB_11       0.078517
_diffrn_orient_matrix_UB_12       -0.100864
_diffrn_orient_matrix_UB_13       -0.050533
_diffrn_orient_matrix_UB_21       -0.102240
_diffrn_orient_matrix_UB_22       -0.022277
_diffrn_orient_matrix_UB_23       -0.057809
_diffrn_orient_matrix_UB_31       0.016702
_diffrn_orient_matrix_UB_32       0.061781
_diffrn_orient_matrix_UB_33       -0.054492
_diffrn_radiation_monochromator   Confocal
_diffrn_radiation_type            MoK\a
_diffrn_radiation_wavelength      0.7107
_diffrn_source                    MicroMax003_Mo
_diffrn_source_current            0.6
_diffrn_source_power              0.0
_diffrn_source_voltage            50.0
_diffrn_special_details
;
 ?
;
_reflns_Friedel_coverage          0.000
_reflns_Friedel_fraction_full     .
_reflns_Friedel_fraction_max      .
_reflns_number_gt                 1519
_reflns_number_total              2618
_reflns_shell_number_unique_all   3984
_reflns_special_details
;
 Reflections were merged by SHELXL according to the crystal
 class for the calculation of statistics and refinement.
 
 _reflns_Friedel_fraction is defined as the number of unique
 Friedel pairs measured divided by the number that would be
 possible theoretically, ignoring centric projections and
 systematic absences.
;
_reflns_threshold_expression      'I > 2\s(I)'
_computing_cell_refinement
;
CrystalClear-SM Expert 2.1 b28 (Rigaku, 2013)
;
_computing_data_collection
;
CrystalClear-SM Expert 2.1 b28 (Rigaku, 2013)
;
_computing_data_reduction
;
CrystalClear-SM Expert 2.1 b28 (Rigaku, 2013)
;
_computing_molecular_graphics     'Olex2 (Dolomanov et al., 2009)'
_computing_publication_material   'Olex2 (Dolomanov et al., 2009)'
_computing_structure_refinement   'ShelXL (Sheldrick, 2008)'
_computing_structure_solution     'ShelXT (Sheldrick, 2015)'
_refine_diff_density_max          0.203
_refine_diff_density_min          -0.242
_refine_diff_density_rms          0.056
_refine_ls_extinction_coef        .
_refine_ls_extinction_method      none
_refine_ls_goodness_of_fit_ref    0.840
_refine_ls_hydrogen_treatment     constr
_refine_ls_matrix_type            full
_refine_ls_number_parameters      208
_refine_ls_number_reflns          2618
_refine_ls_number_restraints      0
_refine_ls_R_factor_all           0.0680
_refine_ls_R_factor_gt            0.0429
_refine_ls_restrained_S_all       0.840
_refine_ls_shift/su_max           0.000
_refine_ls_shift/su_mean          0.000
_refine_ls_structure_factor_coef  Fsqd
_refine_ls_weighting_details
'w=1/[\s^2^(Fo^2^)+(0.0271P)^2^] where P=(Fo^2^+2Fc^2^)/3'
_refine_ls_weighting_scheme       calc
_refine_ls_wR_factor_gt           0.0905
_refine_ls_wR_factor_ref          0.1026
_refine_special_details           ?
_olex2_refinement_description
;
1. Fixed Uiso
 At 1.2 times of:
  All C(H) groups, All C(H,H) groups
2.a Ternary CH refined with riding coordinates:
 C007(H007), C00B(H00B)
2.b Secondary CH2 refined with riding coordinates:
 C00H(H00D,H00G), C00I(H00H,H00I), C00L(H00L,H00M), C00N(H00O,H00P)
2.c Aromatic/amide H refined with riding coordinates:
 C006(H006), C00A(H00A), C00C(H00C), C00E(H00E), C00F(H00F), C00J(H00J),
 C00K(H00K), C00M(H00N)
;
_atom_sites_solution_hydrogens    geom
_atom_sites_solution_primary      direct
_atom_sites_solution_secondary    ?
loop_
  _atom_site_label
  _atom_site_type_symbol
  _atom_site_fract_x
  _atom_site_fract_y
  _atom_site_fract_z
  _atom_site_U_iso_or_equiv
  _atom_site_adp_type
  _atom_site_occupancy
  _atom_site_site_symmetry_order
  _atom_site_calc_flag
  _atom_site_refinement_flags_posn
  _atom_site_refinement_flags_adp
  _atom_site_refinement_flags_occupancy
  _atom_site_disorder_assembly
  _atom_site_disorder_group
 O001 O 0.1059(2) 0.17740(15) 0.15033(13) 0.0323(4) Uani 1 1 d . . . . .
 O002 O 0.5052(2) 0.54425(15) 0.30926(13) 0.0365(4) Uani 1 1 d . . . . .
 C003 C 0.2328(3) 0.5318(2) 0.24378(16) 0.0196(5) Uani 1 1 d . . . . .
 C004 C 0.1286(3) 0.4367(2) 0.20215(17) 0.0199(5) Uani 1 1 d . . . . .
 C005 C 0.1750(3) 0.2595(2) 0.20671(18) 0.0207(5) Uani 1 1 d . . . . .
 C006 C 0.1886(3) 0.6986(2) 0.23513(17) 0.0240(5) Uani 1 1 d . . . . .
 H006 H 0.2585 0.7633 0.2623 0.029 Uiso 1 1 calc R . . . .
 C007 C 0.4511(3) 0.0501(2) 0.21031(17) 0.0198(5) Uani 1 1 d . . . . .
 H007 H 0.4072 -0.0093 0.1558 0.024 Uiso 1 1 calc R . . . .
 C008 C 0.3014(3) 0.1783(2) 0.28339(16) 0.0182(5) Uani 1 1 d . . . . .
 C009 C 0.3944(3) 0.4613(2) 0.29309(17) 0.0220(5) Uani 1 1 d . . . . .
 C00A C 0.6623(3) 0.0414(2) 0.32536(17) 0.0231(5) Uani 1 1 d . . . . .
 H00A H 0.7425 0.0105 0.3748 0.028 Uiso 1 1 calc R . . . .
 C00B C 0.6233(3) 0.2060(2) 0.27383(17) 0.0213(5) Uani 1 1 d . . . . .
 H00B H 0.7181 0.2724 0.2711 0.026 Uiso 1 1 calc R . . . .
 C00C C 0.5616(3) -0.0500(2) 0.28725(17) 0.0234(5) Uani 1 1 d . . . . .
 H00C H 0.5592 -0.1569 0.3047 0.028 Uiso 1 1 calc R . . . .
 C00D C 0.5892(3) 0.1565(2) 0.16097(17) 0.0195(5) Uani 1 1 d . . . . .
 C00E C -0.0181(3) 0.5065(2) 0.15183(18) 0.0265(6) Uani 1 1 d . . . . .
 H00E H -0.0866 0.4427 0.1224 0.032 Uiso 1 1 calc R . . . .
 C00F C 0.0422(3) 0.7669(2) 0.18666(18) 0.0276(6) Uani 1 1 d . . . . .
 H00F H 0.0133 0.8775 0.1815 0.033 Uiso 1 1 calc R . . . .
 C00G C 0.4205(3) 0.2859(2) 0.32923(17) 0.0190(5) Uani 1 1 d . . . . .
 C00H C 0.5766(3) 0.2616(2) 0.05986(18) 0.0280(6) Uani 1 1 d . . . . .
 H00D H 0.6064 0.3678 0.0626 0.034 Uiso 1 1 calc R . . . .
 H00G H 0.4808 0.2533 0.0179 0.034 Uiso 1 1 calc R . . . .
 C00I C 0.1738(3) 0.1050(2) 0.38020(17) 0.0256(6) Uani 1 1 d . . . . .
 H00H H 0.0811 0.0630 0.3498 0.031 Uiso 1 1 calc R . . . .
 H00I H 0.2458 0.0171 0.4137 0.031 Uiso 1 1 calc R . . . .
 C00J C -0.0612(3) 0.6718(2) 0.14594(19) 0.0301(6) Uani 1 1 d . . . . .
 H00J H -0.1608 0.7186 0.1142 0.036 Uiso 1 1 calc R . . . .
 C00K C 0.1836(3) 0.3169(2) 0.50783(19) 0.0299(6) Uani 1 1 d . . . . .
 H00K H 0.1319 0.3937 0.5633 0.036 Uiso 1 1 calc R . . . .
 C00L C 0.7310(3) 0.1195(2) 0.05741(17) 0.0284(6) Uani 1 1 d . . . . .
 H00L H 0.7277 0.0265 0.0136 0.034 Uiso 1 1 calc R . . . .
 H00M H 0.8532 0.1409 0.0582 0.034 Uiso 1 1 calc R . . . .
 C00M C 0.0815(3) 0.2285(2) 0.46887(18) 0.0291(6) Uani 1 1 d . . . . .
 H00N H -0.0446 0.2421 0.4956 0.035 Uiso 1 1 calc R . . . .
 C00N C 0.3871(3) 0.2897(2) 0.45960(17) 0.0266(6) Uani 1 1 d . . . . .
 H00O H 0.4458 0.1891 0.4869 0.032 Uiso 1 1 calc R . . . .
 H00P H 0.4415 0.3746 0.4844 0.032 Uiso 1 1 calc R . . . .

loop_
  _atom_site_aniso_label
  _atom_site_aniso_U_11
  _atom_site_aniso_U_22
  _atom_site_aniso_U_33
  _atom_site_aniso_U_23
  _atom_site_aniso_U_13
  _atom_site_aniso_U_12
 O001 0.0347(10) 0.0264(8) 0.0393(11) -0.0054(7) -0.0152(8) -0.0051(7)
 O002 0.0420(10) 0.0257(8) 0.0483(12) 0.0013(7) -0.0176(9) -0.0138(8)
 C003 0.0222(12) 0.0183(11) 0.0148(12) -0.0005(9) 0.0034(10) -0.0018(9)
 C004 0.0196(12) 0.0222(11) 0.0153(12) 0.0006(9) 0.0025(10) -0.0031(9)
 C005 0.0185(12) 0.0242(11) 0.0186(12) -0.0032(9) 0.0033(10) -0.0081(9)
 C006 0.0270(13) 0.0212(11) 0.0204(13) -0.0002(9) 0.0052(11) -0.0057(10)
 C007 0.0219(12) 0.0202(10) 0.0165(12) -0.0027(9) -0.0010(10) -0.0040(9)
 C008 0.0205(12) 0.0195(10) 0.0136(12) 0.0007(9) 0.0014(10) -0.0059(9)
 C009 0.0276(13) 0.0213(11) 0.0173(13) -0.0040(9) -0.0007(10) -0.0075(10)
 C00A 0.0218(12) 0.0276(11) 0.0173(13) 0.0015(9) -0.0019(10) 0.0006(10)
 C00B 0.0197(12) 0.0249(11) 0.0197(13) -0.0009(9) -0.0016(10) -0.0071(9)
 C00C 0.0266(13) 0.0195(10) 0.0207(13) -0.0019(9) 0.0031(11) -0.0027(10)
 C00D 0.0181(12) 0.0239(11) 0.0161(12) 0.0005(9) -0.0011(10) -0.0044(9)
 C00E 0.0254(13) 0.0315(13) 0.0221(13) -0.0022(10) -0.0009(11) -0.0071(10)
 C00F 0.0324(14) 0.0207(11) 0.0238(14) 0.0027(10) 0.0051(11) -0.0004(10)
 C00G 0.0238(12) 0.0189(10) 0.0145(12) 0.0007(9) -0.0051(10) -0.0033(9)
 C00H 0.0317(14) 0.0323(12) 0.0194(13) 0.0030(10) -0.0010(11) -0.0085(11)
 C00I 0.0267(13) 0.0228(11) 0.0250(14) 0.0029(10) 0.0034(11) -0.0075(10)
 C00J 0.0294(14) 0.0292(13) 0.0280(14) 0.0051(10) -0.0039(12) 0.0032(11)
 C00K 0.0381(15) 0.0271(12) 0.0185(13) -0.0036(10) 0.0073(11) -0.0020(11)
 C00L 0.0256(13) 0.0391(13) 0.0182(13) -0.0028(10) 0.0028(11) -0.0063(10)
 C00M 0.0288(14) 0.0291(12) 0.0227(14) 0.0012(10) 0.0088(11) -0.0018(10)
 C00N 0.0359(14) 0.0253(11) 0.0177(13) -0.0016(9) -0.0024(11) -0.0059(10)

_geom_special_details
;
 All esds (except the esd in the dihedral angle between two l.s. planes)
 are estimated using the full covariance matrix.  The cell esds are taken
 into account individually in the estimation of esds in distances, angles
 and torsion angles; correlations between esds in cell parameters are only
 used when they are defined by crystal symmetry.  An approximate (isotropic)
 treatment of cell esds is used for estimating esds involving l.s. planes.
;
loop_
  _geom_bond_atom_site_label_1
  _geom_bond_atom_site_label_2
  _geom_bond_distance
  _geom_bond_site_symmetry_2
  _geom_bond_publ_flag
 O001 C005 1.229(2) . ?
 O002 C009 1.227(2) . ?
 C003 C004 1.385(3) . ?
 C003 C006 1.403(3) . ?
 C003 C009 1.481(3) . ?
 C004 C005 1.486(3) . ?
 C004 C00E 1.395(3) . ?
 C005 C008 1.521(3) . ?
 C006 H006 0.9300 . ?
 C006 C00F 1.377(3) . ?
 C007 H007 0.9800 . ?
 C007 C008 1.575(3) . ?
 C007 C00C 1.512(3) . ?
 C007 C00D 1.524(3) . ?
 C008 C00G 1.566(3) . ?
 C008 C00I 1.559(2) . ?
 C009 C00G 1.532(3) . ?
 C00A H00A 0.9300 . ?
 C00A C00B 1.520(3) . ?
 C00A C00C 1.322(3) . ?
 C00B H00B 0.9800 . ?
 C00B C00D 1.521(3) . ?
 C00B C00G 1.585(3) . ?
 C00C H00C 0.9300 . ?
 C00D C00H 1.504(3) . ?
 C00D C00L 1.486(3) . ?
 C00E H00E 0.9300 . ?
 C00E C00J 1.388(3) . ?
 C00F H00F 0.9300 . ?
 C00F C00J 1.375(3) . ?
 C00G C00N 1.552(3) . ?
 C00H H00D 0.9700 . ?
 C00H H00G 0.9700 . ?
 C00H C00L 1.518(3) . ?
 C00I H00H 0.9700 . ?
 C00I H00I 0.9700 . ?
 C00I C00M 1.503(3) . ?
 C00J H00J 0.9300 . ?
 C00K H00K 0.9300 . ?
 C00K C00M 1.318(3) . ?
 C00K C00N 1.511(3) . ?
 C00L H00L 0.9700 . ?
 C00L H00M 0.9700 . ?
 C00M H00N 0.9300 . ?
 C00N H00O 0.9700 . ?
 C00N H00P 0.9700 . ?

loop_
  _geom_angle_atom_site_label_1
  _geom_angle_atom_site_label_2
  _geom_angle_atom_site_label_3
  _geom_angle
  _geom_angle_site_symmetry_1
  _geom_angle_site_symmetry_3
  _geom_angle_publ_flag
 C004 C003 C006 119.2(2) . . ?
 C004 C003 C009 121.46(17) . . ?
 C006 C003 C009 119.26(19) . . ?
 C003 C004 C005 120.70(19) . . ?
 C003 C004 C00E 120.12(17) . . ?
 C00E C004 C005 119.15(19) . . ?
 O001 C005 C004 119.6(2) . . ?
 O001 C005 C008 119.47(17) . . ?
 C004 C005 C008 120.90(18) . . ?
 C003 C006 H006 119.8 . . ?
 C00F C006 C003 120.4(2) . . ?
 C00F C006 H006 119.8 . . ?
 C008 C007 H007 115.8 . . ?
 C00C C007 H007 115.8 . . ?
 C00C C007 C008 108.66(16) . . ?
 C00C C007 C00D 99.01(16) . . ?
 C00D C007 H007 115.8 . . ?
 C00D C007 C008 99.33(14) . . ?
 C005 C008 C007 107.22(16) . . ?
 C005 C008 C00G 116.21(15) . . ?
 C005 C008 C00I 105.24(16) . . ?
 C00G C008 C007 102.61(15) . . ?
 C00I C008 C007 113.76(15) . . ?
 C00I C008 C00G 111.99(17) . . ?
 O002 C009 C003 120.37(17) . . ?
 O002 C009 C00G 119.23(19) . . ?
 C003 C009 C00G 120.34(17) . . ?
 C00B C00A H00A 126.1 . . ?
 C00C C00A H00A 126.1 . . ?
 C00C C00A C00B 107.72(19) . . ?
 C00A C00B H00B 116.1 . . ?
 C00A C00B C00D 99.00(15) . . ?
 C00A C00B C00G 107.50(15) . . ?
 C00D C00B H00B 116.1 . . ?
 C00D C00B C00G 99.55(16) . . ?
 C00G C00B H00B 116.1 . . ?
 C007 C00C H00C 126.1 . . ?
 C00A C00C C007 107.89(18) . . ?
 C00A C00C H00C 126.1 . . ?
 C00B C00D C007 95.27(16) . . ?
 C00H C00D C007 125.01(18) . . ?
 C00H C00D C00B 126.36(17) . . ?
 C00L C00D C007 124.83(17) . . ?
 C00L C00D C00B 125.74(18) . . ?
 C00L C00D C00H 61.03(13) . . ?
 C004 C00E H00E 120.2 . . ?
 C00J C00E C004 119.6(2) . . ?
 C00J C00E H00E 120.2 . . ?
 C006 C00F H00F 120.0 . . ?
 C00J C00F C006 120.06(19) . . ?
 C00J C00F H00F 120.0 . . ?
 C008 C00G C00B 102.37(15) . . ?
 C009 C00G C008 116.31(17) . . ?
 C009 C00G C00B 107.14(15) . . ?
 C009 C00G C00N 105.53(15) . . ?
 C00N C00G C008 112.42(15) . . ?
 C00N C00G C00B 113.18(17) . . ?
 C00D C00H H00D 117.9 . . ?
 C00D C00H H00G 117.9 . . ?
 C00D C00H C00L 58.90(13) . . ?
 H00D C00H H00G 115.0 . . ?
 C00L C00H H00D 117.9 . . ?
 C00L C00H H00G 117.9 . . ?
 C008 C00I H00H 109.4 . . ?
 C008 C00I H00I 109.4 . . ?
 H00H C00I H00I 108.0 . . ?
 C00M C00I C008 110.95(16) . . ?
 C00M C00I H00H 109.4 . . ?
 C00M C00I H00I 109.4 . . ?
 C00E C00J H00J 119.7 . . ?
 C00F C00J C00E 120.6(2) . . ?
 C00F C00J H00J 119.7 . . ?
 C00M C00K H00K 121.0 . . ?
 C00M C00K C00N 118.01(19) . . ?
 C00N C00K H00K 121.0 . . ?
 C00D C00L C00H 60.07(13) . . ?
 C00D C00L H00L 117.8 . . ?
 C00D C00L H00M 117.8 . . ?
 C00H C00L H00L 117.8 . . ?
 C00H C00L H00M 117.8 . . ?
 H00L C00L H00M 114.9 . . ?
 C00I C00M H00N 120.8 . . ?
 C00K C00M C00I 118.4(2) . . ?
 C00K C00M H00N 120.8 . . ?
 C00G C00N H00O 109.6 . . ?
 C00G C00N H00P 109.6 . . ?
 C00K C00N C00G 110.49(19) . . ?
 C00K C00N H00O 109.6 . . ?
 C00K C00N H00P 109.6 . . ?
 H00O C00N H00P 108.1 . . ?

loop_
  _geom_torsion_atom_site_label_1
  _geom_torsion_atom_site_label_2
  _geom_torsion_atom_site_label_3
  _geom_torsion_atom_site_label_4
  _geom_torsion
  _geom_torsion_site_symmetry_1
  _geom_torsion_site_symmetry_2
  _geom_torsion_site_symmetry_3
  _geom_torsion_site_symmetry_4
  _geom_torsion_publ_flag
 O001 C005 C008 C007 51.5(2) . . . . ?
 O001 C005 C008 C00G 165.59(17) . . . . ?
 O001 C005 C008 C00I -69.9(2) . . . . ?
 O002 C009 C00G C008 -167.22(17) . . . . ?
 O002 C009 C00G C00B -53.5(2) . . . . ?
 O002 C009 C00G C00N 67.4(2) . . . . ?
 C003 C004 C005 O001 -165.52(18) . . . . ?
 C003 C004 C005 C008 16.7(3) . . . . ?
 C003 C004 C00E C00J -1.4(3) . . . . ?
 C003 C006 C00F C00J -0.3(3) . . . . ?
 C003 C009 C00G C008 15.4(3) . . . . ?
 C003 C009 C00G C00B 129.19(19) . . . . ?
 C003 C009 C00G C00N -109.9(2) . . . . ?
 C004 C003 C006 C00F 0.5(3) . . . . ?
 C004 C003 C009 O002 165.76(18) . . . . ?
 C004 C003 C009 C00G -16.9(3) . . . . ?
 C004 C005 C008 C007 -130.66(17) . . . . ?
 C004 C005 C008 C00G -16.6(3) . . . . ?
 C004 C005 C008 C00I 107.90(19) . . . . ?
 C004 C00E C00J C00F 1.6(3) . . . . ?
 C005 C004 C00E C00J -179.23(18) . . . . ?
 C005 C008 C00G C009 0.8(2) . . . . ?
 C005 C008 C00G C00B -115.59(18) . . . . ?
 C005 C008 C00G C00N 122.65(18) . . . . ?
 C005 C008 C00I C00M -82.6(2) . . . . ?
 C006 C003 C004 C005 178.12(17) . . . . ?
 C006 C003 C004 C00E 0.3(3) . . . . ?
 C006 C003 C009 O002 -11.8(3) . . . . ?
 C006 C003 C009 C00G 165.53(18) . . . . ?
 C006 C00F C00J C00E -0.8(3) . . . . ?
 C007 C008 C00G C009 117.47(17) . . . . ?
 C007 C008 C00G C00B 1.04(18) . . . . ?
 C007 C008 C00G C00N -120.72(17) . . . . ?
 C007 C008 C00I C00M 160.28(18) . . . . ?
 C007 C00D C00H C00L -114.2(2) . . . . ?
 C007 C00D C00L C00H 114.4(2) . . . . ?
 C008 C007 C00C C00A -69.5(2) . . . . ?
 C008 C007 C00D C00B 59.85(17) . . . . ?
 C008 C007 C00D C00H -82.5(2) . . . . ?
 C008 C007 C00D C00L -158.99(19) . . . . ?
 C008 C00G C00N C00K -46.7(2) . . . . ?
 C008 C00I C00M C00K -48.8(3) . . . . ?
 C009 C003 C004 C005 0.6(3) . . . . ?
 C009 C003 C004 C00E -177.24(18) . . . . ?
 C009 C003 C006 C00F 178.12(18) . . . . ?
 C009 C00G C00N C00K 81.10(19) . . . . ?
 C00A C00B C00D C007 50.50(16) . . . . ?
 C00A C00B C00D C00H -167.93(18) . . . . ?
 C00A C00B C00D C00L -90.1(2) . . . . ?
 C00A C00B C00G C008 -67.04(19) . . . . ?
 C00A C00B C00G C009 170.10(17) . . . . ?
 C00A C00B C00G C00N 54.2(2) . . . . ?
 C00B C00A C00C C007 -0.6(2) . . . . ?
 C00B C00D C00H C00L 114.9(2) . . . . ?
 C00B C00D C00L C00H -115.9(2) . . . . ?
 C00B C00G C00N C00K -162.04(15) . . . . ?
 C00C C007 C008 C005 -171.53(16) . . . . ?
 C00C C007 C008 C00G 65.56(18) . . . . ?
 C00C C007 C008 C00I -55.6(2) . . . . ?
 C00C C007 C00D C00B -50.90(17) . . . . ?
 C00C C007 C00D C00H 166.77(18) . . . . ?
 C00C C007 C00D C00L 90.3(2) . . . . ?
 C00C C00A C00B C00D -32.8(2) . . . . ?
 C00C C00A C00B C00G 70.3(2) . . . . ?
 C00D C007 C008 C005 85.59(17) . . . . ?
 C00D C007 C008 C00G -37.32(18) . . . . ?
 C00D C007 C008 C00I -158.50(17) . . . . ?
 C00D C007 C00C C00A 33.6(2) . . . . ?
 C00D C00B C00G C008 35.64(17) . . . . ?
 C00D C00B C00G C009 -87.22(18) . . . . ?
 C00D C00B C00G C00N 156.88(15) . . . . ?
 C00E C004 C005 O001 12.3(3) . . . . ?
 C00E C004 C005 C008 -165.47(18) . . . . ?
 C00G C008 C00I C00M 44.5(2) . . . . ?
 C00G C00B C00D C007 -59.10(16) . . . . ?
 C00G C00B C00D C00H 82.5(2) . . . . ?
 C00G C00B C00D C00L 160.27(17) . . . . ?
 C00I C008 C00G C009 -120.14(18) . . . . ?
 C00I C008 C00G C00B 123.43(16) . . . . ?
 C00I C008 C00G C00N 1.7(2) . . . . ?
 C00M C00K C00N C00G 48.4(3) . . . . ?
 C00N C00K C00M C00I 0.7(3) . . . . ?

_shelx_SHELXL_version_number      '2014/7'
_iucr_refine_instructions_details
;

    shelxl.res created by SHELXL-2014/7

TITL shelxl_a.res in P-1
REM Old TITL shelxl in P-1 #2
REM SHELXT solution in P-1
REM R1 0.287, Rweak 0.021, Alpha 0.034, Orientation as input
REM Formula found by SHELXT: C21 O2
CELL 0.7107 7.524 8.498 12.116 88.457 79.09 79.868
ZERR 2 0.003 0.003 0.005 0.013 0.001 0.012
LATT 1
SFAC C H O
UNIT 42 36 4
 
L.S. 5
PLAN  20
BOND $H
LIST 6
MORE -1
CONF
fmap 2
acta
OMIT -3 50
OMIT 2 -5 5
REM <olex2.extras>
REM <HklSrc "%.\\shelxl.hkl">
REM </olex2.extras>
 
WGHT    0.027100
FVAR       0.95548
O001  3    0.105923    0.177396    0.150328    11.00000    0.03474    0.02637 =
         0.03930   -0.00539   -0.01517   -0.00511
O002  3    0.505179    0.544247    0.309264    11.00000    0.04201    0.02574 =
         0.04831    0.00130   -0.01759   -0.01383
C003  1    0.232838    0.531825    0.243777    11.00000    0.02217    0.01833 =
         0.01480   -0.00052    0.00342   -0.00177
C004  1    0.128555    0.436670    0.202151    11.00000    0.01961    0.02222 =
         0.01530    0.00064    0.00255   -0.00312
C005  1    0.174968    0.259537    0.206712    11.00000    0.01853    0.02417 =
         0.01863   -0.00321    0.00326   -0.00806
C006  1    0.188552    0.698589    0.235129    11.00000    0.02705    0.02119 =
         0.02039   -0.00016    0.00524   -0.00575
AFIX  43
H006  2    0.258469    0.763331    0.262296    11.00000   -1.20000
AFIX   0
C007  1    0.451108    0.050139    0.210309    11.00000    0.02194    0.02020 =
         0.01649   -0.00270   -0.00102   -0.00403
AFIX  13
H007  2    0.407198   -0.009286    0.155755    11.00000   -1.20000
AFIX   0
C008  1    0.301421    0.178312    0.283392    11.00000    0.02048    0.01955 =
         0.01365    0.00073    0.00143   -0.00587
C009  1    0.394400    0.461341    0.293085    11.00000    0.02756    0.02127 =
         0.01726   -0.00404   -0.00072   -0.00751
C00A  1    0.662251    0.041415    0.325358    11.00000    0.02183    0.02761 =
         0.01730    0.00149   -0.00187    0.00063
AFIX  43
H00A  2    0.742471    0.010533    0.374812    11.00000   -1.20000
AFIX   0
C00B  1    0.623320    0.205967    0.273831    11.00000    0.01972    0.02486 =
         0.01972   -0.00090   -0.00161   -0.00707
AFIX  13
H00B  2    0.718100    0.272438    0.271057    11.00000   -1.20000
AFIX   0
C00C  1    0.561586   -0.049995    0.287254    11.00000    0.02657    0.01950 =
         0.02070   -0.00194    0.00313   -0.00271
AFIX  43
H00C  2    0.559177   -0.156936    0.304699    11.00000   -1.20000
AFIX   0
C00D  1    0.589221    0.156541    0.160972    11.00000    0.01811    0.02388 =
         0.01606    0.00053   -0.00112   -0.00436
C00E  1   -0.018116    0.506499    0.151829    11.00000    0.02545    0.03150 =
         0.02209   -0.00224   -0.00091   -0.00710
AFIX  43
H00E  2   -0.086608    0.442685    0.122416    11.00000   -1.20000
AFIX   0
C00F  1    0.042208    0.766932    0.186664    11.00000    0.03242    0.02068 =
         0.02382    0.00271    0.00510   -0.00039
AFIX  43
H00F  2    0.013272    0.877543    0.181474    11.00000   -1.20000
AFIX   0
C00G  1    0.420546    0.285904    0.329232    11.00000    0.02378    0.01894 =
         0.01454    0.00075   -0.00511   -0.00328
C00H  1    0.576583    0.261617    0.059864    11.00000    0.03168    0.03229 =
         0.01943    0.00301   -0.00102   -0.00853
AFIX  23
H00D  2    0.606442    0.367762    0.062581    11.00000   -1.20000
H00G  2    0.480848    0.253273    0.017901    11.00000   -1.20000
AFIX   0
C00I  1    0.173776    0.105008    0.380200    11.00000    0.02666    0.02277 =
         0.02501    0.00293    0.00337   -0.00751
AFIX  23
H00H  2    0.081127    0.063005    0.349794    11.00000   -1.20000
H00I  2    0.245837    0.017149    0.413715    11.00000   -1.20000
AFIX   0
C00J  1   -0.061178    0.671797    0.145936    11.00000    0.02937    0.02918 =
         0.02795    0.00508   -0.00395    0.00324
AFIX  43
H00J  2   -0.160842    0.718613    0.114158    11.00000   -1.20000
AFIX   0
C00K  1    0.183589    0.316862    0.507828    11.00000    0.03808    0.02707 =
         0.01852   -0.00363    0.00729   -0.00202
AFIX  43
H00K  2    0.131935    0.393682    0.563333    11.00000   -1.20000
AFIX   0
C00L  1    0.731025    0.119458    0.057405    11.00000    0.02560    0.03911 =
         0.01818   -0.00284    0.00279   -0.00633
AFIX  23
H00L  2    0.727705    0.026513    0.013586    11.00000   -1.20000
H00M  2    0.853201    0.140912    0.058230    11.00000   -1.20000
AFIX   0
C00M  1    0.081505    0.228463    0.468871    11.00000    0.02881    0.02909 =
         0.02270    0.00123    0.00881   -0.00178
AFIX  43
H00N  2   -0.044552    0.242130    0.495590    11.00000   -1.20000
AFIX   0
C00N  1    0.387145    0.289667    0.459602    11.00000    0.03594    0.02529 =
         0.01770   -0.00161   -0.00243   -0.00586
AFIX  23
H00O  2    0.445809    0.189147    0.486858    11.00000   -1.20000
H00P  2    0.441512    0.374635    0.484380    11.00000   -1.20000
AFIX   0
HKLF 4
 
REM  shelxl_a.res in P-1
REM R1 =  0.0429 for    1519 Fo > 4sig(Fo)  and  0.0680 for all    2618 data
REM    208 parameters refined using      0 restraints
 
END  
     
WGHT      0.0271      0.0000 

REM Highest difference peak  0.203,  deepest hole -0.242,  1-sigma level  0.056
Q1    1  -0.0280  0.2396  0.1160  11.00000  0.05    0.20
Q2    1   0.6924  0.2804  0.3106  11.00000  0.05    0.20
Q3    1   0.3413  0.2495  0.3145  11.00000  0.05    0.20
Q4    1   0.2015  0.0675  0.1265  11.00000  0.05    0.19
Q5    1   0.0077  0.0845  0.1238  11.00000  0.05    0.19
Q6    1   0.0723  0.2458  0.0803  11.00000  0.05    0.19
Q7    1   0.1421  0.0166  0.1821  11.00000  0.05    0.19
Q8    1   0.4836  0.2166 -0.0046  11.00000  0.05    0.19
Q9    1   0.1696  0.0307  0.1627  11.00000  0.05    0.18
Q10   1   0.4363  0.6683  0.3270  11.00000  0.05    0.18
Q11   1   0.1437  0.3647  0.2547  11.00000  0.05    0.18
Q12   1   0.5684  0.6232  0.3786  11.00000  0.05    0.17
Q13   1   0.3664  0.1226  0.2441  11.00000  0.05    0.17
Q14   1  -0.0209  0.5429  0.5988  11.00000  0.05    0.17
Q15   1  -0.1298  0.2903  0.4243  11.00000  0.05    0.17
Q16   1   0.2417  0.1564  0.3219  11.00000  0.05    0.16
Q17   1   0.1756  0.8909  0.3370  11.00000  0.05    0.16
Q18   1   0.2669  0.4946  0.2972  11.00000  0.05    0.16
Q19   1   0.2273  0.5960  0.2195  11.00000  0.05    0.16
Q20   1   0.9269 -0.0708 -0.0263  11.00000  0.05    0.16

REM The information below was added by Olex2.
REM
REM R1 = 0.0429 for 1519 Fo > 4sig(Fo) and 0.0680 for all 15221 data
REM n/a parameters refined using n/a restraints
REM Highest difference peak 0.20, deepest hole -0.24
REM Mean Shift 0, Max Shift 0.000.

REM +++ Tabular Listing of Refinement Information +++
REM R1_all = 0.0680
REM R1_gt = 0.0429
REM wR_ref = 0.1026
REM GOOF = 0.840
REM Shift_max = 0.000
REM Shift_mean = 0
REM Reflections_all = 15221
REM Reflections_gt = 1519
REM Parameters = n/a
REM Hole = -0.24
REM Peak = 0.20
REM Flack = n/a

;
_olex2_submission_special_instructions 'No special instructions were received'
loop_
  _refln_index_h
  _refln_index_k
  _refln_index_l
  _refln_F_squared_meas
  _refln_F_squared_sigma
 1 0 1 460.6 22
 -1 -1 0 2056.35 75.6
 1 1 0 1737.13 66.72
 0 0 -2 5329.7 56.43
 1 0 -1 3556.88 127.35
 1 0 -1 3592.23 38.64
 -1 -1 -1 3332.45 120.25
 -1 -1 -1 3990.53 50.12
 -1 -1 1 1556.16 61.69
 1 1 -1 1354.96 54.79
 -1 -1 1 1604.91 59.49
 1 -1 0 13.36 5.79
 -1 1 0 14.3 2.45
 1 -1 0 14.26 2.8
 1 -1 1 2708.79 100.02
 -1 1 -1 2177.4 75.45
 0 -1 2 16.49 8.72
 0 1 -2 14.99 5.61
 0 1 2 144.01 11.04
 0 -1 -2 185.92 14.13
 0 -1 -2 180.24 13.4
 0 -1 -2 195.37 14.91
 -1 -1 -2 226.4 16.56
 -1 -1 -2 319.4 19.81
 1 1 2 306.69 18.98
 -1 1 1 1478.28 60.4
 -1 1 1 1376.32 53.24
 1 -1 -1 1971.94 74.51
 1 -1 -1 1462.08 55.9
 1 -1 -1 2084.39 80.8
 1 0 -2 73.93 7.47
 1 0 -2 82.26 10.57
 -1 0 2 77.25 10.87
 -1 0 2 82.8 8.65
 0 -2 0 679.73 31.3
 0 2 0 735.14 29.78
 0 -2 0 754.02 31.48
 0 2 0 536.74 24.07
 0 2 0 737.67 30.98
 0 -2 0 785.26 32
 0 0 -3 659.98 34.43
 0 0 3 462.43 27.23
 0 0 3 817.66 39.84
 0 0 3 596.64 30.93
 0 0 3 727.72 37.25
 0 -2 1 1637 60.58
 0 2 -1 1855.02 68.68
 0 -2 1 1513.25 62.77
 0 2 -1 1505.72 56.18
 0 -2 1 1908.75 70.15
 0 2 -1 2035.81 74.4
 -1 -1 2 7.03 11.57
 -1 -1 2 4.86 8.96
 1 1 -2 4.98 3.83
 -1 -1 2 3.62 2.3
 -1 -1 2 4.13 3.19
 1 1 -2 5 3.6
 -1 -1 2 3.48 7.46
 0 2 1 1765.51 68
 0 -2 -1 1688.72 65.28
 0 -2 -1 1883.57 69.63
 0 2 1 1600.44 60.29
 0 2 1 2132.08 79.36
 0 2 1 1432.53 57.26
 0 -2 -1 1917.5 71.9
 -1 -2 0 188.14 15.58
 1 2 0 199.66 15.71
 1 2 0 125.73 11.91
 -1 -2 0 121.76 11.11
 -1 -2 0 123.89 11.96
 1 2 0 121.23 11.56
 -1 -2 0 197.87 15.02
 -1 -2 -1 351.57 21.32
 1 2 1 372.31 22.5
 -1 -2 -1 381.23 23.96
 1 2 1 391.17 23.81
 -1 -2 -1 554.57 29.16
 -1 -2 -1 562.72 28.54
 1 2 1 559.41 29.68
 1 2 1 445.6 17.89
 2 0 1 693.08 35.22
 -2 0 -1 1074.24 48.64
 -2 0 -1 936.29 44.84
 2 0 1 817.07 31.64
 2 0 1 1030.89 45.78
 2 0 1 1106.43 51.01
 -2 0 0 567.51 30.83
 2 0 0 598.49 32.6
 -2 0 0 544.52 30.76
 2 0 0 587.21 30.36
 2 0 0 507.34 26.99
 -2 0 0 487.54 26.55
 -1 -2 1 37.93 6.13
 -1 -2 1 39.34 5.92
 -1 -2 1 29.43 12.15
 -1 -2 1 42.19 5.24
 -1 -2 1 38.68 8.7
 1 2 -1 38.67 8.26
 1 2 -1 44.22 7.93
 -1 -2 1 39.83 8.81
 1 2 -1 34.16 7.08
 1 -1 -2 1056.57 48.35
 1 -1 -2 959.89 44.25
 1 -1 -2 978.23 45.84
 -1 1 2 1016.75 46.59
 -1 1 2 1136.3 52.54
 1 -1 -2 1020.66 37.83
 -1 1 2 829.11 39.84
 1 -1 -2 1129.41 49.97
 1 -1 -2 987.2 44.31
 -1 1 2 801.55 36.49
 1 -1 -2 832.94 37.57
 2 1 1 1009.24 47.45
 -2 -1 -1 791.29 34.03
 2 1 1 663.86 29.63
 -2 -1 -1 836.28 38.43
 2 1 1 668.74 36.77
 2 1 1 1045.31 47.98
 -2 -1 -1 1001.6 46.01
 0 -1 3 1090.32 50.55
 0 -1 3 1096.87 49.47
 0 -1 3 1417.01 59.43
 0 1 -3 1005.57 46.44
 0 1 -3 1275.35 54.55
 0 1 -3 1401.1 50.17
 0 1 3 11.61 3.92
 0 1 3 15.72 6.11
 0 -1 -3 15.06 4.29
 0 1 3 17.48 7.43
 0 -1 -3 13.16 8.46
 0 1 3 18.13 6.04
 0 -1 -3 12.24 3.84
 0 -1 -3 15.09 4.98
 -2 -1 0 1655.63 61.85
 2 1 0 1528.83 64.78
 2 1 0 2068.15 82.59
 2 1 0 2279.81 90.59
 2 1 0 2403.65 95.12
 2 1 0 2438.3 94.91
 2 1 0 2352.25 89.91
 -2 -1 0 2148.58 83.04
 -2 -1 0 2268.84 88.68
 -1 -1 -3 854.1 41.31
 -1 -1 -3 666.14 30.6
 1 1 3 817.7 40.42
 1 1 3 740.32 38.75
 -1 -1 -3 723.5 37.76
 -1 -1 -3 660.98 32.7
 1 1 3 742.59 36.75
 1 1 3 715.51 37.8
 -1 -1 -3 736.83 37.42
 -1 -2 -2 933.78 45.13
 1 2 2 976.59 45.56
 1 2 2 1339.76 59.85
 1 2 2 1144.84 45.73
 1 2 2 1089.61 50.15
 -1 -2 -2 1308.08 56.75
 1 2 2 1412.38 58.15
 -1 -2 -2 1010.55 40.73
 -1 -2 -2 1028.63 48.27
 0 -2 2 330.67 18.63
 0 -2 2 283.3 20.4
 0 -2 2 333.53 18.56
 0 -2 2 251.3 16.59
 0 2 -2 377.62 20.1
 0 2 -2 343.43 18.8
 0 -2 -2 1403.07 58.61
 0 -2 -2 1652.99 67.13
 0 2 2 1872.26 67.55
 0 2 2 1567.52 65.02
 0 -2 -2 1762.26 68.39
 0 2 2 1729.53 70.19
 0 2 2 2010.7 79.02
 -2 0 -2 702.11 36.59
 -2 0 -2 809.41 38.14
 2 0 2 830.68 38.71
 2 0 2 876.94 42.87
 -2 0 -2 555.43 29.79
 2 0 2 607.55 32.04
 1 -2 0 788.2 30.64
 -1 2 0 879.99 40.99
 1 -2 0 823.05 31.9
 1 -2 0 757.84 29.93
 1 -2 0 554.68 28.67
 1 -2 0 632.83 29.41
 -1 2 0 562.41 31.26
 1 -2 0 861.57 39.7
 1 -1 3 74.61 11.3
 2 1 2 5.21 5.53
 2 1 2 4.25 12.03
 2 1 2 9.29 16.86
 2 1 2 6.12 11.52
 -2 -1 -2 7.2 4.32
 -2 -1 -2 5.16 2.66
 1 -2 1 117.84 11.4
 1 -2 1 158.39 12.96
 -1 2 -1 160.19 13.65
 1 -2 1 130.84 12.86
 -2 0 1 2358.06 94.74
 2 0 -1 2308.83 90.8
 -2 0 1 2224.8 88.25
 2 0 -1 2478.56 98.11
 2 0 -1 2496.07 97.36
 -2 0 1 2165.18 87.6
 2 0 -1 2189.15 84.44
 -2 -1 1 37.23 7.48
 2 1 -1 43 7.33
 -2 -1 1 44.62 7.66
 2 1 -1 40.94 7.31
 -2 -1 1 43.4 13.71
 2 1 -1 43.74 7.16
 -2 -1 1 41.49 7.01
 2 1 -1 41.43 13.37
 -2 -1 1 43.27 8.18
 2 1 -1 38.52 8.36
 1 0 -3 9999 108.09
 -1 0 3 9758.91 105.93
 1 0 -3 9151.67 101.91
 1 -2 -1 10.9 5.07
 -1 2 1 14.23 4.93
 1 -2 -1 9.23 2.65
 1 -2 -1 15.01 4.81
 -1 2 1 14.84 5.86
 1 -2 -1 11.92 3.56
 1 -2 -1 9.77 4.09
 -1 2 1 7.65 3.18
 1 -2 -1 11.53 7.32
 2 -1 1 217.16 13.71
 2 -1 1 222.91 19.86
 2 -1 1 144.3 10.8
 -2 1 -1 236.08 14.76
 2 -1 1 199.22 16.74
 2 -1 1 193.47 13.44
 -2 1 -1 165.89 13.36
 2 -1 1 186.71 13.97
 -2 1 -1 200.16 17.5
 1 2 -2 1518.49 65.96
 -1 -2 2 1705.63 71.07
 -1 -2 2 1774.17 64.95
 -1 -2 2 1677.02 72.93
 -1 -2 2 1858.64 75.5
 1 2 -2 1984.36 80.84
 1 2 -2 1480.76 59.81
 -1 -2 2 1735.36 68.97
 2 -1 0 272.28 21.24
 2 -1 0 177.58 10.59
 -2 1 0 244.12 16.16
 2 -1 0 279.6 17.71
 2 -1 0 251.37 19.33
 -2 1 0 273.11 17.58
 -2 1 0 257.86 20.01
 -2 1 0 255.39 20.05
 2 -1 0 263.86 17.21
 -1 -1 3 4288.74 69.02
 -1 -1 3 4536.17 78.71
 -1 -1 3 4653.42 73.84
 1 1 -3 4671.52 77.6
 1 -2 2 26.37 4.89
 1 -2 2 27.61 5.6
 -1 2 -2 23.36 3.93
 -1 2 -2 0.03 0.55
 1 -2 2 22.22 6.93
 -1 2 -2 23.55 5.32
 1 -2 2 22.03 5.07
 -2 -2 -1 460.42 27.26
 -2 -2 -1 411.78 26.52
 -2 -2 -1 548.65 26.29
 2 2 1 449.86 31.04
 -2 -2 -1 622.72 33.72
 2 2 1 408.76 24.62
 2 2 1 586.12 27.6
 2 2 1 681.52 37.07
 -2 -2 -1 659.26 35.74
 2 2 0 96.32 10.29
 2 2 0 157.66 16.01
 2 2 0 168.26 15.78
 -2 -2 0 144.86 15.47
 2 2 0 132.77 14.11
 -2 -2 0 135.6 10.52
 2 2 0 154.3 10.96
 2 2 0 102.67 13.39
 -2 -2 0 104.33 11.16
 -2 -2 0 158.54 15.33
 -2 -2 0 159.7 18.13
 2 2 0 167.77 16.39
 2 -1 2 61.94 16.33
 -2 1 -2 0.31 2.53
 2 -1 2 0.28 1.85
 2 -1 2 48.7 6.02
 2 -1 2 47.38 8.08
 -2 1 -2 49.46 9.17
 0 0 4 748.81 39.79
 0 0 4 623.83 36.96
 0 0 -4 590.02 33.95
 0 0 4 550.01 29.73
 -2 0 -3 0.3 2.46
 2 0 3 49.33 8.15
 2 0 3 66.31 10.97
 2 0 3 58.1 9.31
 -2 0 -3 71.66 10.26
 2 0 3 68.64 10.13
 -1 0 -4 119.84 13.54
 -1 0 -4 90.6 12.4
 1 0 4 103.37 8.75
 1 0 4 108.15 12.95
 1 0 4 102.89 14.02
 1 0 4 117.7 12.96
 1 -1 -3 626.98 34.88
 -1 1 3 513.43 30.57
 -1 1 3 696.92 40.8
 -1 1 3 654.68 27.26
 1 -1 -3 583.57 34.29
 1 -1 -3 557.6 32.35
 -1 1 3 702.79 39.29
 -1 1 3 501.17 28.09
 1 -1 -3 496.78 21.97
 -1 -2 -3 158.74 22.86
 1 2 3 173.41 14.08
 -1 -2 -3 147.9 13.32
 1 2 3 192.6 17.92
 -1 -2 -3 171.98 15.98
 -1 -2 -3 139.58 16.15
 1 2 3 174.42 16.32
 1 2 3 141.83 14.43
 2 1 3 225.43 19.64
 2 1 3 213.87 18.9
 2 1 3 162.72 17.81
 2 1 3 169.52 16.26
 2 -1 -1 2022.35 85.49
 2 -1 -1 2047.5 81.37
 -2 1 1 2002.4 80.73
 -2 1 1 1913.36 76.67
 2 -1 -1 1635.26 61.67
 2 -1 -1 1933.48 77.36
 -2 1 1 2039.28 86.06
 2 -1 -1 2071.17 85.76
 0 2 -3 1449.68 66.42
 0 -2 3 2047.79 71.32
 0 -2 3 1900.56 75.68
 0 2 -3 1980.3 78.36
 0 -2 3 1775.29 71.16
 0 2 -3 1920.46 76.66
 0 -2 3 1489.17 63.68
 0 2 -3 1352.34 58.93
 0 -2 3 1582.17 70.18
 -2 0 2 58.78 8.31
 2 0 -2 55.72 10.41
 2 0 -2 56.97 8.7
 2 0 -2 56.67 9.14
 -2 0 2 62.16 11.84
 2 0 -2 62.28 10.23
 -2 0 2 58.63 11.29
 2 2 2 1.28 7.83
 2 2 2 1.53 4.72
 2 2 2 4.48 6.7
 -2 -2 -2 1.85 5.58
 2 2 2 5.12 7.68
 -2 -2 -2 3.87 9.42
 -2 -2 -2 2.8 3.71
 -2 -2 -2 3.93 8.06
 0 -2 -3 708.43 38.35
 0 -2 -3 650.72 36.12
 0 -2 -3 634.13 35.8
 0 -2 -3 756.13 38.14
 0 2 3 795.17 41
 0 -2 -3 717.56 38.2
 0 2 3 858.19 33.59
 0 2 3 766.65 41.4
 -1 -1 -4 423.25 27.14
 1 1 4 446.76 28.89
 -1 -1 -4 352.21 25.38
 1 1 4 386.94 28.8
 -1 -1 -4 394.22 27.84
 1 1 4 367.78 25.38
 -1 -1 -4 387.88 21.91
 1 1 4 431.29 28.51
 2 1 -2 1095.43 56.3
 -2 -1 2 1067.17 49.4
 2 1 -2 1044.11 48.82
 -2 -1 2 957.44 48.86
 2 1 -2 959.83 49.13
 2 1 -2 1015.87 47.75
 -2 -1 2 982.33 44.45
 -2 -1 2 1021.56 50.55
 2 1 -2 941.18 45.43
 -2 -1 2 969.64 51.16
 1 -2 -2 226.84 17.99
 -1 2 2 257.66 18.54
 1 -2 -2 188.89 18.57
 1 -2 -2 181.94 15.78
 1 -2 -2 199.54 15.64
 -1 2 2 164.25 14.64
 1 -2 -2 259.74 19.82
 -1 2 2 274.29 21.74
 -2 -2 1 353.98 28.16
 -2 -2 1 289.9 23.02
 2 2 -1 307.93 26.6
 -2 -2 1 347.53 19.55
 2 2 -1 386.14 20.91
 2 2 -1 366.6 27.64
 -2 -2 1 336.76 21.45
 2 2 -1 338.56 21.32
 -2 -2 1 226.94 17.32
 -2 -2 1 333.76 24.23
 0 -1 4 12.53 14.73
 0 -1 4 12.16 5.34
 0 1 -4 9.37 6.04
 0 1 -4 10.89 10.41
 0 -1 4 8.95 11.97
 0 -1 -4 458.97 29.59
 0 -1 -4 480.7 30.9
 0 1 4 505.32 32.45
 0 -1 -4 443.49 28.03
 0 1 4 563.13 33.84
 0 1 4 526.19 35.05
 0 1 4 404.65 24.65
 0 3 0 496 24.91
 0 -3 0 542.93 25.8
 0 3 0 483.95 23.35
 0 3 0 411.29 25.21
 0 -3 0 472.45 26.67
 0 -3 0 527.65 25.75
 0 -3 0 324.33 24.14
 0 3 0 372.89 21.59
 0 -3 0 326.94 18.42
 1 3 0 14.55 5.35
 1 3 0 23.86 5.71
 1 3 0 15.2 5.66
 -1 -3 0 28.34 7.07
 -1 -3 0 22.8 6.1
 -1 -3 0 17.76 5.89
 1 3 0 27.01 5.8
 -1 -3 0 17.6 4.95
 -1 -3 -1 103.07 12.56
 1 3 1 98.49 11.83
 -1 -3 -1 98.97 11.94
 1 3 1 63.99 10.48
 -1 -3 -1 65.63 9.09
 1 3 1 110.93 7.76
 1 3 1 104.44 11.86
 -1 -3 -1 71.56 10.86
 1 3 1 73.57 10.55
 1 -1 4 5.79 3.88
 -1 1 -4 7.45 3.89
 1 -1 4 5.55 5.26
 1 -1 4 6.5 9.01
 -1 1 -4 4.6 3.4
 1 -1 4 6.74 3.56
 -1 1 -4 0.58 3.83
 0 3 -1 422.25 21.82
 0 -3 1 379.27 19.57
 0 3 -1 382.23 21.96
 0 -3 1 270.29 21.84
 0 3 -1 341.19 18.06
 0 3 -1 325.1 22.65
 0 -3 1 352.44 24.48
 0 -3 1 428.81 22.13
 0 3 -1 266.64 16.13
 0 3 1 251.79 17.28
 0 3 1 236.56 16.23
 0 -3 -1 266.46 17.18
 0 -3 -1 269.76 17.92
 0 3 1 221.31 15.79
 0 -3 -1 192 18
 0 -3 -1 184.58 14.13
 0 -3 -1 273.17 17.27
 0 3 1 295.45 18.7
 -1 2 -3 944.35 39.91
 -1 2 -3 988.79 41.37
 1 -2 3 804.93 43.65
 -1 2 -3 1017.48 42.37
 1 -2 3 842.98 41.43
 1 -2 3 1063.25 43.75
 1 -2 3 1073.69 45.6
 2 -1 3 2544.77 100.98
 -2 1 -3 2657.21 104.8
 2 -1 3 1973.12 72.53
 2 -1 3 2223.81 85.14
 -2 1 -3 2078.41 87.95
 2 -1 3 1848.03 73.1
 -2 1 -3 2379.27 90.06
 2 -1 3 2047.07 87.06
 -2 1 -3 1768.89 69.45
 1 2 -3 359.64 25.15
 -1 -2 3 320.91 26.54
 1 2 -3 282.93 20.25
 -1 -2 3 328.61 14.36
 -1 -2 3 310.74 25
 -1 -2 3 343.32 23.88
 1 2 -3 263.83 22.26
 -1 -2 3 327.43 23.17
 1 3 -1 8.95 4.44
 -1 -3 1 11.49 4.89
 1 3 -1 11.31 6.42
 1 3 -1 8.07 3.72
 -1 -3 1 10.69 5.28
 -1 -3 1 10.8 2.33
 1 3 -1 13.68 5.14
 -1 -3 1 8.96 6.13
 -1 -3 1 12.23 3.26
 -2 1 2 240.03 19.54
 2 -1 -2 220.02 20.38
 2 -1 -2 227.92 19.25
 -2 1 2 217.95 18.75
 2 -1 -2 209.88 15.79
 2 -1 -2 222.67 20.45
 -2 1 2 237.54 21.65
 2 -1 -2 234.59 19.22
 -2 1 2 179.43 13.3
 -2 1 2 176.12 16.89
 2 2 3 66.85 12.06
 -2 -2 -3 55.3 9.5
 -2 -2 -3 47.32 9.65
 2 2 3 54.58 24
 -2 -2 -3 71.5 11.25
 2 2 3 49.58 8.61
 -2 -2 -3 50.75 10.11
 2 2 3 58.19 9.32
 1 0 -4 3332.18 130.98
 -1 0 4 3078.28 116.55
 -1 0 4 2479.6 107.27
 1 0 -4 3085.13 125.84
 1 0 -4 2427.9 95.3
 1 3 2 66.59 11.21
 -1 -3 -2 65.49 7.66
 1 3 2 59.81 10.23
 1 3 2 87.58 12.93
 -1 -3 -2 93.58 11.41
 -1 -3 -2 67.74 11.42
 -1 -3 -2 83.43 12.04
 1 3 2 91.15 10.29
 -1 -3 -2 56.44 8.76
 2 -2 1 9.25 3.19
 2 -2 1 0.2 0.72
 -2 2 -1 8.71 5.01
 2 -2 1 7.43 4.82
 -2 2 -1 8.87 13.91
 2 -2 1 10.12 17.77
 2 -2 1 9.29 3.39
 2 -2 1 5.63 3.25
 2 -2 1 7.18 9.43
 -2 0 -4 93.64 13.61
 2 0 4 105.67 13.63
 2 0 4 113.27 18.06
 2 0 4 125.86 16.82
 -2 0 -4 127.96 14.3
 -2 0 -4 116.8 14.33
 2 0 4 89.13 13.24
 -2 -2 2 1151.48 56.14
 2 2 -2 1262.97 61.09
 -2 -2 2 1053.54 53.63
 2 2 -2 1174.09 50.28
 -2 -2 2 1171.07 51.07
 2 2 -2 1047.39 52.29
 -2 -2 2 1203.44 59.39
 -2 -2 2 1149.98 49.46
 2 -2 0 293.56 22.97
 -2 2 0 335.41 25.71
 2 -2 0 384.62 19.99
 2 -2 0 362.06 28.23
 2 -2 0 353.96 26.22
 -2 2 0 341.02 19.06
 2 -2 0 238.98 18.47
 2 -2 0 391.4 19.9
 -2 2 0 355.34 19.05
 0 -3 2 1477.07 59.84
 0 3 -2 1503.29 60.83
 0 -3 2 1064.85 47.07
 0 -3 2 1251.94 51.25
 0 -3 2 1337 54.54
 0 3 -2 1458.53 58.87
 0 -3 2 1292.59 62.51
 -1 -1 4 259.26 22.45
 -1 -1 4 241.85 21.89
 1 1 -4 195.77 20.8
 -1 -1 4 279.75 24.28
 1 1 -4 269.89 23.22
 -1 -1 4 237.59 20.76
 2 1 4 429.33 28.84
 2 1 4 515.46 33.07
 2 1 4 484.86 32.37
 2 1 4 428.87 27.8
 0 3 2 156.66 16.78
 0 -3 -2 96.71 11.74
 0 3 2 125.98 10.97
 0 -3 -2 135.6 11.92
 0 -3 -2 120.71 12.25
 0 3 2 126.11 13.56
 0 -3 -2 104.44 13.7
 0 3 2 124.51 14.58
 -3 -1 -1 3.05 3.96
 -3 -1 -1 5.54 9.75
 3 1 1 2.74 3.93
 3 1 1 2.59 4.8
 3 1 1 2.94 4.59
 -3 -1 -1 1.72 4.94
 3 1 1 1.57 7.53
 3 1 1 4.95 13.22
 3 1 1 0.33 1.57
 1 2 4 127.06 14.9
 -1 -2 -4 102.73 13.38
 1 2 4 124.86 13.84
 1 2 4 104.14 12.93
 -1 -2 -4 103.91 12.1
 1 2 4 127.22 18.52
 -1 -2 -4 103.73 12.32
 -1 -2 -4 119.47 15.48
 -1 -2 -4 122.23 14.57
 3 0 1 101.15 13.79
 -3 0 -1 100.19 13.57
 -3 0 -1 121.1 13.52
 3 0 1 117.02 15.03
 3 0 1 74.51 5.19
 -3 0 -1 103.27 16.2
 3 0 1 96.75 12.84
 3 0 1 78.35 11.41
 -1 3 0 147.64 10.98
 1 -3 0 100.23 15.49
 1 -3 0 149.29 14.72
 -1 3 0 134.53 9.08
 -1 3 0 141.99 19.84
 1 -3 0 119.61 12.46
 1 -3 0 104.38 7.84
 -1 3 0 95.63 12.7
 1 -3 0 139.31 9.28
 -1 2 3 2.06 6.18
 1 -2 -3 3.09 7.57
 -1 2 3 4.52 13.23
 1 -2 -3 4.03 8.03
 1 -2 -3 2.43 9.64
 -1 2 3 2.48 8.01
 1 -2 -3 3.57 7.88
 -1 2 3 4.81 4.56
 2 0 -3 603.65 36
 -2 0 3 642.3 39.01
 2 0 -3 544.11 30.13
 -2 0 3 599.1 33.47
 -2 0 3 636.82 39.21
 2 0 -3 615.23 37.87
 2 0 -3 613.58 35.51
 2 -2 2 79.04 11.62
 -2 2 -2 79.15 12.71
 1 3 -2 19.91 4.92
 -1 -3 2 30.56 9.88
 -1 -3 2 28.88 5.69
 1 3 -2 26.7 6.05
 1 3 -2 33.3 8.17
 -1 -3 2 28.36 6.52
 -1 -3 2 27.32 7.49
 -1 3 -1 691.01 36.42
 1 -3 1 730.82 37.15
 -1 3 -1 676.91 25.22
 -1 3 -1 801.52 29.46
 -1 3 -1 723.52 26.73
 1 -3 1 850.5 30.89
 1 -3 1 599.3 35.24
 -3 -1 0 84.47 11.85
 3 1 0 101.48 14.68
 -3 -1 0 66.13 6.18
 3 1 0 86.44 12.06
 3 1 0 57.26 17.6
 3 1 0 89.41 12.6
 -3 -1 0 90.19 12.77
 3 1 0 97.7 15.66
 3 1 0 101.87 13.75
 2 1 -3 299.45 20.27
 2 1 -3 279.73 22.8
 -2 -1 3 316.26 24.3
 2 1 -3 256.44 20.45
 -2 -1 3 300.22 24.39
 -2 -1 3 291.62 26.01
 -2 -1 3 296.58 23.99
 2 1 -3 306.32 26.44
 2 3 1 929.11 48.57
 -2 -3 -1 835.42 44.73
 -2 -3 -1 942.59 49.43
 2 3 1 1371.12 66.46
 -2 -3 -1 1301.37 60.3
 2 3 1 826.01 43.69
 2 3 1 1179.18 46.18
 -2 -3 -1 1338.6 62.37
 -2 -3 -1 1384.8 64.93
 0 -2 4 161.44 15.57
 0 -2 4 161.86 17.04
 0 -2 4 194.74 17.38
 0 2 -4 126.25 15.37
 0 2 -4 192.26 17.24
 0 2 -4 186.2 16.46
 0 -2 4 162.43 18.34
 0 2 -4 132.3 16.22
 3 1 2 194.88 18.96
 -3 -1 -2 171.36 18.28
 3 1 2 127.25 11.81
 3 1 2 162.87 16.39
 -3 -1 -2 149.19 12.34
 3 1 2 118.41 16.17
 3 1 2 127.55 16.48
 -3 -1 -2 160.03 16.95
 1 -1 -4 200.08 19.76
 -1 1 4 158.97 15.95
 1 -1 -4 188.28 19.11
 1 -1 -4 148.26 12.63
 -1 1 4 162.18 16.33
 1 -1 -4 194.49 19.87
 1 -1 -4 178.47 17.86
 -1 1 4 196.45 12.91
 -1 1 4 223.6 28.43
 -1 1 4 214.81 21.12
 2 3 0 15.53 7.06
 -2 -3 0 21.19 3.24
 -2 -3 0 18.94 5.87
 -2 -3 0 26.96 6.7
 2 3 0 15.46 6.22
 2 3 0 30.66 7.86
 -2 -3 0 24.54 11.99
 -2 -3 0 26.73 7.82
 2 3 0 27.26 4.29
 3 0 0 254.52 21.04
 -3 0 0 262 26.1
 -3 0 0 289.71 22.17
 3 0 0 288.75 22.28
 3 0 0 293.78 24.76
 -3 0 0 260.78 22.52
 -3 0 0 235.61 20.81
 0 -2 -4 114.35 13.47
 0 -2 -4 115.72 15.49
 0 2 4 137.39 16.79
 0 -2 -4 105.95 14.43
 0 2 4 124.35 16.39
 0 -2 -4 114.1 15.09
 0 -2 -4 107.69 14.31
 2 -2 -1 64.43 9.39
 2 -2 -1 93.8 11.03
 -2 2 1 92.51 14.65
 2 -2 -1 94.61 13.65
 2 -2 -1 88.39 10.96
 2 -2 -1 74.23 11.82
 -2 2 1 14.11 11.14
 -2 2 1 97.43 14.71
 3 0 2 130.66 15.52
 3 0 2 138.23 20.55
 3 0 2 97 9.67
 -3 0 -2 141.86 14.44
 -3 0 -2 83.47 12.45
 3 0 2 85.88 13.58
 -3 0 -2 114.8 14.8
 1 0 5 817.88 45.94
 -1 0 -5 956.79 46.16
 -1 0 -5 693.36 41.48
 1 0 5 897.74 48.56
 1 0 5 975.75 51.26
 1 0 5 818.27 35.83
 -1 3 1 1328.15 60.82
 1 -3 -1 1347.12 61.59
 1 -3 -1 1136.08 48.19
 1 -3 -1 884.95 46.01
 -1 3 1 811.78 42.98
 -1 3 1 1333.15 55.54
 1 -3 -1 1005.49 43.23
 1 -3 -1 1060.99 45.09
 -1 3 1 1188.62 50.11
 0 0 5 344.87 24.26
 0 0 -5 337.95 26.63
 0 0 -5 407.53 29.79
 0 0 5 420.16 30.82
 0 0 5 469.68 32.31
 -2 1 -4 0.1 2.68
 2 -1 4 0.24 3.69
 2 -1 4 80.76 12.47
 2 3 2 3.3 11.41
 -2 -3 -2 4.18 5.71
 2 3 2 3.68 9.33
 2 3 2 2.72 2.55
 2 3 2 1.69 3.68
 2 3 2 4.7 8.52
 2 3 2 4.23 6.47
 -2 -3 -2 3.05 6.78
 -2 -3 -2 2.75 8.39
 -1 -3 -3 3.45 18.12
 -1 -3 -3 7.67 17.75
 1 3 3 9.98 5.14
 -1 -3 -3 8.56 4.05
 1 3 3 11.61 9.76
 -1 -3 -3 7.2 9.4
 1 3 3 7.86 7.14
 1 3 3 7.73 4.46
 1 3 3 10.41 4.17
 1 -2 4 141.92 14.93
 1 -2 4 193.03 18.06
 1 -2 4 137.64 18.6
 -1 2 -4 176.36 16.11
 -1 2 -4 158.32 13.61
 1 -2 4 130.9 16.67
 1 -2 4 187.24 13.8
 -1 2 -4 182.97 13.95
 -1 2 -4 174.45 13.8
 1 1 5 100.21 14.24
 1 1 5 115.13 16.34
 1 1 5 106.16 18.05
 -1 -1 -5 91.15 12.38
 1 1 5 108.63 14.72
 1 -3 2 837.63 41.35
 -1 3 -2 866.79 32.64
 -1 3 -2 959.18 35.79
 1 -3 2 725.41 41.43
 -1 3 -2 759.81 40.75
 -2 -3 1 42.08 13.4
 2 3 -1 40.15 10.36
 -2 -3 1 38.99 4.9
 -2 -3 1 38.85 7.81
 -2 -3 1 26.41 7.81
 2 3 -1 36.02 11
 2 3 -1 24.26 6.86
 -2 -3 1 38.81 16.29
 2 3 -1 39.96 5.99
 3 1 -1 61.04 11.44
 -3 -1 1 55.72 11.79
 3 1 -1 61.82 12.99
 3 1 -1 50.69 10.18
 -3 -1 1 56.14 10.13
 3 1 -1 62.76 10.65
 -3 -1 1 37.67 5.14
 -3 -1 1 55.74 11.82
 3 1 -1 56.11 12.07
 3 2 1 14.4 8.46
 3 2 1 7.83 3.29
 3 2 1 12.15 4.58
 -3 -2 -1 10.7 4.3
 3 2 1 16.07 8.21
 -3 -2 -1 11.41 10.96
 -3 -2 -1 15.58 5.87
 -3 -2 -1 11.64 20.4
 3 2 1 12.26 10.32
 3 2 1 9.39 11.96
 2 2 4 535.54 35.47
 2 2 4 470.59 38.82
 2 2 4 478.84 29.97
 -2 -2 -4 544.56 34.91
 -2 -2 -4 467.1 32.27
 2 2 4 418.16 29.25
 -2 -2 -4 404.57 29.92
 -3 0 1 11.83 2.32
 -3 0 1 15.25 6.03
 3 0 -1 12.02 5.91
 3 0 -1 13.17 5.38
 3 0 -1 12.48 5.78
 -3 0 1 11.82 5.49
 3 0 -1 14.13 6.44
 -3 0 1 13.18 7.11
 -3 0 1 9.39 6.03
 0 -1 5 370.43 33.22
 0 1 -5 430.88 30.65
 0 1 -5 403.32 28.39
 0 -1 5 405.5 32.1
 0 -1 5 484.48 35.37
 0 -3 3 17.07 4.62
 0 -3 3 15.84 6.98
 0 3 -3 18.6 4.91
 0 -3 3 14.24 5.21
 0 -3 3 18.13 5.22
 0 -3 3 16.72 12.23
 0 3 -3 17.49 4.95
 2 -1 -3 1204.59 59.65
 -2 1 3 1219.51 61.56
 -2 1 3 1022.2 52.57
 2 -1 -3 1193.02 58.74
 -2 1 3 876.76 41.98
 2 -1 -3 1100.93 46.25
 -2 1 3 928.23 51.88
 -2 1 3 1307.23 65.7
 0 -1 -5 1.96 7.28
 0 1 5 1.08 7.3
 0 1 5 1.46 1.85
 0 1 5 0.92 1.73
 0 -1 -5 0.38 3.66
 0 1 5 2 6.23
 0 -1 -5 1.55 3.38
 0 1 5 0.1 4.76
 3 1 3 277.51 24.82
 3 1 3 368.87 27.66
 -3 -1 -3 318.21 25.65
 3 1 3 275.26 20.48
 3 1 3 318.83 24.37
 -3 -1 -3 241.05 21.51
 3 1 3 397.45 35.05
 -2 2 -3 0.79 1.72
 2 -2 3 0.15 4.1
 2 -2 3 1.11 2.13
 -2 2 -3 0.2 4.19
 2 -2 3 6.69 6.83
 -2 2 -3 0.88 3.3
 -2 2 -3 0.02 0.96
 2 -2 3 0.14 1.68
 -3 -2 0 40.8 10.19
 -3 -2 0 44.15 11.4
 3 2 0 42.88 10.15
 3 2 0 43.95 7.73
 3 2 0 39.22 9.98
 3 2 0 42.23 11.98
 -3 -2 0 38.01 8.99
 3 2 0 24.67 7.33
 -3 -2 0 36.94 13.56
 -3 -2 0 22.72 5.63
 3 2 0 36.08 8.47
 1 -1 5 68.51 13.17
 1 -1 5 49.22 10.35
 1 -1 5 62.01 12.04
 -1 1 -5 70.85 8.1
 -1 1 -5 61.59 12.8
 1 -1 5 55.1 13.54
 0 -3 -3 0.02 2.75
 0 3 3 0.05 3.13
 0 -3 -3 0.29 5.05
 0 3 3 0.33 2.45
 0 -3 -3 0.06 2.06
 0 -3 -3 0.48 4.97
 0 3 3 0.77 6.39
 0 3 3 0.41 4.24
 1 2 -4 0.4 3.97
 1 2 -4 1.3 2.76
 -1 -2 4 -0.05 4.74
 -1 -2 4 0.33 3.46
 1 2 -4 1.44 1.45
 1 2 -4 0.69 6.53
 -1 -2 4 0.41 5.28
 -1 -2 4 0.29 4.27
 1 2 -4 0.32 4.54
 -3 0 -3 55.12 10.15
 -3 0 -3 49.98 6.05
 3 0 3 58.53 11.91
 3 0 3 41.76 8.29
 -3 0 -3 35.65 8.68
 3 0 3 50.75 8.77
 -3 0 -3 47.24 10.1
 3 -1 1 280.02 19.02
 3 -1 1 296.7 24.05
 -3 1 -1 254.28 23.83
 3 -1 1 258.18 17.79
 3 -1 1 253.12 20.93
 -3 1 -1 219.44 18.21
 -3 1 -1 288.11 18.88
 3 -1 1 180.35 15.19
 3 -1 1 175.53 8.92
 -3 -2 -2 386.38 22.04
 -3 -2 -2 406.65 22.91
 3 2 2 501.15 30.17
 -3 -2 -2 481.17 30.66
 3 2 2 335.56 20.27
 3 2 2 341.51 32.22
 3 2 2 417.34 23.61
 3 2 2 508.06 31.06
 2 2 -3 4.47 5.8
 -2 -2 3 2.19 3.55
 -2 -2 3 2.19 10.36
 2 2 -3 0.65 5.28
 2 2 -3 1.93 7.1
 2 2 -3 1.69 5.72
 -2 -2 3 3.1 6.42
 -2 -2 3 0.95 6.15
 -2 -2 3 4.62 14.22
 3 -1 0 945.21 34.05
 -3 1 0 860.51 40.44
 -3 1 0 766.69 29.7
 3 -1 0 674.9 14.66
 -3 1 0 902.06 33.77
 -3 1 0 695.97 32.61
 3 -1 0 864.33 31.96
 3 -1 0 900.57 43.81
 2 -2 -2 3035.47 819.9
 2 -2 -2 3129.3 843.95
 -2 2 2 3125.41 844.18
 -2 2 2 2061.59 556.33
 2 -2 -2 2364.93 638.25
 2 -2 -2 2633.58 710.51
 -2 2 2 3053.81 823.69
 2 -2 -2 2872.8 775.02
 2 -2 -2 2499.45 675.38
 1 -3 -2 26.26 8.24
 -1 3 2 36.88 7.47
 -1 3 2 34.15 12.04
 -1 3 2 22.12 8.06
 1 -3 -2 32.68 7.11
 1 -3 -2 31.85 4.86
 1 -3 -2 40.9 9.23
 -1 3 2 46.63 9.98
 1 -3 -2 29.25 6.3
 1 -3 -2 25.82 6.56
 3 -1 2 1707.78 461.21
 -3 1 -2 1322.1 36.77
 3 -1 2 1461.88 394.87
 3 -1 2 1762.39 477.53
 -3 1 -2 1861.77 502.55
 -3 1 -2 1125.85 46.66
 3 -1 2 1217.79 36.43
 1 3 -3 91.55 11.96
 -1 -3 3 87.32 11.2
 1 3 -3 75.7 10.36
 1 3 -3 95.81 13.02
 -1 -3 3 88.44 11.71
 -1 -3 3 89.3 6.27
 -1 -3 3 87.91 11.45
 -1 -3 3 84.23 14.59
 -2 -3 -3 947.16 40.92
 2 3 3 1136.2 46.76
 2 3 3 934.54 42.2
 2 3 3 964.78 28.22
 2 3 3 1246.57 42.17
 2 3 3 808.28 36.03
 2 0 5 20.93 6.06
 -2 0 -5 51.87 10.39
 2 0 5 54.49 10.05
 2 0 5 42.79 12.11
 -2 0 -5 56.81 22.53
 -2 0 -5 39.78 17.18
 2 1 5 232.86 19.36
 -2 -1 -5 259.25 12.21
 2 1 5 275.48 24.17
 2 1 5 258.95 22.53
 -2 -1 -5 315.99 23.26
 2 1 5 237.38 24.93
 -3 -2 1 4.85 8.1
 3 2 -1 4.74 2.97
 -3 -2 1 7.15 20.21
 -3 -2 1 6.1 5.19
 -3 -2 1 3.4 5.66
 3 2 -1 6.29 7.29
 3 2 -1 7.09 10.42
 -3 -2 1 2.18 2.73
 3 2 -1 6.59 17.38
 1 -3 3 81.29 10.36
 1 -3 3 95.82 8.59
 1 -3 3 75.61 22.02
 -1 3 -3 95.87 8.22
 1 -3 3 99.48 15.42
 -1 3 -3 84.4 6.96
 -1 3 -3 107.58 8.53
 -2 -3 2 21.71 5.59
 -2 -3 2 17.61 13.18
 -2 -3 2 18.69 11.27
 2 3 -2 24.54 10.25
 2 3 -2 16.82 5.02
 -2 -3 2 19.31 4.83
 -2 -3 2 11.9 6.12
 2 3 -2 17.02 14.14
 -2 -3 2 18.63 8.65
 -1 0 5 1380.4 373.57
 1 0 -5 1172.07 37.04
 1 0 -5 1581.38 429.21
 -1 0 5 1688.45 458.59
 3 2 3 1.49 7.66
 3 2 3 2.01 5.03
 3 2 3 0.99 5.14
 -3 -2 -3 1.35 3.78
 3 2 3 1.42 3.86
 -1 2 4 113.45 15.86
 1 -2 -4 98.97 14.41
 1 -2 -4 101.85 14.18
 1 -2 -4 92 12.24
 1 -2 -4 90.6 13.25
 -1 2 4 131.22 20.55
 -1 2 4 80.19 11.63
 1 -2 -4 101.38 13.69
 1 -2 -4 94.06 14.06
 1 2 5 40.38 9.65
 1 2 5 41.36 15.92
 -1 -2 -5 34.04 9.65
 1 2 5 38.17 9.78
 -1 -2 -5 34.2 7.01
 -1 -2 -5 34.76 9.07
 3 1 -2 79.5 15.07
 -3 -1 2 61.7 11.3
 3 1 -2 72.11 13.1
 3 1 -2 60.44 11.13
 -3 -1 2 65.9 13.36
 -3 -1 2 65.74 12.7
 3 1 -2 74.55 13.21
 -3 -1 2 69.93 12.97
 -3 1 1 249.88 19.59
 -3 1 1 193.43 17.58
 -3 1 1 247.56 22.44
 3 -1 -1 258.54 21.95
 3 -1 -1 273.98 23.55
 -3 1 1 235.84 19.53
 3 -1 -1 239.54 24.1
 2 0 -4 505.99 24.81
 -2 0 4 625.27 27.5
 2 0 -4 640.94 39.74
 -2 0 4 679.67 36.93
 -2 0 4 663.21 38.1
 2 0 -4 630.43 30.92
 3 0 -2 1.08 3.26
 3 0 -2 1.97 5.41
 -3 0 2 1.05 6.52
 -3 0 2 1.01 2.74
 -3 0 2 1.8 8.8
 3 0 -2 0.64 3.56
 -3 0 2 0.33 2.62
 3 0 -2 0.45 2.1
 -1 -4 0 38.51 7.95
 -1 -4 0 56.21 9.53
 1 4 0 37.53 7.94
 -1 -4 0 55.99 10.82
 1 4 0 52.32 9.06
 1 4 0 61.81 12.39
 -1 -4 0 43.04 10.89
 -1 -1 5 519.24 30.81
 1 1 -5 576.86 35.06
 1 1 -5 414.26 25.91
 -1 -1 5 582.57 36.78
 -1 -1 5 605.5 37.49
 -2 -1 4 1512.4 410.23
 2 1 -4 996.86 48.35
 2 1 -4 1141.39 42.17
 2 1 -4 1415.29 382.66
 -2 -1 4 1398.87 380.06
 -2 -1 4 1447.21 392.84
 3 -1 3 0.38 2.2
 -3 1 -3 109.31 18.35
 1 3 4 2.61 9.42
 -1 -3 -4 4.31 14.84
 -1 -3 -4 1.2 3.42
 1 3 4 4.8 7.69
 1 3 4 4.6 9.67
 1 3 4 4.07 13.93
 -1 -3 -4 3.75 13.68
 -1 -3 -4 3.63 12.01
 -1 -4 -1 200.92 17.54
 1 4 1 315.92 22.92
 -1 -4 -1 316.41 21.27
 1 4 1 234.49 19.89
 1 4 1 294.52 21.67
 -1 -4 -1 321.58 21.92
 -1 -4 -1 204.01 20.39
 1 4 1 340.68 13.2
 0 -4 0 1293.75 34.61
 0 -4 0 1289.67 42.59
 0 4 0 1275.21 35.49
 0 4 0 1007.94 31.13
 0 -4 0 897.13 43
 0 -4 0 1351.49 364.88
 0 4 0 1229.15 31.38
 0 4 0 1037.04 36.03
 -3 -1 -4 21.62 7.07
 3 1 4 24.65 9.51
 -3 -1 -4 29.6 13.06
 3 1 4 20.88 6.34
 3 1 4 28.7 8.79
 3 1 4 43.95 10.37
 -3 0 -4 37.69 9.31
 3 0 4 29.19 8.99
 3 0 4 37.37 10.62
 -3 0 -4 24.65 7.67
 3 0 4 0.39 4.19
 -3 0 -4 36.2 7.71
 0 -2 5 21.15 6.17
 0 2 -5 18.1 6.73
 0 -2 5 21.17 17.49
 0 -2 5 17.31 8.58
 0 2 -5 15.82 6.55
 0 2 -5 19.99 18.53
 0 2 -5 20.63 5.86
 -2 1 -5 1525.68 412.92
 2 -1 5 1452.36 393.51
 2 -1 5 1027.94 45.85
 2 -1 5 1326.36 359.48
 -2 1 -5 1151.18 40.73
 -2 1 -5 1322.26 41.33
 2 -1 5 1412.76 382.96
 0 2 5 101.27 15.2
 0 2 5 84.24 13.64
 0 -2 -5 84.71 15.71
 0 -2 -5 81.94 14.39
 0 4 -1 223.2 16.65
 0 4 -1 331.81 17.6
 0 -4 1 198.7 20.25
 0 -4 1 344.81 17.7
 0 4 -1 283.39 16.01
 0 4 -1 295.99 16.2
 0 -4 1 304.97 34.24
 0 4 -1 248.21 19.4
 0 -4 1 336.82 15.9
 1 4 -1 42.37 9.93
 1 4 -1 53.7 9.59
 -1 -4 1 49 5.77
 -1 -4 1 30.34 11.81
 1 4 -1 36.73 9.51
 1 4 -1 45.66 8.17
 -1 -4 1 55.27 11.9
 -1 -4 1 50.51 12.73
 0 -4 -1 28.81 5.87
 0 4 1 33.22 7.35
 0 4 1 24.69 5.92
 0 -4 -1 17.88 4.49
 0 4 1 25.12 5.95
 0 -4 -1 28.35 6.05
 0 4 1 31.53 6.71
 0 -4 -1 34.84 8.13
 0 -4 -1 21.68 7.1
 -2 3 -1 19.44 10.48
 2 -3 1 22.04 7.38
 2 -3 1 17.06 5.44
 2 -3 1 14.1 9.63
 2 -3 1 21.58 17.44
 -1 1 5 569.75 34.48
 -1 1 5 565.62 21.75
 -1 1 5 563.47 33.38
 1 -1 -5 489.12 32.48
 -1 1 5 483.1 29.06
 2 -3 0 49.31 5.29
 2 -3 0 46.33 5.91
 2 -3 0 54.57 5.65
 -2 3 0 51.45 12.32
 -2 3 0 53.64 6.6
 2 -3 0 33.76 10.24
 2 -3 0 40.11 9.76
 2 -3 0 51.84 9.43
 0 3 -4 50.09 8.69
 0 3 -4 46.42 14.09
 0 -3 4 36.13 7.92
 0 -3 4 43.82 11.52
 0 -3 4 48.84 4.1
 0 -3 4 46.23 8.78
 0 -3 4 44.93 7.6
 -1 2 -5 13.42 5.53
 -1 2 -5 10.86 5.89
 1 -2 5 15.01 7.89
 -1 2 -5 1.08 5.63
 1 -2 5 8.97 15.08
 1 -2 5 12.42 19.78
 1 -2 5 11.88 7.03
 -1 2 -5 12.99 3.63
 3 3 1 425.17 24.15
 -3 -3 -1 504.67 29.21
 3 3 1 705.95 25.81
 3 3 1 753.93 40.8
 3 3 1 496.5 36.12
 -3 -3 -1 582.66 24.62
 -1 3 3 457.02 29.47
 -1 3 3 539.87 29.98
 -1 3 3 342.39 23.64
 -1 3 3 562.29 34.7
 1 -3 -3 394.51 28.59
 1 -3 -3 381.31 29.45
 1 -3 -3 421.57 23.6
 1 -3 -3 417.98 23.72
 0 -3 -4 304.25 22.9
 0 3 4 352.22 13.46
 0 3 4 343.34 26.23
 0 -3 -4 246.38 22.66
 0 -3 -4 256.78 20.96
 0 3 4 306.63 29.13
 0 3 4 303.65 25.82
 0 -3 -4 250.61 28.4
 0 -3 -4 270.51 27.11
 2 2 5 217.07 21.19
 2 2 5 205.33 23.96
 2 2 5 205.31 19.4
 1 4 2 123.31 15.7
 -1 -4 -2 95.5 6.57
 1 4 2 103.24 13.3
 1 4 2 140.16 11.93
 -1 -4 -2 83.14 11.35
 -1 -4 -2 97.49 18.17
 1 4 2 126.83 12.98
 -1 -4 -2 128.3 14
 -1 -4 -2 128.71 13.3
 2 -2 -3 115.56 14.15
 2 -2 -3 116.96 7.19
 2 -2 -3 124.24 20.61
 -2 2 3 134.08 16.25
 -2 2 3 126.48 16.87
 2 -2 -3 128.69 14.43
 2 -2 -3 98.23 13.79
 -2 2 3 89.85 11.49
 3 2 -2 65.38 10.69
 -3 -2 2 52.99 13.5
 -3 -2 2 60.32 13.24
 -3 -2 2 66.29 21.13
 3 2 -2 69.63 12.75
 -3 -2 2 59.96 9.77
 3 2 -2 61.94 10.01
 -3 -3 0 586.4 30.54
 3 3 0 657.39 37.3
 -3 -3 0 642.61 37.08
 -3 -3 0 412.51 25.27
 3 3 0 372.26 26.36
 3 3 0 646.94 24.73
 -3 -3 0 525.99 23.64
 3 3 0 395.89 34.86
 1 0 6 1.63 8.63
 1 0 6 1.63 5.16
 1 0 6 1.6 5.81
 -1 0 -6 2.69 4.33
 1 0 6 0.9 6.05
 2 -3 2 732.23 34.8
 -2 3 -2 594.8 33.61
 2 -3 2 464.37 27.05
 2 -3 2 601.13 30.73
 2 -3 2 512.5 30.06
 2 -1 -4 559.65 36.41
 -2 1 4 619.92 37.79
 2 -1 -4 472.02 19.26
 -2 1 4 546.68 22.53
 -2 1 4 611.66 34.96
 -2 1 4 423.59 26.43
 2 3 4 295.91 24.87
 2 3 4 273.29 18.08
 -2 -3 -4 235.16 22.53
 2 3 4 262.2 24.11
 2 3 4 314.83 22.16
 3 3 2 787.35 44.11
 -3 -3 -2 841 39.87
 3 3 2 963.79 31.39
 3 3 2 1150.12 50.06
 3 3 2 690.89 32.57
 0 0 6 752.86 40.45
 0 0 6 678.15 49.13
 0 0 6 562.44 29.55
 0 0 -6 643.55 36.66
 -2 3 1 41.51 15.28
 2 -3 -1 53.03 6.86
 2 -3 -1 56.48 6.99
 -2 3 1 73.49 9.02
 2 -3 -1 66.69 9.5
 2 -3 -1 46.11 7.5
 -2 3 1 63.27 13.96
 2 -3 -1 49.24 12.35
 2 -3 -1 44.05 9.59
 3 2 4 391.51 25.05
 3 2 4 435.21 28.24
 3 2 4 431.69 34.17
 3 2 4 523.43 34.97
 -3 -2 -4 446.42 28.2
 -3 2 -1 77.48 14.43
 3 -2 1 71.58 11.47
 3 -2 1 84.65 14.33
 3 -2 1 48.74 7.81
 0 4 -2 1211.56 34.05
 0 -4 2 1975.94 533.16
 0 -4 2 1379.05 372.91
 0 4 -2 1989.74 537.01
 0 4 -2 1854.16 500.58
 0 -4 2 1269.7 52.55
 0 -4 2 1723.15 467.24
 0 -4 2 1673.47 451.59
 3 -1 -2 689.04 47.13
 3 -1 -2 642.03 26.72
 3 -1 -2 653.38 35.53
 -3 1 2 634.8 34.62
 -3 1 2 663.18 39.36
 -3 1 2 697.97 40.12
 3 -1 -2 695.25 36.53
 2 2 -4 276.77 17.67
 2 2 -4 244.67 24.9
 -2 -2 4 269.68 26.11
 2 2 -4 290.21 24.7
 -2 -2 4 254.77 25.49
 -2 -2 4 278.78 22.14
 1 1 6 202.39 14.6
 1 1 6 233.6 31.33
 1 1 6 289.54 25.18
 1 1 6 273.85 24.68
 2 4 1 0.56 3.62
 -2 -4 -1 0.39 2.12
 2 4 1 0.04 0.77
 2 4 1 0.35 8.28
 -2 -4 -1 0.8 7.06
 2 4 1 0.22 3.88
 -2 -4 -1 0.35 5.83
 0 4 2 11.32 5.81
 0 4 2 9.26 4.15
 0 4 2 15.14 6.55
 0 -4 -2 7.71 3.7
 0 -4 -2 14.1 4.28
 0 -4 -2 12.17 6.7
 0 4 2 10.38 10.26
 0 -4 -2 11.54 4.16
 2 3 -3 325.44 26.13
 -2 -3 3 287.63 27.13
 -2 -3 3 320.72 27.89
 -2 -3 3 334.38 19.58
 2 3 -3 263.09 21.78
 -2 -3 3 313.01 15.94
 2 4 0 626.79 35.47
 -2 -4 0 943.11 43.22
 -2 -4 0 580.14 34.62
 2 4 0 791.56 13.49
 2 4 0 989.76 44.16
 1 -3 4 504.05 32.5
 1 -3 4 629.55 23.58
 1 -3 4 630.17 25.56
 1 -3 4 471.53 29.6
 -1 3 -4 601.93 22.66
 1 -3 4 494.34 27.37
 -1 3 -4 662.4 25.66
 -1 3 -4 551.86 21.91
 -1 -3 4 330.81 23.96
 1 3 -4 315.45 25.94
 -1 -3 4 299.49 28.82
 -1 -3 4 326.89 24.33
 -1 -3 4 311.54 22.08
 1 3 -4 259.91 20.07
 1 3 -4 347.97 28.06
 1 4 -2 6.64 5.17
 1 4 -2 8.1 7.83
 -1 -4 2 6.92 4.39
 -1 -4 2 8.99 10.75
 -1 -4 2 7.5 5.46
 -1 -4 2 4.66 5.63
 1 4 -2 8.29 4.83
 -1 -4 2 7.88 6.65
 3 -2 0 84.32 11.59
 -3 2 0 82.06 10.1
 3 -2 0 89.84 11.52
 3 -2 0 56.95 9.08
 -3 2 0 75.38 10.09
 3 -2 0 74.07 12.13
 -3 2 0 57.15 10.06
 3 -2 0 83.83 13.82
 -3 2 0 76.79 15
 1 2 -5 0.47 5.61
 -1 -2 5 0.12 3.06
 1 2 -5 1.15 1.58
 -1 -2 5 1.25 8.5
 -1 -2 5 1.08 7.72
 3 -1 4 1411.98 382.29
 -3 1 -4 1366.37 371.27
 -3 1 -4 1481.86 400.82
 3 -1 4 1636.5 443.85
 3 -2 2 331.22 27.41
 3 -2 2 285.96 19.67
 -3 2 -2 297.61 25.12
 1 -1 6 326.46 24.63
 -1 1 -6 299.34 26.13
 1 -1 6 298.36 28.29
 -1 1 -6 319.16 25.55
 1 -1 6 388.94 29.67
 -1 1 -6 356.62 18.79
 1 -1 6 264.38 27.36
 -3 -3 1 62.53 10.41
 3 3 -1 63.15 11.37
 -3 -3 1 41.35 9.72
 3 3 -1 67.5 9.33
 3 3 -1 65.96 16.5
 3 3 -1 50.39 11.78
 -3 -3 1 60.89 11.77
 -3 -3 1 61.83 8.47
 0 -1 6 17.85 20.2
 0 -1 6 25.24 23.4
 0 -1 6 21.43 9.77
 0 1 -6 15.87 7.66
 -3 -1 3 226.63 22.42
 3 1 -3 258.18 25.72
 3 1 -3 246.93 20.38
 -3 -1 3 241.21 23.29
 3 1 -3 210.25 20.17
 -3 -1 3 262.82 23.43
 0 1 6 13.02 5.78
 0 1 6 11.3 5.43
 0 1 6 14.48 7.42
 0 1 6 12.24 7.56
 0 1 6 18.15 15.64
 1 -4 0 43.44 5.38
 -1 4 0 39.13 9.23
 1 -4 0 35.37 9.85
 1 -4 0 5.74 3.22
 1 -4 0 50.08 9.2
 -1 4 0 39.58 5.87
 1 -4 0 30.65 9.27
 -1 4 0 43.5 6.39
 2 4 2 1.14 4.02
 -2 -4 -2 2 5.19
 2 4 2 0.27 5.87
 -2 -4 -2 -0.07 5.06
 2 4 2 0.05 0.98
 2 4 2 0.49 7.94
 -1 4 -1 620.65 16.15
 -1 4 -1 651.71 16.71
 1 -4 1 605.07 33.76
 1 -4 1 697.08 29.19
 -1 4 -1 691.47 17.31
 -1 4 -1 646.83 32.4
 3 0 -3 259.41 21.44
 -3 0 3 272.8 26.49
 -3 0 3 277.82 20.93
 3 0 -3 291.27 27.34
 -3 0 3 301.34 26.03
 3 0 -3 295.19 26.59
 3 3 3 341.69 20.88
 -3 -3 -3 316.14 30.15
 3 3 3 396.81 29.51
 3 3 3 255.4 20.57
 3 3 3 283.3 28.64
 2 4 -1 191.84 20.54
 2 4 -1 149.33 9.86
 -2 -4 1 175.43 20.39
 -2 -4 1 152.25 15.47
 -2 -4 1 114.71 16.65
 2 4 -1 113.4 20.84
 2 -3 3 112.88 14.11
 -2 3 -3 98.69 16.32
 2 -3 3 72.74 14.6
 -1 -4 -3 31.29 10.29
 1 4 3 30.35 9.04
 1 4 3 40.75 7.54
 -1 -4 -3 33.27 5.82
 1 4 3 43.07 9.96
 1 4 3 43.93 7.81
 -1 -4 -3 36.66 8.29
 -2 0 -6 124.83 14.72
 2 0 6 128.99 16.43
 2 0 6 110.35 17.54
 2 0 6 102.64 15.45
 3 1 5 525.43 34.19
 3 1 5 412.4 25.85
 3 1 5 471.8 34.78
 2 1 6 26.7 8.64
 2 1 6 10.49 6.1
 2 1 6 25.21 12.21
 3 0 5 47.75 10.12
 3 0 5 58.75 17.2
 -3 0 -5 39 9.95
 3 0 5 49.19 10.22
 -3 0 -5 53.67 10.77
 3 -2 -1 194.43 16.98
 -3 2 1 176.85 22.86
 3 -2 -1 139.98 13.22
 3 -2 -1 193.6 22.23
 -3 2 1 174.94 15.58
 -3 2 1 115.52 9.71
 3 -2 -1 178.19 20.07
 -3 2 1 173.23 20.26
 1 -4 -1 271.41 18.22
 -1 4 1 300.12 17.18
 1 -4 -1 213.08 20.81
 -1 4 1 278.92 17.08
 1 -4 -1 278.71 15.98
 1 -4 -1 214.63 13.72
 -1 4 1 315.06 21.8
 1 -4 -1 315.67 21.19
 4 1 1 12.5 7.58
 4 1 1 12.22 10.51
 -4 -1 -1 11.14 17.79
 4 1 1 0.01 0.89
 4 1 1 10.39 15.61
 2 -3 -2 609.53 27.02
 2 -3 -2 594.43 37.49
 -2 3 2 752.63 40.32
 2 -3 -2 531.55 29.49
 -2 3 2 774.74 33.42
 2 -3 -2 664.18 28.18
 2 -3 -2 704.01 31.8
 2 -3 -2 517.57 17.41
 -2 3 2 452.5 29.23
 -3 2 -3 20.7 8.46
 3 -2 3 19.66 4.56
 3 -2 3 0.14 2.68
 3 -2 3 22.89 9.83
 -3 2 -3 20.88 4.7
 3 -2 3 17.26 10.22
 -3 2 -3 1.53 3.39
 -1 2 5 264.63 25.99
 1 -2 -5 209.26 21.46
 -1 2 5 241.59 10.83
 -1 2 5 269.61 27.21
 -1 -3 -5 511.93 47.3
 1 3 5 617.12 46.53
 1 3 5 561.09 45.18
 -1 -3 -5 467.45 38.85
 1 3 5 571.67 46.44
 -1 -3 -5 437.08 33.69
 4 1 2 23.33 10.97
 4 1 2 41.72 20.07
 4 1 2 20.53 7.33
 4 1 2 33.06 13.59
 -4 -1 -2 30.19 12.72
 -2 2 -5 293.54 18.26
 2 -2 5 341.11 27.41
 -2 2 -5 341.59 28.11
 2 -2 5 257.47 33.36
 -2 2 -5 182.14 17.2
 2 -2 5 334.31 26.13
 2 -2 5 294.1 24.41
 -1 4 -2 11.4 6.47
 -1 4 -2 11.06 3.73
 -1 4 -2 7.53 3.14
 1 -4 2 10.32 9.07
 1 -4 2 7.79 6.44
 1 -4 2 7.29 15.04
 -1 4 -2 11.86 5.42
 1 -4 2 10.64 3.62
 0 -4 3 49.81 16.63
 0 4 -3 51.48 17.37
 0 -4 3 43.58 16.59
 0 4 -3 57.77 8.96
 0 -4 3 49.85 15.3
 0 -4 3 51.54 19.79
 0 -4 3 44.51 14.28
 4 0 1 382.25 33.96
 -4 0 -1 365.23 31.49
 4 0 1 310.28 29.43
 -4 0 -1 342.51 33
 4 0 1 232.25 24.88
 4 0 1 381.1 40.5
 4 1 0 23.79 11.52
 4 1 0 13.32 7.59
 -4 -1 0 16.01 6.37
 -4 -1 0 19.9 10.76
 4 1 0 23.3 10.68
 0 4 3 100.06 14.26
 0 4 3 96.42 10.26
 0 -4 -3 95.53 15.6
 0 -4 -3 96.77 18.46
 0 -4 -3 110.98 13.91
 0 -4 -3 83.36 12.28
 0 4 3 131.64 16.47
 0 4 3 102.07 15.13
 1 2 6 37.22 15.67
 1 2 6 31.37 21.03
 1 2 6 27.45 12.5
 -1 -2 -6 33.86 12.34
 -3 -2 3 417.04 31.55
 -3 -2 3 413.45 38.33
 3 2 -3 429.59 34.37
 3 2 -3 444.95 34.6
 3 2 -3 439.59 44.24
 -3 -2 3 453.51 38.4
 -3 -2 3 445.04 40.05
 2 0 -5 39.07 13.39
 -2 0 5 53.17 13.92
 2 0 -5 54.6 14.86
 -2 0 5 59.32 14.76
 -2 0 5 56.9 26.01
 4 0 2 32.32 13.73
 -4 0 -2 28.9 12.63
 -4 0 -2 30.55 17.87
 4 0 2 20.04 9.06
 4 0 2 29.72 11.33
 4 0 2 19.87 6.63
 4 0 2 25.79 10.43
 -1 3 4 120 17.85
 1 -3 -4 114.12 18.28
 -1 3 4 158.16 22.96
 -1 3 4 143.54 20.24
 1 -3 -4 94.87 17.24
 -2 -4 -3 8.26 15.87
 2 4 3 8.68 9.2
 2 4 3 11.76 10.5
 2 4 3 7.34 5.16
 2 4 3 3.04 13.89
 -2 -1 5 6.4 7.81
 2 1 -5 4.65 6.24
 2 1 -5 1.9 17.51
 -2 -1 5 5.34 11.94
 2 1 -5 2.48 4.36
 -2 -1 5 6.53 10.38
 -1 0 6 168.73 23.58
 1 0 -6 107.22 13.94
 -1 0 6 141.31 17.32
 1 0 -6 150.81 29.88
 -1 -4 3 756.19 50.38
 -1 -4 3 724.72 50.12
 1 4 -3 784.48 55.25
 -1 -4 3 802.74 59.57
 -1 -4 3 811.2 53.51
 1 4 -3 904.58 60.91
 1 4 -3 565.75 39.21
 -3 -3 2 85.04 16.02
 -3 -3 2 57.63 11.45
 3 3 -2 84.32 12.4
 -3 -3 2 89.07 13.63
 -3 -3 2 92.89 18.5
 3 3 -2 92.75 16.82
 -3 -3 2 85.41 14.2
 3 3 -2 87.14 12.36
 -4 0 0 162.29 23.05
 4 0 0 116.48 17.4
 4 0 0 166.76 24.63
 4 0 0 177.49 21.51
 2 -1 6 164.45 21.69
 2 -1 6 192.93 21.14
 -2 1 -6 121.71 15.91
 -2 1 -6 203.98 20.23
 2 -1 6 181.2 32.67
 -2 1 -6 184.72 20.28
 -2 -4 2 17.03 10.21
 2 4 -2 26.43 16.27
 2 4 -2 14.64 8.59
 -2 -4 2 27.2 22.08
 -2 -4 2 28.38 9.09
 2 4 -2 19.94 11.17
 -2 -4 2 26.8 12.35
 0 -3 5 91.06 13.67
 0 -3 5 86.95 17.7
 0 3 -5 115.35 14.58
 0 -3 5 89.97 16.09
 0 -3 5 107.35 14.9
 0 3 -5 115.54 15.45
 4 2 1 54.33 13.05
 4 2 1 33.93 12.34
 -4 -2 -1 38.62 13.43
 4 2 1 39.57 15.75
 4 2 1 56.88 20.88
 4 2 1 60.5 15.34
 -4 -2 -1 49.77 20.15
 -2 2 4 346.72 34.53
 2 -2 -4 231.09 15
 -2 2 4 329.31 31.43
 -2 2 4 228.8 23.88
 2 -2 -4 304.33 29.21
 3 -1 -3 287.05 37.18
 -3 1 3 339.81 35.44
 3 -1 -3 310.16 31.98
 -3 1 3 237.03 20.17
 3 -1 -3 288.99 23.94
 -3 1 3 284.71 34.99
 2 3 5 395.87 32.87
 -2 -3 -5 380.53 36.24
 2 3 5 432.83 39.64
 2 3 5 397.73 40.29
 4 1 3 62.52 15.24
 4 1 3 92.61 18.34
 4 1 3 87.42 19.56
 4 1 3 62.07 11.59
 -4 -1 -3 75.68 19.3
 3 2 5 0.82 9.51
 3 2 5 5.87 13.48
 3 2 5 1.36 8.47
 1 1 -6 375.95 45.45
 -1 -1 6 355.58 32.84
 -1 -1 6 409.43 39.56
 -1 -1 6 403.3 38.6
 0 3 5 275.09 28.67
 0 3 5 277.53 29.7
 0 3 5 273.54 19.1
 0 -3 -5 219.34 22.55
 0 3 5 231.06 26.89
 0 -3 -5 207.24 25.42
 0 -3 -5 202.35 31.93
 -4 -2 -2 20.42 8.47
 4 2 2 24.89 9.58
 4 2 2 31.96 12.56
 4 2 2 25.86 16.61
 4 2 2 16.61 6.71
 -4 -2 -2 21.27 9.1
 4 2 2 14.76 8.3
 -1 4 2 625.12 43.01
 -1 4 2 721.67 47.9
 1 -4 -2 519.97 37.28
 1 -4 -2 505.27 44.61
 1 -4 -2 612.74 41.2
 1 -4 -2 661.62 41.63
 1 -4 -2 499.38 43.19
 -1 4 2 752.22 53.4
 1 -4 -2 685.66 47.67
 3 3 4 1186.66 73.69
 3 3 4 1417.83 239.65
 3 3 4 1165 75.39
 -3 -3 -4 1195.85 203.23
 3 3 4 1145.58 80.33
 0 2 -6 29.06 12.65
 0 2 -6 27.75 8.12
 0 -2 6 24.34 11.33
 0 -2 6 23.01 10.77
 0 -2 6 27.51 16.7
 3 -1 5 1.69 4.04
 3 -1 5 0.15 2.89
 -3 1 -5 0.15 3.27
 3 -1 5 0.82 2.8
 -3 1 -5 1.42 3.64
 0 2 6 2.94 11.49
 0 2 6 5.65 10.29
 0 2 6 2.34 5.36
 0 2 6 0.16 13.35
 -4 -2 0 620.33 48.66
 4 2 0 425.13 38.84
 -4 -2 0 465.8 32.92
 4 2 0 714.52 55.19
 4 2 0 725.91 57
 4 2 0 675.47 47.34
 2 2 6 16.8 8.57
 2 2 6 17.55 21.65
 -2 -2 -6 15.73 6.69
 2 2 6 15.48 18.77
 4 0 3 11.71 8.7
 -4 0 -3 22.85 13.52
 -4 0 -3 24.71 10.97
 -4 0 -3 21.85 8.11
 -4 0 -3 14.97 7.33
 4 0 3 25.06 12.1
 4 0 3 28.09 28.61
 4 0 3 17.18 6.55
 -1 2 -6 958.65 62.5
 -1 2 -6 1184.36 68.58
 -1 2 -6 1087.7 74.93
 1 -2 6 914.2 67.95
 1 -2 6 945.5 71.6
 -1 2 -6 1055.19 69.01
 1 -2 6 1164.01 75.71
 2 -3 4 2528.33 416.98
 -2 3 -4 2505.18 413.33
 -2 3 -4 1213.85 201.22
 2 -3 4 1899.17 319.14
 -2 3 -4 2332.14 384.64
 2 -3 4 2645.38 439.13
 -2 -3 4 294.47 30.89
 2 3 -4 324.65 37.23
 -2 -3 4 286.86 26.12
 2 3 -4 240.03 24.45
 -2 -3 4 273.96 34.63
 -2 -3 4 277.63 19.78
 3 -2 -2 517.21 35.35
 -3 2 2 675.33 50.73
 -3 2 2 692.04 56.55
 3 -2 -2 634.92 46.53
 3 -2 -2 679.22 56.19
 3 -2 -2 688.21 52.28
 -3 2 2 583.29 44.35
 3 -2 -2 581.88 38.78
 -3 2 2 437.56 32.55
 1 -3 5 47.34 16.86
 1 -3 5 64.46 9.8
 -1 3 -5 58.93 9.2
 1 -3 5 64.75 11.66
 -1 3 -5 65.5 10.61
 1 -3 5 47.24 18.86
 -1 3 -5 52.15 18.28
 -4 -1 1 607.79 47.83
 4 1 -1 670.81 59.35
 4 1 -1 613.11 50.21
 -4 -1 1 523.09 43.76
 -4 -1 1 405.39 25.15
 -1 4 -3 1041.95 59.42
 1 -4 3 1015.4 64.4
 -1 4 -3 969.82 54.8
 1 -4 3 892.79 57.37
 1 -4 3 819.77 60.72
 -1 4 -3 614.34 36.62
 1 -1 -6 158.71 22.56
 -1 1 6 179.34 23.95
 -1 1 6 157.82 16.99
 -3 2 -4 0.71 1.76
 3 -2 4 94.01 21.61
 3 -2 4 0.76 3.33
 -3 2 -4 72.77 14.42
 3 -2 4 69.94 10.43
 -2 1 5 39.42 18.49
 2 -1 -5 35.08 15.01
 2 -1 -5 27.14 9.17
 -2 1 5 36 17.25
 -2 1 5 38.23 13.03
 -2 1 5 28.18 10.43
 1 4 4 0.78 5.89
 -1 -4 -4 0.39 4.14
 1 4 4 0.44 3.04
 1 4 4 0.59 9.26
 -1 -4 -4 0.17 2.93
 3 4 1 10.75 4.36
 3 4 1 6.67 10.64
 -3 -4 -1 17.13 12.34
 -3 -4 -1 9.09 9.06
 3 4 1 13.29 22.64
 4 2 3 112.07 28.98
 4 2 3 113.77 19.29
 4 2 3 75.11 11.38
 4 2 3 74.98 17.17
 -4 -2 -3 90.66 15.86
 -4 -2 -3 96.57 21.1
 -1 -3 5 119.47 19.98
 1 3 -5 125.45 21.6
 -1 -3 5 132.71 18.55
 -1 -3 5 126.97 20.16
 4 0 -1 26.69 12.61
 -4 0 1 22.75 15.48
 4 0 -1 22.48 11.42
 -4 0 1 22.22 12.57
 -2 -2 5 648.37 56.11
 -2 -2 5 722.8 54.8
 2 2 -5 725.35 60.68
 -2 -2 5 692.92 56.87
 2 2 -5 710.06 44.63
 4 -1 1 382.67 34.58
 -4 1 -1 335.01 35.25
 -4 1 -1 287.23 26.58
 -4 1 -1 370.46 30.9
 4 -1 1 393.68 37.65
 4 -1 1 219.41 13.48
 4 -1 1 232.17 23.74
 4 -1 1 332.8 29.32
 2 -3 -3 185.91 25.44
 -2 3 3 221.63 29.43
 -2 3 3 217.31 23.46
 2 -3 -3 181.04 20.49
 2 -3 -3 162.96 20.9
 -2 3 3 130.46 16.81
 2 -3 -3 169.8 18.67
 2 -3 -3 172.72 24
 -3 -4 0 16.37 10
 3 4 0 25.99 11.05
 -3 -4 0 29.81 14.19
 3 4 0 18.29 9.4
 3 4 0 27.54 10.38
 -3 -1 4 402.44 38.87
 3 1 -4 425.05 41.15
 3 1 -4 409.75 34.01
 -3 -1 4 410.36 39.11
 -3 -1 4 451.84 42.11
 4 -1 2 0.38 3.81
 4 -1 2 0.96 2.56
 4 -1 2 2.06 5.1
 4 -1 2 0.08 2.95
 -4 1 -2 0.55 3.15
 -4 1 -2 0.73 4.53
 -4 1 -2 0.18 2.42
 3 4 2 113.49 13.54
 3 4 2 138.19 21.71
 3 4 2 83.1 15.6
 -3 -4 -2 97.08 17.75
 -1 0 -7 0.21 2.65
 1 0 7 1.37 5.32
 1 0 7 1.72 8.25
 1 0 7 -0.07 4.47
 1 0 7 0.34 6.64
 1 0 7 0.21 1.03
 -3 0 4 425.91 38.73
 3 0 -4 327.58 31.2
 3 0 -4 396.59 36.58
 3 0 -4 401.29 40.12
 -3 0 4 380.07 36.04
 -3 0 4 363.93 31.6
 4 2 -1 -0.1 6.97
 -4 -2 1 0.96 7.05
 4 2 -1 0.79 5.46
 -4 -2 1 -0.05 2.11
 4 2 -1 0.39 5.06
 4 2 -1 -0.08 3.1
 4 1 4 4.43 9.43
 4 1 4 11.62 22.11
 4 1 4 7.79 11.61
 4 1 4 6.31 8.17
 -2 -4 -4 37.97 15.74
 2 4 4 54.27 13.05
 2 4 4 40.66 18.62
 2 4 4 50.36 17.49
 2 4 4 44.97 21.66
 4 -1 0 84.62 18.33
 4 -1 0 78.97 13.59
 4 -1 0 75.72 12.56
 -4 1 0 73.5 16.88
 -4 1 0 77.12 13.61
 0 -4 4 633.09 44.76
 0 4 -4 666.06 45.11
 0 -4 4 551.88 42.96
 0 4 -4 740.81 50.58
 0 -4 4 610.14 41.46
 0 -4 4 531.8 38.07
 0 -4 4 607.3 51.75
 0 -4 4 692.03 41.53
 -1 -2 6 10.83 8.01
 1 2 -6 8.54 4.5
 -1 -2 6 7.55 15.58
 1 2 -6 9.12 23.58
 -1 -2 6 10.63 20.72
 3 -3 1 137.59 28.2
 3 -3 1 199.22 25.55
 -3 3 -1 161.07 21.41
 3 -3 1 121.29 16.13
 0 4 4 80.39 14.42
 0 -4 -4 48.46 27.93
 0 4 4 61.77 7.34
 0 -4 -4 64.85 11.03
 0 4 4 62.48 12.59
 0 4 4 54.21 14.24
 0 -4 -4 59.98 14.55
 1 1 7 137.55 22.55
 1 1 7 115.73 20.38
 1 1 7 117.86 20.95
 1 1 7 94.23 13.59
 3 1 6 3.01 5.87
 3 1 6 4.22 8.59
 3 1 6 3.17 9.56
 4 0 4 0.24 1.43
 4 0 4 0.05 4.68
 4 0 4 0.47 4.02
 -4 0 -4 0.37 2.12
 -4 0 -4 0.45 2.08
 -4 0 -4 0.59 5.05
 4 0 4 2.04 4.65
 0 0 7 11.8 8.34
 0 0 7 16.96 9.31
 0 0 7 16.24 15.57
 0 0 -7 15.05 16.62
 3 0 6 4.18 9.93
 3 0 6 2.96 10.61
 3 0 6 7.39 8.45
 3 0 6 8.77 16.87
 -2 -4 3 412.36 38.41
 -2 -4 3 561.1 45.12
 2 4 -3 648.44 51.06
 -2 -4 3 634.81 52.09
 -2 -4 3 663.97 42.63
 -2 -4 3 608.76 39.32
 2 4 -3 472.08 35.59
 1 5 0 1.29 5.8
 -1 -5 0 1.67 5.14
 -1 -5 0 0.73 2.36
 1 5 0 0.68 3
 -1 -5 0 2.91 5.27
 -1 -5 0 0.19 4.66
 2 -4 1 1.26 2.23
 -2 4 -1 2.2 5.27
 2 -4 1 0.86 4.93
 3 3 -3 50.07 16.34
 -3 -3 3 47.53 16.79
 3 3 -3 43.7 16.93
 3 3 -3 56.72 16.21
 -3 -3 3 56.24 13.6
 -3 -3 3 41.38 16.7
 -3 -3 3 61.62 12.6
 1 -4 -3 636.2 35.89
 -1 4 3 637.83 46.49
 1 -4 -3 487.83 37.59
 1 -4 -3 487.75 45.01
 1 -4 -3 481.59 40.69
 -1 4 3 554.55 43.87
 1 -4 -3 532.06 39.31
 -1 4 3 606.93 47.55
 3 4 -1 65.03 10.53
 -3 -4 1 37.87 16.14
 -3 -4 1 60.29 10.71
 3 4 -1 39.39 16.33
 -3 -4 1 65.57 14.94
 -3 -4 1 55.97 12.21
 3 4 -1 67.55 15.1
 -2 4 0 5.79 9.03
 2 -4 0 2.64 8.81
 2 -4 0 5.78 9.53
 2 -4 0 4.58 4.84
 2 -4 0 4.16 2.91
 -2 4 0 6.08 3.22
 2 -4 0 0.11 1.6
 2 -4 0 5.11 7.75
 3 -3 0 50.66 16.01
 3 -3 0 57.95 26.73
 3 -3 0 37.04 15.63
 3 -3 0 57.96 9.58
 -3 3 0 55.87 17.48
 3 -3 0 57.27 22.72
 -3 3 0 51.7 16.56
 3 -3 0 60.11 9.62
 4 -1 3 26.62 13.71
 4 -1 3 19.3 18.57
 -4 1 -3 18.43 9.63
 4 -1 3 -0.1 3.14
 -4 1 -3 17.14 8.45
 -4 1 -3 23.33 9.36
 1 5 1 4.48 4.8
 -1 -5 -1 1.36 5.78
 -1 -5 -1 2.63 7.77
 1 5 1 3.52 8.44
 -1 -5 -1 4.21 7.57
 1 5 1 1.74 4.1
 -1 -5 -1 6.74 6.88
 1 5 1 1.88 6.35
 -3 3 -2 0.02 0.6
 3 -3 2 -0.04 3.56
 3 -3 2 0.22 4.31
 3 -3 2 0.03 0.66
 -3 3 -2 0.71 2.67
 3 -3 2 0.04 0.58
 3 -3 2 0.04 0.85
 3 -3 2 0.35 3.42
 4 3 1 497.01 46.76
 -4 -3 -1 529.55 39.97
 4 3 1 710.04 48.22
 -4 -3 -1 609.48 43.49
 4 3 1 757.6 69.15
 4 3 1 469.2 35.93
 4 3 1 708.71 55.78
 -1 -4 4 7.9 15.97
 1 4 -4 4.13 9.43
 -1 -4 4 5.92 4.84
 -1 -4 4 4.49 10.54
 -1 -4 4 6 4.43
 1 4 -4 5.82 12.48
 -1 -4 4 7.14 13.76
 1 4 -4 5.38 11.54
 1 -1 7 0.93 5.31
 -1 1 -7 0 2.17
 1 -1 7 0.06 6.32
 -1 1 -7 0.71 5.5
 1 -1 7 0.1 4.76
 3 4 3 170.82 16.25
 3 4 3 178.62 18.82
 3 4 3 155.04 22.61
 -3 -4 -3 158.59 27.83
 3 4 3 218.46 27.62
 4 1 -2 145.85 20.4
 4 1 -2 147.07 24.5
 -4 -1 2 125.13 19.11
 -4 -1 2 90.12 10.17
 -4 -1 2 143.54 20.53
 2 -2 6 14.03 8.37
 -2 2 -6 14.87 6.33
 2 -2 6 19.61 8.22
 2 -2 6 22.85 9.99
 -2 2 -6 18.33 7.35
 -2 2 -6 0.03 1.81
 2 -2 6 19.42 10.1
 -4 -3 -2 0.53 4.94
 4 3 2 0.21 3.01
 4 3 2 2.69 6.67
 4 3 2 1.89 6.71
 -4 -3 -2 0.49 2.35
 4 3 2 0.61 3.85
 -3 -2 4 107.73 29.62
 3 2 -4 109.03 18.69
 3 2 -4 102.35 18.03
 -3 -2 4 106.4 17.26
 -3 -2 4 102.15 19.22
 0 -5 0 126.19 15.01
 0 5 0 185.5 18.34
 0 -5 0 194.1 17.7
 0 -5 0 181.47 22.33
 0 5 0 143.98 17.34
 0 5 0 167.87 16.07
 0 -5 0 131.2 20.31
 0 -5 0 206.66 18.47
 0 5 0 68.76 11.3
 1 5 -1 68.13 11.86
 1 5 -1 92.54 13.01
 -1 -5 1 110.04 13.91
 -1 -5 1 106.71 18.37
 1 5 -1 113.6 14.76
 -1 -5 1 99.29 8.97
 -1 -5 1 69.58 15.07
 4 2 4 105.33 21.79
 4 2 4 97.83 14.12
 4 2 4 159.84 24.67
 4 2 4 152.26 30.58
 0 -1 7 189.31 26.14
 0 -1 7 248.03 27.79
 0 1 -7 232.7 32.68
 0 -1 7 224.93 36.44
 2 -4 2 30.07 12.18
 2 -4 2 39.07 14.15
 2 -4 2 53.31 21.13
 -2 4 -2 47.81 17.14
 3 3 5 0.3 3.36
 3 3 5 0.88 6.21
 -3 -3 -5 0.7 9.28
 3 3 5 0.86 3.34
 -1 -3 -6 26.21 12.48
 1 3 6 33.47 15.17
 1 3 6 36.8 14.66
 -1 -3 -6 27.8 11.97
 1 3 6 35.86 14.49
 2 0 7 186.11 25.17
 2 0 7 244.63 28.74
 2 0 7 220.02 27.82
 -2 0 -7 229.27 24.11
 0 1 7 337.96 29.01
 0 1 7 410.01 40.63
 0 1 7 458.31 44.01
 0 1 7 462.55 42.56
 -4 -3 0 52.95 13.12
 4 3 0 51.77 18.42
 -4 -3 0 68.62 12.07
 4 3 0 86.63 18.55
 4 3 0 81.8 18.3
 4 3 0 81.55 12.45
 0 5 -1 2.01 3.59
 0 -5 1 1.8 5.96
 0 5 -1 1.73 3.77
 0 -5 1 2.21 2.36
 0 5 -1 2.17 2.92
 0 5 -1 2.21 4.07
 0 -5 1 2.08 2.45
 0 -5 1 3.24 8.49
 -4 1 1 1846.38 310.89
 4 -1 -1 1953.2 328.12
 4 -1 -1 1993.26 336.15
 -4 1 1 1700.79 287.45
 4 -1 -1 1746.97 291.31
 -1 4 -4 233.01 18.07
 1 -4 4 189.05 19.71
 1 -4 4 200.46 25.2
 1 -4 4 248.23 22.28
 1 -4 4 219.11 17.93
 -1 4 -4 265.91 21.57
 1 -4 4 179.66 21.2
 -1 4 -4 219.61 17.38
 3 -2 -3 14.52 6.1
 3 -2 -3 18.7 10.56
 3 -2 -3 18.02 11.81
 -3 2 3 10.52 10.44
 -3 2 3 15.31 13.26
 -3 2 3 14.59 7.21
 2 1 7 213.79 28.35
 2 1 7 255.18 28.7
 2 1 7 263.09 30.46
 1 -3 -5 6.55 11.95
 -1 3 5 6.45 8.05
 -1 3 5 7.46 17.4
 1 -3 -5 3.69 21.74
 0 5 1 16.1 9.05
 0 -5 -1 16.77 8.61
 0 5 1 14.67 6.32
 0 5 1 22.3 8.29
 0 -5 -1 20.13 7.36
 0 5 1 15.87 6.49
 0 -5 -1 21.18 9.63
 0 -5 -1 12.44 5.52
 0 -5 -1 20.62 8.18
 -4 0 2 10.42 8.41
 4 0 -2 8.33 22.84
 -4 0 2 8.71 4.2
 4 0 -2 12.36 23.64
 -4 0 2 12.05 15.52
 2 -4 -1 13.17 21.9
 -2 4 1 12.49 7.31
 2 -4 -1 11.32 5.22
 2 -4 -1 10.26 4.29
 2 -4 -1 6.5 6.29
 -2 4 1 14.1 6.42
 2 -4 -1 13.75 6.92
 2 -4 -1 11.23 10.31
 -3 1 4 140.65 22.96
 3 -1 -4 140.34 22.72
 3 -1 -4 160.64 23.63
 -3 1 4 160.52 31.46
 3 -1 -4 127.25 14.25
 -3 1 4 116.09 16.09
 -1 -5 -2 0.23 1.12
 1 5 2 12.99 19.06
 1 5 2 11.85 7.48
 -1 -5 -2 11.15 20.93
 -1 -5 -2 12.18 6.85
 1 5 2 11.89 7.57
 1 5 2 15.96 6.71
 1 -2 -6 14.45 12.77
 -1 2 6 16.5 12.9
 -1 2 6 0.41 2.52
 -1 2 6 21.35 13.08
 -2 3 -5 1.34 4.2
 2 -3 5 -0.2 6.1
 2 -3 5 1.7 4.44
 -2 3 -5 1.14 2.59
 -2 3 -5 0.26 2.21
 2 -3 5 0.27 2.11
 3 -3 -1 73.46 10.98
 3 -3 -1 59.69 9.73
 3 -3 -1 68.87 9.44
 3 -3 -1 72.42 16
 -3 3 1 44.49 14.4
 3 -3 -1 52.81 14.62
 3 -3 -1 62.18 16.52
 -3 3 1 63.83 10.87
 -3 3 1 73.15 17.23
 3 2 6 0.82 3.35
 3 2 6 1.54 4.78
 3 2 6 0.28 4.59
 -3 2 -5 7.35 5.66
 3 -2 5 -0.03 2.37
 3 -2 5 5.72 4.89
 3 -2 5 7.61 6.28
 -3 2 -5 0.06 2.6
 3 -2 5 6.89 6.37
 -3 3 -3 286.49 17.51
 3 -3 3 233.84 14.62
 3 -3 3 304.39 32.91
 3 -3 3 294.92 17.7
 -3 3 -3 233.71 28.98
 3 -3 3 206.43 21.03
 3 -3 3 264.48 16.24
 -2 -3 -6 1072.07 75.37
 -2 -3 -6 959.76 63.4
 2 3 6 1196.6 206.8
 2 3 6 1180.2 77.13
 2 3 6 1214.79 207.8
 2 5 1 40.27 14.8
 -2 -5 -1 42.66 27.4
 2 5 1 33.76 13.43
 -2 -5 -1 30.18 12.75
 -4 -3 -3 170.66 31.19
 4 3 3 164 23.17
 4 3 3 192.65 20.57
 4 3 3 201.15 33.8
 2 5 0 98.54 19.74
 -2 -5 0 146.18 21.1
 -2 -5 0 96.3 23.24
 2 5 0 131.28 25.21
 -4 -2 2 178.49 24.69
 -4 -2 2 183.45 25.22
 -4 -2 2 145.19 17.03
 4 2 -2 214.34 34.07
 -4 -2 2 189.78 26
 4 2 -2 204.92 26.12
 2 -2 -5 3.16 5.28
 -2 2 5 3.43 8.15
 -2 2 5 3.11 14.27
 3 -1 6 300.86 28.17
 -3 1 -6 235.05 23.86
 3 -1 6 303.81 30.42
 3 -1 6 306.23 31.06
 -3 1 -6 298.47 26.96
 0 -3 6 436.48 42.47
 0 3 -6 534.99 48.18
 0 -3 6 512.13 42.47
 0 -3 6 467.35 43.24
 -2 0 6 1789.86 306.23
 2 0 -6 1236.47 207.71
 2 0 -6 1758.01 297.55
 -2 0 6 1879.42 317.39
 -2 0 6 1691.98 282.68
 -1 -4 -5 33.17 11.54
 -1 -4 -5 40.18 15.86
 1 4 5 47.94 15.46
 1 4 5 47.76 18.06
 1 4 5 48.33 18.62
 1 2 7 34.7 15.5
 1 2 7 42.57 18.15
 1 2 7 25.96 15.92
 -4 1 -4 125.54 23.68
 -4 1 -4 154.93 18.54
 4 -1 4 144.8 19.72
 -4 1 -4 100.76 13.65
 4 -1 4 114.78 15.88
 4 -1 4 157.43 24.16
 -1 -5 2 199.94 16.63
 1 5 -2 238.1 25.54
 -1 -5 2 214.49 22.21
 -1 -5 2 232.9 28.89
 -1 -5 2 215.53 14.18
 1 5 -2 207.09 20.94
 -1 -5 2 138.15 21.76
 1 5 -2 142.78 17.65
 -3 -4 2 190.43 16.66
 -3 -4 2 205.91 35.97
 3 4 -2 121.35 30.43
 -3 -4 2 181.85 20.28
 3 4 -2 177.05 18.85
 3 4 -2 209.14 26.85
 -3 -4 2 117.48 17.71
 -2 -1 6 1037.57 72.62
 -2 -1 6 1278.14 218.72
 2 1 -6 1218 205.27
 -2 -1 6 1306.25 225.05
 2 1 -6 1273.26 216.8
 0 5 -2 40.07 13.1
 0 5 -2 55.89 14.36
 0 -5 2 50.72 27.6
 0 -5 2 60.15 9.49
 0 -5 2 49.26 16.1
 0 5 -2 59.82 10.58
 0 -5 2 34.12 13.73
 0 -5 2 41.08 13.84
 4 1 5 49.7 16.23
 4 1 5 69.31 19.26
 4 1 5 72.01 18.24
 4 1 5 54.89 15.98
 0 -3 -6 467.8 43.24
 0 -3 -6 481.1 48.59
 0 3 6 583.78 49.6
 0 3 6 523.67 46.11
 2 -1 7 201.2 29.18
 2 -1 7 268.95 28.46
 2 -1 7 231.38 28.43
 -2 1 -7 254.99 24.55
 -2 4 -3 226.72 25.22
 2 -4 3 210.87 26.44
 2 -4 3 274.67 30.09
 2 -4 3 196.89 23.78
 4 3 -1 293.54 34.86
 4 3 -1 431.75 46.4
 -4 -3 1 436.13 42.44
 -4 -3 1 389.84 31.52
 4 3 -1 452.53 38.28
 4 3 -1 326.2 34.69
 -4 -3 1 276.79 26.45
 0 -5 -2 2.47 5.37
 0 5 2 2.42 6.24
 0 -5 -2 5.54 3.72
 0 5 2 3.53 7.85
 0 5 2 3.26 8.03
 0 -5 -2 1.77 7.46
 0 -5 -2 2.38 6.84
 0 5 2 3.29 8.88
 -2 3 4 1012.02 72.46
 2 -3 -4 864.67 68.09
 -2 3 4 923.25 66.89
 2 -3 -4 730.47 56.73
 2 -3 -4 827.32 62.95
 -2 -3 5 5.92 13.88
 2 3 -5 7.78 11.51
 -2 -3 5 4.41 15.49
 -2 -3 5 6.69 19.58
 -2 -5 -2 61.17 13.87
 2 5 2 65.45 12.91
 -2 -5 -2 86.84 17.47
 2 5 2 83.32 9.6
 2 5 2 73.52 17.52
 -1 3 -6 359.18 31.59
 -1 3 -6 388.73 34.91
 1 -3 6 374.42 25.94
 -1 3 -6 338.08 28.36
 1 -3 6 295.16 35.14
 1 -3 6 302.35 33.28
 1 -3 6 395.49 32.78
 2 5 -1 45.08 16.78
 -2 -5 1 49.25 20.55
 2 5 -1 29.3 16.15
 -2 -5 1 29.27 15.44
 4 0 5 3.28 8.77
 4 0 5 10.14 6.12
 4 0 5 12.14 16.73
 4 0 5 14.67 14.62
 3 4 4 125.2 15.68
 3 4 4 118.58 23.48
 3 4 4 121.63 15
 3 4 4 144.54 21.27
 -3 -4 -4 115.18 20.33
 2 4 5 108.41 16.99
 2 4 5 99.31 20.29
 2 4 5 105.95 22.33
 2 4 5 119.16 14.89
 -2 -4 -5 96.52 17.4
 -4 2 -1 13.61 8.27
 4 -2 1 14.73 23.84
 4 -2 1 12.06 7.82
 4 -2 1 0.16 1.78
 -4 2 -1 10.03 20.71
 4 -2 1 12.12 8.64
 4 -2 1 0.12 1.68
 -1 0 7 221.66 35.76
 1 0 -7 191.95 33.96
 -1 0 7 187.29 21.55
 -2 4 2 450.29 35.37
 2 -4 -2 332.81 27.63
 2 -4 -2 313.65 31.78
 2 -4 -2 395.49 31.37
 2 -4 -2 328.55 23.49
 -2 4 2 427.58 40.65
 2 -4 -2 326.84 34.2
 2 -4 -2 360.27 28.44
 2 2 7 58.51 14.85
 2 2 7 58.81 15.98
 -2 -2 -7 56.85 9.57
 2 2 7 60.29 14.49
 4 -2 2 41.18 14.17
 -4 2 -2 41.65 17.59
 4 -2 2 0.02 1.57
 4 -2 2 48.59 26.58
 4 -2 2 47.83 16.15
 4 -2 2 31.06 10.83
 -4 2 -2 48.99 16.94
 1 5 3 3.1 9.54
 -1 -5 -3 1.1 9.2
 -1 -5 -3 0.19 1.67
 1 5 3 2.03 9.06
 1 5 3 2.87 5.84
 -1 -5 -3 3.22 4.46
 1 5 3 3.25 10.68
 -1 2 -7 119.29 18.89
 1 -2 7 128.08 24.06
 -1 2 -7 131.89 13.48
 1 -2 7 98.65 24.87
 1 -2 7 93.99 19.15
 0 2 -7 30.41 14.03
 0 -2 7 20.85 14.13
 0 2 -7 29.75 9.23
 0 -2 7 26.98 14.25
 0 -2 7 34.93 14.14
 0 4 -5 36.99 13.11
 0 4 -5 30.39 11.82
 0 -4 5 31.71 9.55
 0 -4 5 25.33 13.3
 0 -4 5 23.83 9.42
 0 -4 5 25.57 9.96
 0 -4 5 27.86 15.21
 0 -4 5 29.69 26.94
 -4 1 2 168.31 12.72
 -4 1 2 237.15 31.52
 4 -1 -2 272.28 32.24
 -4 1 2 246.85 30.44
 4 -1 -2 272.09 29.58
 4 -1 -2 215.52 23.22
 -1 4 4 122.96 17.22
 1 -4 -4 119.12 19.52
 -1 4 4 166.35 23.04
 1 -4 -4 115.32 30.04
 -1 4 4 132.66 17.99
 -1 -1 7 175.44 25.24
 1 1 -7 186.47 30.61
 -1 -1 7 194.45 28.21
 -1 -1 7 202.35 26.97
 2 4 -4 28.02 14.61
 -2 -4 4 25.46 15.09
 -2 -4 4 21.9 11.11
 2 4 -4 18.3 12.56
 -2 -4 4 25.71 8.49
 -2 -4 4 28.56 13.96
 1 -5 0 0.44 2.56
 -1 5 0 0.06 1.93
 -1 5 0 0.17 6.63
 -1 5 0 0.41 2.55
 1 -5 0 1.35 2.56
 1 -5 0 0.31 4.44
 1 -5 0 0.95 3.6
 1 -5 0 0.54 1.3
 4 2 5 57.87 18
 4 2 5 47.69 19.27
 -3 3 2 312.97 29.59
 3 -3 -2 289.17 27.97
 3 -3 -2 225.45 22.1
 3 -3 -2 330 39.66
 -3 3 2 182.33 19.87
 3 -3 -2 311.26 27.72
 3 -3 -2 270.17 30.61
 -3 3 2 322.7 36.12
 3 -3 -2 252.9 23.25
 4 -2 0 162.31 13.92
 -4 2 0 214.05 29.22
 4 -2 0 220.92 21.43
 -4 2 0 196.46 20.62
 4 -2 0 237.36 34.24
 -4 2 0 215.25 22.58
 4 -2 0 232.42 25.66
 0 2 7 88 18.11
 0 2 7 82.66 17.61
 0 2 7 80.36 17.96
 0 2 7 62.22 9.3
 1 -5 1 35.98 13.66
 1 -5 1 29.9 16.95
 1 -5 1 39.82 11.74
 -1 5 -1 35.1 10.75
 -1 5 -1 37.05 13.17
 1 -5 1 31.93 17.15
 -1 5 -1 36.33 11.07
 -1 5 -1 33.86 10.89
 4 3 4 3.73 11.64
 -4 -3 -4 7.59 16.59
 4 3 4 4.43 12.73
 0 4 5 23.31 9.95
 0 4 5 16.98 4.21
 0 -4 -5 11.07 8.95
 0 4 5 16.67 10.48
 0 -4 -5 12.52 9.5
 0 4 5 20.4 18.96
 3 1 -5 150.49 20.89
 3 1 -5 155.84 27.06
 -3 -1 5 150.06 24.54
 -3 -1 5 159.47 26.33
 -3 -1 5 144.29 23.99
 -1 -3 6 122.7 20.04
 1 3 -6 138.68 21.03
 -1 -3 6 133.28 20.07
 -1 -3 6 126.22 21.72
 -2 1 6 315.52 30.83
 2 -1 -6 205.45 14.99
 -2 1 6 298.36 19.1
 2 -1 -6 304.97 41.99
 -2 1 6 311.19 31.42
 4 1 -3 1.15 6.59
 -4 -1 3 4.42 7.26
 4 1 -3 3.86 11.65
 -4 -1 3 0.81 6.33
 -4 -1 3 1.59 7.84
 3 -3 4 0.12 0.97
 3 -3 4 41.73 13.09
 -3 3 -4 52.5 13.45
 3 -3 4 68.02 13.83
 -3 3 -4 0.46 2.13
 -3 -3 4 143.83 14.69
 -3 -3 4 169.12 18.71
 3 3 -4 154.91 21.29
 -3 -3 4 149.95 31.5
 -3 -3 4 132.78 35.89
 3 3 -4 158.16 18.08
 3 0 -5 206.57 28.26
 3 0 -5 206.24 22.53
 3 0 -5 155.64 16.7
 -3 0 5 193.76 24.24
 -3 0 5 196.31 20
 -3 0 5 211.27 35.19
 -2 -2 6 186.39 21.67
 -2 -2 6 178.24 24.87
 -2 -2 6 160.71 32.79
 2 2 -6 194.08 23.85
 2 2 -6 177.7 13.63
 2 5 3 310.67 29.04
 -2 -5 -3 230.83 33.55
 2 5 3 261.56 27.18
 4 -2 3 73.73 21.27
 4 -2 3 55.63 12.18
 4 -2 3 0.42 2.37
 -4 2 -3 66.79 14.16
 -4 2 -3 71.62 9.7
 4 -2 3 67.26 10.7
 -1 1 7 28.12 13.23
 1 -1 -7 21.36 18.95
 -1 1 7 21.04 10.07
 -1 5 1 72.99 11.77
 1 -5 -1 64.39 8.34
 -1 5 1 63.88 9.56
 1 -5 -1 48.35 12.67
 -1 5 1 68.11 9.55
 1 -5 -1 59.49 13.94
 1 -5 -1 13.12 4.51
 1 -5 -1 68.45 10.64
 4 0 -3 170.28 22.93
 -4 0 3 144.05 20.84
 -4 0 3 153.55 25.12
 -4 0 3 115.79 11.51
 4 0 -3 150.35 19.91
 0 -5 3 1.88 6.82
 0 5 -3 2.65 8.65
 0 -5 3 2.76 3.3
 0 5 -3 1.21 3.33
 0 -5 3 1.62 4.57
 0 5 -3 2.43 5.29
 0 -5 3 2.48 10.54
 0 -5 3 2.68 5.59
 -2 -5 2 26.65 13.57
 -2 -5 2 34.82 8.24
 2 5 -2 30.38 7.51
 2 5 -2 20.77 9.3
 -2 -5 2 35.34 11.82
 2 5 -2 44.38 13.8
 -1 -4 5 514.4 32.64
 -1 -4 5 578.45 48.7
 -1 -4 5 586.99 47.01
 1 4 -5 668.75 44.14
 1 5 -3 106.38 13.94
 -1 -5 3 72.2 25.64
 1 5 -3 69.35 13.39
 1 5 -3 91.58 17.96
 -1 -5 3 104.48 23.28
 -1 -5 3 92.11 14.3
 -1 -5 3 88.24 8.69
 -1 -5 3 96.5 10.88
 -1 4 -5 28.56 8.81
 -1 4 -5 26.47 13.37
 1 -4 5 20.49 9.47
 -1 4 -5 0.07 1.44
 1 -4 5 31.36 8.18
 1 -4 5 27.54 40.26
 1 -4 5 28.07 8.03
 0 5 3 21.21 10.85
 0 5 3 30.84 10.76
 0 -5 -3 28.83 10.1
 0 5 3 22.31 8.2
 0 -5 -3 25.31 7.28
 0 -5 -3 23.48 12.87
 0 5 3 26.2 8.92
 -1 5 -2 78.68 6.36
 1 -5 2 66.4 25.29
 1 -5 2 93.52 11.79
 -1 5 -2 89.61 12.76
 1 -5 2 90.46 20.85
 1 -5 2 103.21 6.73
 -1 5 -2 98.49 7.87
 -1 5 -2 101.49 7.35
 3 1 7 0.1 9.3
 3 1 7 0.52 7.97
 3 1 7 0.67 8.78
 -4 -3 2 2.99 5.67
 -4 -3 2 3.56 10.41
 4 3 -2 1.79 12.73
 4 3 -2 2.01 3.05
 -4 -3 2 1.08 6.74
 4 3 -2 3.13 5.94
 3 0 7 1.54 6.94
 3 0 7 3.25 8.03
 3 0 7 -0.08 4.48
 3 3 6 289.32 35.54
 3 3 6 327.4 33.24
 3 3 6 272.06 27.09
 -3 -3 -6 293.35 29.09
 -2 4 -4 11.34 3.4
 -2 4 -4 10.2 2.49
 2 -4 4 9.25 25.46
 -2 4 -4 0.21 0.72
 2 -4 4 13.15 7.25
 3 -2 -4 13.32 8.7
 -3 2 4 11.26 10.13
 -3 2 4 6.01 4.43
 -3 2 4 11.21 8.75
 3 -2 -4 0.2 1.58
 -4 -2 3 80.72 17.19
 -4 -2 3 87.78 18.92
 -4 -2 3 86.62 16.03
 4 2 -3 94.48 18.82
 4 2 -3 85.31 14.52
 4 -1 5 0.09 3.91
 -4 1 -5 53.24 9.52
 4 -1 5 47.64 13.24
 4 -1 5 67.6 17.6
 -4 1 -5 5.36 4.71
 -4 -4 -1 309.46 25.36
 4 4 1 293.23 38.26
 4 4 1 444.35 36.13
 4 4 1 431.7 25.87
 -4 -4 -1 345.03 21.33
 4 -2 -1 192.96 27.37
 4 -2 -1 194.51 19.96
 4 -2 -1 142.85 12.32
 -4 2 1 172.67 28.1
 -4 2 1 166.72 18.58
 -4 2 1 162 19.77
 4 -2 -1 175.15 18.54
 -3 -4 3 4.3 9.03
 -3 -4 3 2.23 6.28
 3 4 -3 2.06 14.3
 3 4 -3 1.75 4.83
 -3 -4 3 2.13 5.78
 -3 -4 3 2.58 7.89
 -3 -4 3 2.17 7.68
 -3 -2 5 31.71 13.03
 3 2 -5 34.15 9.9
 -3 -2 5 35.96 11.04
 -3 -2 5 38.15 14.65
 3 2 -5 35.27 11.74
 4 4 2 447.21 38.79
 4 4 2 399.06 22.07
 -4 -4 -2 309.4 28.35
 4 4 2 306.77 29.67
 3 5 1 0.57 5.96
 3 5 1 0.43 1.05
 3 5 1 0.15 0.48
 -3 -5 -1 0.01 5.12
 -3 -5 -1 0.48 3.5
 3 5 1 0.82 2.7
 3 -2 6 120.44 16.71
 3 -2 6 118.81 17.98
 1 0 8 976.7 62.2
 -1 0 -8 927.51 37.64
 1 0 8 880.94 53.35
 1 0 8 711.28 30.83
 1 0 8 873.51 48.06
 1 0 8 718.1 45.84
 -2 3 -6 4.46 9.98
 -2 3 -6 3.26 11.13
 2 -3 6 3.82 11.68
 -2 3 -6 4.87 3.53
 2 -3 6 6.33 11.54
 2 -3 6 4.5 10.29
 2 -3 6 1.66 5.31
 -2 3 -6 0.08 1.62
 2 -2 7 159.52 22.55
 2 -2 7 161.01 23.17
 -2 2 -7 205.34 18.45
 2 -2 7 202.63 23.42
 1 2 -7 335.5 44.08
 -1 -2 7 334.34 34.46
 -1 -2 7 328 32.98
 -1 -2 7 283.05 29.75
 1 2 -7 330.07 14.24
 -4 -4 0 308.99 25.69
 4 4 0 280.21 33.6
 4 4 0 464.8 39.83
 -4 -4 0 381.57 21.27
 4 4 0 480.76 25.24
 -4 -4 0 465.73 38.06
 2 -4 -3 213.33 25.75
 -2 4 3 279.91 26.88
 2 -4 -3 239.67 21.26
 2 -4 -3 217.87 19.49
 2 -4 -3 213.38 6.52
 -2 4 3 288.52 29.66
 2 -4 -3 205.86 23.78
 2 -4 -3 209.99 18.34
 3 5 0 7.74 5.23
 -3 -5 0 8.52 23.35
 3 5 0 9.46 9.74
 -3 -5 0 5.72 17.11
 3 5 0 5.41 12.09
 -1 5 2 384.43 27.94
 -1 5 2 347.16 23.63
 1 -5 -2 338.83 21.55
 1 -5 -2 367.39 21.23
 1 -5 -2 265.77 41.01
 -1 5 2 369.13 26.46
 1 -5 -2 258.68 19.88
 5 1 2 0.06 0.9
 5 1 2 11.62 21.92
 -5 -1 -2 7.12 23.48
 5 1 2 9.37 24.31
 5 1 2 4.83 14.85
 5 1 1 8.59 17.23
 5 1 1 9.97 26.88
 5 1 1 6.32 13.94
 -5 -1 -1 12.72 8.78
 3 -1 -5 577.73 53.4
 3 -1 -5 582.57 43
 -3 1 5 542.34 25.98
 -3 1 5 576.06 41.22
 -3 1 5 418.57 26.63
 -3 1 5 601.85 45.7
 3 -1 -5 445.97 23.2
 3 4 5 128.05 18.83
 3 4 5 156.97 24.67
 3 4 5 138.2 17.63
 -3 -4 -5 128.8 19.77
 4 1 6 23.98 9.39
 4 1 6 32.42 13.73
 4 1 6 27.82 13.69
 3 5 2 30.28 17.05
 3 5 2 36.49 5.34
 3 5 2 41.74 13.92
 -3 -5 -2 33.71 23.38
 3 5 2 38.7 4.88
 -3 -5 -2 41.79 14.18
 1 5 4 3.69 6.62
 1 5 4 3.27 6.15
 1 5 4 3.16 8.52
 1 5 4 3 11.7
 -1 -5 -4 3.01 6.61
 -1 -5 -4 0.14 1.3
 1 1 8 41.12 14.37
 1 1 8 42.5 13.17
 1 1 8 24.15 10.67
 1 1 8 38.05 13.98
 1 -3 -6 5.35 8.68
 -1 3 6 8.35 17.28
 1 -3 -6 3.28 5.3
 -1 3 6 3.25 20.02
 4 -2 4 76.92 18.82
 4 -2 4 59.28 10.74
 -4 2 -4 61.81 14.77
 4 -2 4 0.2 2.26
 1 3 7 11.55 21.08
 -1 -3 -7 8.02 12.61
 1 3 7 7.24 17.97
 1 3 7 5.95 13.62
 3 2 7 26.38 11.61
 3 2 7 31.58 16.69
 3 2 7 33.45 13.94
 -3 -2 -7 32 8.17
 0 0 -8 177.38 26.47
 0 0 8 194.34 33.34
 0 0 8 212.42 28.43
 0 0 8 165.33 20.8
 -4 -4 -3 20.52 9.13
 4 4 3 24.96 11.68
 4 4 3 24.86 7.96
 4 4 3 19.18 12.74
 4 0 6 66.06 13.36
 4 0 6 72.12 16.79
 4 0 6 0.18 5.12
 -1 5 -3 127.86 8.67
 1 -5 3 99.08 21.87
 1 -5 3 120.73 24.7
 -1 5 -3 131.52 9.38
 1 -5 3 120.91 15.68
 1 -5 3 118.01 8.33
 3 -3 -3 46.34 8.13
 -3 3 3 11.58 14.26
 -3 3 3 53.59 15.33
 3 -3 -3 44.26 11.24
 -3 3 3 58.76 19.52
 3 -3 -3 50.94 16.28
 4 3 5 266.83 29.85
 -4 -3 -5 226.85 27.47
 4 3 5 204.61 36.17
 -1 1 -8 48.06 26.34
 1 -1 8 48.02 19.8
 -1 1 -8 49.16 10.47
 1 -1 8 48.94 16.3
 1 -1 8 42.27 12.44
 4 -1 -3 176.88 17.86
 4 -1 -3 210.73 27.79
 4 -1 -3 212.86 34.18
 -4 1 3 207.12 26.91
 -4 1 3 206.42 26.37
 -4 1 3 146.86 11.95
 3 -1 7 0.32 4.31
 3 -1 7 -0.05 3.08
 3 -1 7 0.73 7.25
 3 -1 7 0.41 3.94
 -1 -4 -6 9.06 22.68
 -1 -4 -6 9.13 12.3
 1 4 6 6.27 19.2
 1 4 6 8.73 23.5
 1 4 6 9.31 8.4
 -2 -5 -4 28.05 14.62
 2 5 4 28.74 11.86
 2 5 4 39.99 11.98
 5 1 3 22.82 11.45
 5 1 3 24.64 15.51
 -5 -1 -3 16.71 10.98
 5 1 3 17.97 9.84
 5 1 3 15.45 5.47
 5 0 2 52.79 15.8
 -5 0 -2 38.04 13.29
 5 0 2 40.99 11.23
 5 0 2 35.66 25.84
 5 0 2 14.52 3.54
 5 0 1 -0.41 4.19
 -5 0 -1 1.14 6.78
 5 0 1 1.38 6.05
 5 0 1 0.99 8.42
 5 2 2 3.1 5.71
 5 2 2 4.27 14.32
 5 2 2 0.48 2.36
 -5 -2 -2 2.83 6.08
 -5 -2 -2 2.1 7.76
 5 2 2 0.75 6.79
 -5 -2 -1 164.59 22.22
 5 2 1 214.34 27.54
 5 2 1 199.44 26.99
 -5 -2 -1 151.62 13.34
 5 2 1 138.4 20.53
 5 1 0 -0.17 8.54
 5 1 0 1.19 5.5
 5 1 0 0.81 6.63
 -5 -1 0 1.69 6.93
 2 3 7 276.12 28.47
 -2 -3 -7 237.13 23.92
 2 3 7 275.15 29.33
 2 3 7 271.1 28.38
 2 0 8 394.46 37.48
 2 0 8 364.97 34.26
 2 0 8 437.01 36.22
 2 0 8 284.47 15.17
 3 -3 5 10.75 6.62
 -3 3 -5 8.87 3.41
 3 -3 5 0.29 2.08
 -3 3 -5 0.24 1.98
 -2 3 5 477.16 39.63
 2 -3 -5 415.91 39.56
 2 -3 -5 361.97 29.18
 -2 3 5 467.29 35.82
 3 -4 1 71.97 13.14
 3 -4 1 119.24 22.71
 -3 4 -1 105.3 19.04
 3 -4 1 98.35 17.52
 3 -4 1 69.67 11.99
 3 5 -1 27.04 10.32
 3 5 -1 42.63 21.17
 -3 -5 1 42.12 14.58
 3 5 -1 32.18 7.6
 -3 -5 1 26.5 20.66
 2 1 8 3.28 6.65
 2 1 8 3.9 8.04
 2 1 8 0.48 10.03
 2 5 -3 29.61 7.87
 2 5 -3 46.5 12.14
 -2 -5 3 44.04 15.44
 -2 -5 3 44.82 6.49
 -2 -5 3 28.05 12.74
 -2 -5 3 43.62 8.66
 2 5 -3 28.86 10.6
 -4 -4 1 34.56 10.89
 -4 -4 1 31.85 12.89
 -4 -4 1 44.86 7.52
 4 4 -1 54.93 30.05
 4 4 -1 28.83 11.85
 4 4 -1 52.53 9.62
 -2 2 6 12.87 9.82
 -2 2 6 13.28 25.21
 -2 2 6 9.02 4.25
 2 -2 -6 15.62 29.37
 2 4 6 0.64 6.21
 -2 -4 -6 0.34 5.31
 2 4 6 0.42 3.87
 2 4 6 0.17 6.33
 2 4 6 0.85 4.25
 0 -1 8 0.21 5.15
 0 1 -8 3.7 12.37
 0 -1 8 1.9 7.76
 0 -1 8 2.52 10.7
 4 2 6 107.86 20.49
 4 2 6 124.87 20.54
 4 2 6 99.74 28.26
 -1 2 7 15.14 22.27
 -1 2 7 0.03 1.41
 -1 2 7 12.02 31.01
 1 -2 -7 15.77 32.45
 3 -4 0 70.63 16.99
 3 -4 0 85.62 17.45
 3 -4 0 111.11 19.12
 3 -4 0 72.63 12.17
 -3 4 0 91.91 11.19
 3 -4 0 93.13 8.14
 -3 4 0 98.85 21.89
 3 -4 0 111.25 9.81
 3 -4 0 87.1 7.58
 0 1 8 7.86 6.98
 0 1 8 15.36 27.45
 0 -1 -8 6.83 8.18
 0 1 8 11.58 7.53
 0 5 -4 17.03 7.58
 0 -5 4 16.86 9.03
 0 -5 4 13.2 9.32
 0 -5 4 14.74 10.13
 0 -5 4 19.08 12.24
 0 5 -4 19.61 7.5
 0 -5 4 14.61 5.47
 3 5 3 2.8 6.54
 3 5 3 4.21 5.88
 3 5 3 5.33 11.86
 -3 -5 -3 3.42 9.01
 3 5 3 0.16 1.61
 3 -4 2 35.81 9.14
 3 -4 2 46.2 10.97
 -3 4 -2 48.73 21.31
 3 -4 2 39.72 11.79
 3 -4 2 65.51 18.39
 4 -2 -2 0.2 1.96
 -4 2 2 0.08 3.34
 4 -2 -2 1.24 5.57
 -4 2 2 0.22 7.76
 4 -2 -2 0.06 5.88
 -4 2 2 0.13 2.49
 5 0 3 20.09 11.15
 5 0 3 16.9 11.29
 -5 0 -3 17.36 29.13
 5 0 3 10.5 4.52
 -5 0 -3 15.15 10.05
 5 0 3 0.4 6.1
 -1 4 5 174.66 26.66
 -1 4 5 145.09 22.14
 -1 4 5 168.66 24.26
 1 -4 -5 125.3 21.17
 1 -4 -5 113.72 21.63
 -5 -2 -3 8.79 14.89
 5 2 3 12.62 22.59
 5 2 3 5.87 12.77
 5 2 3 4.1 9.32
 5 2 3 12.32 22.08
 0 3 -7 608.35 41.45
 0 -3 7 524.73 46.02
 0 -3 7 606.25 43.1
 0 -3 7 487.48 43.8
 5 2 0 119.13 19.11
 5 2 0 107.66 21.17
 -5 -2 0 79.11 11.46
 5 2 0 73.23 24.1
 -5 -2 0 92.12 20.24
 5 0 0 74.37 15.39
 -5 0 0 120.49 22.62
 5 0 0 139.44 20.44
 5 0 0 127.79 22.85
 0 5 4 24.49 6.41
 0 -5 -4 25.26 10.95
 0 -5 -4 27.34 10.99
 0 -5 -4 28.17 8.32
 0 5 4 33.84 10.37
 0 5 4 30.9 13.07
 0 5 4 34.59 16.07
 -2 -3 6 100.39 27.88
 -2 -3 6 111.53 19.91
 2 3 -6 117.92 20.95
 -2 -3 6 112.26 16.68
 -1 -5 4 1.74 4.86
 1 5 -4 0.45 4.35
 -1 -5 4 1.11 5.66
 -1 -5 4 0.57 4.97
 -1 -5 4 0.07 1.29
 -1 -5 4 0.53 4.76
 4 1 -4 215.52 28.65
 -4 -1 4 201.62 24.95
 4 1 -4 189.88 30.82
 -4 -1 4 209.49 25.27
 -4 -1 4 198.46 25.1
 -2 -4 5 285.76 26.26
 2 4 -5 301.38 31.88
 -2 -4 5 271.35 27.68
 -2 -4 5 292.38 33.84
 -4 -3 3 272.49 32.08
 -4 -3 3 288.76 29.68
 4 3 -3 309.54 25.5
 -4 -3 3 314.09 31.86
 -4 -3 3 201.79 20.41
 4 3 -3 312.76 38.18
 0 3 7 137.44 11.68
 0 3 7 171.49 28.59
 0 3 7 158.31 28.73
 0 -3 -7 148.52 20.38
 1 -3 7 99.88 20.46
 -1 3 -7 118.05 16.85
 1 -3 7 139.77 20.6
 1 -3 7 99.35 28.52
 0 -4 6 336.65 44.22
 0 4 -6 397.62 29.1
 0 -4 6 339.77 35.84
 0 -4 6 353.37 27.62
 2 -4 5 340.54 51.74
 2 -4 5 333.85 30.25
 -2 0 7 228.51 30.41
 -2 0 7 199.25 23.13
 -2 0 7 231.46 31.9
 2 0 -7 210.07 26.77
 2 -1 8 66.68 18.79
 -2 1 -8 70.58 10.93
 2 -1 8 84.71 20.86
 2 -1 8 74.15 19.67
 1 -5 -3 30.54 15.87
 -1 5 3 37.6 9.32
 1 -5 -3 34.33 8.77
 1 -5 -3 39.33 7.07
 1 -5 -3 25.52 13.04
 -1 5 3 42.99 13.03
 -1 5 3 38.32 10.76
 1 -5 -3 24.7 8.31
 1 2 8 267.53 32.17
 1 2 8 292.29 35.3
 1 2 8 272.66 30.41
 2 1 -7 4.77 11.71
 -2 -1 7 4.64 6.69
 -2 -1 7 3.87 9.3
 2 1 -7 4.46 11.29
 -2 -1 7 5.1 11.4
 -4 0 4 41.16 14.58
 4 0 -4 38.03 16.14
 -4 0 4 26.96 7.54
 -4 0 4 35.87 16.99
 4 0 -4 38.71 16.03
 5 1 4 4.61 4.94
 5 1 4 2.28 6.13
 5 1 4 4.97 7.36
 -5 -1 -4 5.13 7.93
 5 1 4 3.77 19.67
 4 4 4 13.34 8.33
 4 4 4 11.81 6.78
 4 4 4 21.39 11.78
 -4 -4 -4 15.47 13
 0 -4 -6 127.09 23.35
 0 -4 -6 120.7 28.63
 0 4 6 176 23.66
 0 4 6 168.61 8.89
 0 4 6 151.76 37.11
 0 4 6 149.05 30.86
 -5 -1 1 89.04 17.86
 5 1 -1 95.29 19.06
 5 1 -1 57.06 15.31
 5 1 -1 75.51 17.39
 -3 -3 5 11.88 7.4
 -3 -3 5 12.69 12.06
 -3 -3 5 12.98 20.21
 3 3 -5 12.72 6.99
 3 3 -5 13.88 30.58
 -2 5 -1 173.37 19.64
 2 -5 1 166.45 24.96
 2 -5 1 136.17 20.85
 3 -4 -1 0.41 2.98
 3 -4 -1 0.35 1.17
 3 -4 -1 -0.2 6.06
 -3 4 1 0.14 2.36
 3 -4 -1 0.03 2.22
 -3 4 1 0.55 7.45
 3 -4 -1 0.07 2.88
 3 -4 -1 2.26 12.78
 3 -4 -1 0.55 6.87
 4 -3 1 192.47 22.82
 -4 3 -1 197.56 30.81
 -4 3 -1 190.66 13.73
 4 -3 1 210.78 17.32
 4 -3 1 223.64 27.68
 4 -3 1 133.97 13.98
 4 -3 1 208.66 16.22
 4 -1 6 35.37 13.07
 4 -1 6 44.4 14.16
 4 -1 6 4.84 5.3
 2 -5 0 5.8 17.39
 2 -5 0 0.65 1.79
 -2 5 0 10.27 3.71
 2 -5 0 8.39 14.75
 2 -5 0 8.71 3.04
 2 -5 0 10.91 3.64
 2 -5 0 7.33 4.84
 -2 5 0 8.8 6.26
 3 -4 3 51.25 13.3
 3 -4 3 34.98 10.76
 3 -4 3 29.32 10.5
 3 -4 3 38.34 14.68
 -3 4 -3 39.38 16.97
 4 -3 2 31.44 8.7
 4 -3 2 32.59 10.46
 -4 3 -2 36.29 6.71
 4 -3 2 0.16 1.1
 4 -3 2 8.86 12.56
 -4 3 -2 38.58 15.98
 4 -3 2 39.97 14.83
 4 -3 2 36.11 5.74
 -3 -4 4 697.48 30.05
 3 4 -4 803.45 54.58
 -3 -4 4 745.31 50.28
 -3 -4 4 750.02 36.03
 -3 -4 4 679.05 45.59
 -4 2 -5 3.07 3.65
 -4 2 -5 5.77 8.95
 4 -2 5 0.05 2.98
 4 -2 5 0.06 2.2
 -4 2 -5 0.13 1.66
 4 -2 5 0.66 4.22
 3 5 -2 16.28 15.8
 -3 -5 2 14.91 14.99
 -3 -5 2 23.15 5.19
 -3 -5 2 27.9 14.16
 3 5 -2 21.71 6.99
 3 5 -2 26.12 12.85
 -3 -5 2 23.27 7.9
 2 2 8 16.86 16.4
 2 2 8 16.23 27.1
 2 2 8 12.66 13.59
 -4 -2 4 47.75 19.48
 -4 -2 4 47.39 22.13
 -4 -2 4 43.68 23.38
 4 2 -4 45.28 16.97
 4 2 -4 41.7 13.05
 -1 4 -6 0.83 2.61
 1 -4 6 1.67 7.77
 -1 4 -6 2.13 6.38
 1 -4 6 1.43 3.64
 1 -4 6 0.18 6.19
 -1 4 -6 -0.14 1.6
 1 -4 6 1.99 5.98
 -1 5 -4 0.03 1.14
 1 -5 4 0.42 9
 -1 5 -4 0.46 1.04
 1 -5 4 1.42 7.68
 1 -5 4 0.55 3.42
 1 -5 4 1.2 4.58
 -1 5 -4 0.04 1.68
 -1 5 -4 0.13 1.81
 -5 0 -4 24.04 6.92
 5 0 4 0.27 5.15
 5 0 4 34.18 11.11
 5 0 4 34.26 13.48
 -5 0 -4 25.42 14.64
 5 0 4 19.26 7.22
 3 1 -6 76.94 19.95
 -3 -1 6 78.78 19.01
 -3 -1 6 84.78 21.3
 -3 -1 6 75.29 16.79
 3 1 -6 71.25 18.98
 -1 -6 0 17.68 10.75
 -1 -6 0 25.06 12.96
 1 6 0 20.73 15.06
 1 6 0 16.13 7.16
 4 -3 0 137.81 12.66
 4 -3 0 167.02 17.18
 -4 3 0 132.13 13.85
 4 -3 0 165.47 22.92
 4 -3 0 107.96 12.76
 -4 3 0 137.34 27.45
 -4 3 0 137.41 13.11
 2 -5 2 49.29 22.01
 -2 5 -2 65.64 18.02
 2 -5 2 76.46 15.28
 2 -5 2 61.75 12.64
 5 2 4 23.1 34.33
 5 2 4 12.16 26.54
 5 2 4 6.29 3.52
 5 2 4 15.26 19.6
 2 -4 -4 55.38 30.46
 2 -4 -4 69.22 15.02
 -2 4 4 75.02 13.83
 2 -4 -4 56.51 13.76
 -2 4 4 73.65 23.82
 5 -1 2 123.8 6.45
 5 -1 2 203.72 25.84
 5 -1 2 237.8 34.06
 5 -1 2 150.69 7.48
 -5 1 -2 202.87 36.91
 5 -1 2 142.61 25.37
 5 -1 1 120.88 17.6
 -5 1 -1 104.5 21.1
 5 -1 1 120.65 23.26
 5 -1 1 77.38 12.68
 -5 -2 1 7.76 16.04
 5 2 -1 6.25 9.65
 -5 -2 1 0.33 2.22
 5 2 -1 4.37 7.81
 5 2 -1 5.8 27.62
 5 3 2 115.75 16.57
 -5 -3 -2 158.47 20.07
 5 3 2 209.34 30.31
 5 3 2 212.88 25.8
 -5 -3 -2 144.22 16.1
 5 3 2 132.23 28.59
 -5 -3 -1 28.35 8.65
 5 3 1 26.73 14.71
 5 3 1 41.1 22.71
 5 3 1 42.96 17.93
 -5 -3 -1 35.52 10.02
 -5 0 1 31.78 13.08
 5 0 -1 38.44 12.81
 5 0 -1 36.9 20.43
 -5 0 1 39.35 15.01
 -4 -4 2 15.44 30.78
 4 4 -2 9.44 29.28
 -4 -4 2 12.14 5.94
 -4 -4 2 5.04 13.53
 4 4 -2 15.1 10.06
 4 4 -2 7.29 10.12
 -1 -4 6 24.86 13.32
 1 4 -6 27.4 12.14
 -1 -4 6 18.76 11.38
 -1 -4 6 26.25 19.94
 3 0 -6 45.16 10.74
 -3 0 6 61.05 16.11
 -3 0 6 53.3 21.48
 -3 0 6 64.09 11.32
 3 0 -6 49.08 13.1
 -1 -6 -1 1.14 2.95
 -1 -6 -1 0.98 5.18
 1 6 1 0.56 1.88
 1 6 1 0.19 5.19
 1 6 1 1.38 3.72
 1 -2 8 96.74 23.51
 1 -2 8 124.35 26.85
 1 -2 8 102.43 26.06
 -1 2 -8 118.62 19.68
 -1 2 -8 112.55 25.91
 1 3 -7 62.01 29.36
 -1 -3 7 59.12 20.48
 -1 -3 7 58.74 18.68
 -1 -3 7 61.5 17.23
 3 -2 -5 0.86 5.31
 3 -2 -5 0.08 1.76
 -3 2 5 2.06 7.07
 -3 2 5 2.42 13.02
 3 3 7 9.35 9.45
 3 3 7 4.94 17.64
 3 3 7 9.14 17.47
 -3 -3 -7 5.45 12.04
 3 5 4 40.31 14.87
 3 5 4 41.17 14.11
 -3 -5 -4 38.12 14.07
 3 5 4 34.44 9.01
 3 5 4 43.34 12.31
 1 0 -8 46.99 15.53
 -1 0 8 47.01 33.17
 -1 0 8 36.84 13.02
 1 5 5 16.03 13.09
 1 5 5 18.35 15.03
 1 5 5 12.81 7.26
 -1 -5 -5 10.17 7.07
 -1 -5 -5 13.86 27.68
 1 5 5 13.56 26.54
 -2 5 1 60.6 16.54
 2 -5 -1 52.7 13.77
 2 -5 -1 43.6 23.52
 -2 5 1 59.79 12.13
 2 -5 -1 53.55 10.66
 2 -5 -1 19.71 6.07
 2 -5 -1 39.94 12.94
 2 -5 -1 52.6 11.53
 0 -2 8 56.14 18.43
 0 2 -8 72.11 21.73
 0 2 -8 64.85 10.94
 0 -2 8 65.71 18.35
 0 -2 8 69.37 20.9
 -2 1 7 0.29 4.42
 2 -1 -7 1.24 4.88
 -2 1 7 1.32 4.92
 -2 1 7 0.46 5.2
 3 4 6 63.23 23.09
 3 4 6 66.18 18.45
 3 4 6 63.77 16.64
 -3 -4 -6 71.57 19.84
 -1 -6 1 30.18 12.73
 -1 -6 1 36.72 14.12
 1 6 -1 29.66 8.1
 -1 -6 1 37.18 6.68
 1 6 -1 39.89 15.84
 -4 3 -3 135.84 21.38
 4 -3 3 118.86 19.21
 4 -3 3 137.25 36.46
 4 -3 3 106 24.51
 4 -3 3 87.87 17.84
 4 -3 3 128.47 19.75
 -4 3 -3 121.39 28.5
 4 -3 3 0.1 1.74
 0 2 8 139.21 28.92
 0 2 8 108.57 19.47
 0 2 8 151.91 38.97
 0 2 8 152.86 32.21
 2 5 5 22.84 35.25
 2 5 5 21.55 12.88
 -2 -5 -5 17.55 23.8
 -1 -1 8 18.29 11.87
 1 1 -8 13.03 17.72
 -1 -1 8 17.41 13.27
 -1 -1 8 16.95 21.01
 -5 1 -3 177.56 29.17
 5 -1 3 177.64 30.25
 5 -1 3 212.77 37.38
 -5 1 -3 209.39 43.45
 5 -1 3 257.03 45.39
 0 6 0 11.62 6
 0 -6 0 12.02 4.23
 0 -6 0 12.08 6.94
 0 -6 0 12.44 12.38
 0 6 0 10.73 7.43
 0 6 0 11.2 4.75
 0 -6 0 10.77 21.9
 3 -2 7 9.12 14.53
 3 -2 7 -0.04 3.08
 3 -2 7 7.67 5.57
 3 -2 7 7.3 13.75
 2 2 -7 18.59 8.1
 -2 -2 7 19.71 26.92
 2 2 -7 19.49 37.17
 -2 -2 7 19.47 18.51
 -2 -2 7 21.17 31.62
 5 3 3 0.92 6.76
 5 3 3 0.09 2.34
 5 3 3 0.96 5.9
 5 3 3 0.25 6.06
 -5 -3 -3 0.9 3.51
 4 3 6 102.39 28.05
 4 3 6 99.74 25.21
 4 3 6 123.51 47.69
 -5 -3 0 28.94 8.94
 5 3 0 37.9 17.65
 -5 -3 0 36.46 11.11
 5 3 0 40.86 15.14
 5 3 0 32.44 11.62
 5 -1 0 71.77 17.24
 -5 1 0 103.41 34.3
 5 -1 0 115.63 24.48
 5 -1 0 111.89 25.23
 3 1 8 36.7 15.49
 3 1 8 36.76 13.76
 3 1 8 42.41 15.61
 3 -3 -4 99.5 14.81
 -3 3 4 142.67 28.33
 -3 3 4 143.47 30.3
 3 -3 -4 126.33 27
 3 -3 -4 111.61 22.25
 3 0 8 135.43 27.67
 3 0 8 149.77 29.81
 3 0 8 124.07 29.57
 4 1 7 131.56 27.17
 4 1 7 151.2 32.46
 4 1 7 140.16 38.14
 -1 -6 -2 5.69 16.47
 -1 -6 -2 8.3 15.79
 1 6 2 4.9 16.42
 1 6 2 4.93 12.65
 1 6 2 6.07 8.16
 -2 -6 -1 323.16 34.55
 2 6 1 426.24 34.79
 2 6 1 293.49 32.12
 -2 -6 -1 444.07 38.03
 -2 -5 4 0.6 2.27
 -2 -5 4 0.25 6
 2 5 -4 0.9 5.01
 -2 -5 4 0.81 8.59
 2 5 -4 0.05 2.03
 -2 -5 4 0 2.31
 -2 -5 4 1.61 6.83
 0 -6 1 55.77 17.33
 0 -6 1 82.88 19.99
 0 6 -1 65.6 12.32
 0 -6 1 79.37 15.85
 0 6 -1 77.22 15.29
 0 6 -1 71.2 13.47
 0 -6 1 57.32 12.06
 0 6 -1 60.42 12.35
 0 -6 1 80.17 15.84
 -2 3 -7 47.82 12.25
 -2 3 -7 0.28 2.91
 2 -3 7 49.76 11.56
 -2 3 -7 48.65 10.43
 2 -3 7 40.37 17.67
 2 -3 7 38.14 17.83
 2 -3 7 50.4 12.13
 -2 3 -7 40.27 14.06
 2 6 0 79.73 19.1
 2 6 0 104.36 24.84
 -2 -6 0 73.6 18.6
 -2 -6 0 115.33 37.86
 4 -2 -3 164.37 40.54
 -4 2 3 165.75 31
 -4 2 3 102.24 17.15
 -4 2 3 167.53 33.59
 4 -2 -3 144.47 25.71
 4 -2 -3 155.6 36.5
 0 6 1 9.46 12.62
 0 6 1 9.11 12.71
 0 -6 -1 9.61 16.66
 0 -6 -1 8.9 4.06
 0 -6 -1 9.53 8.63
 0 -6 -1 3.34 2.71
 0 6 1 7.14 6.26
 4 -1 -4 16.04 9.61
 -4 1 4 8.92 8.32
 -4 1 4 17.12 10.09
 4 -1 -4 13.14 15.62
 4 -1 -4 11.67 6.97
 -4 1 4 19.2 32.69
 -3 4 2 202.83 34.69
 3 -4 -2 174.1 28.08
 3 -4 -2 139.1 23.3
 3 -4 -2 140.29 25.32
 -3 4 2 205.22 37.91
 3 -4 -2 174.79 28.36
 3 -4 -2 165.02 31.84
 3 -4 -2 201.69 33.8
 3 2 -6 217.15 42.9
 3 2 -6 206.07 33.61
 -3 -2 6 213.77 48.87
 -3 -2 6 195.61 39.02
 -3 -2 6 191.09 36.55
 3 -3 6 62.9 15.08
 -3 3 -6 59.7 12.14
 3 -3 6 64.81 18.84
 -3 3 -6 0.04 1.46
 4 -3 -1 26.45 9.01
 4 -3 -1 35.78 8.97
 4 -3 -1 39.43 27.2
 4 -3 -1 33.43 9.97
 -4 3 1 28.47 7.3
 -4 3 1 31.36 11.52
 -4 3 1 33.83 11.6
 -2 5 -3 7.64 5.84
 2 -5 3 13 20.59
 2 -5 3 9.61 7.36
 2 -5 3 12.28 9.55
 3 -4 4 36.31 12.56
 3 -4 4 23.1 10.97
 -3 4 -4 28.24 12.34
 3 -4 4 26.49 29.31
 1 -1 -8 33.87 17.07
 -1 1 8 41.58 27.37
 -1 1 8 34.87 10.75
 5 1 5 305.29 33.89
 5 1 5 403.86 37.6
 5 1 5 427.28 39.61
 5 1 5 270.69 20.74
 4 0 7 86.12 20.03
 4 0 7 8.3 11.91
 4 0 7 72.82 19.78
 4 0 7 68.51 19.26
 -5 -1 2 12.44 7.67
 -5 -1 2 12.03 12.77
 -5 -1 2 0.09 0.86
 5 1 -2 13.34 10.64
 5 1 -2 10.74 11.66
 0 -5 5 23.69 11.83
 0 -5 5 25.24 5.48
 0 5 -5 25.8 10.23
 0 -5 5 20.96 11.94
 0 -5 5 25.24 18.53
 0 -5 5 22.27 6.79
 0 5 -5 32.72 10.28
 0 -5 5 47.45 13.36
 -4 -4 -5 2.93 11.41
 4 4 5 1.75 9.98
 4 4 5 1.63 5.91
 4 4 5 3.44 15.82
 2 6 2 7.56 6.14
 -2 -6 -2 7.32 19.25
 2 6 2 6.6 16.79
 -2 -6 -2 5.59 20.38
 2 6 2 3.18 7.71
 1 6 -2 16.43 11.64
 -1 -6 2 14.77 2.25
 -1 -6 2 14.04 10.08
 -1 -6 2 13.55 4.99
 1 6 -2 13.71 7.32
 -1 -6 2 18.44 27.49
 -3 1 6 979.67 55.87
 3 -1 -6 709.28 31.03
 -3 1 6 955.17 37.55
 -3 1 6 1057.26 65.66
 3 -1 -6 991.81 54.45
 3 -1 -6 1010.9 75.07
 -4 -5 -1 84.86 24.47
 4 5 1 50.24 15.67
 -4 -5 -1 50.24 17.81
 4 5 1 76.11 22.99
 4 5 1 73.88 13.75
 -2 -6 1 23.72 18.01
 -2 -6 1 34.8 29.92
 2 6 -1 20.9 9
 2 6 -1 32.79 11.79
 2 -2 8 75.28 27.37
 2 -2 8 77.47 20.97
 -2 2 -8 89.01 19.84
 -2 2 -8 92.53 17.69
 2 -2 8 97.75 20.8
 -2 5 2 50.27 14.51
 2 -5 -2 41.49 14.05
 2 -5 -2 36.52 8.82
 -2 5 2 50.95 13.52
 2 -5 -2 37.41 16
 2 -5 -2 41.56 9.9
 2 -5 -2 44.86 14.44
 2 -5 -2 37.61 9.48
 0 5 5 16.19 9.87
 0 5 5 28.96 10.83
 0 5 5 23.54 17.97
 0 -5 -5 15.44 10.84
 0 5 5 16.28 4.05
 0 -5 -5 17.3 15.46
 1 -5 -4 8.33 23.57
 -1 5 4 8.15 8.09
 1 -5 -4 12.17 18.33
 -1 5 4 11.7 7.7
 -1 5 4 12.7 6.63
 4 5 2 369.52 35.21
 -4 -5 -2 398.9 42.4
 4 5 2 496.3 23.37
 4 5 2 501.25 42.57
 4 2 7 0.79 12.58
 4 2 7 3.47 11.39
 -4 -2 -7 1.82 3.37
 4 2 7 0.63 9.29
 -5 0 -5 0.18 1.62
 5 0 5 0.29 1.98
 5 0 5 0.68 4.25
 5 0 5 2.84 6.88
 5 0 5 0.83 4.24
 -5 0 -5 0.03 5.25
 -5 1 -4 50.43 17.44
 5 -1 4 56.59 19.3
 5 -1 4 49.88 14.19
 5 -1 4 0.17 3.04
 0 -6 2 12.3 9.98
 0 6 -2 13.11 5.18
 0 -6 2 15.61 28
 0 6 -2 1.92 8.16
 0 -6 2 12.77 4.55
 0 -6 2 9.6 9.17
 0 -6 2 8.5 7.35
 0 6 -2 13.16 11.47
 4 -3 4 181.05 27.6
 4 -3 4 0.42 3.05
 -4 3 -4 180.28 34.14
 4 -3 4 226.35 41.46
 4 -3 4 174.37 26.74
 4 -3 4 173.74 28.98
 -4 3 -4 224.8 33.89
 5 2 5 6.38 19.94
 5 2 5 6.25 15.47
 5 2 5 5.8 10.04
 -3 -5 3 62.3 23.79
 3 5 -3 44.3 32.68
 -3 -5 3 46.49 14.16
 3 5 -3 52.16 11.2
 -3 -5 3 67.06 12.42
 -3 -5 3 65.34 13.68
 3 5 -3 72.61 33.79
 -1 -5 5 129.01 26.74
 -1 -5 5 120.11 24.17
 -1 -5 5 119.35 30.42
 -1 -5 5 133.62 18.84
 -1 -5 5 131.81 18.58
 -1 -5 5 98.65 19.77
 1 5 -5 141.89 26.43
 -4 -3 4 0.64 7.34
 -4 -3 4 1.49 10.4
 -4 -3 4 2.32 7.97
 4 3 -4 1.37 4.18
 4 3 -4 3.39 14.69
 5 3 4 3.67 14.66
 -5 -3 -4 3.33 7.75
 5 3 4 3.26 7.39
 3 2 8 15.25 18.44
 3 2 8 10.62 29.97
 3 2 8 13.94 26.14
 -5 -2 2 147.74 28.33
 5 2 -2 145.32 33.29
 -5 -2 2 102.37 17.73
 5 2 -2 161.31 31.67
 -5 -2 2 132.68 28.94
 5 3 -1 71.91 19.77
 -5 -3 1 54.88 13.96
 5 3 -1 73.66 20.29
 -5 -3 1 38.73 13.55
 5 3 -1 50.4 29.9
 -5 0 2 151.28 38.96
 5 0 -2 176.81 34.86
 -5 0 2 147.62 30.83
 5 0 -2 180.08 36.5
 -1 3 7 39.86 15.5
 1 -3 -7 32.73 14.9
 -1 3 7 33.45 15.96
 -5 1 1 6.21 8.65
 5 -1 -1 6.5 12.39
 5 -1 -1 5.99 9.67
 -5 1 1 6.4 18.9
 1 4 7 68.98 19.3
 1 4 7 62.08 18.91
 -1 -4 -7 63.22 19.02
 -1 -4 -7 59.21 17
 1 4 7 62.82 12.69
 0 6 2 10.09 8.57
 0 -6 -2 11.32 6.72
 0 6 2 11.2 15.37
 0 -6 -2 7.49 15.96
 0 6 2 8.76 15.69
 0 6 2 5.25 14.06
 4 5 0 82.1 21.49
 -4 -5 0 57.97 16.19
 4 5 0 58.28 17.92
 4 5 0 85.29 14.41
 -4 -5 0 85.61 20.95
 -2 3 6 91.67 24.45
 -2 3 6 90.76 23.47
 2 -3 -6 83.5 24.28
 -2 -4 -7 9.04 16.69
 -2 -4 -7 11.86 18.44
 2 4 7 14.45 16.68
 2 4 7 11.82 22.26
 2 4 7 13.08 25.05
 3 -1 8 0.74 5.66
 3 -1 8 1.12 3.67
 3 -1 8 1.08 7.01
 2 -4 6 23.99 32.95
 -2 4 -6 30.79 7.98
 2 -4 6 25.02 5.79
 2 -4 6 26.06 12.58
 -2 4 -6 25.11 6.18
 2 -4 6 23.24 16.29
 -2 4 -6 0.19 1.02
 1 2 -8 7.91 3.52
 -1 -2 8 11.78 19.45
 1 2 -8 9.54 19.96
 -1 -2 8 7.81 16.26
 -1 -2 8 9.98 13.46
 1 3 8 3.11 11.47
 1 3 8 1.2 7.73
 1 3 8 4.14 12.51
 -1 -3 -8 3.5 6.54
 1 6 3 0.79 3.47
 -1 -6 -3 0.29 1.23
 -1 -6 -3 3.57 6.9
 1 6 3 0.99 11.16
 1 6 3 2.07 5.68
 1 6 3 2.31 7.93
 -1 -6 -3 2.78 8.84
 1 0 9 4.56 5.18
 1 0 9 5.39 15.8
 1 0 9 8.01 11.25
 1 0 9 8.12 19.11
 4 4 -3 11.96 5.64
 -4 -4 3 6.66 16.05
 -4 -4 3 11.22 10.9
 -4 -4 3 10.07 26.14
 4 4 -3 11.36 20.76
 -1 4 6 71.2 20.88
 1 -4 -6 61.73 19.65
 -1 4 6 80.66 21.47
 1 -4 -6 63.16 34.85
 -1 4 6 66.05 17.86
 4 -2 6 107.99 22.63
 4 -2 6 0.06 2.81
 -4 2 -6 132.28 25.63
 -4 2 -6 1.04 3.19
 4 -2 6 137.76 27.92
 2 3 8 50.32 18.56
 2 3 8 39.9 19.43
 2 3 8 42.6 15.05
 -2 -3 -8 40.53 12.01
 -4 -1 5 82.94 21.18
 4 1 -5 81.77 20.23
 -4 -1 5 98.07 28.61
 4 1 -5 89.51 27.49
 -4 -1 5 90.34 21.29
 -1 5 -5 29.85 5.79
 -1 5 -5 0.15 0.96
 1 -5 5 37.71 9.17
 -1 5 -5 40.03 9.58
 1 -5 5 31.57 6.89
 1 -5 5 30.35 12.34
 1 -5 5 37.02 15.92
 3 5 5 153.79 31.58
 -3 -5 -5 153.32 30.85
 3 5 5 175.5 33.67
 3 5 5 173.77 28.28
 -4 -5 -3 6.4 12.17
 4 5 3 9.35 4.94
 4 5 3 5.78 13.09
 4 5 3 4.45 13.97
 4 5 3 12.09 19.69
 2 6 3 453.58 22.69
 -2 -6 -3 435.6 31.23
 2 6 3 388.78 38.79
 -2 -6 -3 309.19 38.91
 2 6 3 348.91 33.4
 -2 -4 6 71.76 24.58
 -2 -4 6 80.29 17.88
 -2 -4 6 77.29 19.6
 2 4 -6 83.74 23.87
 1 1 9 20.53 9.56
 1 1 9 23.91 14.07
 1 1 9 25.65 19.9
 1 1 9 26.38 13.81
 4 -3 -2 96.03 18.88
 -4 3 2 127.83 25.54
 -4 3 2 80.06 14.81
 4 -3 -2 122.47 30.08
 4 -3 -2 126.52 27.35
 -4 3 2 137.69 35.11
 4 -1 7 6.32 5.4
 4 -1 7 17.1 12.66
 4 -1 7 29.2 25.53
 -2 2 7 91.76 23.63
 -2 2 7 90.6 15.72
 2 -2 -7 89.68 22.33
 -2 2 7 105.75 26.6
 -2 -6 2 28.73 17.73
 2 6 -2 26.45 14.29
 -2 -6 2 14.72 27.94
 2 6 -2 7.18 22.58
 4 0 -5 62.31 17.93
 -4 0 5 62.45 19.18
 -4 0 5 63.33 15.81
 -4 0 5 40.96 11.7
 -4 0 5 60 19.1
 4 0 -5 63.67 19
 2 -5 4 180.09 40.32
 2 -5 4 283.02 27.98
 2 -5 4 235.39 49.04
 -1 6 0 0.07 1.92
 -1 6 0 0.19 2.22
 1 -6 0 0.52 2.56
 1 -6 0 0.49 2.72
 1 -6 0 0.95 7.3
 -1 6 0 0.52 3.48
 1 -6 0 0.54 2.59
 1 -6 0 -0.06 2.57
 -4 -5 1 1.69 8.56
 4 5 -1 3.02 10.68
 -4 -5 1 0.09 1.79
 4 5 -1 1.91 3.15
 4 5 -1 2.56 6.7
 -4 -5 1 5.46 11.04
 -3 -4 5 61.18 36.34
 -3 -4 5 53.16 10.6
 3 4 -5 73.22 21.58
 -3 -4 5 67.83 15.34
 -3 -4 5 59.51 19.59
 -1 6 -1 202.84 29.72
 1 -6 1 234.78 33.82
 1 -6 1 211.09 33.55
 -1 6 -1 220.35 32.66
 -1 6 -1 208.78 31.13
 -1 6 -1 195.12 34.52
 1 -6 1 209.8 44.31
 1 -6 1 168.28 34.73
 2 0 9 0.92 8.79
 2 0 9 0.3 1.82
 2 0 9 0.61 6.15
 2 0 9 0.02 6.44
 1 -1 9 0.59 4.26
 -1 1 -9 0.39 2.7
 1 -1 9 1.43 8.34
 -1 1 -9 1.12 9.15
 1 -1 9 1.03 4.14
 -5 2 -2 42.22 11.28
 5 -2 2 23.02 5.41
 5 -2 2 37.53 11.2
 5 -2 2 35.36 10.64
 -5 2 -2 37.41 15.75
 5 -2 2 0.61 3.36
 5 -2 2 39.25 19.38
 0 -4 7 28.53 20.22
 0 -4 7 26.11 20.87
 0 4 -7 32.1 11.84
 0 -4 7 23.85 14.34
 3 -4 -3 2.17 5.99
 3 -4 -3 2.35 5.75
 3 -4 -3 1.17 7.24
 -3 4 3 4.31 7.21
 3 -4 -3 0.93 2.42
 3 -4 -3 1.9 3.84
 -3 4 3 1.93 9.7
 5 -2 1 60.64 31.63
 -5 2 -1 55.09 13.5
 5 -2 1 58.89 13.53
 -5 2 -1 53.66 16.89
 5 -2 1 39.57 8.05
 5 -2 1 35.64 11.71
 5 -2 1 53.85 12.96
 0 0 -9 224.6 43.41
 0 0 9 187.07 34.22
 0 0 9 238.7 52.43
 0 0 9 244.23 47.55
 5 4 1 6.59 30.46
 5 4 1 17.25 22.5
 -5 -4 -1 7.83 16.47
 -5 -4 -1 9.36 15.5
 5 4 1 7.25 13.01
 5 4 2 29.79 21.47
 -5 -4 -2 27.76 8.69
 5 4 2 36.79 13.08
 -2 4 5 31.88 13.5
 -2 4 5 36.22 14.5
 2 -4 -5 24.64 8.88
 2 -4 -5 29.01 12.42
 2 -4 -5 25.91 12.22
 -1 -6 3 74.9 12.59
 -1 -6 3 85.82 41.17
 -1 -6 3 75.81 15.31
 1 6 -3 55.56 14.26
 1 6 -3 74.47 22.15
 -1 -6 3 53.75 15.51
 2 1 9 30.34 11.82
 2 1 9 23.13 10.35
 2 1 9 27.96 14.9
 -2 -3 7 62.15 17.56
 2 3 -7 68.07 20.17
 -2 -3 7 70.46 20.52
 -2 -3 7 73.33 19.46
 0 6 -3 375.09 24.28
 0 -6 3 274.66 32.66
 0 6 -3 248.77 38.81
 0 6 -3 416.39 26.58
 0 -6 3 379.34 22.88
 0 -6 3 310.37 24.15
 0 -6 3 364.6 20.44
 0 -6 3 372.26 37.38
 -4 -2 5 128.42 27.73
 -4 -2 5 133.25 31.68
 4 2 -5 135.19 25.96
 -4 -2 5 127.28 28.93
 4 2 -5 138.07 30.17
 3 -4 5 41.95 15.63
 3 -4 5 38.2 6.13
 3 -4 5 30.05 13.08
 -3 4 -5 36.83 5.85
 -3 4 -5 36.33 6.18
 -3 -6 -1 81.37 30.61
 -3 -6 -1 119.31 40.45
 3 6 1 116.53 32.04
 3 6 1 79.79 25.53
 -1 2 8 296.85 40.66
 1 -2 -8 255.68 52.33
 -1 2 8 306.89 35.5
 -1 2 8 256.17 39.33
 -3 -3 6 55.7 18.2
 3 3 -6 49.77 17.51
 3 3 -6 48.03 12.28
 -3 -3 6 44.25 14.28
 -3 -3 6 52.43 17.38
 0 -3 8 2.1 8.74
 0 3 -8 1 8.33
 0 -3 8 0.48 7.87
 0 -3 8 2.71 8.12
 0 4 7 53.19 9.15
 0 4 7 39.66 7.38
 0 -4 -7 48.27 16.58
 0 4 7 52.39 18.01
 0 4 7 47.27 21.59
 0 -4 -7 46.1 17.41
 0 4 7 52.1 21.81
 -1 3 -8 212.13 36.88
 1 -3 8 215.31 38.29
 1 -3 8 176.09 44.07
 1 -3 8 163.78 41.45
 1 -6 -1 169.35 38.92
 -1 6 1 217.63 39.43
 1 -6 -1 232.87 35.75
 -1 6 1 229.8 35.53
 1 -6 -1 243.85 39.48
 -1 6 1 234.04 36.08
 1 -6 -1 147.88 23.87
 1 5 6 233.74 35.45
 1 5 6 229.5 41.09
 -1 -5 -6 174.05 41.48
 -1 -5 -6 201.08 38.65
 1 5 6 216.99 39.71
 1 5 6 250.53 45.15
 0 6 3 6.43 9.16
 0 -6 -3 8.14 7.73
 0 -6 -3 10.85 10.36
 0 6 3 8.78 11.24
 0 6 3 9.63 10.1
 0 6 3 9.78 16.62
 0 -6 -3 8.02 25.47
 3 6 0 229.1 41.01
 -3 -6 0 348.25 40.49
 3 6 0 319.11 34.78
 -3 -6 0 226.6 48.25
 2 -5 -3 1.91 2.62
 2 -5 -3 1.02 3.54
 2 -5 -3 1.81 9.9
 -2 5 3 6.83 4.48
 2 -5 -3 1.04 2.5
 -2 5 3 2.49 12.33
 2 -5 -3 2.5 3.21
 2 -5 -3 2.09 5.5
 2 5 6 75.14 19.74
 2 5 6 68.66 22.18
 -2 -5 -6 64.33 18.62
 1 -4 7 342.9 38.36
 -1 4 -7 449.87 39.22
 1 -4 7 406.64 39.7
 1 -4 7 350.72 44.92
 5 -1 5 6.72 8
 5 -1 5 0.01 2.45
 5 -1 5 -0.19 3.35
 -5 1 -5 1.21 6.64
 5 1 6 18.19 30.17
 5 1 6 0.78 8.41
 -5 -1 -6 12.07 3.32
 5 1 6 12.78 20.64
 0 3 8 15.85 10.25
 0 3 8 18.57 11.06
 0 3 8 11.39 4.3
 5 -2 3 29.64 10.44
 5 -2 3 28.2 8.69
 5 -2 3 22.83 7.56
 -5 2 -3 31.5 9.99
 5 -2 3 0.58 3.08
 -5 2 -3 27.39 17.2
 5 -2 3 31.18 14.31
 3 6 2 129.65 8.01
 -3 -6 -2 142.02 23.88
 -3 -6 -2 103.06 24.33
 3 6 2 131.94 23.11
 3 6 2 101.31 19.03
 3 6 2 155.32 9.52
 0 1 -9 27.7 30.57
 0 -1 9 24.61 12.32
 0 -1 9 30.11 16.44
 0 -1 9 23.14 11.96
 5 3 5 36.37 26.52
 5 3 5 37.89 39.14
 -1 6 -2 0.08 0.67
 1 -6 2 3.2 6.13
 1 -6 2 3.91 7.44
 -1 6 -2 3.36 3.88
 -1 6 -2 3.73 5.54
 -1 6 -2 2.06 10.4
 1 -6 2 3.57 7.54
 1 -6 2 2.07 8.52
 5 3 -2 0.98 6.52
 5 3 -2 1.08 7.62
 -5 -3 2 0.49 3.15
 5 3 -2 1.77 9.59
 -5 -3 2 0.47 6.87
 -5 -3 2 0.62 6.44
 -5 -1 3 10.94 4.73
 -5 -1 3 16.75 10.73
 -5 -1 3 22.31 19.71
 5 1 -3 19.52 15.49
 5 1 -3 16.63 26.52
 5 4 0 8.66 10.94
 5 4 0 4.87 10.76
 5 4 0 7.33 17.29
 -5 -4 0 6.53 6.68
 5 4 0 4.31 11.2
 -5 -4 0 4.51 4.06
 5 -2 0 30.28 14.43
 -5 2 0 31.71 27.26
 5 -2 0 35.32 20.35
 5 -2 0 0.44 2.1
 5 4 3 57.22 21.39
 -5 -4 -3 62.82 13.43
 5 4 3 80.23 19.44
 5 -1 -2 13.28 23.52
 -5 1 2 13.69 23.36
 5 -1 -2 12.3 25.26
 -5 1 2 11.83 22.17
 4 -3 5 104.35 19.78
 -4 3 -5 83.28 27.45
 4 -3 5 80.29 15.64
 4 -3 5 0.52 2.15
 0 1 9 50.04 15.03
 0 -1 -9 51.66 27.1
 0 1 9 69.52 18.73
 0 1 9 67.2 17.68
 -4 2 4 3.98 7.03
 -4 2 4 0.77 2.09
 -4 2 4 2.12 7.26
 4 -2 -4 2.38 9.35
 4 -2 -4 0.8 3.21
 4 -2 -4 3.51 8.21
 3 4 7 95.12 32.04
 3 4 7 91.91 21.02
 -3 -4 -7 100.09 21.05
 3 4 7 92.82 15.89
 4 3 7 113.88 21.55
 4 3 7 112.73 20.38
 4 3 7 125.82 30.41
 -4 -5 -4 127.19 30.18
 4 5 4 135.66 23.78
 4 5 4 123.53 15.17
 4 5 4 121.14 14.92
 4 5 4 153.27 26.53
 -2 -5 5 56.84 11.93
 -2 -5 5 64.05 10.38
 2 5 -5 67.04 17.11
 -2 -5 5 45.23 41.66
 -2 -5 5 54.54 18.72
 -4 -4 -6 135.75 34.46
 4 4 6 136.7 20.4
 4 4 6 160.41 35.04
 4 4 6 143.19 24.28
 3 -3 -5 88.44 19.72
 -3 3 5 84.64 18.56
 -3 3 5 92.1 21.48
 2 -1 9 18.06 15.57
 2 -1 9 19.43 15.33
 2 -1 9 12.03 15.72
 2 -1 9 12.28 4.68
 2 -1 9 19.1 25.96
 -3 2 6 235.4 33.37
 3 -2 -6 224.6 33.43
 -3 2 6 221.47 31.51
 5 0 6 11.88 9.82
 5 0 6 2.33 10.96
 5 0 6 9.14 17.18
 2 0 -8 125.82 26.8
 -2 0 8 104.19 17.98
 -2 0 8 125.76 41.83
 -2 0 8 118.39 27.73
 -1 -4 7 10.56 20.26
 -1 -4 7 11.3 24.12
 1 4 -7 12.5 9.57
 -1 -4 7 11.79 7.85
 1 6 4 318.22 37.27
 1 6 4 407.81 35.18
 1 6 4 315.05 26.44
 1 6 4 334.25 34.14
 -1 -6 -4 270.57 19.64
 -1 -6 -4 286.18 39.22
 5 2 6 233.65 34.98
 5 2 6 197.56 41.75
 3 3 8 33.36 26.01
 -3 -3 -8 32.74 10
 3 3 8 31.62 13.41
 3 3 8 36.02 17.62
 -2 -1 8 23.24 13.42
 2 1 -8 14.67 33.68
 2 1 -8 22.32 8.17
 -2 -1 8 21.2 25.22
 -2 -1 8 17.72 12.14
 5 2 -3 23.74 19.64
 5 2 -3 22.86 17.51
 -5 -2 3 15.97 7.54
 -5 -2 3 29.18 36.56
 -5 -2 3 17.78 12.43
 1 2 9 158.02 27.95
 1 2 9 172.78 34.22
 1 2 9 163.46 27.73
 1 2 9 131.8 19.1
 -3 -6 1 60.48 17.09
 3 6 -1 39.13 14.48
 -3 -6 1 42.79 17.68
 3 6 -1 58.66 19.17
 -5 0 3 114.32 9.47
 -5 0 3 128.54 37.99
 5 0 -3 141.41 24
 5 0 -3 146.6 35.88
 -5 0 3 156.56 36.23
 -3 3 -7 47.05 14.4
 -3 3 -7 49.24 19.53
 3 -3 7 53.97 15.82
 3 -3 7 45.7 17.49
 3 -3 7 45.11 20.68
 3 -3 7 59.06 15.58
 -3 3 -7 0.14 2.51
 -2 -6 -4 144.23 25.33
 2 6 4 176.25 26.03
 2 6 4 150.11 24.08
 2 6 4 214.45 23.01
 -4 1 5 1.09 12.03
 4 -1 -5 0.33 3.62
 -4 1 5 3.08 10.24
 4 -1 -5 0.31 6.55
 -4 1 5 -0.02 2.69
 4 -1 -5 0.83 9.14
 3 1 -7 148.58 29.1
 3 1 -7 142.36 19.08
 -3 -1 7 148.82 28.26
 -3 -1 7 166.49 28.07
 -3 -1 7 147.93 22.77
 -3 -5 4 0.42 11.97
 3 5 -4 1.45 10.96
 -3 -5 4 1.5 5.3
 -3 -5 4 3.68 11.48
 -3 -5 4 4.59 8.28
 -3 -5 4 1.14 3.84
 -1 6 2 1.14 2.21
 1 -6 -2 0.71 3.42
 -1 6 2 0.71 4.72
 1 -6 -2 0.74 2.58
 1 -6 -2 1.13 8.7
 -1 6 2 1.07 5.31
 1 -6 -2 0.72 3.52
 -1 5 5 9.49 12.71
 1 -5 -5 3.97 6.32
 -1 5 5 10.16 7.9
 -1 5 5 9.69 16.8
 1 -5 -5 7.19 12.98
 -3 5 -1 242.21 35.12
 3 -5 1 203.24 28.54
 3 -5 1 224.3 31.81
 3 -5 1 199.09 26.64
 3 -5 1 286.98 36.6
 2 2 9 1 11.36
 2 2 9 0.58 6.1
 2 2 9 1.6 6.04
 -4 -5 2 40.48 14.29
 -4 -5 2 58.23 14.12
 4 5 -2 43.57 26.56
 4 5 -2 55.68 15.13
 4 5 -2 70.51 16.74
 -4 -5 2 72.07 24.79
 3 0 -7 1246.47 61.86
 -3 0 7 1330.94 76.63
 3 0 -7 1282.32 80.15
 -3 0 7 1231.98 94.51
 -3 0 7 1216.5 73.97
 3 -2 8 0.27 5.08
 3 -2 8 0.83 3.79
 3 -2 8 0.6 7.03
 3 -2 8 1.3 9.01
 0 -5 6 57.61 17.91
 0 5 -6 73.38 12.74
 0 -5 6 58.92 20.52
 0 -5 6 61.36 17.53
 4 1 8 282.39 33.71
 4 1 8 58.05 21.67
 4 1 8 331.7 38.94
 -3 -6 -3 3.37 14.08
 3 6 3 0.27 2.48
 3 6 3 3.88 11.69
 3 6 3 3.87 10.36
 -2 -6 3 13.77 18.69
 -2 -6 3 16.88 6.86
 2 6 -3 18.05 9.15
 2 6 -3 21.8 11.76
 -2 -6 3 21.73 10.87
 -4 4 -1 888.24 83.19
 4 -4 1 1032.85 83.42
 4 -4 1 658.98 45.37
 4 -4 1 811.54 61.48
 5 -2 4 0.4 2.71
 5 -2 4 1.06 6.43
 5 -2 4 1.19 7.69
 -5 2 -4 0.25 5.31
 5 -2 4 0.54 3.5
 -5 2 -4 1.01 3.42
 3 -5 0 353.5 42.33
 -3 5 0 312.63 39.06
 3 -5 0 252.01 23.93
 3 -5 0 227.34 27.92
 3 -5 0 374.46 19.73
 3 -5 0 266.64 33.49
 3 -5 0 331.84 17.87
 -3 5 0 290.55 16.47
 -3 5 -2 1221.39 82.42
 3 -5 2 1096.99 84.14
 3 -5 2 948.62 75.35
 3 -5 2 1118.87 76.72
 3 -5 2 1495.67 76.5
 -1 -3 8 0.09 5.99
 1 3 -8 0.71 5.33
 -1 -3 8 1.02 4.65
 -1 -3 8 1.03 4.59
 5 4 -1 64.13 15.64
 5 4 -1 46.55 17.3
 -5 -4 1 44.25 13.11
 -5 -4 1 54.13 15.09
 -5 -4 1 67.34 19.06
 5 4 -1 67.63 17.71
 4 -4 2 38.49 26.96
 4 -4 2 28.09 22.66
 -4 4 -2 29.09 23.02
 4 -4 2 24.94 14.8
 5 4 4 190.31 28.94
 5 4 4 155.24 27.76
 -5 -4 -4 155.57 21.77
 0 -5 -6 44.41 18.1
 0 5 6 62.38 25.55
 0 5 6 50.22 27.54
 0 -5 -6 43.92 18.17
 0 5 6 47.36 16.04
 0 5 6 46.29 9.78
 5 -2 -1 0.44 8.05
 -5 2 1 0.99 6.5
 -5 2 1 1.78 5.16
 5 -2 -1 2.25 4.63
 4 0 8 45.15 16.14
 4 0 8 107.62 20.61
 4 0 8 88.17 27.16
 1 -6 3 18.07 7.42
 1 -6 3 18.15 11.04
 -1 6 -3 0.11 1.01
 -1 6 -3 19.84 5.22
 1 -6 3 19.32 8.28
 -1 6 -3 1.75 2.15
 1 -6 3 15.04 35.43
 -4 3 3 195.79 38.1
 4 -3 -3 193.58 27.9
 4 -3 -3 155.6 14.42
 4 -3 -3 145.39 16.82
 4 -3 -3 197.61 22.94
 -4 3 3 110.11 13.64
 -4 3 3 172.28 22.41
 2 -3 8 1.88 9.61
 -2 3 -8 1.6 3.17
 2 -3 8 2.61 13.09
 -2 3 -8 2.21 3.94
 2 -3 8 1.86 8.73
 1 -2 9 60.84 14.64
 1 -2 9 51.9 19.63
 1 -2 9 38.88 34.84
 -1 2 -9 46.27 12.13
 -1 2 -9 50.11 19.14
 -4 -4 4 4.29 9.52
 -4 -4 4 0.48 1.93
 -4 -4 4 0.17 8.49
 -4 -4 4 -0.02 2.12
 4 4 -4 1.03 5.1
 -4 -4 4 1.25 5.55
 4 4 -4 0.51 6.57
 -2 5 -5 0.6 1.38
 -3 -5 -6 13.89 21.09
 3 5 6 21.68 22.69
 3 5 6 20.63 8.81
 3 5 6 24.2 14.46
 4 -4 0 91.71 10.04
 4 -4 0 195.9 16.53
 4 -4 0 164.05 14.3
 4 -4 0 210.77 36.09
 4 -4 0 134.45 17.91
 -4 4 0 172.87 35.5
 4 -4 0 164.22 26.42
 -4 -3 5 131.04 21.81
 -4 -3 5 124.47 22.91
 4 3 -5 122.91 26.27
 4 3 -5 116.92 17.01
 -4 -3 5 107.85 24.39
 3 1 9 273.7 42.16
 3 1 9 256.59 33.65
 3 1 9 310.25 40.15
 -2 1 8 808.51 67.49
 -2 1 8 889.53 76.82
 -2 1 8 787.31 50.09
 2 -1 -8 818.88 64.64
 -1 -5 6 90.06 27.87
 1 5 -6 99.24 18.81
 -1 -5 6 95.96 22.9
 -1 -5 6 83.44 24.46
 0 6 -4 44.34 14.91
 0 -6 4 32.88 15.82
 0 -6 4 34.05 22.8
 0 -6 4 37.02 10.96
 0 -6 4 34.17 10.54
 0 -6 4 35.39 22.42
 0 6 -4 27.79 9.87
 0 6 -4 40.68 11.11
 3 0 9 9.34 24.27
 3 0 9 13.76 20.68
 3 0 9 8.45 17.04
 -1 -6 4 1.18 6.1
 -1 -6 4 0.17 5.96
 1 6 -4 0.17 2.65
 -1 -6 4 0.11 1.59
 1 6 -4 0.19 4.04
 -1 -6 4 0.09 0.91
 0 -2 9 251.8 34.66
 0 2 -9 289.06 34.6
 0 -2 9 274 44.19
 0 2 -9 290.48 19.3
 0 -2 9 295.48 45.98
 4 -2 7 284.32 28.65
 4 -2 7 372.86 42.22
 4 -2 7 258.51 30.81
 -3 -2 7 0.92 9.26
 3 2 -7 0.29 3.39
 3 2 -7 1.85 13.05
 -3 -2 7 1.11 6.25
 -3 -2 7 1.06 12.07
 1 -5 6 4.73 11.01
 -1 5 -6 6.97 7.91
 -1 5 -6 4.67 6.79
 1 -5 6 5.89 5.5
 1 -5 6 7.19 14.44
 1 -5 6 6.1 11.08
 -1 5 -6 -0.01 1.29
 2 2 -8 68.66 26.35
 -2 -2 8 74.73 17.88
 -2 -2 8 76.27 26.03
 2 2 -8 65.51 10.03
 -2 -2 8 77.37 26.17
 4 2 8 160.64 28.05
 4 2 8 124.49 23.34
 4 2 8 148.2 27.89
 -1 0 9 1.4 5.01
 -1 0 9 2.99 4.76
 1 0 -9 3.88 12.4
 0 6 4 17.45 9.09
 0 6 4 16.38 9.08
 0 -6 -4 5.27 13.43
 0 -6 -4 13.73 32.69
 0 6 4 14.33 7.97
 0 6 4 20.47 11.25
 -2 4 -7 0.39 2.81
 2 -4 7 0.19 10.34
 2 -4 7 1.27 6.43
 2 -4 7 0.69 3.43
 -2 4 -7 0.3 2.78
 2 -4 7 0.35 1.7
 -2 4 -7 0.38 2.44
 0 2 9 25.39 11.66
 0 2 9 39.23 16.14
 4 -4 3 397.18 44.93
 4 -4 3 673.58 67.12
 4 -4 3 523.5 43.21
 -4 4 -3 534.95 55.57
 -3 5 1 207.99 40.94
 3 -5 -1 168.73 31.25
 3 -5 -1 146.66 20.82
 3 -5 -1 222.14 19.12
 3 -5 -1 178.21 14.85
 -3 5 1 219.43 21.04
 3 -5 -1 158.25 16.81
 -3 -6 2 276.65 38.71
 3 6 -2 420.53 42.07
 3 6 -2 263.81 31.59
 3 6 -2 294.71 20.43
 -3 -6 2 440.48 46.09
 -3 4 4 59.52 25.21
 3 -4 -4 57.85 17.8
 3 -4 -4 59.46 21.81
 3 -4 -4 53.45 34.33
 -3 4 4 64.57 15.26
 3 -5 3 80.61 23.33
 3 -5 3 64.25 23.79
 -3 5 -3 91.78 20.44
 3 -5 3 108.76 23.08
 3 -5 3 80.3 23.93
 -6 -1 -2 246.68 33.24
 6 1 2 189.15 29.54
 6 1 2 299.56 37.05
 6 1 2 281.06 45.02
 -1 -1 9 3.02 11.08
 -1 -1 9 1.63 12.78
 1 1 -9 1.29 11.07
 -1 -1 9 4.97 11.34
 4 5 5 122.35 23.39
 4 5 5 126.78 17.27
 4 5 5 156.6 29.22
 -4 -5 -5 125.76 22.81
 5 -1 6 0.05 5.34
 5 -1 6 14.37 10.82
 5 -1 6 17.56 25.38
 3 -1 -7 20.1 16.19
 3 -1 -7 18.82 13.27
 -3 1 7 24.4 14.69
 -3 1 7 27.2 10.67
 3 -1 -7 2.6 10.14
 -3 1 7 22.69 15.81
 -2 5 4 37.6 13.21
 -2 5 4 44.15 15.68
 2 -5 -4 38.78 18.29
 2 -5 -4 38.84 18.7
 2 -5 -4 37.91 14.39
 3 -4 6 235 32.07
 3 -4 6 169.45 28.62
 6 1 1 32.92 31.51
 6 1 1 27.64 38.42
 -6 -1 -1 31.93 13.58
 6 1 1 36.9 22.25
 5 3 6 0.86 5.81
 5 3 6 1.49 12.18
 5 3 -3 60.45 19.19
 -5 -3 3 54.65 28.45
 5 3 -3 55.22 20.89
 -5 -3 3 53.37 21.21
 -5 -3 3 33.83 11.86
 -5 -3 3 44.8 19.57
 -5 1 3 0.07 1.21
 5 -1 -3 1.37 9.05
 5 -1 -3 1.78 9.87
 -5 1 3 0.95 5.61
 -5 1 3 0.33 7.78
 6 2 2 477.21 53.74
 6 2 2 311.24 38.75
 -6 -2 -2 399.11 42.95
 6 2 2 477.45 50.45
 2 4 8 0.45 4.86
 2 4 8 0.55 7.75
 2 4 8 0.22 4.23
 -2 -4 -8 0.45 3.36
 3 6 4 34.14 15.58
 -3 -6 -4 20.54 11.98
 3 6 4 23.69 13.66
 3 6 4 22.15 6.94
 -6 -1 -3 33.36 19.38
 6 1 3 27.19 23.8
 6 1 3 40.58 16.93
 6 1 3 48.42 19.82
 1 4 8 113.52 36.22
 1 4 8 134.12 26.58
 -1 -4 -8 108.75 18.96
 1 -6 -3 93.1 20.08
 -1 6 3 120.43 23.49
 -1 6 3 104.6 19.24
 1 -6 -3 122.18 14.17
 -1 6 3 119.48 21.47
 1 -6 -3 98.97 22.65
 4 -4 -1 90.61 27.86
 4 -4 -1 59.95 14.56
 4 -4 -1 72.7 10.34
 4 -4 -1 87.48 13.24
 -4 4 1 80.65 22.18
 4 -4 -1 62.07 12.56
 4 -4 -1 73.03 19.14
 -4 4 1 80.88 15.57
 -4 3 -6 0.06 1.41
 -4 3 -6 10.96 5.09
 4 -3 6 12.71 5.61
 4 -3 6 15.57 9.3
 4 -3 6 9.25 9.43
 4 -3 6 0.14 0.88
 2 -2 9 8 11.66
 -2 2 -9 6.79 17.44
 2 -2 9 8.36 17.59
 -2 2 -9 4.6 8.52
 2 -2 9 8.9 8.69
 2 -3 -7 50.55 29.83
 -2 3 7 54.79 19.63
 -2 3 7 56.84 29
 6 2 1 52.48 21.73
 6 2 1 50.57 19.36
 6 2 1 35.84 27.18
 -6 -2 -1 46.23 15.7
 3 2 9 255.38 34.51
 3 2 9 286.48 35.91
 3 2 9 253.21 35
 1 -4 -7 99.4 22.71
 -1 4 7 101.92 21.47
 -1 4 7 111.91 34.6
 1 -4 -7 96.31 22.08
 1 -4 -7 81.38 19.95
 -4 -1 6 15.67 29.55
 -4 -1 6 11.33 14.25
 4 1 -6 10.47 18.46
 -4 -1 6 12.27 26.18
 4 1 -6 10.53 8.99
 -1 1 9 20.84 9.15
 -1 1 9 20.07 13.12
 1 -1 -9 21.29 29.66
 4 -1 8 123.31 33.7
 4 -1 8 147.02 22.48
 4 -1 8 148.92 26.13
 4 -1 8 164.94 26.29
 5 1 7 369.69 55.7
 5 1 7 423.07 43.79
 5 1 7 330.92 36.09
 -5 2 -5 26.51 9.52
 5 -2 5 24.96 8.61
 5 -2 5 28.96 22.18
 5 -2 5 0.36 3.35
 -5 2 -5 22.91 22.79
 -1 3 8 2.66 18.14
 -1 3 8 4.17 3.45
 1 -3 -8 3.67 12.39
 -1 3 8 7.15 15.43
 6 2 3 21.73 15.22
 6 2 3 15.88 27.96
 6 2 3 19.41 41.63
 6 2 3 0.07 1.71
 -6 -2 -3 17.46 26.65
 3 -1 9 145.09 22.62
 3 -1 9 128.31 23.52
 3 -1 9 106.17 23.11
 -2 6 -1 0.29 3.49
 2 -6 1 1.19 4.34
 2 -6 1 2.18 10.64
 6 0 2 7.53 24.1
 -6 0 -2 5.39 17.85
 6 0 2 0.53 6.03
 6 0 2 7.24 16.87
 -5 -4 2 141.53 18.89
 5 4 -2 161.25 25.48
 -5 -4 2 152.92 43.63
 5 4 -2 165.87 28.35
 -5 -4 2 95.51 17.74
 5 4 -2 100.2 24.78
 -5 -1 4 50.36 31.91
 -5 -1 4 40.38 15.06
 5 1 -4 44.16 17.52
 5 1 -4 49.74 16.93
 5 4 5 0.98 3.84
 -5 -4 -5 2.05 5.86
 5 4 5 0.83 5.04
 -1 -6 -5 144.79 17.89
 -1 -6 -5 169.21 45.34
 1 6 5 192.05 19.83
 1 6 5 195.16 34.77
 1 6 5 190.75 28.25
 1 6 5 240.41 33.64
 -2 6 0 13.59 6.72
 2 -6 0 12.43 2.62
 -2 6 0 11.61 8.44
 2 -6 0 10.04 25.04
 2 -6 0 8.87 14.98
 2 -6 0 10.37 27.51
 2 -6 0 11.99 5.03
 2 6 5 716.31 47.29
 -2 -6 -5 517.61 59.23
 2 6 5 567.26 56.39
 2 6 5 589.14 52.35
 -4 -5 3 30.35 12.61
 -4 -5 3 45.65 11.71
 4 5 -3 49.54 17.21
 4 5 -3 32.79 21.95
 -4 -5 3 46.54 18.45
 5 -2 -2 3.73 4.61
 -5 2 2 3.59 10.81
 5 -2 -2 5.32 15.26
 -5 2 2 6.95 14.65
 -3 -4 6 0.38 5.3
 -3 -4 6 1.01 8.26
 3 4 -6 0.07 7.01
 -3 -4 6 1.8 11.33
 2 -4 -6 17.46 10.79
 -2 4 6 19.57 10.02
 2 -4 -6 20.67 15.97
 2 -4 -6 20.99 31.01
 -2 4 6 20.46 12.57
 6 1 0 15.52 10.58
 -6 -1 0 31.64 33.87
 6 1 0 22.61 17.94
 6 1 0 25.28 27.65
 1 -6 4 48.24 35.95
 1 -6 4 61.84 15.95
 -1 6 -4 0.14 3.04
 -1 6 -4 0.11 1.2
 1 -6 4 65.69 21.59
 -1 6 -4 57.97 13.07
 1 -6 4 52.86 14.92
 -4 0 6 344.31 42.13
 4 0 -6 316.73 53.43
 4 0 -6 322.26 35.15
 -4 0 6 324.73 57.01
 -4 0 6 308.66 30.37
 6 0 1 1.55 5.4
 -6 0 -1 11.2 24.93
 6 0 1 12.66 19.48
 6 0 1 8.2 15.48
 -2 -4 7 34.68 18.75
 2 4 -7 37.83 31.1
 -2 -4 7 36.17 18.84
 4 -4 4 110.94 17.14
 4 -4 4 127.54 19.89
 4 -4 4 180.14 33.66
 -4 4 -4 147.13 28.33
 6 0 3 1.06 5.24
 6 0 3 0.05 0.46
 6 0 3 8.5 14.1
 6 0 3 7.83 14.21
 -6 0 -3 6.02 20.8
 2 5 7 11.07 21.9
 -2 -5 -7 10.01 32.32
 -2 -5 -7 7.27 21.64
 2 5 7 14.86 29.48
 -2 -6 4 138.77 23.56
 -2 -6 4 206.61 19.1
 2 6 -4 231.35 29.83
 -2 -6 4 219.53 33.08
 -2 -6 4 170.29 12.53
 2 6 -4 158.62 30.52
 -2 -6 4 229.92 16.62
 5 0 7 40 24.91
 5 0 7 23.05 10.89
 5 0 7 42.41 17.28
 1 3 9 41.7 21.81
 1 3 9 43.06 18.4
 1 3 9 39.06 16.47
 2 3 9 12.28 32.06
 2 3 9 9.72 28.82
 2 3 9 8.85 17.64
 2 -6 2 5.45 14.23
 -2 6 -2 4.33 8.52
 2 -6 2 4.63 16.96
 2 -6 2 7.34 9.13
 4 4 7 28.07 11.47
 -4 -4 -7 31.01 16.45
 4 4 7 28.3 25.57
 4 4 7 34.33 15.01
 1 5 7 39.78 13.94
 1 5 7 33.82 9.57
 -1 -5 -7 32.21 15.79
 1 5 7 33 12.91
 1 5 7 35.64 21.76
 -1 -5 -7 27.23 13.28
 -3 5 2 14.3 9.22
 3 -5 -2 12.02 7.44
 3 -5 -2 10.65 7.43
 3 -5 -2 7.6 6.56
 3 -5 -2 7.14 26.65
 3 -5 -2 7.81 10.28
 -3 5 2 12.93 13.87
 3 -5 -2 8.11 4.01
 6 2 0 263.31 43.82
 6 2 0 260.5 47.82
 6 2 0 178.2 28.16
 -6 -2 0 165.58 11.22
 -6 -2 0 210.95 29.62
 5 2 7 595.16 60.9
 5 2 7 668.47 62.84
 6 1 4 42.77 22.5
 6 1 4 31.4 13.62
 6 1 4 24.78 8.33
 -6 -1 -4 30.92 13.76
 6 1 4 49.12 19.42
 -4 2 5 372.03 43.99
 -4 2 5 406.76 61.68
 4 -2 -5 388.67 46.18
 4 -2 -5 403.63 45.62
 4 -2 -5 288.63 22.47
 4 6 1 76.06 23.19
 4 6 1 52.01 34.19
 -4 -6 -1 56.36 18.67
 4 6 1 68.45 6.27
 -4 -6 -1 64.35 19.12
 4 2 -6 13.34 28.37
 -4 -2 6 11.91 17.64
 4 2 -6 10.13 19.55
 -4 -2 6 11.33 29.36
 -4 -2 6 12.97 10.75
 5 -3 2 15.49 10.76
 5 -3 2 0.02 1.89
 5 -3 2 20.58 7.44
 5 -3 2 24.28 12.38
 -5 3 -2 18.4 11.93
 -5 3 -2 17.83 8.25
 5 -3 2 18.64 8.41
 5 2 -4 625.77 51.36
 -5 -2 4 596.96 50.75
 -5 -2 4 512.61 62.2
 5 2 -4 635.84 69.1
 -5 -2 4 614.96 59.5
 3 -5 4 1874.7 85.31
 -3 5 -4 1453.78 89.06
 3 -5 4 1362.62 83.1
 3 -5 4 1210.93 84.4
 -5 3 -1 16.69 12.35
 5 -3 1 17.9 7.33
 5 -3 1 22.58 33.52
 5 -3 1 13.22 4.91
 5 -3 1 0.85 4.27
 5 -3 1 18.11 6.58
 -5 3 -1 15.37 7.51
 -5 0 4 8.14 9.22
 -5 0 4 12.09 28.09
 5 0 -4 13.33 34.8
 5 0 -4 15.68 13.4
 -5 0 4 17.16 25.7
 5 5 1 1.32 9.65
 -5 -5 -1 0.64 3.23
 5 5 1 0.43 9.57
 5 5 1 0.49 3.18
 5 5 2 21.82 23.2
 5 5 2 14.4 35.52
 5 5 2 19.44 7.61
 -5 -5 -2 18.21 21.19
 1 2 -9 35.07 10.04
 -1 -2 9 34.52 14.59
 1 2 -9 39.3 14.77
 -1 -2 9 34.57 24.24
 -1 -2 9 39.84 22.79
 4 6 2 -0.02 0.27
 -4 -6 -2 0.35 9.78
 4 6 2 1.02 8.99
 4 6 2 0.17 8.4
 4 6 2 -0.01 0.93
 -2 6 1 11.53 6.87
 2 -6 -1 3.54 2.62
 2 -6 -1 10.35 7.64
 2 -6 -1 10.8 8.92
 -2 6 1 14.23 17.09
 2 -6 -1 13.41 20.88
 2 -6 -1 10.28 3.64
 2 -6 -1 8.14 16.91
 0 -4 8 600.16 57.26
 0 -4 8 581.89 58.03
 0 4 -8 702.99 54.63
 0 -4 8 667.57 52.72
 -2 -5 6 83.79 14.94
 -2 -5 6 68.23 17.52
 -2 -5 6 74.01 19.55
 2 5 -6 76.97 36.74
 -6 -2 -4 996.11 82.82
 6 2 4 830.22 67.99
 6 2 4 1156.58 90.73
 6 2 4 1228.34 107.4
 6 2 4 705.99 45.86
 4 3 8 34.13 14.25
 -4 -3 -8 30.77 11.88
 4 3 8 33.47 16.88
 4 3 8 44.11 36.13
 -1 -7 0 124.41 30.39
 1 7 0 110.62 17.66
 1 7 0 85.31 17.65
 -1 -7 0 90.89 22.08
 2 -2 -8 15.05 38
 -2 2 8 12.23 6.06
 -2 2 8 11.04 23.31
 -2 2 8 17.58 20.33
 4 6 0 3.3 13.08
 4 6 0 1.86 3.78
 -4 -6 0 5.16 14.35
 4 6 0 5.49 18.06
 -4 -6 0 4.4 10.11
 -3 -5 5 39.8 17.72
 -3 -5 5 42.61 12.06
 -3 -5 5 38.94 15.02
 3 5 -5 47.38 23.94
 -3 -5 5 39.52 9.94
 -3 -5 5 30.26 16.71
 6 0 0 56.9 22.65
 6 0 0 27.07 11.58
 6 0 0 61.12 16.51
 -6 0 0 53.28 25.25
 -3 -3 7 125.12 25.98
 3 3 -7 123.53 25.53
 3 3 -7 114.33 14.71
 -3 -3 7 108.91 21.79
 -3 -3 7 119.69 20.69
 3 6 -3 149.94 18.17
 3 6 -3 156.53 28.96
 -3 -6 3 219.76 52.4
 3 6 -3 228.1 31.49
 -3 -6 3 141.29 23.81
 -1 0 -10 58.16 32.65
 1 0 10 58.74 24.19
 1 0 10 71.74 19.52
 1 0 10 51.18 18.1
 3 4 8 264.08 32.66
 3 4 8 268.09 42.36
 -3 -4 -8 222.42 28.77
 3 4 8 269.64 36.12
 -1 -7 -1 39.28 13.78
 -1 -7 -1 29.19 36.51
 1 7 1 28.37 6.95
 1 7 1 25.6 9.82
 1 7 1 37.06 12.06
 6 3 2 15.05 30.19
 6 3 2 19.38 26.62
 6 3 2 23.2 18.33
 6 3 2 9.53 4.55
 -6 -3 -2 13.17 6.05
 -6 -3 -2 17.28 17.19
 4 -3 -4 26.89 12.43
 -4 3 4 0.2 2.04
 4 -3 -4 21.55 6.43
 4 -3 -4 27.33 22.32
 -4 3 4 34.58 39.85
 -4 3 4 26.73 11.45
 1 -4 8 635.02 72.1
 -1 4 -8 815.87 57.9
 1 -4 8 636.19 56.93
 1 -4 8 759.48 55.09
 -5 3 -3 44.46 13.41
 5 -3 3 55.93 20.99
 -5 3 -3 37.95 16.4
 5 -3 3 42.44 11.49
 5 -3 3 0.79 3.01
 5 -3 3 29.56 13.92
 5 -3 3 41.67 13.98
 -3 3 6 1.34 5.39
 -3 3 6 1.41 12.28
 3 -3 -6 1.6 7.71
 0 4 8 109.88 21.22
 0 4 8 130.81 11.04
 0 4 8 104.26 9.93
 0 -4 -8 107.19 21.35
 0 4 8 134.72 40.19
 0 4 8 133.02 26.01
 4 -4 -2 118.12 33.27
 4 -4 -2 79.45 13.91
 -4 4 2 107.72 16.89
 -4 4 2 112.49 23.84
 4 -4 -2 110 21.62
 -5 -5 0 343 42.46
 5 5 0 346.77 54.61
 5 5 0 220.88 45.08
 -5 -5 0 265.17 27.85
 5 5 0 354.13 28.43
 -5 -5 0 230.52 26.65
 -5 3 0 88.87 13.59
 5 -3 0 15.48 7.9
 5 -3 0 74.48 11.22
 5 -3 0 102.92 22.97
 -5 3 0 99.78 24.24
 5 -3 0 115.06 35.49
 0 -6 5 52.09 19.34
 0 -6 5 44.2 27.35
 0 6 -5 58.19 16.01
 0 -6 5 52.26 12.78
 0 -6 5 72.84 18.94
 0 -6 5 42.79 12.37
 0 6 -5 35.74 10.96
 0 6 -5 44.82 13.44
 0 -6 5 43.06 12.19
 5 5 3 1.29 5.01
 5 5 3 2.53 9.63
 -5 -5 -3 3.86 8.94
 5 5 3 4.1 14.89
 -6 -3 -1 63.16 17.29
 6 3 1 78.13 29.1
 6 3 1 75.78 21.82
 -6 -3 -1 50.13 13.78
 6 3 1 45.12 29.61
 2 3 -8 2.41 7
 -2 -3 8 1.88 12.32
 -2 -3 8 1.97 7.21
 -2 -3 8 0.71 9.85
 2 -5 6 32 11.15
 2 -5 6 26.63 8.71
 -2 5 -6 0.18 1.08
 2 -5 6 26.09 14.06
 2 -5 6 22.94 19.74
 -2 5 -6 30.65 8.83
 -2 5 -6 25.25 9.16
 -1 5 6 67.37 26.84
 1 -5 -6 41.91 16.45
 1 -5 -6 42.03 27.28
 -1 5 6 58.52 26.17
 -1 5 6 49.89 16.54
 6 0 4 31.35 21.43
 6 0 4 25.67 23.16
 -6 0 -4 15.89 16.8
 6 0 4 14.71 10.58
 -6 0 -4 31.41 46.19
 6 0 4 15.39 5.6
 1 7 -1 12.78 6.04
 -1 -7 1 6.14 10.84
 1 7 -1 4.23 12.34
 -1 -7 1 7.66 19.12
 1 1 10 35.02 28.94
 1 1 10 28.94 34.04
 1 1 10 28.87 24.85
 1 1 10 25.24 11.24
 -6 -3 -3 168.65 19
 6 3 3 154.09 25.72
 -6 -3 -3 179.44 24.87
 6 3 3 221.89 34.17
 6 3 3 222.82 36.48
 6 1 -1 85.4 26.61
 6 1 -1 40.82 16.39
 -6 -1 1 76.11 21.97
 6 1 -1 98.83 24.39
 -1 -6 5 1.12 5.72
 -1 -6 5 0.6 1.9
 -1 -6 5 0.3 5.06
 -1 -6 5 0.8 9.71
 1 6 -5 0.21 2.94
 1 6 -5 0.25 5.77
 -1 -6 5 0.17 1.84
 -4 -6 -3 29.11 12.8
 4 6 3 39.28 19.78
 4 6 3 33.38 9.13
 4 6 3 35.79 8
 4 6 3 28.38 16.48
 2 -6 3 60.48 18.21
 2 -6 3 54.42 24.87
 2 -6 3 37.21 24.63
 -2 6 -3 54.67 17.71
 1 -3 9 164.76 29.13
 -1 3 -9 204.44 34.07
 1 -3 9 174.72 34.49
 1 -3 9 213.16 28.5
 -2 -7 -1 67.29 42.79
 -2 -7 -1 43.49 25.01
 2 7 1 46.5 14.93
 2 7 1 53.31 22.03
 0 -6 -5 90.23 20.86
 0 6 5 80.45 10.71
 0 6 5 123.43 24.67
 0 6 5 101.73 21.04
 0 6 5 108.89 24.02
 0 -6 -5 79.09 25.07
 -3 3 -8 21.65 9.36
 3 -3 8 16.12 11.56
 3 -3 8 21.72 34.6
 3 -3 8 28.3 10.63
 3 -3 8 23.93 14.82
 2 0 10 25.24 7.64
 2 0 10 31.63 16.32
 2 0 10 46.61 34.33
 2 0 10 35.2 17.25
 2 0 10 43.78 41.66
 2 7 0 5.62 12.11
 -2 -7 0 9.7 25.63
 2 7 0 4.3 16.19
 -2 -7 0 7.99 7.8
 3 6 5 20.38 31.91
 3 6 5 18.28 14.9
 -3 -6 -5 19.58 35.64
 0 -3 9 116.79 26.82
 0 -3 9 111.33 32.23
 0 3 -9 110.3 33.9
 0 -3 9 133.4 28.43
 -4 1 6 716.47 87.71
 -4 1 6 786.76 64.18
 4 -1 -6 725.27 94.3
 4 -1 -6 758.95 92.06
 0 -5 7 198.9 32.46
 0 -5 7 209.06 37.49
 0 5 -7 238.75 39.29
 0 -5 7 205.02 60.59
 -4 -5 -6 23.11 26.59
 4 5 6 23.96 17.23
 4 5 6 21.89 9.26
 4 5 6 17.63 19
 2 1 10 47.89 40.79
 2 1 10 35.73 16.2
 2 1 10 35.27 15.57
 -4 -4 5 14.61 17.28
 -4 -4 5 13.48 14.27
 4 4 -5 14.88 27.75
 -4 -4 5 15.92 11.28
 -4 -4 5 11.88 9.95
 4 4 -5 14.56 14.87
 0 -7 0 18.2 12.57
 0 7 0 21.32 8.28
 0 -7 0 19.5 7.02
 0 7 0 20.05 8.19
 0 7 0 21.87 11.77
 0 -7 0 28.31 14.08
 0 7 0 17.52 11.4
 1 7 2 60.1 23.01
 1 7 2 71.38 15.94
 -1 -7 -2 78.36 16.42
 -1 -7 -2 63.98 20.84
 1 7 2 64.76 20.64
 -3 2 7 321.33 59.51
 3 -2 -7 316.46 59.6
 -3 2 7 269.51 51.73
 1 -1 10 231.81 38.39
 1 -1 10 272.66 40.81
 -1 1 -10 278.97 32.44
 -1 1 -10 258.41 48.83
 1 -1 10 309.25 47
 -1 2 9 75.16 19.38
 1 -2 -9 72.36 29.72
 -1 2 9 82.78 21.98
 -1 2 9 66.51 18.19
 -1 6 4 49.2 14.65
 1 -6 -4 33.04 18.15
 -1 6 4 41.73 14.44
 -1 6 4 53.35 17.4
 1 -6 -4 34.36 13.54
 -3 -5 -7 48.92 38.46
 3 5 7 50.52 18.86
 3 5 7 46.46 20.51
 3 5 7 57.26 20.25
 6 2 -1 0.69 8.37
 6 2 -1 1.27 7.02
 -6 -2 1 0.02 0.78
 6 2 -1 0.3 10.27
 -6 -2 1 -0.17 4.28
 4 6 -1 176.43 32.08
 4 6 -1 208.98 22.99
 4 6 -1 272.17 43.14
 -4 -6 1 265.31 41.93
 -4 -6 1 169.89 30.66
 0 3 9 460.78 58.69
 0 3 9 395.07 41.91
 0 3 9 500.33 86.73
 6 -1 2 71.94 36.63
 6 -1 2 67.26 26.17
 6 -1 2 0.99 4.35
 -6 1 -2 50.74 19.4
 -6 -3 0 14.29 6.88
 6 3 0 21.06 19.33
 -6 -3 0 18.54 15.26
 6 3 0 12.24 26.5
 6 3 0 23.04 43.37
 2 -6 -2 4.55 12.43
 -2 6 2 8.43 15.08
 -2 6 2 7.76 6.98
 2 -6 -2 7.91 7.79
 2 -6 -2 4.58 7.23
 2 -6 -2 2.29 3.11
 2 -6 -2 9.74 25.48
 2 -6 -2 1.86 5.46
 -3 -3 -9 477.4 49.94
 3 3 9 493.88 60.76
 3 3 9 565.72 70.65
 3 3 9 535.72 67.38
 0 -7 1 0.32 1.75
 0 7 -1 0.24 1.62
 0 7 -1 0.15 2.1
 0 -7 1 0.55 6.51
 0 -7 1 0.08 1.44
 0 -7 1 0.18 8.06
 0 7 -1 -0.08 3.75
 0 -7 1 0.11 2.09
 0 0 10 6.41 15.29
 0 0 10 1.5 6.06
 0 0 -10 4.01 5.29
 0 0 10 3.94 14.15
 -1 -4 8 13.36 12.54
 -1 -4 8 14.06 35.39
 -1 -4 8 16.77 14.16
 1 4 -8 13.52 8.01
 6 1 5 53.79 18.43
 6 1 5 58.44 37.39
 6 1 5 71.52 22.47
 0 5 7 16.67 21.26
 0 -5 -7 17.44 20.04
 0 5 7 20.11 15.96
 0 -5 -7 16 24.39
 0 5 7 21.16 11.36
 0 -7 -1 0.18 4.8
 0 7 1 -0.22 2.44
 0 7 1 0.19 2.74
 0 -7 -1 0.37 7.96
 0 7 1 -0.01 2.52
 2 7 2 353.62 49.41
 -2 -7 -2 283.89 44.1
 2 7 2 293.31 40.25
 -2 -7 -2 394.38 55.3
 5 -1 7 0.18 6.71
 5 -1 7 13.77 8.59
 5 -1 7 20.48 14.41
 5 -2 6 1.55 6.34
 5 -2 6 -0.03 2.75
 5 -2 6 -0.02 3.57
 6 -1 1 0.77 7.19
 -6 1 -1 56.25 24.99
 6 -1 1 59.6 23.23
 6 -1 1 65.76 22.96
 4 -4 5 40.64 15.91
 4 -4 5 27.24 10.6
 -4 4 -5 28.84 16.34
 -2 -7 1 24.71 17.26
 -2 -7 1 12.39 11.58
 2 7 -1 11.4 6.21
 2 7 -1 23.04 17.85
 4 1 9 33.16 15.52
 4 1 9 32.63 15.63
 4 1 9 35.82 16.46
 -5 3 -4 17.9 15.34
 -5 3 -4 6.84 3.3
 5 -3 4 27.02 16.39
 5 -3 4 19.36 6.26
 5 -3 4 13.71 7.57
 5 -3 4 0.35 2.13
 -3 4 5 91.01 30.04
 3 -4 -5 68.74 20.42
 3 -4 -5 85.11 27.98
 -3 4 5 88.78 17.84
 5 3 7 43.09 20.04
 5 3 7 31.21 12.23
 5 3 7 35.11 24.41
 6 0 -1 95.77 33.88
 6 0 -1 88.85 31.25
 -6 0 1 79.05 21.46
 6 0 -1 59.36 26.29
 -5 -3 4 32.46 11.29
 5 3 -4 45.73 20.48
 -5 -3 4 53.98 17.93
 -5 -3 4 45.58 19.03
 -5 -3 4 38.2 20.08
 5 3 -4 43.28 22.05
 2 -5 -5 28.44 14.02
 2 -5 -5 20.16 16.4
 -2 5 5 27.33 11.34
 2 -5 -5 22.56 14.76
 -2 5 5 35.94 18.99
 -5 -4 3 26.32 9.54
 5 4 -3 59.94 21.9
 -5 -4 3 57.47 22.41
 -5 -4 3 51.24 14.91
 5 4 -3 37.9 17.53
 5 4 -3 60.07 27.88
 6 -1 3 32.18 13.39
 6 -1 3 1.27 4.16
 6 -1 3 17.33 3.17
 6 -1 3 32.21 13.53
 -6 1 -3 29.02 13.79
 5 4 6 99.55 21.4
 5 4 6 111.71 25.98
 5 4 6 118.68 28.22
 -5 -4 -6 117.33 24.38
 -1 -7 2 93.63 38.79
 -1 -7 2 125.01 27.29
 1 7 -2 83.2 15.52
 1 7 -2 126.29 21.01
 -1 -7 2 110.99 14.27
 3 -2 9 24.23 13.11
 3 -2 9 21.76 24.83
 3 -2 9 17.91 24.12
 3 -2 9 30.54 22.34
 -5 -5 1 511.99 64.05
 5 5 -1 320.16 46.91
 5 5 -1 523.56 66.87
 5 5 -1 511.67 52.73
 -5 -5 1 325.74 41.31
 -5 -5 1 399.54 42.79
 5 -1 -4 159.47 28.41
 5 -1 -4 141.2 26.68
 -5 1 4 149.32 32.62
 -5 1 4 142.99 27.75
 -5 1 4 93.75 13.51
 5 5 4 55.47 27.21
 5 5 4 94.63 24.15
 -5 -5 -4 70.49 21.51
 5 -3 -1 0.24 3.64
 -5 3 1 1.43 8.27
 5 -3 -1 0.07 1.29
 5 -3 -1 2.13 12.38
 -5 3 1 3.97 7.21
 1 -5 7 131.1 42.34
 -1 5 -7 172.76 28.13
 1 -5 7 128.11 27.63
 1 -5 7 148.58 16.79
 1 -5 7 153.8 23.94
 -5 2 3 -0.01 0.8
 5 -2 -3 0.68 6.97
 -5 2 3 1.57 7.69
 -5 2 3 0.63 6.32
 5 -2 -3 1.55 3.34
 6 3 4 77.04 25.62
 6 3 4 59.74 22.1
 6 3 4 90.42 24.94
 4 -2 8 5.8 15.26
 4 -2 8 6.7 12.27
 4 -2 8 0.08 3.6
 4 -2 8 6.76 11.91
 6 2 5 263.55 45.82
 6 2 5 236.57 41.1
 6 2 5 184.33 34.14
 -3 5 3 35.51 16.85
 3 -5 -3 30.77 15.87
 3 -5 -3 23.05 7.11
 3 -5 -3 23.27 11.69
 3 -5 -3 29.57 10.51
 -3 5 3 33.99 17.72
 -4 -3 6 11.68 19.23
 -4 -3 6 12.04 22.23
 4 3 -6 9.52 22.23
 -4 -3 6 13.43 26.39
 4 3 -6 10.54 13.75
 4 0 9 4.48 10.5
 4 0 9 2.98 14.88
 4 0 9 1.71 15.4
 -1 6 -5 15.61 8.08
 1 -6 5 32.54 40.18
 -1 6 -5 32.66 9.09
 1 -6 5 22.19 14.42
 -1 6 -5 0.07 0.98
 -1 6 -5 19.27 8.3
 1 -6 5 25.8 9.96
 1 -6 5 20.95 27.07
 -3 4 -7 -0.03 1.4
 3 -4 7 14.97 10.31
 3 -4 7 14.91 28.42
 3 -4 7 16.74 6.51
 -3 4 -7 17.56 9.02
 -3 4 -7 11.62 12.59
 3 -4 7 15.39 30.14
 -1 -5 7 38.78 15.87
 1 5 -7 43.06 24.94
 -1 -5 7 47.98 18.33
 -1 -5 7 50.12 17.39
 0 1 -10 82.44 19.08
 0 1 -10 80.11 14.21
 0 -1 10 80.18 24.06
 0 -1 10 78.79 18.9
 0 -1 10 84.72 20.57
 2 -1 10 16.8 4.81
 2 -1 10 25.71 13.97
 2 -1 10 17.66 10.61
 2 -1 10 31.74 15.38
 3 -5 5 11.56 23
 3 -5 5 8.28 23.76
 3 -5 5 7.03 17.63
 -4 3 -7 0.17 2.28
 4 -3 7 109.87 19.25
 4 -3 7 126.47 20.12
 4 -3 7 139.95 25.79
 4 -3 7 106.89 15.92
 0 1 10 97.82 26.46
 0 -1 -10 90.43 23.23
 0 1 10 73.99 16.3
 0 1 10 87.91 22.28
 3 1 -8 104.62 18.84
 -3 -1 8 94.72 19.2
 -3 -1 8 96.74 35.33
 -3 -1 8 100.27 28.91
 3 1 -8 108.32 37.43
 -4 -5 4 97.72 22.03
 -4 -5 4 158.16 38.01
 4 5 -4 149.88 33.44
 -4 -5 4 145.05 24.45
 -2 0 9 3.14 11.53
 -2 0 9 3.32 14.09
 -2 0 9 2.19 14.58
 2 0 -9 2.66 13.01
 -3 0 8 445.45 66.77
 -3 0 8 452.61 51.65
 -3 0 8 473.92 80.44
 3 0 -8 442.7 58.04
 3 0 -8 463.98 65.65
 4 6 4 102.22 14.26
 -4 -6 -4 79.23 27.67
 4 6 4 78.96 19.62
 4 6 4 103.41 22.43
 4 6 4 88.24 14.52
 0 -7 2 16.38 12.96
 0 7 -2 14.34 12.38
 0 7 -2 13.73 9.45
 0 7 -2 0.07 3.44
 0 -7 2 13.15 15.38
 0 -7 2 13.61 5.17
 0 -7 2 13.64 4.09
 -6 0 -5 30.7 22.31
 6 0 5 32.19 18.29
 6 0 5 43.6 19.56
 6 0 5 46.1 32.53
 6 0 5 22.74 9.45
 -6 0 -5 26.77 8.29
 -2 -1 9 795.15 74.42
 2 1 -9 797.53 40.24
 2 1 -9 750.84 96.04
 -2 -1 9 745.03 80.1
 -2 -1 9 794.74 66.18
 2 6 6 20.55 9.26
 2 6 6 21.15 23.44
 -2 -6 -6 19.7 29.92
 2 6 6 17.53 12.73
 2 -4 8 55.74 15.56
 2 -4 8 45.72 19.45
 -2 4 -8 49.58 15.91
 2 -4 8 47.83 23.27
 2 -4 8 55.22 13.38
 -6 1 0 100.47 27.93
 6 -1 0 127.04 26.75
 6 -1 0 76.92 18.07
 6 -1 0 128.53 27.86
 2 -3 9 157.94 43.95
 2 -3 9 213.7 35.93
 2 -3 9 168.68 32.51
 -2 3 -9 196.63 29.2
 0 7 2 0.04 3.5
 0 -7 -2 0.82 3.87
 0 7 2 1.25 8.75
 0 7 2 -0.02 2.82
 0 -7 -2 1.2 9.12
 1 2 10 28.13 10.94
 1 2 10 34.62 18.85
 1 2 10 32.26 41.49
 1 2 10 34.17 22.01
 1 6 6 672.92 76.14
 1 6 6 799.74 47.47
 -1 -6 -6 560.63 67.54
 1 6 6 628.32 75.47
 -1 -6 -6 582.19 69.2
 2 2 10 77.51 24.73
 2 2 10 71.06 25.23
 2 2 10 69.29 27.63
 4 2 9 57.93 21.22
 4 2 9 63.26 21.95
 4 2 9 67.87 25.49
 -1 -7 -3 87.65 15.67
 1 7 3 93.39 20.28
 1 7 3 85.11 17.26
 -1 -7 -3 70.12 30.12
 1 7 3 86.42 21.01
 2 -6 4 52.9 31.06
 2 -6 4 63.85 35.36
 2 -6 4 41.92 15.69
 -2 -7 -3 488.39 56
 2 7 3 439.73 58.96
 2 7 3 382.22 51.43
 -2 -7 -3 355.21 51.3
 2 7 3 469.55 45.51
 6 -1 4 17.11 10.82
 6 -1 4 31.44 45.6
 6 -1 4 21.64 17.55
 -6 1 -4 21.99 11.22
 -2 -6 5 46.5 12.03
 2 6 -5 53.07 16.78
 -2 -6 5 35.5 16.54
 -2 -6 5 41.86 37.38
 5 1 8 1.29 8.92
 5 1 8 0.87 11.31
 5 1 8 1.32 9.15
 -1 -3 9 15.75 9.5
 -1 -3 9 17.47 14.69
 1 3 -9 19.98 31.94
 -1 -3 9 15.94 9.94
 -6 -3 1 38.77 16.45
 6 3 -1 47.09 31.8
 6 3 -1 45.06 50.47
 -6 -3 1 28.72 9.14
 6 3 -1 28.8 35.17
 2 7 -2 284.69 37.4
 -2 -7 2 246.68 37.77
 2 7 -2 168.67 29.1
 -2 -7 2 275.69 43.55
 -4 4 3 98.45 27.85
 -4 4 3 96.5 17.79
 4 -4 -3 100.9 33.12
 4 -4 -3 80.88 18.92
 4 -4 -3 111.44 23.14
 -6 -1 2 173.89 31.39
 6 1 -2 208.19 35.77
 6 1 -2 194.56 39.16
 -4 -6 2 303.86 63.78
 -4 -6 2 188.2 32.61
 4 6 -2 300.09 43.7
 4 6 -2 191.11 33.34
 5 1 -5 9.39 20.4
 -5 -1 5 13.2 31.17
 -5 -1 5 10.71 23.84
 5 1 -5 11.42 21.35
 3 6 -4 62.41 19.71
 3 6 -4 108.83 38.06
 -3 -6 4 67.22 21.68
 -3 -6 4 105.15 12.79
 -3 -6 4 112.34 30.57
 3 1 10 60.18 27.65
 3 1 10 68.1 24.72
 3 1 10 53.27 18.85
 3 7 1 497.2 75.08
 3 7 1 707.91 80.06
 -3 -7 -1 745.12 90.87
 -3 -7 -1 511.07 65.01
 3 0 10 127.68 27.32
 3 0 10 173.05 34.98
 3 0 10 144.63 26.57
 -3 -2 8 215.05 49.05
 3 2 -8 240.07 31
 3 2 -8 242.69 57.49
 -3 -2 8 231.22 35.78
 -3 -2 8 240.36 37.9
 -1 2 -10 94.32 23.01
 1 -2 10 72.62 21.96
 1 -2 10 83.65 26.43
 1 -2 10 97.04 22.73
 6 2 -2 341.87 65.06
 -6 -2 2 215.91 23.01
 6 2 -2 351.82 50.14
 -6 -2 2 314 48.29
 6 2 -2 217.17 41.26
 6 4 2 31.38 35.52
 -6 -4 -2 28.64 11.9
 6 4 2 22.17 11.54
 -6 -4 -2 24.89 10.13
 6 4 2 47.23 21.91
 -3 -7 0 512.12 67.82
 -3 -7 0 350.16 49.82
 3 7 0 497.93 63.73
 3 7 0 335.44 48.15
 2 -6 -3 14.58 19.84
 -2 6 3 17.13 7.27
 2 -6 -3 15.6 4.48
 -2 6 3 17.48 8.01
 2 -6 -3 15.96 23.65
 2 -6 -3 14.16 11.92
 5 0 8 147.45 29.64
 5 0 8 200.92 32.8
 5 0 8 46.19 16.28
 5 0 8 217.68 35.85
 -2 1 9 140.45 30.51
 2 -1 -9 124.45 35.53
 -2 1 9 113.21 22.46
 -2 1 9 130.35 27.47
 1 7 -3 1.89 4.53
 -1 -7 3 0.05 6.88
 1 7 -3 1.29 6.06
 -1 -7 3 0.41 2.53
 -1 -7 3 1.7 10.25
 5 -3 5 0.09 1.97
 5 -3 5 15.61 31.85
 5 -3 5 10.81 9.21
 -5 3 -5 9.79 22.43
 -6 -4 -1 9.05 14.35
 6 4 1 13.54 29.11
 -6 -4 -1 9.28 12.63
 6 4 1 7.77 18.38
 6 4 1 12.73 28.83
 5 2 8 399.05 57.03
 5 2 8 331.81 66.64
 5 2 8 390.7 54.53
 3 7 2 937.75 78.82
 3 7 2 1203.5 74.35
 -3 -7 -2 938.83 62.9
 -3 -7 -2 1318.05 70.06
 6 3 5 6.72 18.85
 6 3 5 6.82 26.69
 4 -1 9 123.63 26.88
 4 -1 9 132.49 23.39
 4 -1 9 96.06 23.74
 -5 -2 5 7.28 10.78
 -5 -2 5 9.02 8.67
 5 2 -5 10.61 20.21
 5 2 -5 7.76 21.13
 -5 -2 5 9.94 24.89
 -5 -5 2 0.64 5.88
 5 5 -2 1.63 12.25
 5 5 -2 2.06 9.15
 -5 -5 2 -0.06 9.51
 -5 -5 2 0.03 3.11
 4 4 8 33.8 15.4
 4 4 8 43.98 22.62
 4 4 8 34.23 15.96
 5 0 -5 25.65 20.96
 5 0 -5 22.31 19.67
 -5 0 5 27.46 35.96
 -5 0 5 22.1 20.69
 -2 -4 -9 29.2 12.95
 2 4 9 36.58 17.59
 2 4 9 40.31 16.92
 2 4 9 39.98 17.03
 2 2 -9 0.35 3.11
 -2 -2 9 1.94 10.82
 -2 -2 9 0.72 11.13
 2 2 -9 3.47 12.71
 -2 -2 9 2.96 15.86
 -5 -5 -5 1.04 4.91
 5 5 5 0.38 3.05
 5 5 5 0.75 10.54
 5 5 5 0.02 6.4
 -6 -4 -3 9.36 20.13
 6 4 3 7.52 12.3
 6 4 3 9.29 36.08
 3 -1 -8 101.44 30.4
 -3 1 8 112.75 32.92
 -3 1 8 101.74 30.05
 -3 1 8 92.3 17.17
 5 -3 -2 10.66 11.48
 5 -3 -2 7.08 6.61
 -5 3 2 5.04 13.75
 -5 3 2 5.56 19.07
 1 -7 0 12.73 19.71
 -1 7 0 11.92 10.06
 -1 7 0 12.9 10.44
 1 -7 0 10.03 8.3
 -1 7 0 12.77 9.52
 6 1 6 107.52 22.53
 6 1 6 134.92 37.41
 6 1 6 146.89 33.92
 -4 -1 7 510.71 66.05
 -4 -1 7 550.46 68.87
 -4 -1 7 513.16 65.54
 4 1 -7 528.26 69.18
 4 1 -7 541.02 72.54
 -6 0 2 101.23 24.68
 6 0 -2 120.91 26.37
 -6 0 2 106.16 25.02
 6 0 -2 112.47 25.01
 2 -4 -7 30.61 19.55
 -2 4 7 37.24 23.18
 -2 4 7 33.01 14.42
 -1 7 -1 0.27 2.59
 1 -7 1 3.5 14.95
 -1 7 -1 4.64 9.41
 1 -7 1 7.79 16.9
 -1 7 -1 5.4 5.16
 0 -7 3 10.38 20.11
 0 -7 3 10.32 12.1
 0 -7 3 7.91 7.43
 0 7 -3 9.86 10.27
 0 7 -3 5.77 9.8
 0 -2 10 30.13 22.18
 0 -2 10 38.12 48.28
 0 2 -10 29.02 28.8
 0 -2 10 24.17 22.55
 -1 4 8 86.23 21.13
 1 -4 -8 79.23 23.81
 -1 4 8 91.74 22.97
 6 -1 -1 35.08 17.77
 -6 1 1 31.29 17.2
 6 -1 -1 24.66 11.87
 6 -1 -1 25.81 17.23
 -3 -6 -6 49.93 19.59
 3 6 6 60.49 32.09
 3 6 6 49.28 32.74
 -1 -4 -9 7.33 8.54
 1 4 9 9.26 37.34
 1 4 9 9.74 25.31
 4 -5 1 1369.59 96.49
 4 -5 1 855.69 52.43
 -4 5 -1 1172.28 74.7
 4 -5 1 1044.8 86.68
 4 -5 1 949.71 57.59
 -2 3 8 1.25 15.89
 2 -3 -8 0.28 6.33
 -2 3 8 1.45 5.73
 -3 -4 7 122.54 23.4
 -3 -4 7 112.89 28.55
 3 4 -7 120.37 25.59
 -3 -4 7 104.86 42.38
 2 5 8 96.9 32.74
 2 5 8 85.43 37.99
 -2 -5 -8 86.08 23.72
 -2 -5 -8 81.27 17.96
 0 -6 6 2.64 5.48
 0 -6 6 1.33 5.03
 0 6 -6 2.37 6.8
 0 -6 6 0.36 4.99
 0 -6 6 3.08 10.93
 -4 3 5 54.18 17.41
 -4 3 5 74.44 21.6
 4 -3 -5 58.07 41.96
 4 -3 -5 59.42 21.56
 4 -2 -6 7.45 13.44
 -4 2 6 9.08 18.81
 -4 2 6 5.98 15.99
 4 -2 -6 6.3 10.16
 4 -5 2 599.38 74.21
 -4 5 -2 708.71 84.68
 4 -5 2 689.45 76.31
 4 -5 2 508.13 67.85
 4 -5 2 894.08 66.3
 0 2 10 86.15 18.34
 0 -2 -10 105.78 30.05
 0 2 10 119.96 29.11
 0 -7 -3 42.51 12.96
 0 7 3 42.96 13.65
 0 -7 -3 32.88 15.36
 0 7 3 41.9 16.88
 0 7 3 34.27 13.11
 6 2 6 759.56 90.94
 6 2 6 941.65 78.13
 6 2 6 1043.32 65.8
 -1 0 10 4.52 7
 -1 0 10 5.34 19.21
 1 0 -10 4.09 19.62
 -3 -7 1 76.55 22.6
 3 7 -1 68.4 21.79
 3 7 -1 120.92 31.66
 -3 -7 1 127.95 25.63
 4 -4 6 40.51 11.87
 -4 4 -6 45.29 10.11
 4 -4 6 36.22 23.73
 4 -4 6 44.01 9.74
 4 -4 6 57.42 18.99
 4 0 -7 14.17 22.43
 -4 0 7 10.24 17.07
 4 0 -7 13.13 13.73
 -4 0 7 14.23 24.09
 -4 0 7 13.17 19.48
 3 5 -6 178.85 31.47
 -3 -5 6 171.64 45.66
 -3 -5 6 175.95 24.68
 -3 -5 6 146.89 32.02
 -1 6 5 0.32 5.38
 -1 6 5 1.1 8.53
 1 -6 -5 1.28 8.87
 -1 6 5 1.15 6.3
 1 -6 -5 0.54 7
 -1 -5 -8 71.69 24.32
 1 5 8 103.77 22.3
 1 5 8 85.34 21.17
 -1 -5 -8 72.19 25.66
 1 5 8 86.9 22.39
 2 -5 7 1147.26 84.01
 -2 5 -7 1547.09 51.04
 2 -5 7 1373.57 41.86
 2 -5 7 1465.04 50.35
 2 -5 7 1119.57 83.87
 -1 7 1 127.85 26.71
 1 -7 -1 143.61 21.76
 -1 7 1 128.1 18.95
 1 -7 -1 100.85 42.77
 -1 7 1 137.94 18.82
 6 4 0 131.2 31.46
 -6 -4 0 96.71 17.44
 -6 -4 0 74.35 17.04
 6 4 0 76.3 23.8
 6 4 0 124.06 34.22
 3 2 10 10.08 17.27
 3 2 10 7.25 16.16
 3 2 10 11.54 12.85
 2 -2 10 2.58 10.83
 -2 2 -10 0.84 2.93
 2 -2 10 2.34 16.77
 2 -2 10 5.58 13.31
 4 6 5 79.13 15.78
 4 6 5 85.28 24.28
 4 6 5 69.22 33.93
 -4 -6 -5 60.68 30.37
 0 6 6 117.45 23.33
 0 6 6 142.18 25.89
 0 -6 -6 94.82 23.81
 0 -6 -6 107.72 27.95
 0 6 6 132.74 25.93
 4 -5 0 393.7 54.35
 -4 5 0 423.68 77.78
 4 -5 0 331.45 31.83
 4 -5 0 480.47 44.57
 4 -5 0 343.7 41.84
 4 -5 0 324.76 45.92
 4 -5 0 496.72 69.68
 -1 -6 6 19.44 14.9
 -1 -6 6 19.63 10.46
 -1 -6 6 16.87 16.48
 1 6 -6 19.72 9.87
 4 5 7 66.56 21.88
 4 5 7 69.93 18.69
 4 5 7 88.57 23.73
 -4 -5 -7 58.33 35.53
 6 -1 5 0.02 2.79
 -6 1 -5 0.68 9.86
 6 -1 5 0.52 4.51
 6 -1 5 0.95 5.11
 -2 -4 8 347.96 52.12
 2 4 -8 407.13 55.26
 -2 -4 8 369.52 53.75
 -1 -1 10 67.29 22.31
 1 1 -10 68.35 26.35
 -1 -1 10 74.79 23.24
 -1 -1 10 72.34 33.99
 3 -1 10 105.76 23.06
 3 -1 10 87 27.96
 3 -1 10 72.68 35.39
 1 -7 2 11.4 16.36
 1 -7 2 16.62 31.04
 -1 7 -2 10.65 9.29
 -1 7 -2 12.54 6.39
 -1 7 -2 10.67 2.93
 3 7 3 182.33 39.36
 -3 -7 -3 171.09 40.76
 3 7 3 216.1 46.5
 3 7 3 240.73 23.56
 2 7 4 638.18 64.53
 -2 -7 -4 466.81 64.23
 2 7 4 543.98 71.41
 2 7 4 510.55 64.49
 -2 -5 7 24.95 25.77
 -2 -5 7 25.84 10.57
 -2 -5 7 28.85 33.58
 2 5 -7 27.76 12.68
 1 7 4 2.13 5.03
 1 7 4 0.56 4.64
 1 7 4 0.73 8.13
 -1 -7 -4 0 9.58
 6 0 6 4.13 20.4
 6 0 6 2.48 9.34
 6 0 6 4.06 9.2
 5 -2 7 19.94 27.57
 5 -2 7 0.86 3.73
 5 -2 7 13.3 9.37
 -4 -2 7 12.78 17
 -4 -2 7 15.9 30.56
 4 2 -7 11.16 20.71
 -4 -2 7 11.99 29.07
 4 2 -7 12.05 24.62
 -1 3 9 58.57 20.86
 -1 3 9 55.46 12.67
 1 -3 -9 51.47 36.86
 -1 3 9 65.46 22.62
 3 -6 1 72.07 42.05
 3 -6 1 59.01 21.53
 -3 6 -1 79.61 21.69
 3 -6 1 68.07 30.04
 3 -6 1 94.29 27.66
 -3 5 4 25.69 10.07
 3 -5 -4 25.2 23.16
 3 -5 -4 20.84 17.12
 3 -5 -4 24.17 15.16
 -3 5 4 25.09 12.92
 -6 2 -2 4.79 13.77
 6 -2 2 4.54 11.15
 6 -2 2 6.03 13.77
 6 -2 2 -0.11 2.2
 -4 -3 -9 193.73 37.43
 4 3 9 209.85 59.09
 4 3 9 200.54 46.91
 4 3 9 226.84 50.2
 -2 -7 3 182.94 44.16
 2 7 -3 182.05 42.52
 -2 -7 3 115.79 30.29
 2 7 -3 116.23 27.6
 6 4 4 2.29 7.21
 -6 -4 -4 3.34 8.39
 6 4 4 3.13 9.14
 4 -5 3 129.64 29.47
 -4 5 -3 172.83 40.55
 4 -5 3 191.12 53.84
 4 -5 3 165.24 40.28
 4 -5 3 163.89 40.04
 -5 -4 4 23.19 13.87
 -5 -4 4 21.76 26.91
 -5 -4 4 7.48 5.43
 5 4 -4 21.66 10.69
 5 4 -4 26.59 40.64
 -5 -4 4 19.85 12.3
 5 4 7 0.66 9.35
 5 4 7 0.7 4.98
 5 4 7 2.07 4.51
 -6 -3 2 29.91 17.11
 6 3 -2 28.55 10.19
 -6 -3 2 17.16 6.5
 6 3 -2 18.4 12.22
 6 3 -2 35.77 30.19
 3 -5 6 255.74 55.33
 3 -5 6 361.29 72.56
 1 -5 -7 0.51 7.94
 -1 5 7 1.09 8.19
 1 -5 -7 1.7 11.48
 -1 5 7 0.4 6.99
 6 -2 1 2.02 7.63
 -6 2 -1 2.49 5.15
 6 -2 1 3.19 5.5
 6 -2 1 0.04 4.09
 3 -6 0 0.17 5.24
 -3 6 0 0 7.69
 3 -6 0 2.2 7.36
 3 -6 0 0.63 5.34
 3 -6 0 1.06 11.83
 5 -2 -4 156.12 40.45
 -5 2 4 125.82 31.43
 5 -2 -4 143.77 47.9
 -5 2 4 144.9 37.28
 2 -6 5 3.73 31.82
 2 -6 5 9.79 31.83
 2 -6 5 9.81 21.06
 2 -6 5 12.41 18.69
 3 -6 2 1.33 4.93
 3 -6 2 1.95 3.64
 3 -6 2 1.93 6.3
 3 -6 2 2.09 9.01
 -3 6 -2 1.34 6.21
 -3 3 7 146.09 37.18
 3 -3 -7 137.76 66.85
 -3 3 7 143.19 36.61
 1 -1 -10 22.87 34.14
 -1 1 10 19.58 41.96
 -1 1 10 16.33 10.95
 3 4 9 111.76 28.16
 -3 -4 -9 98.32 23.28
 3 4 9 115.52 32.42
 3 4 9 104.03 27.74
 6 -2 3 30.71 18.92
 -6 2 -3 23.14 13.91
 6 -2 3 27.91 15.33
 6 -2 3 0.18 2.32
 6 -2 3 6.67 3.51
 1 -6 6 108.58 29.52
 -1 6 -6 146.59 29.55
 1 -6 6 112.4 35.01
 1 -6 6 130.3 26.28
 -4 -6 3 64.43 20.11
 4 6 -3 115.25 33.23
 -4 -6 3 99.98 30.13
 4 6 -3 59.19 25.74
 -4 -6 3 77 15.6
 5 -1 8 0.83 4.84
 5 -1 8 26.51 12.21
 5 -1 8 37.93 24.6
 2 3 10 27.87 40.97
 2 3 10 22.02 26.47
 2 3 10 28.88 36.59
 -4 -4 6 103.83 33.56
 -4 -4 6 103.83 25.43
 4 4 -6 90.88 21.41
 -4 -4 6 86.07 25.33
 4 4 -6 112.79 32.99
 3 5 8 0.81 3.44
 3 5 8 0.98 9.26
 -3 -5 -8 1.02 6.94
 -3 -5 -8 1.25 6.94
 3 5 8 0.82 14.54
 0 -4 9 3.5 22.11
 0 4 -9 1.72 6.03
 0 -4 9 1.74 8.13
 0 -4 9 1.75 3.11
 5 3 8 2.69 8.86
 5 3 8 0.59 8.25
 5 3 8 0.5 5.28
 1 3 10 0.25 6.72
 1 3 10 0.46 9.31
 1 3 10 0.74 6.2
 1 3 10 0.21 4.51
 1 -7 -2 26.33 9.92
 1 -7 -2 24.31 32.91
 -1 7 2 23.79 8.92
 -1 7 2 27.85 10
 -1 7 2 26.86 8.99
 -5 -3 5 202.86 49.73
 5 3 -5 210.41 47.49
 -5 -3 5 184.55 45.38
 -5 -3 5 209.62 47.03
 5 3 -5 194.63 41.74
 1 -4 9 28.72 14.4
 -1 4 -9 35.31 16.54
 1 -4 9 40.56 29.66
 1 -4 9 24.6 13.5
 4 -5 -1 162.73 35.96
 4 -5 -1 219.36 42.3
 -4 5 1 201.34 46.58
 4 -5 -1 144.11 30.42
 -4 5 1 187.65 35.86
 4 -5 -1 194.87 47.27
 4 -5 -1 226.18 52.99
 5 -4 2 109.36 21
 5 -4 2 79.77 19.76
 5 -4 2 0.47 2.89
 5 -4 2 132.46 35.1
 -5 4 -2 120.88 35.08
 3 3 -8 1.03 9.74
 3 3 -8 0.64 2.2
 -3 -3 8 0.42 7.41
 -3 -3 8 1.04 9.12
 -3 -3 8 1.07 7.33
 5 -4 1 11.55 4.88
 5 -4 1 21.34 34.01
 -5 4 -1 18.04 31.2
 5 -4 1 0.1 2.06
 5 -4 1 15.9 6.28
 2 -5 -6 475.39 41.82
 -2 5 6 614.04 46.05
 -2 5 6 609.22 54.54
 2 -5 -6 494.99 46.5
 2 -5 -6 527.75 59.33
 5 -1 -5 25.65 16.35
 5 -1 -5 20.26 13.69
 -5 1 5 20.53 35.32
 -5 1 5 22.45 36.58
 6 1 -3 45.24 49.32
 -6 -1 3 35.4 16.37
 6 1 -3 41.62 16.85
 -6 -1 3 37.17 20.98
 5 6 1 37.42 14.51
 5 6 1 61.34 22.97
 -5 -6 -1 47.56 20.13
 -5 -6 -2 1.26 4.47
 5 6 2 0.8 8.26
 5 6 2 0.87 6.66
 3 -3 9 90.85 30.83
 3 -3 9 113.52 28.85
 3 -3 9 91.07 29.71
 -3 3 -9 106.4 25.52
 -3 -7 2 5.43 22.53
 3 7 -2 10.99 23.8
 -3 -7 2 13.47 27.22
 3 7 -2 4.9 9.21
 3 -4 -6 8.63 14.07
 -3 4 6 5.67 12.31
 -3 4 6 5.82 15.56
 6 4 -1 217.81 54.69
 -6 -4 1 207.88 42.9
 6 4 -1 303.48 70.71
 -6 -4 1 267.85 57.05
 6 4 -1 356.56 74.96
 0 -5 8 356.56 68.78
 0 5 -8 394.8 33.82
 0 -5 8 352.83 73.49
 0 -5 8 329.98 71.7
 -4 -5 5 26.43 14.26
 -4 -5 5 20.04 10.67
 4 5 -5 22 43.72
 -4 -5 5 23.9 18.5
 -4 -5 5 24.09 8.22
 0 4 9 193.8 46.93
 0 4 9 151.42 28.56
 0 4 9 183.63 43.66
 0 4 9 180.82 44.19
 1 7 -4 95.53 25.61
 -1 -7 4 84.09 21.58
 1 7 -4 64.61 17.15
 -1 -7 4 101.62 27.43
 -1 -7 4 68.81 25.95
 -6 2 0 0.38 4.75
 6 -2 0 0.44 5.04
 6 -2 0 1.14 22.03
 6 -2 0 0.11 3.75
 6 3 6 70.19 46.59
 6 3 6 57.03 23.12
 4 -4 -4 10.57 19.38
 -4 4 4 13.88 22.31
 4 -4 -4 6.17 3.75
 4 -4 -4 11.51 24.33
 4 -4 -4 7.76 6.83
 -4 4 4 13.39 23.82
 1 -7 3 39.54 23.72
 -1 7 -3 49.4 10.36
 -1 7 -3 16.41 3.29
 1 -7 3 57.85 19.87
 1 -7 3 38.83 12.42
 4 -1 -7 87.96 30.23
 4 -1 -7 92.53 32.71
 -4 1 7 95.2 32.88
 -4 1 7 91.61 30.02
 3 -6 -1 5.28 6.77
 -3 6 1 8.9 9.26
 3 -6 -1 7.63 8.29
 -3 6 1 6.54 18.13
 3 -6 -1 7.19 30.46
 3 -6 -1 9.22 6.62
 2 -2 -9 5.17 20.62
 -2 2 9 6.63 8.43
 -2 2 9 1.42 6.07
 -2 2 9 4.76 16.73
 5 -3 6 15.72 6.14
 5 -3 6 25.46 19.29
 5 -3 6 -0.05 1.8
 -6 1 2 302.68 64.68
 6 -1 -2 320.78 83.69
 6 -1 -2 324.9 67.62
 -6 1 2 294.78 60.59
 -6 -2 3 0.1 1.68
 6 2 -3 45.99 48.64
 6 2 -3 40.95 16.86
 -6 -2 3 33.73 18.79
 -6 -2 3 37.36 16.14
 2 -6 -4 31.19 18.65
 -2 6 4 39.23 30.65
 2 -6 -4 28.11 19.89
 2 -6 -4 33.89 25.55
 -2 6 4 49.74 14.98
 0 -7 4 16.24 10.34
 0 7 -4 21.67 8.67
 0 -7 4 27.61 26.7
 0 -7 4 16.37 35.6
 0 7 -4 17.51 7.94
 3 -6 3 19.69 19.45
 3 -6 3 30.89 22.24
 -3 6 -3 31.12 13.64
 3 -6 3 33.07 13.75
 3 -6 3 41.17 36.31
 4 -3 8 3.08 3.22
 4 -3 8 11.92 10.17
 4 -3 8 9.75 22.09
 4 -3 8 8.38 7.79
 -3 4 -8 8.45 13.92
 3 -4 8 10.64 12.71
 3 -4 8 11.08 8.4
 3 -4 8 12.93 22.2
 3 -4 8 10.36 18.48
 -1 -2 10 287.87 62.14
 -1 -2 10 238.1 53.81
 -1 -2 10 259.65 57.04
 1 2 -10 277.8 60.87
 1 2 -10 261.88 47.97
 -5 4 -3 7.92 29.97
 5 -4 3 9.44 20.56
 5 -4 3 0.78 3.18
 2 6 7 25.46 25.98
 -2 -6 -7 21.29 12.67
 2 6 7 24.28 9.32
 2 6 7 24.85 13.49
 -2 -6 -7 19.85 15.58
 -5 -5 3 0.7 3.74
 5 5 -3 0.56 7.55
 5 5 -3 -0.49 7.14
 -5 -5 3 2.27 11.64
 -5 -5 3 0.78 2.57
 6 -2 4 160.85 34.62
 6 -2 4 102.23 21.53
 6 -2 4 130.93 29.12
 -6 2 -4 154.85 38.42
 6 -2 4 174.97 45.38
 0 5 8 198.55 53.22
 0 5 8 172.57 40.1
 0 -5 -8 151.53 38.37
 0 5 8 195.26 47.56
 0 -5 -8 156.46 38.75
 -3 -7 -4 141.11 43.47
 3 7 4 155.32 38.47
 3 7 4 212.04 40.13
 3 7 4 189.11 44.04
 -5 -5 -6 8.43 16.65
 5 5 6 3.65 15.1
 5 5 6 13.35 24.61
 5 5 6 5.13 12.31
 4 -5 4 2.5 9.27
 4 -5 4 0.92 5.9
 4 -5 4 2.53 8.57
 -4 5 -4 3.02 6.71
 4 -5 4 1.15 5.54
 5 6 0 177.77 47.98
 -5 -6 0 268.55 58.25
 -5 -6 0 176.03 39.59
 5 6 0 255.2 59.2
 5 -4 0 359.69 76.89
 -5 4 0 317.82 80.32
 5 -4 0 212.92 40.92
 5 -4 0 242.11 46.47
 5 -4 0 330.02 61.04
 5 6 3 0.32 2
 -5 -6 -3 2.22 8.34
 5 6 3 1.03 6.9
 5 6 3 0.64 10.25
 5 -3 -3 0.74 4.55
 -5 3 3 0.73 5.39
 -5 3 3 0.6 6.22
 5 -3 -3 1.4 10.52
 -2 -3 9 317.03 78.47
 2 3 -9 341.19 77.53
 -2 -3 9 322.63 72.01
 -2 -3 9 279.34 76.15
 1 -5 8 376.6 72.85
 1 -5 8 305.77 73.84
 -1 5 -8 387.53 34.52
 1 -5 8 313.34 76.84
 0 7 4 5.14 19.91
 0 7 4 7.61 14.2
 0 7 4 11.82 16.27
 0 -7 -4 9.73 22.38
 4 -2 9 65.94 18.64
 4 -2 9 65.69 21.33
 4 -2 9 80.42 21.26
 4 -2 9 80.88 23.43
 -3 -6 5 3.19 9.23
 -3 -6 5 1.93 10.35
 3 6 -5 5.43 19.81
 -3 -6 5 3.93 15.19
 -3 2 8 23.6 29.65
 3 -2 -8 19.81 33.39
 -3 2 8 23.64 27.2
 -1 -6 -7 40.23 16.71
 1 6 7 51.99 18.97
 -1 -6 -7 45.1 21.65
 1 6 7 45.56 20.32
 1 6 7 50.62 19.96
 6 4 5 171.95 42.12
 -6 -4 -5 151.76 33.89
 6 4 5 135.19 47.54
 6 0 -3 25.05 36.34
 -6 0 3 32.23 17.68
 6 0 -3 25.89 15.92
 -6 0 3 31.55 18.52
 -2 -6 6 2.42 9.37
 -2 -6 6 5.65 7.91
 -2 -6 6 1.99 7.64
 2 6 -6 2.18 4.65
 -2 -6 6 6.07 14.51
 -1 3 -10 8.39 17.82
 1 -3 10 12.93 16.42
 1 -3 10 8.21 22.14
 1 -3 10 10.93 13.99
 6 1 7 64.77 24.5
 6 1 7 62.64 29.54
 6 1 7 71.22 22.55
 1 0 11 70.7 24.08
 -1 0 -11 83.31 29.1
 1 0 11 87.79 26.51
 1 0 11 92.46 28.85
 6 -1 6 0.58 4.41
 6 -1 6 2.78 12.39
 6 -1 6 6.34 14.83
 -4 -3 7 3.29 17.16
 4 3 -7 3.73 5.03
 -4 -3 7 0.2 10.53
 -4 -3 7 5.33 11.04
 4 3 -7 3.86 13.45
 3 3 10 206.61 54.37
 3 3 10 186.44 45.17
 3 3 10 185.26 43.78
 4 1 10 390.64 47.06
 4 1 10 317.09 68.9
 4 1 10 355.94 75.3
 -1 -5 8 32.63 20.08
 -1 -5 8 29.4 12.67
 1 5 -8 33.42 13.43
 -1 -5 8 30.72 20.56
 0 -3 10 38.41 32.75
 0 -3 10 31 16.57
 0 3 -10 31 15.19
 0 -3 10 28.47 24.98
 -1 -4 9 0.62 4.29
 1 4 -9 0.5 5.07
 -1 -4 9 0.25 11.4
 -1 -4 9 1.09 10.49
 -4 -7 -1 49.15 26.07
 -4 -7 -1 62.98 26.49
 4 7 1 42.17 18.32
 4 7 1 64.02 24.54
 -2 -7 -5 15.21 21.9
 2 7 5 17.63 14.86
 2 7 5 20.05 10.78
 2 7 5 17.59 10.41
 -4 -6 -6 25.46 13.77
 4 6 6 36.17 18.97
 4 6 6 32.02 13.85
 4 6 6 34.67 10.86
 6 2 7 380.9 91.94
 6 2 7 328.23 81.34
 2 0 11 8.85 28.25
 2 0 11 13.51 10.28
 2 0 11 11.15 27.87
 2 0 11 12.46 32.66
 3 -2 10 9.75 20.13
 -3 2 -10 7.87 8.56
 3 -2 10 8.84 19.44
 3 -2 10 2.09 16.99
 4 0 10 236.28 54.23
 4 0 10 265.12 59.46
 4 0 10 280.82 59.53
 1 1 11 82.94 21.66
 1 1 11 99.2 36.17
 -1 -1 -11 99.46 28.75
 1 1 11 118.37 36.49
 5 1 9 18.97 15.94
 5 1 9 24.29 13.05
 5 1 9 29.75 24.88
 -4 -7 -2 13.65 13.2
 4 7 2 13.48 36.06
 4 7 2 12.64 35.16
 4 -5 -2 319.8 60.4
 4 -5 -2 211.15 40.55
 -4 5 2 308.15 57.98
 -4 5 2 310.97 72.04
 4 -5 -2 281.52 59.81
 4 -5 -2 241.96 49.83
 4 -5 -2 352.96 74.15
 -1 7 3 45.91 14.37
 1 -7 -3 35.6 25.65
 -1 7 3 39.82 12.96
 1 -7 -3 38.59 13.6
 -1 7 3 47.97 16.4
 1 -7 -3 31.02 13.28
 1 7 5 136.19 36.6
 1 7 5 153.49 36.28
 1 7 5 173.66 38.85
 -1 -7 -5 124.13 46.38
 0 3 10 0.25 2.4
 0 3 10 1.34 12.49
 6 -2 -1 4.7 7.36
 -6 2 1 1.62 9.97
 6 -2 -1 1.05 4.61
 6 -2 -1 1.63 9.85
 2 1 11 154.31 45.32
 2 1 11 165.26 40.68
 2 1 11 167.84 40.22
 2 1 11 128.7 30.68
 -2 4 -9 222.06 51.33
 2 -4 9 185.97 46.93
 2 -4 9 216.1 43.97
 2 -4 9 181.51 43.3
 5 -4 4 45.58 20.29
 5 -4 4 26.29 10.54
 -5 4 -4 34.8 18.4
 2 7 -4 93.97 23.71
 -2 -7 4 137.68 40.76
 -2 -7 4 84.6 30.3
 2 7 -4 139.05 32.97
 -1 2 10 216.45 51.43
 -1 2 10 183.1 46.76
 -1 2 10 167.09 34.36
 1 -2 -10 172.58 42.87
 5 1 -6 5.44 11.26
 -5 -1 6 5.38 16.48
 5 1 -6 4.51 13.49
 -5 -1 6 6.82 8.93
 -5 -1 6 1.96 21.17
 3 6 7 63.62 26.43
 3 6 7 63.81 24.14
 -3 -6 -7 56.22 35.93
 4 7 0 101.36 31.01
 -4 -7 0 73.68 22.69
 -4 -7 0 101.38 28.37
 4 7 0 68.68 22.31
 -5 -6 1 66.31 22.84
 5 6 -1 39.41 17.66
 -5 -6 1 43.04 17
 5 6 -1 72.43 30.02
 3 -6 -2 0.05 3.8
 3 -6 -2 0.62 2.87
 3 -6 -2 0.12 1.4
 -3 6 2 1.01 3.67
 -3 6 2 0.69 5.52
 3 -6 -2 1.75 7.46
 6 5 2 100.64 29.23
 -6 -5 -2 116.43 29.42
 6 5 2 124.19 35.1
 4 -4 7 29.02 8.23
 4 -4 7 33.37 8.49
 4 -4 7 31.78 12.83
 4 -4 7 30.45 34.13
 -4 4 -7 27.75 6.17
 6 0 7 22.02 15.29
 6 0 7 26.42 24.14
 6 0 7 1.11 5.6
 5 -4 -1 160.03 32.76
 -5 4 1 180.82 36.82
 5 -4 -1 215.79 49.65
 5 -4 -1 197.01 38.99
 -5 4 1 195.01 53.69
 1 -1 11 35.49 32.56
 -1 1 -11 31.51 20.71
 1 -1 11 23.7 11.66
 1 -1 11 33.79 19.54
 5 6 4 6.83 14.71
 5 6 4 5.23 4.44
 -5 -6 -4 4.98 7.13
 5 6 4 5.87 25.22
 3 -6 4 79.8 29.58
 -3 6 -4 79.87 22.77
 3 -6 4 66.93 23.32
 3 -6 4 111.94 27.67
 6 3 -3 77.68 32.27
 -6 -3 3 63.58 25.31
 6 3 -3 68.35 19.95
 -6 -3 3 44.97 12.11
 6 3 -3 43.6 18.83
 6 5 1 103.01 33.8
 -6 -5 -1 74.28 21.5
 -6 -5 -1 87.29 24.64
 6 5 1 74.65 24.11
 4 2 10 356.87 80.1
 4 2 10 390.58 44.45
 4 2 10 346.03 74.12
 5 0 9 3.15 8.33
 5 0 9 5.33 13.52
 5 0 9 4.36 12.04
 3 7 -3 13.05 25.03
 -3 -7 3 5.43 14.92
 3 7 -3 6.72 19.27
 -3 -7 3 20.27 31.81
 -6 -4 2 5.98 9.85
 6 4 -2 18.58 37.48
 -6 -4 2 12.95 9.38
 6 4 -2 11.73 21.75
 6 4 -2 14.71 26.69
 1 -7 4 128.38 34.66
 1 -7 4 204.86 42.49
 1 -7 4 147.53 31.92
 1 -7 4 185.83 43.34
 6 -2 5 0.25 2.81
 -6 2 -5 1.17 8.87
 6 -2 5 0.24 11.1
 6 -2 5 -0.1 2.39
 5 2 9 235.94 56.06
 5 2 9 274.8 62.24
 5 2 9 287.22 65.87
 -1 6 6 21.52 9.45
 -1 6 6 19.9 8.33
 1 -6 -6 16.6 34.73
 -1 6 6 16.64 12.77
 1 -6 -6 15.64 15.45
 2 -7 1 3.02 5.38
 -2 7 -1 5.79 11.3
 2 -7 1 6.12 15.35
 6 5 3 16.68 24.78
 -6 -5 -3 19.32 9.45
 6 5 3 25.9 20.34
 2 -3 10 50.19 18.53
 2 -3 10 40.52 38.13
 -2 3 -10 51.91 19.17
 2 -3 10 41.54 19.51
 0 0 11 46.81 38.91
 0 0 11 40.23 15.05
 0 0 -11 43.28 18.13
 0 0 11 48.46 21.21
 5 2 -6 195.74 47.64
 -5 -2 6 185.59 45.58
 -5 -2 6 172.63 51.27
 -5 -2 6 173.97 52.12
 5 2 -6 201.48 44.97
 0 -6 7 85.53 23.71
 0 -6 7 92.99 22.23
 0 -6 7 94.09 29.73
 0 6 -7 107.23 26.37
 3 1 -9 46.09 17.42
 3 1 -9 51.24 22.25
 -3 -1 9 44.25 15.02
 -3 -1 9 48.17 37.71
 -3 -1 9 54.85 21.89
 2 -7 0 67.31 18.5
 -2 7 0 69.79 20.45
 2 -7 0 49.34 18.34
 2 -7 0 57.28 24.8
 2 -6 6 82.28 25.03
 2 -6 6 81.51 23.48
 2 -6 6 75.84 23.98
 2 -6 6 106.3 25.72
 5 0 -6 11.75 20.61
 -5 0 6 14.59 29.29
 5 0 -6 18.5 22.28
 -5 0 6 13.29 27.01
 4 7 3 61.44 25.3
 -4 -7 -3 43.28 15.51
 4 7 3 46.94 20.99
 3 -5 -5 14.21 11.31
 -3 5 5 22.45 10.75
 3 -5 -5 21.17 15.34
 -3 5 5 21.5 24.74
 3 -5 -5 23.45 14.79
 -4 -6 4 4.22 11.4
 4 6 -4 9.33 17.02
 4 6 -4 5.64 14.46
 -4 -6 4 5.09 5.68
 -4 -6 4 2.51 14.01
 3 0 -9 99.62 24.68
 -3 0 9 84.85 21.63
 3 0 -9 101.24 30.67
 -3 0 9 99.68 34.83
 -3 0 9 104.44 40.82
 2 -1 11 3.6 11.94
 2 -1 11 5.78 12.86
 -2 1 -11 4.12 12.67
 2 -1 11 3.59 8.96
 -4 3 6 60.18 21.17
 4 -3 -6 67.35 22.97
 4 -3 -6 56.67 35.01
 -4 3 6 58.74 18.89
 4 4 9 4.4 14.1
 4 4 9 3.13 15.03
 4 4 9 3.93 20.39
 -4 -4 -9 3.39 12
 4 -5 5 16.29 12.87
 4 -5 5 17.98 16.76
 4 -5 5 25.13 17.67
 -4 5 -5 20.99 13.9
 4 -5 5 20.63 28.2
 5 -2 8 58.73 17.43
 5 -2 8 53.99 18.89
 5 -2 8 67.65 30.15
 3 -5 7 0.97 6.17
 3 -5 7 0.43 6.63
 3 -5 7 0.45 3.36
 -3 5 -7 -0.04 0.88
 4 5 8 169.21 39.78
 4 5 8 189.87 47.16
 -4 -5 -8 176.35 42.48
 4 5 8 180.52 47.74
 2 -7 2 0.27 2.98
 2 -7 2 0.6 5.96
 2 -7 2 0.12 4.01
 -2 7 -2 0.37 8.13
 -6 -5 0 2.22 10.54
 6 5 0 1.36 11.28
 -6 -5 0 0.81 4.17
 6 5 0 3.52 7.79
 4 7 -1 469.12 47.12
 -4 -7 1 309.95 67.26
 4 7 -1 310.93 68.26
 -4 -7 1 472.01 77.07
 0 -6 -7 429.64 52.7
 0 -6 -7 429.51 62.81
 0 6 7 564.33 70.71
 0 6 7 598.04 61.26
 0 6 7 484.09 66.46
 3 7 5 37.25 16.37
 -3 -7 -5 38.04 18.83
 3 7 5 45.64 18.33
 3 7 5 55 11.22
 -2 5 -8 3.26 12.74
 2 -5 8 6.07 18.36
 2 -5 8 5.45 6.97
 2 -5 8 8.22 6.55
 2 -5 8 3.5 12.06
 0 -1 11 40.21 17.97
 0 -1 11 38.27 20.05
 0 1 -11 37.55 16.35
 0 -1 11 39.48 17.88
 7 1 2 79.57 23.24
 -7 -1 -2 69.19 21.32
 7 1 2 54.63 17.51
 7 1 2 90.91 25.22
 -2 0 10 14.9 9.89
 2 0 -10 7.71 23.73
 -2 0 10 18.63 28.49
 -2 0 10 23.19 25.54
 -5 -4 5 44.91 17.67
 -5 -4 5 45.05 19.63
 5 4 -5 46.48 12.99
 -5 -4 5 46 21.49
 -5 -4 5 24.92 9.51
 5 4 -5 46.22 16.49
 5 4 8 4.86 6.17
 5 4 8 8.71 10.04
 5 4 8 5.48 21.7
 -1 -6 7 11.72 7.98
 -1 -6 7 11.74 8.81
 1 6 -7 9.62 26.62
 -1 -6 7 14.04 23.29
 -2 -1 10 8.57 19.73
 -2 -1 10 7.09 21.18
 2 1 -10 7.75 21.1
 2 1 -10 9.02 10.86
 -2 -1 10 11.51 28.83
 0 1 11 9.98 18.25
 0 1 11 8.17 12.12
 0 -1 -11 6.81 17.84
 0 1 11 3.73 10.97
 6 -1 -3 287 54.49
 -6 1 3 248.42 35.3
 6 -1 -3 281.83 46.59
 -6 1 3 290 46.32
 7 2 2 14.44 23.48
 7 2 2 16.88 37.12
 -7 -2 -2 12.06 19.6
 7 2 2 19.1 34.01
 4 -1 10 1.73 9.82
 4 -1 10 0.15 2.14
 4 -1 10 1.05 10.05
 0 -7 5 53.21 49.53
 0 -7 5 41.75 9.89
 0 7 -5 28.1 7.79
 0 7 -5 43.29 9.15
 0 -7 5 28.03 11.43
 0 -7 5 38.16 10.96
 2 2 11 2.47 9.46
 2 2 11 5.43 17.03
 2 2 11 7.01 17.74
 -2 7 1 1.07 3.5
 2 -7 -1 0.8 4.35
 -2 7 1 1.41 3.65
 2 -7 -1 1.49 8.17
 2 -7 -1 0 4.83
 -1 -7 5 109 36.37
 -1 -7 5 141.12 22.61
 1 7 -5 99.98 29.04
 1 7 -5 160.74 25.2
 -1 -7 5 154.84 31.82
 6 3 7 28.91 18.11
 6 3 7 23.09 22.92
 -5 2 5 4.52 10.67
 -5 2 5 2.98 11.16
 5 -2 -5 2.33 13.83
 5 -2 -5 2.88 11.76
 7 1 3 1.46 11.21
 7 1 3 2.62 4.98
 7 1 3 0.53 7.75
 -7 -1 -3 2 11.28
 6 4 6 153.25 31.74
 6 4 6 184.41 41.59
 3 5 -7 117.26 27.67
 -3 -5 7 108.89 20.06
 -3 -5 7 113.74 28.8
 -3 -5 7 94.51 22.95
 4 -2 -7 1.75 9.2
 -4 2 7 0.46 7.34
 -4 2 7 3.4 9.14
 4 -2 -7 0.53 4.65
 1 2 11 6.22 22.31
 1 2 11 2.83 12.46
 1 2 11 6.31 11.67
 1 2 11 3.09 19.52
 -2 4 8 9.92 15.6
 -2 4 8 7.32 20.07
 2 -4 -8 10.98 16.4
 -2 -5 -9 242.27 31.87
 2 5 9 287.55 43.34
 2 5 9 265.83 39.84
 7 2 3 1106.54 81.76
 7 2 3 1043.5 99.37
 -7 -2 -3 826.01 87.2
 7 2 3 730.54 81.42
 -1 -3 10 13.77 21.13
 -1 -3 10 19.48 21.47
 -1 -3 10 15.28 21.21
 1 3 -10 9.89 31.11
 -6 -1 4 0.87 8.8
 -6 -1 4 5.24 15.47
 6 1 -4 0.24 5.32
 6 1 -4 -0.33 5.04
 7 1 1 344.94 47.81
 7 1 1 222.8 36.19
 -7 -1 -1 287.01 45.13
 7 1 1 349.53 50.86
 -6 -5 -4 157.01 29.19
 6 5 4 219.93 35.33
 6 5 4 168.28 32
 1 -6 7 80.31 25.7
 1 -6 7 72.24 12.49
 1 -6 7 80.48 20.36
 -1 6 -7 90.57 14.16
 5 -3 7 0.25 2.66
 5 -3 7 139.51 31.47
 3 2 -9 29.2 46.88
 -3 -2 9 30.46 14.03
 -3 -2 9 28.51 18.18
 -3 -2 9 31.31 41.27
 3 2 -9 28.67 14.4
 -7 -2 -1 274.85 41.36
 7 2 1 353.97 47.3
 7 2 1 210.05 36.7
 7 2 1 350.39 50.63
 3 1 11 132.41 42.45
 3 1 11 109.46 28.03
 3 1 11 112.1 24.8
 5 -4 5 0.47 5.01
 5 -4 5 0.23 4.01
 -5 4 -5 1.07 10.31
 5 -4 5 1.98 4.35
 0 7 5 106.16 23.2
 0 7 5 91.38 20.19
 0 7 5 84.99 18.74
 0 -7 -5 80.62 24.68
 0 -7 -5 83.77 25.99
 3 0 11 1.9 10.55
 3 0 11 0.79 10.81
 3 0 11 0.06 4.8
 -3 -4 8 32 17.9
 -3 -4 8 33.89 19.51
 3 4 -8 36.51 17.96
 -3 -4 8 38.82 24.95
 -2 6 5 66.27 19.23
 -2 6 5 73.47 22.75
 2 -6 -5 61.1 18.18
 2 -6 -5 64.43 14.55
 2 -6 -5 55.85 18.12
 -4 -1 8 0.37 9.43
 4 1 -8 4.02 10.3
 -4 -1 8 1.42 5.22
 -4 -1 8 1.66 5.26
 4 1 -8 4.74 12.13
 2 4 10 87.97 24.84
 2 4 10 79.12 21.32
 2 4 10 82.75 20.21
 -2 -4 -10 128.51 22.8
 -5 -5 4 40.88 12.71
 -5 -5 4 48.05 17.35
 -5 -5 4 28.31 10.21
 5 5 -4 40.72 19.25
 5 5 -4 34.25 18.49
 -6 -2 4 7.67 3.7
 -6 -2 4 106.09 27.69
 6 2 -4 120.43 32.79
 6 2 -4 106.56 22.64
 -6 -2 4 111.96 26.83
 5 6 -2 81.62 20.75
 -5 -6 2 118.84 27.26
 5 6 -2 114.53 26.63
 -5 -6 2 77.72 17.35
 5 5 7 42.2 17.62
 5 5 7 34.17 10.27
 -5 -5 -7 40.39 17.84
 5 5 7 44.86 21.61
 -1 4 9 0.83 7.06
 -1 4 9 0.41 11.14
 1 -4 -9 1.71 4.08
 6 -2 -2 237.13 36.46
 -6 2 2 212.65 38.34
 6 -2 -2 233.88 37.45
 -6 2 2 204.61 29.84
 1 5 9 27.74 17.71
 1 5 9 28.66 14.17
 1 5 9 29.87 32.6
 -1 -5 -9 24.05 14.78
 6 -3 2 0.57 1.84
 -6 3 -2 25.52 13.52
 6 -3 2 30.56 9.15
 6 -3 2 37.34 31.44
 -5 -6 -5 105.8 21.97
 5 6 5 119.43 30.79
 5 6 5 133.95 36.61
 5 6 5 119.32 16.83
 -1 -8 0 32.9 15.91
 1 8 0 29.06 14.37
 1 8 0 22.88 8.94
 -1 -8 0 26.19 12.13
 -5 4 2 452.94 70.93
 5 -4 -2 513.23 52.13
 -5 4 2 429.2 45
 5 -4 -2 527.06 73.26
 5 -4 -2 377.35 36.92
 -5 3 4 79.97 20.5
 5 -3 -4 88.62 18.62
 -5 3 4 91.45 31.91
 5 -3 -4 83.61 25.25
 -4 4 5 237.38 42.67
 -4 4 5 203.15 45.26
 4 -4 -5 225.47 34.34
 4 -4 -5 232.96 39.49
 4 7 4 194.73 39.79
 -4 -7 -4 182.48 32.67
 4 7 4 224.25 38.68
 -2 7 -3 2.31 6.17
 2 -7 3 1.27 9.12
 2 -7 3 1.81 5.73
 2 -7 3 1.47 6.15
 5 -1 9 40.5 16.4
 5 -1 9 22.72 18.96
 5 -1 9 33.18 14.4
 5 -1 9 31.03 22.44
 -4 5 3 8.19 15.95
 4 -5 -3 7.31 7.79
 4 -5 -3 5.82 13.26
 4 -5 -3 9.09 20.8
 4 -5 -3 3.48 7.27
 -4 5 3 5.35 15.62
 1 8 1 3.34 8.64
 -1 -8 -1 1.77 10.72
 -1 -8 -1 3.31 9.28
 1 8 1 2.39 10.07
 1 -2 11 24.34 17.22
 1 -2 11 16.89 32.26
 -1 2 -11 20.96 14.34
 1 -2 11 26.51 28.54
 2 5 -8 19.85 21.28
 -2 -5 8 21.09 40.47
 -2 -5 8 22.77 20.46
 -2 -5 8 22.86 28.09
 3 -1 -9 291.18 42.22
 -3 1 9 286.12 57.9
 -3 1 9 280.73 31.43
 3 -1 -9 294.55 51.33
 -3 1 9 302.57 49.39
 6 -1 7 349.4 53.86
 6 -1 7 317.78 43.96
 6 -1 7 305.75 35.98
 -7 -1 -4 1.64 9.46
 7 1 4 1.29 6.89
 7 1 4 1.71 11.73
 7 1 4 0.32 8.05
 6 -3 1 0.39 2.55
 6 -3 1 0.72 6.87
 6 -3 1 0.24 2.2
 -6 3 -1 1.29 5.83
 2 -3 -9 4.31 9.95
 -2 3 9 2.24 11.97
 -2 3 9 1.54 14.49
 3 -6 -3 2.26 7.63
 -3 6 3 4.26 14
 3 -6 -3 4.47 9.29
 -3 6 3 3.71 16.48
 3 -6 -3 4.61 9.33
 -4 0 8 138.17 25.31
 4 0 -8 159.51 32.82
 -4 0 8 164.95 36.71
 -4 0 8 138.25 29.52
 4 0 -8 150.41 29.27
 1 4 10 48.64 9.83
 1 4 10 65.49 18.99
 1 4 10 70.8 20.84
 -1 7 4 0.97 6.05
 1 -7 -4 3.17 9.01
 -1 7 4 1.7 10.66
 -1 7 4 3.17 12.41
 1 -7 -4 3.85 11.83
 7 0 2 24.28 40.12
 7 0 2 17.04 28.67
 -7 0 -2 12.67 32.25
 7 0 2 0.35 1.98
 3 -6 5 0.2 2.93
 3 -6 5 0.24 6.81
 3 -6 5 1.45 7.55
 7 2 4 29 47.1
 -7 -2 -4 27.09 29.28
 7 2 4 23.81 17.66
 7 2 4 24.62 36.41
 -2 1 10 59.1 11.52
 -2 1 10 66.54 22.45
 -2 1 10 62.99 20.16
 2 -1 -10 63.63 18.41
 5 3 9 14.47 17.31
 5 3 9 13.49 28.62
 5 3 9 12.37 27.77
 6 -3 3 17.11 13.33
 6 -3 3 24.73 33.32
 -6 3 -3 13.16 12.31
 6 -3 3 12.11 8.88
 6 -3 3 0.42 3.13
 1 -5 -8 177.44 30.31
 -1 5 8 189.15 33.6
 1 -5 -8 159.1 31.1
 -1 5 8 221.61 40.57
 5 3 -6 27.85 9.71
 -5 -3 6 36.12 17.09
 -5 -3 6 37.66 31.79
 5 3 -6 25.5 18.29
 -5 -3 6 28.03 14.84
 6 0 -4 16.36 30.58
 6 0 -4 12.52 18.1
 -6 0 4 12.32 21.01
 -6 0 4 11.44 31.68
 -1 -8 1 124.44 33.21
 1 8 -1 124.32 20.94
 1 8 -1 99.99 19.08
 -1 -8 1 85.5 26.54
 2 8 1 99 19.4
 -2 -8 -1 128.44 22.78
 2 8 1 120.21 21.37
 -2 -8 -1 98.46 22.53
 6 5 -1 4.61 18.02
 6 5 -1 5.78 21.85
 -6 -5 1 5.68 12.07
 -6 -5 1 3.08 18.25
 7 0 3 13.79 11.58
 -7 0 -3 17.25 34.57
 7 0 3 22.62 42.43
 7 0 3 23.04 26.69
 2 8 0 3.93 10.29
 2 8 0 3.99 13.05
 -2 -8 0 6.19 15.33
 -2 -8 0 3.13 14.63
 4 3 10 109.29 27.42
 4 3 10 98.31 31.02
 4 3 10 117.15 27.34
 -4 -5 6 61.28 18.61
 -4 -5 6 66.25 13.71
 -4 -5 6 45.79 14.07
 4 5 -6 69.14 38.36
 -4 -5 6 60.64 19.61
 -7 -1 0 12.08 22.24
 7 1 0 9.51 13.2
 7 1 0 11.62 24.59
 7 1 0 11.95 21.6
 5 -1 -6 1.28 8.84
 -5 1 6 1.95 10.98
 5 -1 -6 2.49 12.42
 -5 1 6 1.77 9.49
 -2 -2 10 598.08 67.84
 2 2 -10 622.14 77.63
 -2 -2 10 638.07 76.18
 -2 -2 10 656.69 76.71
 -2 5 7 16.81 25.54
 2 -5 -7 20.17 17.09
 2 -5 -7 18.56 14.07
 2 -5 -7 20.08 14.77
 -2 5 7 20.53 48.12
 -4 -2 8 5.23 15.68
 -4 -2 8 7.13 17.23
 4 2 -8 5.65 18.24
 -4 -2 8 11.65 31.89
 4 2 -8 6.88 11.58
 7 0 1 39.03 21.42
 -7 0 -1 32.59 31.53
 7 0 1 40.69 18.64
 7 0 1 0.17 4.45
 -7 -3 -2 93.9 21.95
 7 3 2 117.86 28.97
 7 3 2 112.44 40.44
 7 3 2 74.16 18.78
 6 -2 6 42.62 10.78
 6 -2 6 197.76 33.69
 -6 2 -6 163.99 32.67
 6 -2 6 168.56 24.97
 3 5 9 126.43 43.27
 3 5 9 137.39 28.44
 3 5 9 138.91 34.45
 -3 -5 -9 104.08 22.48
 7 2 0 31.28 41.52
 7 2 0 36.85 19.27
 -7 -2 0 33.88 18.12
 7 2 0 38.72 17.59
 -4 -4 7 12.09 23.75
 -4 -4 7 9.45 19.82
 4 4 -7 15.2 25.15
 -4 -4 7 10.5 18.94
 4 4 -7 8.62 10.87
 2 -7 -2 63.82 11.18
 -2 7 2 76.69 11.09
 2 -7 -2 54.66 22.87
 2 -7 -2 63.51 12.24
 2 -7 -2 53.11 14.97
 -2 7 2 70.72 17.73
 -4 -7 2 180.41 32.83
 4 7 -2 110.02 25.11
 -4 -7 2 116.36 25.93
 4 7 -2 184.56 34.39
 2 7 6 1119.71 76.86
 2 7 6 1084.45 112.8
 -2 -7 -6 957.67 96.45
 2 7 6 1320.46 54.81
 2 4 -9 100.26 46.01
 -2 -4 9 86.85 29.24
 -2 -4 9 91.63 39.76
 6 1 8 0.42 6.6
 6 1 8 2.53 11.34
 6 1 8 4.98 11.84
 3 2 11 37.42 23.19
 3 2 11 45.53 24.02
 3 2 11 38.07 29
 -7 -3 -3 160.58 28.46
 7 3 3 184.49 38.09
 7 3 3 204.19 36.92
 7 3 3 140.12 26.55
 -3 4 7 121.82 24.76
 -3 4 7 113.84 33.03
 3 -4 -7 119.84 24.8
 -3 -6 6 0.68 9.85
 -3 -6 6 4.53 10.7
 3 6 -6 2.03 8.93
 -3 -6 6 0.26 9.38
 -3 -6 6 0.58 2.38
 0 -2 11 111.49 31.82
 0 -2 11 113.87 28.38
 0 2 -11 129.76 30.04
 0 -2 11 113.42 24.28
 1 8 2 29.94 22.52
 1 8 2 25.49 5.43
 1 8 2 30.61 11.66
 -1 -8 -2 18.03 30.76
 -1 -8 -2 37.72 12.23
 1 -7 5 41.47 10.54
 1 -7 5 49.86 16.79
 1 -7 5 53.33 13.04
 1 -7 5 35.17 33.17
 -3 3 8 191.51 44.18
 3 -3 -8 159.79 29.97
 -3 3 8 161.75 30.99
 -4 -6 -7 62.26 20.79
 4 6 7 59.36 21.94
 4 6 7 69.96 18.74
 4 6 7 78.17 31.62
 2 6 8 3.73 22.33
 2 6 8 1.37 7.27
 -2 -6 -8 0.99 8.61
 -2 -6 -8 2.28 8.45
 2 7 -5 6.28 18.82
 -2 -7 5 7.27 15.44
 2 7 -5 2.77 4.7
 -2 -7 5 3.87 11.94
 7 3 1 23.54 34.32
 -7 -3 -1 31.59 14.66
 7 3 1 42.92 41.73
 7 3 1 36.44 17.06
 3 7 -4 114.88 23.82
 -3 -7 4 112.16 30.56
 3 7 -4 70.93 18.68
 -3 -7 4 70.91 18.6
 -6 -4 3 2.37 8.48
 6 4 -3 0.69 6.15
 -6 -4 3 0.8 2.47
 6 4 -3 1.75 9.76
 6 4 -3 2.99 6.08
 -6 -4 3 0.4 4.33
 -2 -8 -2 23.06 13.76
 2 8 2 22.59 13.84
 2 8 2 11.86 6.99
 -2 -8 -2 16.85 30.73
 6 -3 0 0.2 3.27
 -6 3 0 -0.14 5.13
 6 -3 0 0.78 5.66
 6 -3 0 0.65 5.48
 -3 -4 -10 14.78 10.52
 3 4 10 11.71 35.41
 3 4 10 14.34 33.17
 3 4 10 17.52 31.76
 3 -1 11 7 22.43
 3 -1 11 4.91 5.62
 3 -1 11 4.23 25.17
 3 -1 11 3.53 12.79
 4 -3 9 22.09 8.32
 4 -3 9 22.41 15.11
 4 -3 9 13.32 27.01
 -4 3 -9 18.77 10.08
 4 -3 9 16.87 31.49
 2 -2 11 8.34 18.74
 2 -2 11 7.09 8.73
 2 -2 11 6.02 19.56
 -2 2 -11 4.67 14.54
 1 7 6 124.72 26.14
 1 7 6 100.42 20.81
 1 7 6 96.23 20.76
 -1 -7 -6 88.69 23.8
 -1 -7 -6 82.22 32.34
 -2 -8 1 30.52 24.88
 2 8 -1 28.76 11.48
 -2 -8 1 24.42 13.33
 2 8 -1 17.76 8.71
 0 8 0 105.44 15.95
 0 8 0 113.46 16.47
 0 -8 0 95.85 28.75
 0 -8 0 140.84 27.79
 0 8 0 101.52 16.43
 0 2 11 0.81 10.7
 0 -2 -11 2.82 13.2
 0 2 11 4.93 11.63
 6 2 8 173.56 46.36
 6 2 8 165.88 33.73
 6 2 8 172.61 32.5
 6 5 5 105.87 31.14
 -6 -5 -5 92.34 18.72
 6 5 5 130.06 33.45
 7 0 4 0.01 3.79
 -7 0 -4 1.5 12.85
 7 0 4 2.11 10.35
 7 0 4 1.7 4.76
 3 -4 9 1.11 12.03
 -3 4 -9 0.65 2.45
 3 -4 9 1.37 5.48
 3 -4 9 0.75 2.67
 3 -4 9 0.75 2.47
 -1 3 10 221.75 40.56
 1 -3 -10 163.08 41.86
 -1 3 10 197.12 32.51
 6 -3 4 18.55 8.35
 -6 3 -4 20.04 11.36
 6 -3 4 0.46 3.99
 6 -3 4 28.76 15.57
 6 -3 4 0.23 1.75
 4 -5 6 37.33 12.27
 4 -5 6 22.81 30.96
 4 -5 6 22.1 11.03
 0 8 -1 230.69 26.53
 0 -8 1 195.86 42.07
 0 8 -1 242.26 26.12
 0 -8 1 284.68 40.85
 -6 -3 4 65.87 21.97
 -6 -3 4 24.75 7.47
 6 3 -4 75.34 20.7
 6 3 -4 78.18 30.37
 -6 -3 4 65.66 18.3
 -1 0 11 76.49 30.25
 -1 0 11 66.14 16.84
 1 0 -11 74.66 25.6
 -1 -8 2 7.4 10.6
 -1 -8 2 1.37 13.41
 1 8 -2 1.99 15.15
 1 8 -2 2.21 5.75
 0 8 1 28 10.56
 0 8 1 23.92 6.97
 0 -8 -1 34.65 28.04
 0 -8 -1 20.57 35.63
 0 8 1 26.43 8.24
 3 -3 10 71.95 16.11
 -3 3 -10 64.66 17.34
 3 -3 10 58.57 23.21
 3 -3 10 57.13 20.17
 -2 -6 7 0.83 9.29
 -2 -6 7 1.25 6.76
 2 6 -7 0.14 4.45
 -2 -6 7 0.69 5.12
 -1 -6 -8 54.03 43.06
 1 6 8 62.59 32.52
 1 6 8 69.02 23.62
 -1 -6 -8 52.49 17.08
 1 6 8 61.85 18.19
 0 -5 9 29.77 24.7
 0 -5 9 24.51 14.15
 0 -5 9 20.39 15.8
 0 5 -9 20.25 22.63
 6 0 8 52.16 15.76
 6 0 8 50.54 17.87
 6 0 8 60.51 21.87
 7 1 5 3.82 5.84
 7 1 5 2.74 8.53
 -7 -1 -5 2.29 19
 7 1 5 0.36 4.2
 7 0 0 14.11 14.15
 -7 0 0 25.27 33.91
 7 0 0 25.28 10.78
 7 0 0 28.36 44.19
 7 3 4 188.66 33.67
 7 3 4 260.95 42.69
 7 3 4 261.1 42.38
 1 -4 10 191.02 28.49
 1 -4 10 171.07 38.68
 1 -4 10 181.5 39.47
 -1 4 -10 214.79 31.84
 1 1 -11 85.22 39.37
 -1 -1 11 82.08 20.16
 -1 -1 11 96.01 35.45
 7 2 5 10.58 31.41
 7 2 5 9.32 18.14
 7 2 5 10.56 35.9
 0 -4 10 167.97 32.73
 0 4 -10 165.61 27.56
 0 -4 10 153.5 32.53
 0 -4 10 146.53 34.58
 2 -7 4 127.01 40.55
 2 -7 4 211.18 28.99
 2 -7 4 149.16 23.14
 2 -7 4 164.92 31.2
 4 -1 -8 28.33 23.72
 -4 1 8 30.09 29.44
 4 -1 -8 27.92 38.49
 -4 1 8 29.25 23.3
 -4 4 -8 134.67 18.83
 4 -4 8 105.34 32.04
 4 -4 8 139.58 21.21
 4 -4 8 116.64 26.59
 3 7 6 13.29 29
 3 7 6 17.11 13.43
 3 7 6 17.29 14.58
 -3 -7 -6 12.05 32.33
 -1 5 -9 154.55 26.61
 1 -5 9 141.12 23.31
 1 -5 9 137.05 28.96
 1 -5 9 125.92 25.66
 -3 -3 9 134.91 25.75
 -3 -3 9 119.01 31.39
 -3 -3 9 119.65 29.28
 3 3 -9 132.85 29.83
 2 3 11 5.41 12.65
 2 3 11 5.42 19.9
 2 3 11 4.15 18.58
 7 3 0 45.69 15.88
 -7 -3 0 36.41 14.34
 7 3 0 26.22 20.19
 7 3 0 38.53 17.15
 0 5 9 2.59 13.71
 0 5 9 1 8.78
 0 -5 -9 1.57 7.2
 0 5 9 0.27 8.98
 4 -2 10 156.55 27.76
 4 -2 10 122.32 31.41
 4 -2 10 148.9 25.67
 -3 -6 -8 75.54 18.34
 -3 -6 -8 87.85 23.11
 3 6 8 94.71 25.01
 3 6 8 101.07 27.16
 5 -4 6 6.19 11.86
 4 7 5 140.01 30.58
 -4 -7 -5 122.1 32.21
 4 7 5 163.51 31.56
 7 1 -1 271.42 42.27
 7 1 -1 260.79 58.12
 -7 -1 1 252.53 42.59
 7 1 -1 161.65 38.57
 2 -6 7 237.67 25.1
 2 -6 7 182.25 31.93
 2 -6 7 208.42 35.39
 -4 -6 5 17.11 40.93
 -4 -6 5 19.44 7.65
 -4 -6 5 15.05 31.01
 4 6 -5 11.39 10.99
 4 6 -5 18.56 13.73
 -2 -8 -3 85.02 21.96
 -2 -8 -3 120.4 22.88
 2 8 3 107.53 23.8
 2 8 3 88.15 23.58
 6 4 7 81.48 37.43
 6 4 7 71.79 19.92
 6 4 7 82.8 40.23
 7 2 -1 281.82 45.99
 7 2 -1 283.81 44.56
 7 2 -1 188.38 36.29
 -7 -2 1 243.68 40.82
 0 4 10 69.17 22.09
 0 4 10 72.73 35.61
 0 4 10 72.51 20.85
 0 -8 2 323.26 46.65
 0 -8 2 212.34 39.34
 0 8 -2 239.48 24.76
 0 8 -2 291.18 30.25
 5 6 -3 70.19 21.32
 -5 -6 3 105.69 25
 5 6 -3 113.6 25.51
 -5 -6 3 70.82 24.5
 1 8 3 71.01 15.72
 1 8 3 71.43 16.03
 1 8 3 71.01 10.9
 -1 -8 -3 69.43 17.54
 -1 -8 -3 56.58 22.58
 1 3 11 0.7 10.22
 1 3 11 2.08 10.89
 1 3 11 1.19 5.85
 1 3 11 0.31 9.25
 -2 -8 2 32.01 16.57
 2 8 -2 34.62 12.07
 -2 -8 2 52.59 17.34
 2 8 -2 43.47 14.89
 -3 -8 -1 27.93 27.65
 -3 -8 -1 26.22 33.6
 3 8 1 22.03 11.55
 3 8 1 27.79 20.29
 4 -6 1 12.46 17.91
 4 -6 1 5.46 13.04
 4 -6 1 7.21 13.47
 4 -6 1 7.08 15.31
 -4 6 -1 8.15 18.48
 -1 1 11 0.3 7.14
 1 -1 -11 0.49 7.14
 -1 1 11 2.7 10.9
 -1 1 11 0.21 3.44
 5 6 6 59.07 44.28
 5 6 6 47.58 9.38
 5 6 6 63.31 24.88
 -5 -6 -6 48.71 21
 -6 -5 2 1.21 5.27
 6 5 -2 0.15 7.4
 -6 -5 2 0.61 6.7
 6 5 -2 3.51 16.16
 -6 -5 2 4.23 11.74
 0 -8 -2 30.15 28.15
 0 8 2 29.16 8.64
 0 8 2 30.05 9.86
 0 -8 -2 30.25 9.75
 0 8 2 25.93 7.77
 -6 3 1 7.57 31.48
 6 -3 -1 -0.11 2.65
 6 -3 -1 5.61 13.15
 6 -3 -1 12.16 6.55
 -5 4 3 65.84 22.12
 -5 4 3 54.67 16.19
 5 -4 -3 61.46 45.26
 5 -4 -3 64.79 21.4
 4 -6 2 37.49 14.08
 4 -6 2 54.05 31.46
 4 -6 2 36.52 11.06
 -4 6 -2 52.45 18.39
 4 -6 2 48.49 16.85
 6 -1 -4 15.07 23.75
 6 -1 -4 17.68 34.94
 -6 1 4 11.89 13.49
 -6 1 4 12.41 29.14
 3 8 0 32.65 12.72
 3 8 0 37.29 16.36
 -3 -8 0 36.09 16.76
 -3 -8 0 28.95 45.27
 7 -1 2 3.13 9.59
 7 -1 2 1.67 5.55
 -7 1 -2 1.71 13.15
 7 -1 2 -0.14 2.7
 -2 7 3 0.87 6.5
 2 -7 -3 2.28 7.85
 -2 7 3 2.19 11.02
 2 -7 -3 1.97 4.41
 2 -7 -3 2.98 8.78
 -6 2 3 17.03 34.45
 6 -2 -3 16.26 30.37
 6 -2 -3 14.13 31.32
 -6 2 3 17.14 26.98
 0 -7 6 13.18 22.58
 0 7 -6 10.02 5.65
 0 -7 6 14.36 15.3
 0 -7 6 22.28 37.27
 0 7 -6 13.85 8.8
 5 1 10 4.33 11.7
 5 1 10 2.5 10.95
 5 1 10 2.34 9.23
 3 -5 -6 129.83 48.32
 -3 5 6 142.48 46.74
 3 -5 -6 116.45 23.6
 -3 5 6 131.75 26.45
 -1 6 7 3.61 16.61
 1 -6 -7 3.06 5.99
 1 -6 -7 2.7 11.71
 -1 6 7 5.04 24.01
 -4 -3 8 3.56 19.03
 4 3 -8 8.9 23.6
 -4 -3 8 4.94 12.27
 4 3 -8 2.97 6.77
 -4 -3 8 8.07 13.01
 7 0 5 0.55 4.95
 -7 0 -5 6.25 14.14
 7 0 5 7.21 13.32
 7 0 5 3.53 12.95
 -2 2 10 2.47 9.99
 2 -2 -10 1.13 7.47
 -2 2 10 1.82 5.8
 -3 -8 -2 17.87 11.82
 3 8 2 13.85 12.72
 -3 -8 -2 16.1 29.94
 3 8 2 16.92 20.95
 7 -1 3 49.02 13.49
 7 -1 3 50.36 16.45
 -7 1 -3 57.16 25.58
 7 -1 3 35.17 11.06
 -1 -5 9 10.66 24.97
 -1 -5 9 6.47 15.1
 -1 -5 9 8.22 12.4
 1 5 -9 7.6 27.53
 -3 2 9 5.77 10.72
 3 -2 -9 3 14.47
 -3 2 9 1.9 10.6
 6 3 8 5.42 10.42
 6 3 8 5.94 15.54
 6 3 8 7.12 17.76
 -1 -7 6 115.05 31.13
 -1 -7 6 150.5 24.8
 1 7 -6 168.44 28.25
 -1 -7 6 147.26 35.57
 1 7 -6 109.23 20.11
 -4 6 0 0.21 7.42
 4 -6 0 0.74 4.74
 4 -6 0 1.2 3.56
 4 -6 0 -0.24 4.71
 4 -6 0 0.1 5.73
 -5 -1 7 -1.02 7.59
 5 1 -7 0.69 6.02
 -5 -1 7 0.62 5.33
 -5 -1 7 1.63 9.05
 5 1 -7 0.07 6.46
 4 7 -3 286.09 43.98
 4 7 -3 442.82 57.05
 -4 -7 3 446.79 64.22
 -4 -7 3 297.72 48.92
 -3 6 4 15.06 13.58
 3 -6 -4 9.19 24.91
 -3 6 4 9.92 30.38
 3 -6 -4 10.68 15.8
 3 -6 -4 12.73 24.79
 3 -5 8 42.17 18.65
 3 -5 8 43.39 10.37
 3 -5 8 37.35 15.06
 5 -5 2 1.57 4.61
 5 -5 2 4.63 5.72
 5 -5 2 5.19 8.72
 5 -5 2 6.33 10.7
 -5 5 -2 7.74 18.57
 6 -3 5 0.45 3.08
 6 -3 5 2.6 11.51
 -6 3 -5 1.23 9.1
 7 -1 1 2.54 8.85
 7 -1 1 2.59 4.28
 -7 1 -1 1.9 8.22
 7 -1 1 1.72 11.97
 5 -5 1 10.45 11.4
 5 -5 1 4.95 15.2
 5 -5 1 11.45 21.42
 5 -5 1 1.04 4.21
 -5 5 -1 9.71 26.51
 5 7 1 6.74 15.28
 5 7 1 12.82 36.86
 -5 -7 -1 6.64 27.13
 -4 5 4 9.08 12.27
 -4 5 4 13.82 30.52
 4 -5 -4 8.95 8.85
 4 -5 -4 6 18.5
 4 -5 -4 13.53 32.84
 3 -6 6 5.11 10.48
 3 -6 6 4.04 16.69
 3 -6 6 5.55 12.12
 3 -6 6 6.14 10.6
 2 3 -10 22.38 24.21
 -2 -3 10 25.58 33.96
 -2 -3 10 27.2 29.6
 -2 -3 10 23.93 37.83
 5 7 2 229.54 40.22
 5 7 2 175.48 38.37
 -5 -7 -2 181.38 30.54
 4 1 11 49.07 20.38
 4 1 11 49.3 24.57
 4 1 11 51.95 20.54
 0 7 6 42.84 15.57
 0 7 6 51.14 15.37
 0 -7 -6 35.39 18.2
 0 -7 -6 37.51 50.84
 0 7 6 40.03 13.83
 0 -6 8 43.07 30.51
 0 -6 8 41.39 33.77
 0 6 -8 55.66 12.95
 0 -6 8 38.87 16.43
 -1 -8 3 1.26 12.05
 1 8 -3 1.15 4.69
 1 8 -3 1.23 3.5
 -1 -8 3 3.29 8.17
 7 3 5 32.13 27.31
 7 3 5 42.78 31.64
 7 3 5 48.96 22.71
 5 -2 9 0.84 4.8
 5 -2 9 1.04 4.49
 5 -2 9 1.28 3.56
 5 -2 9 0.25 3.78
 1 -7 -5 10.01 23.21
 1 -7 -5 10.61 19.86
 -1 7 5 16.03 11.05
 -1 7 5 9.94 31.39
 -1 7 5 12.13 13.45
 5 0 10 59.75 21.64
 5 0 10 53.81 23.23
 5 0 10 70.47 31.2
 5 -3 8 8.94 7.05
 5 -3 8 10.49 25.74
 5 -3 8 7.12 6.21
 -7 -4 -2 72.61 22.81
 7 4 2 83.89 33.68
 7 4 2 55.92 22.75
 -7 -4 -2 64.81 18.97
 7 4 2 82.88 28.4
 7 0 -1 51.16 32.14
 7 0 -1 36.19 15.01
 7 0 -1 50.87 28.45
 -7 0 1 46.18 15.18
 4 -6 3 6.27 11.92
 4 -6 3 1.69 10.93
 4 -6 3 0.73 7.19
 -4 6 -3 3.89 14.23
 4 -6 3 4.8 10.66
 3 3 11 3.71 15.02
 3 3 11 1.8 11.51
 3 3 11 1.58 13.09
 -1 -2 11 14.3 14.84
 -1 -2 11 11.99 14.11
 1 2 -11 14.18 26.84
 -1 -2 11 16.92 33.2
 -2 4 -10 48.3 18.43
 2 -4 10 44.14 19.84
 2 -4 10 51.68 17.76
 2 -4 10 43.87 20.89
 5 2 10 229.96 61.17
 5 2 10 232.63 43.63
 5 2 10 200.9 56.4
 6 1 -5 25.32 19.31
 -6 -1 5 26.21 29.15
 6 1 -5 26.28 27.73
 -6 -1 5 28.13 13.65
 3 8 -1 29.85 12.46
 -3 -8 1 28.97 20.91
 -3 -8 1 23.34 34.26
 3 8 -1 18.98 28.9
 4 0 11 39.61 33.38
 4 0 11 36.28 15.13
 4 0 11 42.82 32.43
 6 6 2 149.46 45.35
 6 6 2 98.04 40.1
 -6 -6 -2 105.49 30.15
 4 5 9 8.63 29.08
 4 5 9 7.41 20.29
 -4 -5 -9 5.6 10.96
 4 5 9 10.17 18.21
 1 -3 11 51.21 21.48
 1 -3 11 43.54 21.46
 1 -3 11 53.51 24.13
 -1 3 -11 47.95 19.04
 -5 -4 6 5.27 22.07
 -5 -4 6 5.08 11.04
 5 4 -6 3.16 7.73
 -5 -4 6 4.84 20.95
 5 4 -6 4.66 12.17
 6 5 6 107.44 38.01
 -6 -5 -6 82.79 27.13
 6 5 6 77.19 34.79
 6 5 6 72.35 23.47
 -5 -5 5 116.47 35.64
 -5 -5 5 144.43 43.74
 -5 -5 5 159.52 47.21
 5 5 -5 164.22 53.87
 -5 -5 5 148.33 40.36
 6 -2 7 4.09 13.77
 6 -2 7 0.73 4.42
 6 -2 7 4.66 15.2
 -5 -2 7 4.4 11.75
 -5 -2 7 6.62 14.45
 5 2 -7 3.5 10.39
 -5 -2 7 7.1 16.8
 5 2 -7 5.09 12.22
 -7 -4 -3 34.21 10.25
 7 4 3 32.3 17.89
 7 4 3 38.63 16.52
 7 4 3 39.29 17.9
 -5 -4 -9 134.41 36.04
 5 4 9 186.73 53.04
 5 4 9 147.58 41.29
 5 4 9 189.6 57.37
 -5 5 -3 40.95 20.91
 5 -5 3 29.94 21.43
 5 -5 3 41.59 13.42
 5 -5 3 59.31 62.21
 5 -5 3 28.54 15.89
 -1 -4 10 61.93 23.4
 -1 -4 10 61.55 24.55
 -1 -4 10 61.11 27.94
 1 4 -10 64.88 25.25
 -2 6 6 9.79 26.26
 -2 6 6 6.69 13.91
 2 -6 -6 5.48 15.7
 2 -6 -6 6.63 10.57
 2 -6 -6 7.35 18.4
 -4 3 7 22.88 19.74
 4 -3 -7 26.88 27.79
 -4 3 7 19.16 12.18
 4 -3 -7 28.38 32.08
 -5 0 7 2.94 23.17
 5 0 -7 7.4 22.58
 5 0 -7 8.04 11.74
 -5 0 7 7.32 10.51
 3 -2 11 227.17 34.6
 3 -2 11 179.28 50.63
 3 -2 11 175.58 60.77
 -3 2 -11 203.62 55.36
 -6 -6 -1 17.56 20.38
 6 6 1 26.24 22.43
 6 6 1 19.63 16.77
 5 5 8 43.12 46.6
 5 5 8 45.31 38.52
 5 5 8 32.08 11.09
 7 -1 4 87.15 25.51
 -7 1 -4 97.1 39.55
 7 -1 4 122.39 37.28
 7 -1 4 111.48 31.84
 -7 -3 1 0.44 7.98
 7 3 -1 1.14 5.62
 7 3 -1 0.76 6.46
 7 3 -1 1.23 8.53
 -7 -4 -1 33.34 8.21
 -7 -4 -1 42.99 13.07
 7 4 1 55.01 24.72
 7 4 1 30.92 18.55
 7 4 1 44.93 38.52
 6 -1 8 1.12 11.52
 6 -1 8 7.08 22.49
 6 -1 8 10.21 9.73
 5 7 0 45.25 20.34
 5 7 0 66.4 32.33
 -5 -7 0 70.46 27.63
 -5 -7 0 43.71 17.13
 5 -5 0 112.81 31.13
 5 -5 0 114.43 31.35
 -5 5 0 148.18 60.63
 5 -5 0 184.14 52.22
 -5 2 6 17.76 14.23
 5 -2 -6 15.82 22.76
 5 -2 -6 12.11 29.36
 -5 2 6 13.18 27.64
 0 -6 -8 137.66 42.63
 0 6 8 170.99 47.66
 0 6 8 146.43 42.21
 0 -6 -8 132 39.82
 0 6 8 187.99 53.75
 7 1 6 38.71 28.54
 7 1 6 2.24 8.51
 7 1 6 54.83 50.53
 -5 3 5 43.61 19.04
 5 -3 -5 48.55 19.42
 5 -3 -5 54.25 24.95
 -5 3 5 51.04 19.61
 5 7 3 67.91 28.98
 -5 -7 -3 54.74 21.03
 5 7 3 50.29 23.17
 6 2 -5 90.56 28.9
 -6 -2 5 84.18 31.46
 6 2 -5 101.92 45.27
 -6 -2 5 93.05 38.77
 -6 -2 5 61.54 17.22
 0 -8 3 -0.2 6.29
 0 8 -3 1.26 3.13
 0 8 -3 0.11 1.8
 0 -8 3 0.13 7.54
 3 8 3 77.72 27.96
 3 8 3 99.52 32.85
 -3 -8 -3 90.13 30.42
 -6 -6 -3 44.21 17.6
 6 6 3 38.82 26.85
 6 6 3 64.26 27.62
 7 2 6 5.65 18.58
 7 2 6 0.74 5.5
 7 2 6 6.52 12.29
 4 4 10 121.72 37.01
 4 4 10 136.13 47.07
 4 4 10 115.84 35.96
 -4 -4 -10 107.65 28.42
 2 -5 9 59.91 28.43
 2 -5 9 75.74 24.09
 2 -5 9 62.24 38.33
 -2 5 -9 80.32 24.32
 -1 6 -8 9.87 18.14
 1 -6 8 12.89 18.54
 1 -6 8 9.01 16.18
 1 -6 8 4.39 13.01
 0 -3 11 14.02 33.56
 0 -3 11 16.92 27.98
 0 3 -11 20.84 16.34
 0 -3 11 17.19 30.43
 4 -6 -1 118.21 35.25
 4 -6 -1 101.65 30.69
 4 -6 -1 100.01 26.43
 -4 6 1 128.83 39.41
 4 -6 -1 156.34 46.81
 -1 8 0 47.96 15.34
 1 -8 0 58.72 20.08
 1 -8 0 38.83 19.41
 -1 -6 8 40.66 18.41
 1 6 -8 43.55 19.51
 -1 -6 8 46.85 30.45
 -1 -6 8 43.08 26.4
 7 -1 0 64.15 29.82
 7 -1 0 62.27 21.52
 -7 1 0 56.13 31.24
 7 -1 0 1.6 6.6
 4 2 11 71.7 32.63
 4 2 11 71.67 26.03
 4 2 11 64.1 25.84
 -1 8 -1 3.4 5.6
 1 -8 1 3.79 11.48
 1 -8 1 4.32 12.02
 -2 -8 -4 37.38 18.74
 2 8 4 47.5 21.35
 2 8 4 45.39 18.64
 0 -8 -3 1.78 7.13
 0 8 3 1.16 4.63
 0 -8 -3 1.47 4.45
 0 8 3 0.67 6.36
 0 8 3 0.94 4.65
 1 -7 6 9.15 34.1
 1 -7 6 7.29 17.72
 1 -7 6 7.69 15.37
 1 -7 6 7.76 13.14
 3 -7 1 93.4 29.37
 3 -7 1 70.22 28.91
 -3 7 -1 82.64 26.75
 3 -7 1 74.21 22.39
 3 -7 1 62.53 21.54
 4 -4 -6 1.29 7.65
 4 -4 -6 1.17 6.55
 -4 4 6 4.24 13.51
 -4 4 6 3.41 14.06
 1 0 12 0.23 9.57
 -1 0 -12 2.37 12.22
 1 0 12 3.26 10.38
 1 0 12 0.34 5.74
 2 -7 5 6.39 20.22
 2 -7 5 6.05 8.41
 2 -7 5 9.55 18.32
 2 -7 5 8.78 16.25
 2 8 -3 25.05 11.19
 -2 -8 3 26.61 47.23
 -2 -8 3 18.34 31.12
 2 8 -3 9.22 21.7
 6 4 -4 35.28 16.9
 6 4 -4 31.83 11.58
 -6 -4 4 38.1 19.37
 -6 -4 4 30.76 21.34
 6 4 -4 23.37 14.1
 -6 -4 4 15.09 8.33
 -6 0 5 136.58 42.2
 6 0 -5 141.31 49.87
 6 0 -5 155.57 45.55
 -6 0 5 148.08 43.5
 -3 -7 5 2.27 19.83
 3 7 -5 4.6 10.21
 -3 -7 5 4.85 17.79
 3 7 -5 2.5 5.76
 -1 -8 -4 2.09 16.73
 1 8 4 1.78 5.9
 1 8 4 1.9 9
 1 8 4 2.05 13.36
 -2 -7 -7 14.05 39.29
 2 7 7 19.56 27.76
 2 7 7 23.45 10.8
 -2 -7 -7 15.48 25.34
 2 7 7 21.21 33.24
 0 -3 -11 66.7 25.57
 0 3 11 84.73 28.74
 7 4 4 39.85 17.39
 7 4 4 56.73 43.13
 7 1 -2 28.7 13.31
 7 1 -2 13.65 33.38
 -7 -1 2 27.62 38.52
 7 1 -2 16.51 34.72
 6 6 0 82.75 31.02
 6 6 0 63.98 25.24
 -6 -6 0 47.47 23.6
 -2 0 -12 2 7.94
 2 0 12 0.32 9.24
 2 0 12 2.58 10.9
 2 0 12 2.78 13.74
 3 -7 0 9.18 17.19
 3 -7 0 4.43 6.7
 -3 7 0 9.64 23.37
 3 -7 0 4.22 12.33
 3 -7 0 7.2 17.02
 3 -7 2 36.95 18.97
 3 -7 2 33.09 16.21
 3 -7 2 53 25.1
 3 -7 2 47.71 16.68
 -3 7 -2 36.85 19.73
 -7 -2 2 31.25 42.42
 7 2 -2 29.15 16.44
 7 2 -2 30.16 13.59
 7 2 -2 17.55 25.53
 -1 8 1 25.31 8.71
 1 -8 -1 19.1 39.35
 1 -8 -1 26.01 19.71
 -3 -5 8 55.49 29.69
 -3 -5 8 47.52 20.16
 -3 -5 8 61.49 21.98
 3 5 -8 56.78 31.59
 -6 3 2 31.7 12.43
 -6 3 2 33.64 15.54
 6 -3 -2 39.58 11.33
 6 -3 -2 36.52 39.35
 -1 2 11 11.98 5.5
 1 -2 -11 18.78 22.17
 -1 2 11 20.94 18.71
 -1 2 11 24.2 55.98
 2 1 12 104.82 37.89
 2 1 12 94.63 36.68
 2 1 12 88.65 32.72
 2 1 12 72.45 25.28
 -2 3 -11 1.49 8.04
 2 -3 11 3.08 8
 2 -3 11 0.69 5.5
 2 -3 11 1.23 13.93
 4 -5 7 202.32 56.51
 4 -5 7 246.8 29.22
 4 -5 7 188.62 49.57
 -7 -4 0 15.11 6.99
 7 4 0 25.2 35.56
 7 4 0 19.27 20.6
 -7 -4 0 21.96 10.14
 7 4 0 31.63 26.01
 -1 -1 -12 13.04 22.55
 1 1 12 11.19 20.86
 1 1 12 17.44 23.23
 1 1 12 18.38 28.74
 4 -6 4 3.34 10.58
 -4 6 -4 2.51 9
 4 -6 4 2.17 16.96
 4 -6 4 5.42 13.94
 4 -6 4 2.24 8.27
 5 -5 4 36.42 24.47
 5 -5 4 46.25 22.02
 -5 5 -4 49.05 28.53
 5 -5 4 37.03 11.89
 5 -5 4 54.76 40.13
 2 7 -6 103.82 33.01
 2 7 -6 169.02 47.26
 -2 -7 6 102.36 33.3
 -2 -7 6 156.19 44.92
 1 -8 2 -0.11 5.24
 1 -8 2 1.46 3.52
 1 -8 2 0.71 3.71
 7 0 6 208.47 58.05
 7 0 6 187.02 50.38
 7 0 6 255.83 38.23
 -4 2 8 23.14 17.62
 -4 2 8 21.59 14.82
 4 -2 -8 26.63 35.05
 4 -2 -8 24.56 14.08
 -4 -7 -6 104.48 34.06
 4 7 6 127.15 38.15
 4 7 6 128.96 39.62
 4 6 8 6.36 4.81
 4 6 8 7.37 30.97
 4 6 8 6.13 18.92
 -4 -6 -8 4.17 20.59
 3 8 -2 16.19 10.63
 -3 -8 2 20.82 31.43
 3 8 -2 8.03 21.74
 -3 -8 2 15.1 25.41
 6 1 9 31.26 14.3
 6 1 9 31.31 45.02
 6 1 9 27.67 17.6
 -5 -7 1 264.57 63.56
 -5 -7 1 190.47 50.91
 5 7 -1 174.05 62.65
 5 7 -1 265.36 42.37
 -6 -6 -4 15.86 9.6
 6 6 4 19.64 40.94
 6 6 4 18.66 47.23
 -1 -7 -7 103.46 34.66
 -1 -7 -7 99.08 32.91
 1 7 7 124.56 36.76
 1 7 7 109.57 32.95
 1 7 7 142.01 41.58
 5 -5 -1 7.92 19.69
 5 -5 -1 5.57 13.27
 -5 5 1 5.4 11.77
 5 -5 -1 5.16 10.02
 -2 -5 -10 0.68 5.39
 2 5 10 0.76 6.06
 2 5 10 0.49 6.69
 4 -1 11 33.51 13.94
 4 -1 11 31.68 17.96
 4 -1 11 39.95 20.39
 -3 -1 10 118.31 38.07
 3 1 -10 100.28 28.09
 3 1 -10 100.27 31.7
 -3 -1 10 101.88 40.05
 -3 -1 10 105.51 38.62
 5 7 4 38.3 36.2
 -5 -7 -4 36.4 21.46
 5 7 4 39.32 34.66
 -1 1 -12 61.96 28.56
 1 -1 12 60.45 29.67
 1 -1 12 51.74 19.98
 1 -1 12 58.11 27.11
 5 -1 10 0.64 6.62
 5 -1 10 1.63 11.34
 5 -1 10 1.78 21.39
 7 -1 5 1.1 6.71
 -7 1 -5 52.64 22.96
 7 -1 5 78.1 31.36
 7 -1 5 57.47 29.23
 2 -4 -9 48.11 21.08
 -2 4 9 58.75 25.44
 -2 4 9 44.3 18.32
 -6 -5 3 22.38 15.03
 -6 -5 3 21.44 13.65
 6 5 -3 13.54 32.73
 -6 -5 3 14.16 8.13
 6 5 -3 23.68 22.94
 5 -4 7 1.38 7.36
 3 0 -10 47.63 17.58
 -3 0 10 45.23 16.07
 3 0 -10 46.92 21.78
 -3 0 10 51.57 30.69
 -3 0 10 61.75 66.19
 2 -7 -4 31.15 27.92
 2 -7 -4 33.04 10.26
 2 -7 -4 25.58 19.99
 -2 7 4 30.81 15.19
 -2 7 4 38.23 11.28
 6 -3 6 19.83 18.64
 -6 3 -6 15.47 35.52
 -4 -5 7 1.65 8.18
 -4 -5 7 4.29 17.54
 4 5 -7 1.05 12.65
 -4 -5 7 0.58 7.62
 5 3 10 31.86 26.47
 5 3 10 24.56 11.63
 5 3 10 21.52 23.81
 7 3 6 16.54 25.21
 7 3 6 23.36 14.84
 6 2 9 11.6 8.83
 6 2 9 5.03 6.54
 6 2 9 13.14 12.63
 -5 -3 7 9.24 16.83
 5 3 -7 5.73 15.02
 -5 -3 7 4.37 11.81
 -5 -3 7 5.75 17.2
 5 3 -7 5.32 9.36
 -6 -3 5 31.93 17.15
 6 3 -5 59.75 22.21
 -6 -3 5 17 6.83
 -6 -3 5 29.18 19.24
 6 3 -5 23.95 14.99
 -6 -3 5 35.12 17.54
 3 -7 -1 27.27 21.54
 -3 7 1 27.25 14.81
 3 -7 -1 24.31 41.16
 3 -7 -1 22.12 20.71
 5 6 -4 17.35 18.66
 -5 -6 4 31.79 34.9
 -5 -6 4 16.99 18.72
 5 6 -4 23.83 16.51
 3 7 7 22.56 38.19
 3 7 7 25.2 11.69
 -3 -7 -7 19.71 14.39
 3 7 7 26.14 25.02
 3 -7 3 17.99 34.05
 3 -7 3 40.1 36.53
 3 -7 3 22.79 27.7
 3 -7 3 17.78 25.92
 -3 7 -3 20.34 21.5
 -3 -8 -4 1.47 7.91
 3 8 4 0.13 6.97
 3 8 4 0.95 8.68
 2 -1 12 0.98 9.72
 2 -1 12 0.4 5.25
 -2 1 -12 2.02 11.07
 2 -1 12 0.35 10.1
 -3 -6 7 5.33 18.2
 -3 -6 7 1.77 10.22
 -3 -6 7 4.12 9.92
 3 6 -7 1.55 8.39
 1 8 -4 25.4 8.9
 1 8 -4 17.49 7.66
 -1 -8 4 27.63 15
 -1 -8 4 20.6 33.06
 5 -1 -7 101.81 40.11
 5 -1 -7 85.04 33.09
 -5 1 7 80.26 29.17
 -5 1 7 100.19 34.31
 -3 -4 9 6.61 13.06
 -3 -4 9 3.16 12.95
 -3 -4 9 3.56 21.74
 3 4 -9 6.67 15.04
 7 0 -2 6 15.28
 7 0 -2 5.61 10.85
 -7 0 2 4.17 9.47
 7 0 -2 2.49 7.94
 5 6 7 199.73 65.48
 5 6 7 178.26 45.99
 -5 -6 -7 186.86 52.02
 5 6 7 193.37 55.57
 -2 5 8 10.84 24.71
 2 -5 -8 12.65 16.96
 -2 5 8 12.51 12.6
 5 -4 -4 59.26 20.6
 -5 4 4 54.6 41.32
 5 -4 -4 56.97 23.93
 -5 4 4 51 19.96
 1 5 10 1.02 10.84
 1 5 10 0.94 7.86
 -1 -5 -10 2.7 7.56
 1 5 10 2.36 16.46
 0 0 12 56.9 22.91
 0 0 12 53.59 45.31
 0 0 -12 53.34 26.71
 0 0 12 47.69 17.74
 7 -1 -1 3.65 24.13
 7 -1 -1 3.71 9.07
 -7 1 1 6.93 20.41
 7 -1 -1 3.43 20.19
 1 -8 -2 407.09 32.34
 1 -8 -2 287.75 51.48
 -1 8 2 373.14 33.8
 6 0 9 48.72 24.5
 6 0 9 66.66 27.1
 6 0 9 57.17 21.3
 6 0 9 2.58 18.5
 4 -6 -2 49.5 35.82
 4 -6 -2 46.5 26.37
 4 -6 -2 31.33 15.05
 -4 6 2 41.65 16.33
 6 4 8 128.94 39.32
 6 4 8 128.37 59.05
 6 4 8 146.53 61.35
 -2 -5 9 2.68 18.69
 2 5 -9 5.71 16.63
 -2 -5 9 4.67 14.22
 -2 -5 9 3.93 7.82
 -4 -1 9 25.46 19.95
 4 1 -9 21.37 19.81
 4 1 -9 21.64 20.24
 -4 -1 9 21.56 10.77
 -4 -1 9 35.18 19.13
 6 6 -1 2.8 9.77
 -6 -6 1 0.41 5.79
 6 6 -1 1.81 17.31
 -4 -7 4 0.62 9.57
 4 7 -4 1.41 9.37
 4 7 -4 4.2 13.66
 -4 -7 4 0.96 11.83
 6 -4 2 20.36 36.79
 -6 4 -2 11.59 31.51
 7 4 5 10.81 23.5
 7 4 5 19.55 35.6
 -1 5 9 7.12 28.15
 1 -5 -9 12.79 18.08
 -1 5 9 7.88 14.39
 -7 -3 2 4.54 12.89
 7 3 -2 4.65 15.42
 7 3 -2 2.18 8.75
 7 3 -2 4.25 11.73
 -2 -6 -9 51.61 24.2
 2 6 9 61.28 23.78
 -2 -6 -9 48.18 18.12
 2 6 9 53.94 24.29
 0 -8 4 110.06 33.46
 0 -8 4 79.88 65.73
 2 4 11 4.54 13.51
 2 4 11 5.66 15.04
 2 4 11 2.38 12.5
 -6 2 4 21.21 31.15
 6 -2 -4 26.54 16.86
 -6 2 4 24.84 21.4
 6 -2 -4 24.57 27.71
 4 8 1 19.51 41.41
 -4 -8 -1 27.69 21.16
 4 8 1 11.93 13.93
 -4 -8 -1 13.61 29.8
 -3 -5 -10 13.9 7.12
 3 5 10 15.92 35.81
 3 5 10 19.37 39.11
 3 5 10 18.53 11.26
 -1 4 10 79.63 39.66
 -1 4 10 93.72 32.9
 1 -4 -10 69.13 28.62
 -2 0 11 0.2 8.03
 2 0 -11 0.38 8.86
 -2 0 11 1.25 7.23
 -2 0 11 -0.01 4.06
 -4 -4 8 134.39 38.7
 -4 -4 8 119.31 41.13
 -4 -4 8 109.47 34.64
 4 4 -8 137.15 41.22
 2 2 12 95.16 30.1
 2 2 12 126.19 40.92
 2 2 12 113.67 36.26
 2 2 12 118.29 40.7
 6 -4 1 83.94 30.79
 -6 4 -1 60.55 48.09
 1 -8 3 4.21 13.05
 1 -8 3 2.21 16.66
 1 -8 3 7.06 13.01
 -3 -2 10 18 35.55
 -3 -2 10 22.21 39.64
 3 2 -10 16.32 31.62
 -3 -2 10 15.68 22.75
 2 1 -11 0.83 5.69
 -2 -1 11 1.87 8.91
 2 1 -11 -0.02 3.23
 -2 -1 11 0.86 9.79
 -2 -1 11 0.39 6.69
 -3 4 8 6.89 16.27
 -3 4 8 10.93 34.27
 3 -4 -8 8.82 15.35
 -1 -3 11 81.25 27.47
 -1 -3 11 67.91 26.52
 1 3 -11 79.97 27.91
 -1 -3 11 88.98 32.27
 4 -3 10 7.86 20.9
 -4 3 -10 6.02 15.27
 4 -3 10 0.15 3.59
 4 -3 10 5.65 10.73
 -4 -8 -2 3.32 9.16
 4 8 2 0.66 8.01
 4 8 2 0.76 6.45
 -4 -8 -2 0.17 6.06
 6 -4 3 55.76 40.41
 -6 4 -3 36.6 14.87
 -7 2 -2 1.69 8.5
 7 -2 2 0.62 4.12
 7 -2 2 0.61 4.38
 7 -2 2 -0.28 7.28
 0 -1 12 37.3 42.57
 0 1 -12 27.62 13.52
 0 -1 12 30.64 14.31
 0 -1 12 35.27 27.42
 3 1 12 181.36 57.23
 3 1 12 163.16 50.07
 3 1 12 157.07 53.83
 -4 0 9 4.06 8.49
 -4 0 9 1.75 11.73
 -4 0 9 3.13 8.21
 4 0 -9 4.97 18.35
 4 0 -9 1.62 5.4
 4 3 11 4.86 15.67
 4 3 11 3.55 12.37
 4 3 11 0.98 10.12
 7 4 -1 15.68 21.91
 7 4 -1 32.47 42.55
 -7 -4 1 19.47 17.33
 7 4 -1 22.78 35.45
 3 0 12 10.92 31.68
 3 0 12 7.15 12.75
 3 0 12 10.54 24.21
 3 0 12 12.18 29.53
 0 8 4 3.53 12.63
 0 -8 -4 5.09 9.22
 0 8 4 5.06 13.87
 0 8 4 5.2 18.92
 0 -8 -4 8.99 20.29
 3 -6 -5 91.57 27.53
 -3 6 5 134.5 35.87
 -3 6 5 140.59 42.44
 3 -6 -5 114.69 36.76
 3 -6 -5 125.62 35.23
 -4 -6 6 15.77 17.23
 4 6 -6 25.43 31.09
 -4 -6 6 21.93 16.93
 -4 -6 6 25.05 18.31
 1 2 12 94.35 43.24
 1 2 12 114.65 36.71
 1 2 12 65.93 21.27
 -1 -2 -12 93.47 34.79
 0 1 12 0.58 4.28
 0 -1 -12 1.35 4.05
 0 1 12 2.66 4.36
 -4 -8 0 36.45 26.68
 4 8 0 65.46 25.57
 -4 -8 0 56.58 21.91
 4 8 0 33.1 29.25
 4 -4 9 4.55 11.14
 4 -4 9 2.81 14.84
 4 -4 9 4.07 11.22
 -6 -5 -7 49.89 19.41
 6 5 7 51.65 21.94
 6 5 7 58.89 24.08
 6 5 7 47.58 18.01
 7 -2 3 136.72 42.04
 -7 2 -3 103.39 35.84
 7 -2 3 133.33 38.2
 7 -2 3 86.28 25.3
 7 1 7 1.14 7.03
 7 1 7 2.07 5.94
 7 1 7 1.05 13.08
 2 -6 8 4.66 12.32
 2 -6 8 1.65 7.77
 -2 3 10 7.49 15.55
 2 -3 -10 2.71 9.44
 -2 3 10 1.47 13.44
 6 -1 -5 4.29 8.2
 6 -1 -5 3.33 15.79
 -6 1 5 3.27 6.21
 -6 1 5 1.05 8.58
 -2 -6 8 17.14 13.57
 -2 -6 8 21.01 27.29
 -2 -6 8 21.68 21.57
 2 6 -8 18.49 9.09
 3 -6 7 8.72 11.1
 3 -6 7 8.66 16.84
 3 -6 7 8.07 13.85
 -2 -8 -5 0.68 4.86
 2 8 5 0.19 1.51
 2 8 5 0.05 4.2
 2 8 5 0.03 7.21
 5 -5 5 7.56 10.54
 5 -5 5 5.76 25.31
 5 -5 5 14 8.81
 5 -5 5 6.35 10.68
 -5 5 -5 9.57 27.42
 1 4 11 0.62 8.63
 1 4 11 1.81 15.15
 1 4 11 0.48 2.9
 -3 4 -10 0.6 4.85
 3 -4 10 1.1 3.54
 3 -4 10 3.36 12.63
 3 -4 10 1.54 17.76
 7 2 7 26.28 16.07
 7 2 7 20.32 39.52
 7 2 7 12.32 10.35
 6 6 5 189.82 51.55
 -6 -6 -5 151.53 42.05
 6 6 5 140.31 41.93
 6 6 5 131.27 33.32
 3 -1 -10 20.69 21.21
 3 -1 -10 14.75 34.62
 -3 1 10 17.67 28.77
 -3 1 10 12.87 10.13
 -3 1 10 22.1 33.12
 7 -2 1 19.43 8.74
 -7 2 -1 35.32 25.68
 7 -2 1 29.23 19.76
 7 -2 1 40.92 19.44
 1 6 9 94.11 29.36
 1 6 9 78.24 29.52
 1 6 9 69.04 26.77
 -1 -6 -9 63.89 22.17
 -1 -6 -9 53.86 22.52
 -4 -2 9 19.96 33.72
 -4 -2 9 11.6 33.14
 4 2 -9 9.12 21.28
 4 2 -9 13.38 24.94
 -4 -2 9 13.64 19.21
 0 -7 7 4.66 12.42
 0 7 -7 3.67 9.07
 0 7 -7 3.91 5.71
 0 -7 7 5.34 13.37
 0 -7 7 3.33 17.08
 4 -6 5 0.22 4.14
 4 -6 5 0.01 3.3
 4 -6 5 0.54 5.08
 4 -6 5 0.56 5.94
 4 -5 -5 6.23 12.37
 -4 5 5 5.95 14.29
 -4 5 5 10.2 19.64
 4 -5 -5 6.31 6.56
 4 -5 -5 12.01 18.05
 2 8 -4 10.56 6.97
 -2 -8 4 14.6 11.6
 -2 -8 4 24.67 44.67
 2 8 -4 20.98 10.62
 5 7 -2 10.01 22.91
 -5 -7 2 3.75 10.59
 5 7 -2 0.78 29.03
 -5 -7 2 8.14 17.13
 3 -3 -9 36.88 17.34
 -3 3 9 44.69 21.58
 -3 3 9 42.89 19.27
 3 6 9 2.31 23.72
 -3 -6 -9 1.49 8.6
 -3 -6 -9 2.52 7.14
 3 6 9 3.73 15.79
 -1 7 6 44.93 28.05
 -1 7 6 43.85 16.61
 1 -7 -6 32.77 25.75
 1 -7 -6 35.08 23.64
 -1 7 6 52.31 26.61
 5 7 5 13.62 19.44
 5 7 5 23.44 15.55
 -5 -7 -5 18.03 16.1
 5 -5 -2 53.61 21.9
 -5 5 2 45.02 18.64
 5 -5 -2 30.34 13.65
 -6 4 0 58.39 24.35
 6 -4 0 70.9 26.48
 -2 -4 10 4.99 19.27
 -2 -4 10 3.77 23.62
 2 4 -10 9.88 27.08
 -2 -4 10 7.12 14.29
 3 -7 -2 1.36 13.72
 3 -7 -2 1.03 5.84
 -3 7 2 3.42 11.35
 3 8 -3 50.92 20.55
 -3 -8 3 48.49 21.11
 3 8 -3 36.97 16.41
 -3 -8 3 34.98 20.18
 3 -7 4 -0.17 3.88
 3 -7 4 0.92 3.01
 3 -7 4 1.34 8.73
 6 3 9 28.44 17.93
 6 3 9 23.97 13.56
 6 3 9 24.98 12.71
 3 4 11 6.76 12.61
 3 4 11 5.8 18.48
 3 4 11 1.42 15.79
 1 8 5 0.2 8.93
 1 8 5 1.63 11.61
 1 8 5 2.64 6.91
 -1 -8 -5 1.46 8.93
 6 -2 8 359.41 36.16
 6 -2 8 426.85 34.92
 6 -2 8 453.26 50.29
 -4 -8 -3 7.43 20.79
 4 8 3 7.44 17.21
 4 8 3 6.92 15.86
 1 7 -7 24.02 8.98
 -1 -7 7 30.94 28.41
 -1 -7 7 23.38 13.76
 -1 -7 7 26.03 23.33
 1 -2 12 5.79 19.47
 1 -2 12 10.26 22.91
 1 -2 12 13.69 29.15
 -1 2 -12 7.85 30.41
 -7 1 -6 16.1 15.29
 7 -1 6 6.84 15.95
 7 -1 6 17.06 17.1
 7 -1 6 0.17 1.58
 -7 -5 -2 2.8 8.39
 7 5 2 4.33 13.35
 7 5 2 3.02 8.77
 2 -7 6 129.7 41.28
 2 -7 6 111.4 33.8
 2 -7 6 164.84 40.44
 2 -7 6 148.97 42.49
 0 -7 -7 91.45 34.47
 0 7 7 115.5 39.45
 0 7 7 106.69 31.51
 0 -7 -7 102.28 32.52
 0 7 7 123.15 35.79
 6 -4 4 0.22 2.35
 -6 4 -4 1.65 6.27
 -2 1 11 8.48 19.12
 2 -1 -11 4.27 11.1
 -2 1 11 2.75 9.06
 -2 1 11 2.31 21.11
 7 -2 4 38.04 19.15
 -7 2 -4 38 48.86
 7 -2 4 0.35 3.17
 7 -2 4 42.55 21.37
 7 1 -3 5.26 16.37
 7 1 -3 8.11 15.78
 -7 -1 3 6.32 11.23
 6 -3 -3 41.94 20.32
 -6 3 3 33.68 15.99
 -6 3 3 48.27 44.95
 6 -3 -3 44.44 21.69
 3 -5 -7 22.18 35.92
 -3 5 7 19.88 47.31
 -3 5 7 22.03 10.06
 -7 -2 3 0.63 7.44
 7 2 -3 1.05 7.13
 7 2 -3 2.07 6.54
 7 2 -3 3.37 8.25
 0 -5 10 151.55 43.87
 0 5 -10 170.59 46.47
 0 -5 10 142.61 41.26
 0 -5 10 134.02 41.43
 4 8 -1 10.72 20.18
 -4 -8 1 38.48 41.23
 -4 -8 1 18.14 22.14
 4 8 -1 31.53 34.73
 -2 -2 11 5.08 14.53
 2 2 -11 9.89 24.62
 -2 -2 11 9.33 22.78
 -2 -2 11 9.3 16.25
 -7 -5 -3 20.76 8.76
 7 5 3 29.37 37.02
 7 5 3 23.4 42.07
 3 2 12 7.44 26.26
 3 2 12 7.39 26.57
 3 2 12 9.72 26.38
 3 -3 11 6.5 11.98
 -3 3 -11 5.97 10.48
 3 -3 11 7.45 16.06
 3 -3 11 4.83 16.51
 -1 8 3 33.07 14.48
 1 -8 -3 25.92 43.45
 -1 8 3 38.65 12.69
 1 -8 -3 37.59 19.49
 -1 8 3 39.19 14.23
 7 0 7 2.4 6.02
 7 0 7 6.6 18.02
 7 0 7 5.18 18.32
 7 5 1 29.22 16.54
 7 5 1 41.72 20.84
 -7 -5 -1 27.01 9.73
 -7 -5 -1 27.24 9.25
 5 -3 9 61.24 17.35
 5 -3 9 64.62 38.35
 5 -3 9 73.15 20.54
 5 -3 9 80.04 25.87
 -1 6 8 75.77 26
 1 -6 -8 75.55 27.13
 1 -6 -8 65.53 25.96
 1 -6 -8 53.15 25.35
 -1 6 8 87.27 28.32
 3 -1 12 36.38 32.56
 3 -1 12 47.87 33.67
 3 -1 12 31.45 26.7
 -1 5 -10 45.17 24.14
 1 -5 10 37.46 20.01
 1 -5 10 40.34 22.55
 1 -5 10 38.95 34.96
 3 -5 9 0.03 3.1
 3 -5 9 2.46 16.07
 -7 2 0 36.99 32.27
 7 -2 0 46.13 22.75
 7 -2 0 0.93 6.63
 7 -2 0 47.82 16.68
 3 8 5 5.07 15.63
 -3 -8 -5 4.75 15.29
 3 8 5 2.95 26.93
 2 -2 12 13.94 18.15
 2 -2 12 11.32 23.28
 -2 2 -12 12.36 24.07
 2 -2 12 5.71 22.02
 6 -1 9 1.56 11.37
 6 -1 9 8.09 10.79
 6 -1 9 8.44 21.15
 4 -2 11 1.11 8.82
 4 -2 11 13.13 30.17
 4 -2 11 12.6 21.85
 -5 -5 6 68.56 26.38
 -5 -5 6 40.79 34
 -5 -5 6 70.13 31.03
 -5 -5 6 60.37 19.45
 5 5 -6 67.42 26.8
 -6 -6 2 10.22 15.38
 6 6 -2 1.37 7.79
 -6 -6 2 1.65 11.08
 6 6 -2 8.39 19.47
 1 -7 7 20 13.91
 1 -7 7 22.3 13.22
 1 -7 7 21.43 37.49
 -4 1 9 0.72 3.09
 4 -1 -9 1.79 5.05
 -4 1 9 0.88 4.12
 -4 1 9 0.75 10.64
 4 -1 -9 0.87 8.34
 7 -1 -2 46.12 24.24
 7 -1 -2 34.42 16.91
 7 -1 -2 39.39 16.01
 -7 1 2 39.95 26.74
 6 1 -6 4.65 8.72
 -6 -1 6 1.94 16.02
 6 1 -6 4.02 8.8
 -6 -1 6 4.63 22.18
 7 4 6 125.07 38.9
 7 4 6 148.32 46.64
 5 5 9 1.84 14.7
 5 5 9 10.38 18.95
 5 5 9 5.27 9.15
 0 5 10 1.17 9.75
 0 5 10 1.82 9.38
 0 5 10 3.42 15.38
 1 -8 4 62.51 50.69
 1 -8 4 43.95 14.68
 1 -8 4 65.08 21.25
 1 -8 4 37.91 35.92
 7 3 7 5.35 12.55
 7 3 7 4.95 13.62
 -2 6 7 24.23 27.64
 2 -6 -7 20.43 19.63
 -2 6 7 24.84 27.05
 2 -6 -7 20.59 20.25
 2 -6 -7 20.91 25.24
 0 -2 12 107.01 38.1
 0 -2 12 81.14 38.15
 0 2 -12 113.34 41.78
 0 -2 12 113.52 36.97
 -1 3 11 1.49 7.2
 1 -3 -11 1.96 4.07
 -1 3 11 0.53 9.05
 1 -4 11 43.54 35.03
 1 -4 11 45.28 30.58
 1 -4 11 54.7 19.02
 -1 4 -11 54.4 19.26
 4 -6 -3 25.37 31.45
 -4 6 3 14.05 35.36
 4 -6 -3 10.8 17.75
 4 -6 -3 16.65 13.85
 6 -3 7 3.27 8
 5 -3 -6 111.84 34.92
 5 -3 -6 110.17 40.47
 -5 3 6 101.27 34.59
 -5 3 6 100.06 39.9
 4 7 7 15.85 36.89
 -4 -7 -7 13.32 18.44
 4 7 7 11.56 25.02
 5 -2 10 13.85 25.19
 5 -2 10 13.18 29.47
 5 -2 10 21.59 11.62
 5 -2 10 1.24 5.92
 -6 -4 5 0.19 3.35
 -6 -4 5 10.16 14.24
 -6 -4 5 9.9 23.9
 -6 -4 5 10.49 18.02
 6 4 -5 8.68 18.72
 6 4 -5 11.32 24.85
 5 1 11 3.42 16.35
 5 1 11 5.61 15.66
 5 1 11 1.7 10.11
 3 7 -6 51.83 19.28
 -3 -7 6 39.83 43.21
 3 7 -6 29.46 12.3
 -3 -7 6 52.09 22.64
 7 5 4 1.34 4.91
 -7 -5 -4 0.53 4.41
 7 5 4 2.48 9.71
 6 2 -6 1.93 7.33
 6 2 -6 0.74 6.97
 -6 -2 6 1.19 10.29
 -6 -2 6 2.47 6.16
 0 4 -11 12.13 16.79
 0 -4 11 12.77 33.74
 0 -4 11 15.94 34.89
 0 -4 11 15.86 43.07
 0 2 12 66.99 25.71
 0 2 12 63.62 19.04
 0 -2 -12 60.88 28.26
 -2 8 -1 74.98 24.02
 2 -8 1 92.14 27.97
 2 -8 1 69.04 23.71
 0 -6 9 -0.1 8.31
 0 6 -9 0.59 6.19
 0 -6 9 0.2 2.29
 0 -6 9 -0.02 3.86
 6 -4 -1 28.13 46.36
 -6 4 1 26.66 31.01
 -3 -3 10 11.8 16.93
 3 3 -10 13.68 28.61
 -3 -3 10 16.15 14.57
 -3 -3 10 11.87 19.96
 -6 -5 4 4.32 17.45
 -6 -5 4 7.04 32.81
 -6 -5 4 5.69 16.57
 6 5 -4 9.15 30.37
 6 5 -4 8.76 16.78
 7 0 -3 1.99 12.64
 -7 0 3 2.48 8.99
 -7 0 3 1.59 6.08
 7 0 -3 1.16 9.44
 2 -7 -5 64.31 41.22
 -2 7 5 87.69 24.77
 2 -7 -5 73.02 27.81
 -2 7 5 93.13 30.46
 2 -7 -5 79.28 27.08
 -1 -8 5 27.26 13.84
 -1 -8 5 51.82 24.24
 1 8 -5 41.26 14.17
 1 8 -5 22.13 8.1
 -5 -4 7 3.96 8.93
 -5 -4 7 6.7 16.92
 -5 -4 7 5.68 21.2
 5 4 -7 5.76 9.88
 2 -8 0 7.57 5
 -2 8 0 9.91 22.92
 2 -8 0 6.43 15.79
 2 -8 0 9.72 16.2
 5 4 10 6.2 15.72
 5 4 10 8.93 17.26
 5 4 10 10.88 17.32
 4 8 4 7.11 25.73
 -4 -8 -4 4.62 15.19
 4 8 4 5.18 16.88
 -7 -4 2 19.21 36.77
 7 4 -2 18.28 12.28
 7 4 -2 10.96 25.3
 7 4 -2 27.54 13.5
 4 -5 8 30.87 50.56
 4 -5 8 31.26 18.97
 4 -5 8 34.58 13.13
 -5 -1 8 61.6 19.85
 5 1 -8 64.78 22
 5 1 -8 63.37 54.97
 -5 -1 8 63.68 26.13
 -5 -1 8 61.89 24.49
 -7 -5 0 0.63 3.84
 7 5 0 0.51 13.42
 -7 -5 0 0.12 2.79
 7 5 0 0.38 9.42
 4 5 10 129.31 39.19
 -4 -5 -10 110.85 33.09
 4 5 10 131.03 42.72
 4 5 10 131.1 43.44
 0 -8 5 0.84 3.09
 0 -8 5 0.81 8.8
 0 -8 5 0.89 5.75
 2 7 8 -0.05 8.62
 2 7 8 3.16 6.64
 -2 -7 -8 0.27 8.01
 2 7 8 1.89 10.83
 -2 -7 -8 2.34 11.05
 5 -2 -7 130.31 41.36
 -5 2 7 127.52 37.96
 5 -2 -7 132.08 51.35
 -5 2 7 114.95 37.21
 7 -2 5 0.33 3.72
 7 -2 5 67.42 38.29
 7 -2 5 52.87 17.86
 -7 2 -5 58.75 38.52
 4 3 -9 31.77 28.37
 -4 -3 9 27.71 12.52
 -4 -3 9 27.12 22
 -4 -3 9 38.75 35.27
 7 3 -3 8.95 23.1
 -7 -3 3 6.19 18.33
 7 3 -3 5.66 14.41
 7 3 -3 6.16 12.39
 2 3 12 347.29 53.16
 2 3 12 405.97 55.01
 2 3 12 281.16 34.54
 2 3 12 410.25 47.93
 1 0 -12 21.03 19.09
 -1 0 12 19.63 19.68
 -1 0 12 14.14 11.22
 5 0 11 4.11 21.54
 5 0 11 10.5 26.16
 5 0 11 10.59 15.24
 0 -4 -11 11.33 10.79
 0 4 11 19.03 17.01
 0 4 11 18.23 19.31
 5 -4 8 39.97 32.66
 5 -4 8 59.49 34.41
 -6 4 -5 58.08 23.93
 6 -4 5 40.72 14.84
 6 -4 5 75.38 25.2
 2 -8 2 17.3 8.95
 2 -8 2 12.13 27.63
 -2 8 -2 10.44 22.02
 2 -8 2 15.29 14.16
 6 0 -6 9.82 28.36
 -6 0 6 9.72 29.15
 6 0 -6 13.23 22.21
 -6 0 6 9.02 26.65
 -1 -5 10 67.66 28.26
 1 5 -10 78.7 27.69
 -1 -5 10 80.49 27.9
 -1 -5 10 68.67 24.26
 5 2 11 19.67 14.17
 5 2 11 19.26 12.15
 5 2 11 22.12 19.74
 6 6 6 4.84 22.19
 6 6 6 1.29 7.7
 6 6 6 0.26 8.24
 -6 -6 -6 3.04 15.79
 5 -5 6 9.04 22.06
 5 -5 6 8 7.78
 5 -5 6 12.65 24.19
 5 -5 6 7.53 11.32
 -4 3 8 16.19 17.03
 4 -3 -8 15.59 49.46
 -4 3 8 12.53 33.82
 4 -3 -8 19.35 17.84
 -4 4 7 6.85 17.94
 -4 4 7 10.61 29.36
 4 -4 -7 6.61 17.58
 4 -4 -7 11.48 16.09
 -1 6 -9 6.98 15.21
 1 -6 9 7.68 9.14
 1 -6 9 6.17 11.23
 1 -6 9 6.41 20.91
 0 -6 -9 154.89 46.91
 0 6 9 207.7 35.11
 0 6 9 185.83 60.69
 0 -6 -9 158.27 45.16
 0 6 9 165.56 51.44
 -4 -8 2 12.6 18.11
 4 8 -2 10.54 30.02
 -4 -8 2 4.26 23.49
 4 8 -2 9.55 22.85
 -1 -1 12 56.4 21.96
 1 1 -12 66.44 30.34
 -1 -1 12 65.94 28.2
 -5 -2 8 1.06 3.36
 5 2 -8 1.53 6.12
 -5 -2 8 1.68 9.84
 -5 -2 8 1.16 8.48
 5 2 -8 0.45 4.23
 3 -7 -3 16.62 17.49
 3 -7 -3 18.1 23.83
 -3 7 3 18.59 18.42
 2 7 -7 77.78 34.2
 -2 -7 7 77.8 27.68
 -2 -7 7 59.24 39.18
 -5 -6 5 161.62 49.59
 -5 -6 5 93.83 28.75
 5 6 -5 97.8 31.67
 5 6 -5 149.07 43.98
 0 8 5 188.53 49.31
 0 -8 -5 193.46 51.91
 0 8 5 222.94 26.24
 0 8 5 229.24 28.31
 0 -8 -5 171.75 47.74
 3 -7 5 4.49 10.8
 3 -7 5 7.26 9.96
 3 -7 5 5.17 14.38
 -5 0 8 29.3 18.28
 5 0 -8 25.47 21.52
 5 0 -8 31.77 54.52
 -5 0 8 36.97 19.54
 5 7 -3 2.37 14.25
 -5 -7 3 2.37 10.01
 5 7 -3 1.19 11.25
 -5 -7 3 0.97 6.14
 2 -8 -1 0.6 6.11
 2 -8 -1 2.37 9.67
 -2 8 1 0.43 4.58
 4 -6 6 8.75 22.74
 4 -6 6 10.28 10.74
 4 -6 6 6.47 14.72
 4 -6 6 4.99 10.08
 -5 -6 -8 31.9 18.42
 5 6 8 39.83 21.42
 5 6 8 39.55 13.48
 5 6 8 41.56 22.21
 1 3 12 8.65 19.55
 1 3 12 3.67 14.41
 1 3 12 3.35 24.26
 7 -2 -1 0.76 6.85
 7 -2 -1 57.4 18.99
 7 -2 -1 63.23 25.7
 -7 2 1 48.06 48.17
 -3 2 10 4.82 6.66
 -3 2 10 3.89 13.27
 3 -2 -10 5.42 15.01
 -4 -7 5 172.89 46.33
 4 7 -5 187.73 49.76
 4 7 -5 300.18 39.58
 -4 -7 5 298.48 52.2
 -5 -7 -6 92.05 31.09
 5 7 6 94.62 32.61
 5 7 6 116.72 38.52
 4 6 9 89.93 28.52
 4 6 9 88.09 36.99
 -4 -6 -9 66.38 23.14
 4 6 9 83.08 28.47
 -4 -6 -9 83.29 31.12
 -5 4 5 10.43 10.04
 5 -4 -5 7.67 14.81
 -5 4 5 9.02 23.53
 5 -4 -5 8.2 12.59
 5 -5 -3 180.83 49.48
 -5 5 3 146.74 53.68
 -5 5 3 148.56 37.4
 1 6 -9 59.71 23.14
 -1 -6 9 52.59 18.35
 -1 -6 9 55.82 20.41
 -1 -6 9 48 36.93
 2 -5 10 13.43 24.34
 2 -5 10 14.89 17.08
 2 -5 10 16.43 16.65
 -2 5 -10 12.98 16.56
 2 -4 11 1.07 7.49
 -2 4 -11 3.86 8.02
 2 -4 11 1 19.56
 2 -4 11 1.51 9.5
 1 7 8 40.51 25.62
 1 7 8 52.17 20.65
 -1 -7 -8 35.16 35.84
 1 7 8 57.3 20.32
 -1 -7 -8 43.21 39.15
 4 1 12 121.64 42.62
 4 1 12 131.45 40.32
 4 1 12 157.64 49.65
 -3 -7 -8 0.73 7.12
 3 7 8 0.6 11.04
 3 7 8 1.66 12.06
 -3 -7 -8 0.96 8.15
 2 8 6 42.78 16.25
 -2 -8 -6 33 15.4
 2 8 6 48.49 19.87
 2 8 6 60.19 18.1
 6 1 10 1.12 18.46
 6 1 10 1.37 7.77
 6 1 10 8.26 18.85
 3 8 -4 13.25 24.48
 3 8 -4 11.89 11.26
 -3 -8 4 14.17 26.43
 -3 -8 4 10.65 15.33
 -2 2 11 1.29 12.55
 2 -2 -11 1.65 9.57
 -2 2 11 1.67 8.69
 4 4 11 20.11 12.33
 4 4 11 20.36 29.71
 4 4 11 13.2 26.38
 -1 1 12 26.59 34.26
 -1 1 12 26.29 46.65
 -1 1 12 22.84 9.95
 1 -1 -12 20.66 39.05
 7 1 8 28.49 18.77
 7 1 8 12.6 34.01
 7 1 8 21.14 10.87
 7 5 5 48.64 21.42
 -7 -5 -5 43.53 15.91
 7 5 5 34.48 24.01
 4 0 12 0.61 5.54
 4 0 12 1.15 7.24
 4 0 12 2.46 7.85
 7 -1 7 14.8 16.11
 7 -1 7 13.18 9.85
 7 -1 7 1.12 7.12
 2 8 -5 23.66 11.76
 2 8 -5 47.41 17.47
 -2 -8 5 30.15 15.74
 -2 -8 5 46.46 26.11
 3 3 12 22.33 16.16
 3 3 12 21.21 24.3
 3 3 12 19.77 22.75
 6 3 -6 41.05 17.06
 -6 -3 6 24.02 8.89
 -6 -3 6 43.28 23.13
 6 3 -6 53.31 27.15
 -6 -3 6 38.61 16.63
 -6 -3 6 46.25 20.2
 -1 8 4 48.78 15.55
 1 -8 -4 45.16 20.39
 -1 8 4 48.08 23.12
 -1 8 4 53.26 17.51
 1 -8 -4 39.22 17.85
 -6 2 5 0.89 5.78
 6 -2 -5 0.47 12.57
 6 -2 -5 0.15 6.44
 -6 2 5 0.74 6.51
 7 2 8 81.96 30.58
 7 2 8 79.96 26.02
 6 4 9 79.88 34.43
 6 4 9 67.47 23.54
 6 4 9 81.14 27.61
 6 5 8 36.4 21.75
 6 5 8 37.07 42.16
 6 5 8 31.4 14.11
 -2 -3 11 45.86 19.23
 -2 -3 11 50 39.08
 2 3 -11 44.7 23.4
 -2 -3 11 42.12 32.78
 2 -8 3 26.26 20.15
 2 -8 3 29.62 24.39
 2 -8 3 22.13 15.96
 6 2 10 38.54 19.58
 6 2 10 24.69 22.46
 6 2 10 7.3 20.19
 6 7 2 104.17 44.63
 -6 -7 -2 76.45 25.48
 6 7 2 78.82 30.45
 -7 -5 1 0.71 6.01
 7 5 -1 0.39 5.78
 -7 -5 1 0.58 2.7
 7 5 -1 0.79 8.28
 3 -2 12 39.86 41.45
 3 -2 12 41.52 19.23
 -3 2 -12 42.75 17.59
 3 -2 12 31.25 38.9
 -1 -4 11 0.86 14.71
 1 4 -11 1.14 9.69
 -1 -4 11 0.93 7.34
 -1 -4 11 0.76 9.26
 -6 -7 -1 1.25 7.07
 6 7 1 3.78 10.97
 6 7 1 2 27.88
 1 8 6 54.05 18.31
 -1 -8 -6 38.42 44.03
 1 8 6 49 20.58
 1 8 6 43.85 17.17
 -1 -8 -6 46.28 18.31
 3 -6 -6 10.22 10.8
 3 -6 -6 7.87 22.82
 -3 6 6 5.07 18.26
 3 -6 -6 9.93 19.96
 -3 6 6 10.88 18.49
 -3 -5 9 1.32 7.41
 3 5 -9 0.89 3.55
 -3 -5 9 1.19 11.08
 -3 -5 9 0.66 13.06
 1 9 0 180.3 45.85
 1 9 0 195.95 48.3
 -1 -9 0 228.98 31.07
 -1 -9 0 166.89 47.8
 1 -3 12 2.53 11.38
 1 -3 12 1.5 11.36
 -1 3 -12 1.79 7.81
 1 -3 12 1.77 14.47
 4 2 12 13.1 24.13
 4 2 12 9.83 17
 4 2 12 10.39 23.43
 6 0 10 138.41 38.51
 6 0 10 117.56 41.89
 6 0 10 17.49 12.87
 -6 4 2 12.32 23.06
 6 -4 -2 11.41 14.04
 6 -4 -2 10.04 28.34
 -6 4 2 12.45 7.42
 6 6 -3 0.61 6.41
 6 6 -3 0.62 6.78
 -6 -6 3 1.57 15.42
 -6 -6 3 0.74 5.02
 -6 -7 -3 2.85 22.08
 6 7 3 5.76 22.12
 6 7 3 3.28 16.97
 -1 -9 -1 3.22 9.78
 -1 -9 -1 7.79 16.01
 1 9 1 4.46 12.02
 1 9 1 2.11 8.16
 1 -8 5 0.02 8.14
 1 -8 5 -0.11 7.66
 1 -8 5 0.24 5.48
 4 8 5 48.24 19.81
 4 8 5 42.33 20.43
 -4 -8 -5 37.73 50.33
 3 -6 8 6.76 18.47
 3 -6 8 8.35 19.78
 -2 8 2 23.97 9.6
 2 -8 -2 20.37 44.98
 2 -8 -2 23.71 25.61
 -2 -9 -1 0.34 5.59
 2 9 1 0.82 6.67
 2 9 1 0.27 3.93
 -2 -9 -1 1.24 11.71
 3 8 6 17.85 38.41
 3 8 6 18.73 11.12
 -3 -8 -6 16.2 30.89
 2 9 0 4.7 7.68
 -2 -9 0 5.28 20.92
 -2 -9 0 8.23 21.25
 2 9 0 4.87 15.86
 6 -3 -4 0.34 5.46
 6 -3 -4 1.05 7.66
 -6 3 4 1.15 5.17
 -6 3 4 0.68 3.53
 5 -1 11 6.05 20.96
 5 -1 11 6.96 14.55
 5 -1 11 1.76 12.48
 4 5 -8 3.64 37.08
 -4 -5 8 5.82 19.6
 -4 -5 8 6.89 17.92
 -4 -5 8 9.22 19.35
 -1 -2 12 6.6 13.13
 1 2 -12 7.29 34
 -1 -2 12 8.64 18.07
 3 6 -8 -0.17 6.09
 -3 -6 8 -0.41 2.69
 -3 -6 8 2.75 12.02
 -3 -6 8 0.22 8.2
 7 4 7 32.33 36.71
 7 4 7 32.22 24.98
 7 -2 6 0.47 4
 7 -2 6 0.8 3.74
 -7 2 -6 3.15 11.64
 7 -2 6 4.44 14.04
 -7 -1 4 2.11 11.89
 -7 -1 4 4.94 11.85
 7 1 -4 0.2 6.06
 7 1 -4 1.31 7.8
 8 2 2 5.05 16.45
 8 2 2 7.61 16.51
 8 2 2 2.15 20.42
 -8 -2 -2 3.44 16.28
 2 -7 7 0.63 10.35
 2 -7 7 2.41 12.49
 2 -7 7 4.85 15.28
 7 -1 -3 5.18 25.19
 -7 1 3 5.85 8
 -7 1 3 3.6 11.74
 7 -1 -3 6.07 13.85
 1 9 -1 13.65 24.19
 -1 -9 1 23.42 17.08
 -1 -9 1 13.44 27.33
 1 9 -1 13.16 12.88
 -8 -2 -3 124.92 34.07
 8 2 3 144.28 46.22
 8 2 3 159.87 30.21
 8 2 3 100.09 30.82
 7 0 8 109.72 21.7
 7 0 8 27.64 12.93
 7 0 8 32.05 16.02
 4 -2 -9 1.22 6.95
 4 -2 -9 0.75 3.82
 -4 2 9 1.16 7.39
 -4 2 9 1.4 4.31
 5 3 11 20.36 10.96
 5 3 11 26.6 16.35
 5 3 11 21.41 48.57
 -7 -2 4 9.36 16.32
 7 2 -4 3.15 14.42
 7 2 -4 4.84 17.45
 -7 -2 4 4.59 17.96
 4 -5 -6 44.68 21.23
 -4 5 6 46.71 15.21
 4 -5 -6 42.54 22.23
 -4 5 6 52.29 29.66
 8 1 2 109.57 36.93
 8 1 2 115.78 26.99
 -8 -1 -2 98.57 26.27
 8 1 2 73.02 19.06
 -5 -3 8 23.76 12.5
 5 3 -8 29.55 23.61
 -5 -3 8 30.06 26.12
 -5 -3 8 25.43 17.72
 8 1 3 46.44 21.28
 -8 -1 -3 38.38 15.5
 8 1 3 35.73 17.02
 8 1 3 50.36 15.57
 -4 6 4 3.34 7.6
 4 -6 -4 2.85 7.43
 -4 6 4 6.39 17.51
 4 -6 -4 2.16 6.59
 4 -6 -4 6.89 15.9
 6 -1 -6 4.15 6.95
 -6 1 6 7.26 31.82
 -6 1 6 9.86 24.01
 6 -1 -6 9.56 14.97
 -6 -7 0 41.67 16.18
 6 7 0 34.49 17.87
 6 7 0 46.73 18.96
 6 -4 6 7.06 16.18
 -6 4 -6 0.07 12.78
 6 -4 6 2.11 8.23
 -7 3 -2 6.22 12.2
 7 -3 2 7.15 18.34
 0 3 -12 12.53 18.44
 0 -3 12 6.61 19.04
 0 -3 12 11.43 23.13
 0 -3 12 8.44 25.01
 4 6 -7 12.7 34.75
 -4 -6 7 7.56 19.62
 -4 -6 7 7.3 21.82
 -4 -6 7 21.6 17.18
 -5 6 -2 66.69 21.68
 5 -6 2 52.81 14.12
 5 -6 2 77.23 23.62
 5 -6 2 64.14 43
 5 -6 2 47.78 16.1
 -5 1 8 7 15.65
 5 -1 -8 5.88 17.06
 5 -1 -8 4.47 12.19
 -5 1 8 7.74 14.75
 6 -2 9 2.9 18.34
 6 -2 9 2.24 7.97
 6 -2 9 2.34 10.33
 1 -7 -7 1.64 5.09
 -1 7 7 1.33 7.56
 -1 7 7 1.1 9.37
 1 -7 -7 1.26 11.03
 2 5 11 -0.04 14.03
 5 -6 1 42.29 15.64
 5 -6 1 37.87 13.08
 -5 6 -1 54.32 22.83
 5 -6 1 70.72 31.98
 5 -6 1 52.71 30.19
 -2 -9 -2 -0.02 4.56
 2 9 2 0.52 4.09
 -2 -9 -2 0.59 4.95
 2 9 2 0.58 9.61
 5 8 1 109.94 29.25
 -5 -8 -1 107.8 29.33
 5 8 1 149.25 29.21
 -2 -9 1 8.8 17.45
 2 9 -1 8.5 16.89
 2 9 -1 3.76 12.98
 -2 -9 1 11.6 19.45
 0 -7 8 0.98 3.57
 0 -7 8 0.44 9.14
 0 7 -8 1.01 4.22
 0 -7 8 4.31 16.17
 5 8 2 21.29 44.67
 -5 -8 -2 12.1 14.82
 5 8 2 5.59 15.51
 2 -6 9 0.62 5.88
 2 -6 9 1.64 8.28
 7 -3 3 33.41 27.76
 -7 3 -3 24.56 16.62
 -4 -8 3 83.59 26.86
 4 8 -3 98.73 23.37
 -4 -8 3 118.98 28.65
 4 8 -3 74.17 19.42
 -2 5 9 6.95 14.86
 2 -5 -9 4.29 7.1
 -2 5 9 6.13 22.68
 1 9 2 95.45 18.22
 -1 -9 -2 77.38 22.13
 -1 -9 -2 115.94 24.54
 1 9 2 98.72 19.23
 7 3 8 4.32 11.47
 7 3 8 0.9 13.17
 -2 3 -12 19.19 15.2
 2 -3 12 15.2 29.52
 2 -3 12 22.27 28.39
 2 -3 12 22.44 32.3
 7 4 -3 35.58 20.15
 -7 -4 3 34.63 13.25
 7 4 -3 17.58 44.92
 7 4 -3 31.64 13.11
 4 -1 12 38.92 43.41
 4 -1 12 39.82 27.56
 4 -1 12 31.46 19.02
 4 -1 12 43.68 15.72
 -8 -2 -1 84.59 22.82
 8 2 1 61.44 22.37
 8 2 1 91.34 27.18
 8 2 1 83.33 27.8
 -2 4 10 5.99 20.32
 -2 4 10 11.9 24.79
 2 -4 -10 5.2 14.68
 2 6 10 0.94 3.32
 2 6 10 -0.1 9.04
 -2 -6 -10 2.2 8.47
 8 1 1 39.1 39.52
 8 1 1 32.62 31.56
 -8 -1 -1 45.94 20.6
 8 1 1 49.2 21.46
 -8 -2 -4 85.57 23.04
 8 2 4 116.07 29.28
 8 2 4 89.03 25.27
 8 2 4 76.19 22.3
 4 -4 10 0.46 3.58
 4 -4 10 1 7.17
 4 -4 10 0.46 2.9
 7 -3 1 29.79 33.93
 -7 3 -1 16.11 44.79
 0 3 12 0.32 6.55
 0 3 12 1.28 10.39
 0 -3 -12 2.7 9.47
 4 -7 1 0.84 6.07
 4 -7 1 1.73 8.18
 -4 7 -1 0.38 8.04
 4 -7 1 2.03 10.43
 4 -7 1 1.55 7.57
 7 -2 -2 30.17 13.3
 7 -2 -2 55.11 15.83
 7 -2 -2 55.74 23.99
 -7 2 2 47.55 22.3
 8 1 4 1.66 4.14
 -8 -1 -4 3.4 17.56
 8 1 4 3.27 18.03
 8 1 4 0.14 6.34
 6 -3 8 22.39 27.54
 -6 -7 -4 6.67 22.87
 6 7 4 19.15 21.11
 6 7 4 8.67 34.04
 4 -7 2 65.14 21.47
 -4 7 -2 67.08 18.5
 4 -7 2 70.01 19.64
 4 -7 2 56.41 17.15
 4 -7 2 81.45 22.82
 5 -6 3 12.12 16.93
 5 -6 3 19 19.83
 -5 6 -3 15.79 34.6
 5 -6 3 11.48 16.32
 5 -6 3 19.67 14.12
 2 -8 4 3.86 21.43
 2 -8 4 9.7 15.43
 2 -8 4 8.69 10.18
 2 -8 4 8.04 13.44
 6 3 10 30.34 21.83
 6 3 10 30.02 16.29
 6 3 10 28.85 15.5
 1 0 13 0.41 7.34
 1 0 13 0.22 6.22
 -1 0 -13 1.13 9.16
 1 0 13 1.32 7.66
 2 0 13 24.55 12.46
 2 0 13 31.53 53.76
 2 0 13 35.88 26.26
 -2 0 -13 26.15 44.65
 0 -9 0 4.22 9.56
 0 -9 0 4.65 16.39
 5 8 0 1.39 14.62
 5 8 0 0.6 5.27
 -5 -8 0 2.54 7.45
 -5 -8 0 0.89 6.28
 5 -6 0 82.47 14.85
 5 -6 0 89.22 22.12
 5 -6 0 122.25 28.01
 -5 6 0 110.47 24.55
 5 -6 0 99.4 26.97
 6 6 7 26.81 35.61
 6 6 7 22.64 16.73
 -6 -6 -7 20.49 14.39
 6 6 7 18.82 7.86
 1 7 -8 76.95 20.11
 -1 -7 8 56.75 14.68
 -1 -7 8 59.35 17.14
 -1 -7 8 52.27 21.69
 3 -7 -4 0.03 4.75
 -3 7 4 0.19 8.39
 3 -7 -4 1.32 7.53
 7 5 6 13.16 16.11
 7 5 6 22.24 18.81
 4 -3 11 0.01 2.65
 4 -3 11 2.82 11.89
 -4 3 -11 1.15 4.35
 4 -3 11 2.05 20.87
 -1 -9 2 24.87 30.18
 -1 -9 2 15.13 24.33
 0 7 8 101.8 24.23
 0 -7 -8 79.71 21.4
 0 7 8 91.37 24.8
 0 7 8 94.15 23.28
 0 -7 -8 77.87 35.87
 -5 -8 -3 84.7 22.61
 5 8 3 84.07 38.17
 5 8 3 103.49 31.7
 -1 2 12 55.34 24.81
 1 -2 -12 54.5 48.62
 -1 2 12 56.22 23.47
 -7 0 4 21.58 15.38
 7 0 -4 30.43 41.78
 -7 0 4 24.89 13.27
 7 0 -4 34.03 36.6
 8 3 2 1.13 8.96
 8 3 2 0.73 10.28
 -8 -3 -2 0.82 8.74
 8 3 2 0.6 4.8
 3 5 11 19.08 26.4
 -3 -5 -11 4.23 16.16
 3 5 11 3.55 19.28
 3 5 11 7.45 34.06
 3 -7 6 0.39 4.3
 3 -7 6 1.01 5.25
 3 -7 6 -0.01 6.37
 3 -7 6 0.13 5.91
 -1 5 10 17.04 24.17
 1 -5 -10 16.95 33.44
 -1 5 10 18.11 19.05
 8 3 3 13.87 38.27
 8 3 3 11.33 27.29
 -8 -3 -3 10.49 28.01
 8 3 3 11.18 20.68
 -3 -4 10 4.32 13.4
 -3 -4 10 1.56 11.99
 3 4 -10 3.31 29.32
 -3 -4 10 4.99 17.38
 3 -4 -9 46.87 35.75
 -3 4 9 50.66 21.83
 -3 4 9 40.13 20.24
 2 1 13 110.91 25.15
 2 1 13 84.02 26.36
 -2 -1 -13 104 31.03
 2 1 13 113.98 32.83
 1 8 -6 8.58 17.9
 1 8 -6 1.98 9.74
 -1 -8 6 4.71 15.96
 -1 -8 6 11.14 14.15
 1 5 11 28.35 19.89
 1 5 11 19.29 12.75
 1 5 11 25.59 38.67
 -2 -5 10 3.81 25.01
 2 5 -10 6.63 17.6
 -2 -5 10 6 12.13
 -2 -5 10 6.55 15.24
 5 -5 7 14.2 26.41
 5 -5 7 15.16 25.3
 0 -8 6 2.2 6.25
 0 -8 6 5.52 8.98
 0 -8 6 1.02 8.16
 4 -7 0 0.48 5.31
 -4 7 0 2.65 10.06
 4 -7 0 2.73 7.86
 4 -7 0 0.51 7.4
 -4 -4 9 14.02 17.69
 4 4 -9 12.04 18.09
 -4 -4 9 10.83 22.57
 -4 -4 9 12.99 20.7
 4 7 8 2.86 10.47
 4 7 8 0.87 14.11
 -4 -7 -8 2.52 14.02
 0 -9 1 14.3 30.63
 0 -9 1 25.21 24.64
 3 1 -11 52.97 36.22
 -3 -1 11 53.79 26.53
 -3 -1 11 54.09 16.69
 -3 -1 11 57.53 38.47
 -2 -6 9 27.91 23.72
 -2 -6 9 34.4 37.64
 2 6 -9 32.4 14.75
 -2 -6 9 24.07 10.29
 7 -3 4 1.87 16.64
 -7 3 -4 3.44 12.57
 0 -9 -1 1.01 7.81
 0 -9 -1 -0.01 2.98
 -3 -6 -10 2.2 8.21
 3 6 10 0.62 11.39
 3 6 10 1 6.75
 1 1 13 16.86 42.95
 1 1 13 19.46 28.42
 -1 -1 -13 14.19 34.33
 1 1 13 6.29 23.46
 7 3 -4 7.97 26.57
 -7 -3 4 7.92 26.42
 7 3 -4 9.12 12.34
 7 3 -4 12.63 34.04
 -2 7 6 68.23 17.02
 2 -7 -6 56.64 21.14
 -2 7 6 62.59 22.3
 2 -7 -6 57.56 18.07
 2 -7 -6 48.5 18.44
 3 0 -11 229.36 43.25
 -3 0 11 207.26 40.99
 3 0 -11 221.16 29.63
 -3 0 11 201.39 35.45
 -3 0 11 218.8 49.22
 8 0 2 164.68 43.35
 8 0 2 106.53 27.61
 -8 0 -2 147.46 31.63
 8 0 2 155.59 27.08
 5 7 -4 132.92 35.71
 -5 -7 4 150.1 34.38
 5 7 -4 76.89 24.63
 -5 -7 4 86.21 20.82
 3 9 1 75.09 23.51
 -3 -9 -1 72.45 23.52
 3 9 1 55 17.85
 -3 -9 -1 51.11 24.96
 8 0 3 9.29 7.13
 -8 0 -3 30.87 14.68
 8 0 3 38.36 21.59
 8 0 3 33.9 29.65
 -6 -5 5 85.39 38.7
 6 5 -5 93.72 43.66
 -6 -5 5 71.88 14.87
 -6 -5 5 45.35 12.47
 6 5 -5 62.09 25.58
 7 6 2 13.8 29.89
 7 6 2 17.44 32.48
 -7 -6 -2 12.34 30.44
 1 -7 8 11.72 14.19
 1 -7 8 10.15 33.41
 -1 -6 -10 8.77 18.9
 1 6 10 8.53 15.07
 1 6 10 7.96 15.07
 1 6 10 10.99 19.39
 7 5 -2 1.78 14.65
 -7 -5 2 0.38 3.52
 -7 -5 2 -0.05 3.65
 7 5 -2 0.2 5.61
 7 5 -2 -0.27 7.1
 -2 -9 -3 5.01 8.54
 2 9 3 1 8.91
 2 9 3 1.89 10.62
 -2 -9 -3 1.33 9.35
 4 -7 3 2.81 8.75
 -4 7 -3 6.09 15.25
 4 -7 3 2.73 9.61
 4 -7 3 3.91 14.41
 4 -7 3 2.12 10.23
 -4 -1 10 311.09 52.26
 4 1 -10 328.35 47.66
 4 1 -10 314.07 35.87
 -4 -1 10 306.66 42.34
 -4 -1 10 335.67 47.04
 6 7 -1 2.69 14.77
 6 7 -1 2.04 25.56
 -6 -7 1 3.65 7.61
 -6 -7 1 2.31 13.69
 5 -3 10 4.76 20.61
 5 -3 10 5.75 10.98
 -3 -9 0 12.34 33.01
 3 9 0 11.11 24.29
 3 9 0 14.75 9.99
 -3 -9 0 11.48 23.16
 8 3 1 10.15 24.56
 8 3 1 21.26 27.86
 8 3 1 21.22 42.76
 -8 -3 -1 18.03 9.98
 4 -6 7 1.13 8.45
 4 -6 7 3.36 8.19
 4 -6 7 -1 5.51
 4 -6 7 0.99 5.17
 4 -6 7 0.32 3.32
 -2 -9 2 64.11 23.28
 2 9 -2 96.61 18.13
 -2 -9 2 100.99 39.45
 2 9 -2 75.48 17.49
 3 -4 11 6.72 14.89
 3 -4 11 7.91 20.17
 -3 4 -11 5.4 13.09
 3 -4 11 3.11 16.1
 5 7 7 9.54 21.56
 5 7 7 6.78 30.84
 -5 -7 -7 8.21 19.37
 6 -1 10 1.07 5.39
 6 -1 10 0.45 3.64
 6 -1 10 0.82 7.31
 6 -1 10 5.83 14.16
 2 -8 -3 10.15 19.58
 -2 8 3 11.06 23.22
 2 -8 -3 7.15 17.01
 7 -3 0 2.08 8.92
 7 -3 0 0.09 2.96
 -7 3 0 2.51 8.19
 -3 5 8 0.48 4.49
 -3 5 8 2.16 12.13
 3 -5 -8 1.02 9.38
 8 2 0 256.64 43.62
 -8 -2 0 212.87 41.81
 8 2 0 251.08 59.37
 8 2 0 161.7 75.68
 5 -5 -4 102.97 29.49
 -5 5 4 92.2 28.46
 -5 5 4 91.85 20.63
 5 -5 -4 104.73 19.8
 -1 1 -13 8.06 17.89
 1 -1 13 4.71 15.92
 1 -1 13 21.96 31.87
 1 -1 13 6.33 20.43
 7 6 3 8.53 13.39
 -7 -6 -3 3.59 17.05
 7 6 3 4.07 31.14
 0 8 6 9.48 18.58
 0 -8 -6 8.06 15.06
 0 -8 -6 12.7 29.83
 0 8 6 10.67 22.13
 0 8 6 13.05 28.24
 4 3 12 121.9 30.3
 4 3 12 118.41 27.83
 4 3 12 120.71 27.61
 -8 -3 -4 -0.33 5.53
 8 3 4 1.26 8.08
 8 3 4 1.96 5.74
 -7 -6 -1 153.02 24.84
 7 6 1 208.79 41.47
 7 6 1 153.08 34.45
 8 1 0 53.64 31.23
 -8 -1 0 43.58 33.31
 8 1 0 35.69 21.44
 8 1 0 48.32 20.74
 3 9 2 15.12 16.3
 -3 -9 -2 22.52 19.53
 -3 -9 -2 18.8 23.05
 3 9 2 9.92 19.5
 2 4 12 64.21 23.02
 2 4 12 54.56 18.39
 2 4 12 61.86 22.69
 6 4 -6 26.75 16.64
 -6 -4 6 25.1 20.57
 -6 -4 6 24.62 16
 6 4 -6 22.19 10.25
 -6 -4 6 11.33 22.44
 -6 -4 6 27.1 18.28
 -1 4 11 2.05 9.13
 1 -4 -11 3.8 9.29
 -1 4 11 0.32 15.55
 -1 -9 -3 4.67 14.62
 1 9 3 2.84 15.09
 -1 -9 -3 3.2 16.3
 1 9 3 6.81 11.23
 8 2 5 1.93 9.33
 8 2 5 0.33 5.57
 8 2 5 0.74 8.36
 -5 -5 7 3.22 11.38
 -5 -5 7 2.68 11.02
 5 5 -7 5.93 22.94
 -5 -5 7 2.84 9.31
 -5 -5 7 2.43 12.16
 -3 -7 7 3.77 9.61
 -3 -7 7 3.41 15.35
 3 7 -7 6.09 13.57
 -2 1 -13 1.97 6.93
 2 -1 13 2.79 10.9
 2 -1 13 1.74 8.98
 2 -1 13 2.09 11.92
 5 -6 4 0.36 3.2
 5 -6 4 1.74 9.27
 5 -6 4 0.57 11.83
 -5 6 -4 0.02 6.14
 5 -6 4 0.79 4.22
 -8 0 -1 2.18 10.3
 8 0 1 0.34 5.88
 8 0 1 1.28 6.88
 8 0 1 1.3 12.2
 -8 -1 -5 4.53 12.93
 8 1 5 2.94 8.85
 8 1 5 3.29 10.24
 8 1 5 1.1 5.43
 4 0 -10 247.11 43.07
 -4 0 10 253.32 32.63
 -4 0 10 270.49 41.92
 4 0 -10 257.66 40.8
 -4 0 10 245.98 49.76
 1 -8 -5 17.17 12.12
 -1 8 5 17.13 8.42
 -1 8 5 22.85 10.47
 1 -8 -5 12.26 16.09
 -1 8 5 18.26 8.47
 3 -5 10 127.22 30.96
 3 -5 10 102.04 25.29
 5 5 10 56.48 35.13
 5 5 10 44.75 13.56
 5 5 10 41.75 38.43
 0 -9 2 66.01 38.14
 0 -9 2 45.66 16.28
 8 0 4 0.27 2.61
 8 0 4 40.44 29.05
 -8 0 -4 29.25 26.37
 8 0 4 36.36 16.26
 -3 -8 5 2.72 14.59
 -3 -8 5 0.44 6.81
 3 8 -5 3.22 8.61
 3 8 -5 2.29 13.31
 -6 5 -2 19.72 16.44
 6 -5 2 24.67 15.34
 4 -5 9 19.14 25.71
 4 -5 9 20.67 23.48
 4 -5 9 19.59 16.69
 5 8 -1 64.64 24.24
 -5 -8 1 4.3 13.14
 -5 -8 1 2.17 9.85
 5 8 -1 2.61 14.3
 1 -6 -9 66.38 27.21
 1 -6 -9 79.6 26.01
 -1 6 9 89.96 23.47
 -1 6 9 82.06 23.26
 2 -6 -8 23.21 25.79
 -2 6 8 19.57 32.31
 -2 6 8 15.18 11.17
 2 -6 -8 12.44 12.14
 -5 3 7 5.25 13.69
 5 -3 -7 5.54 19.28
 5 -3 -7 7.64 12.8
 -5 3 7 1.99 14.56
 6 1 -7 12.12 31.33
 -6 -1 7 9.57 40.9
 6 1 -7 15.57 30.35
 -6 -1 7 10.72 16.55
 -5 6 1 0.89 9.85
 5 -6 -1 0.65 11.05
 5 -6 -1 1.51 4.42
 5 -6 -1 0.06 5.37
 -3 -2 11 34.09 15.17
 -3 -2 11 44.75 52.6
 -3 -2 11 46.81 38.3
 3 2 -11 49.06 35.4
 5 -4 9 27.24 38.14
 5 -4 9 31.16 13.17
 5 -4 9 32.99 26.75
 -4 7 1 63.31 19.11
 4 -7 -1 50.12 17.05
 4 -7 -1 46.2 14.09
 4 -7 -1 61.42 22.82
 0 -9 -2 0.66 4.56
 0 -9 -2 3.95 10.2
 7 -1 8 2.6 9.13
 7 -1 8 2.15 9.37
 7 -1 8 0.33 5.21
 -5 -8 -4 7.58 12.49
 5 8 4 6.99 20.65
 5 8 4 7.55 27.12
 6 -4 -3 179.81 56.09
 -6 4 3 158.15 32.59
 -6 4 3 148.89 28.54
 6 -4 -3 189.29 25.82
 -6 5 -1 76.28 27.67
 6 -5 1 109.6 25.27
 4 8 6 10.9 22.95
 -4 -8 -6 6.07 23.13
 4 8 6 8.94 19.8
 -3 3 10 1.12 11.74
 -3 3 10 1.75 11.97
 3 -3 -10 1.2 9.42
 4 2 -10 0.95 8.75
 -4 -2 10 0.27 5.88
 -4 -2 10 1.29 11.3
 -4 -2 10 1.65 7.58
 6 7 5 62.23 25.04
 6 7 5 72.44 23.55
 -6 -7 -5 67.03 18.4
 -2 -8 -7 50.46 20.25
 2 8 7 62.33 16.15
 2 8 7 49.89 34.82
 -2 -8 -7 45.12 53.76
 2 8 7 60.71 30.94
 -3 -9 1 73.48 28.27
 3 9 -1 61.35 20.73
 3 9 -1 52.64 19.58
 -3 -9 1 50.28 25.95
 -6 5 -3 4.22 16.87
 6 -5 3 6.98 11.55
 -2 3 11 6.86 19.81
 2 -3 -11 5.93 16.47
 -2 3 11 4.48 17.5
 3 1 13 185.08 51.48
 3 1 13 209.51 36.76
 3 1 13 137.08 26.77
 3 1 13 183.24 41.92
 0 0 -13 56.14 20.41
 0 0 13 69.99 19.98
 0 0 13 69.04 26.07
 0 0 13 48.66 18.23
 2 2 13 188.09 41.36
 2 2 13 139.04 25.45
 2 2 13 172.66 40.22
 2 2 13 188.19 34.79
 -5 -6 6 392.59 51.91
 5 6 -6 370.8 53.91
 5 6 -6 243.17 44.21
 -5 -6 6 245.25 35.36
 7 6 4 11.9 21.9
 -7 -6 -4 8.41 20.06
 7 6 4 14.65 22.29
 -1 -3 12 61.62 22.34
 -1 -3 12 53.55 17.97
 1 3 -12 61.48 23.74
 -1 -3 12 42.69 19.74
 7 -2 7 3.38 12.72
 6 2 -7 6.23 18.13
 -6 -2 7 12.04 14.78
 6 2 -7 6.89 25.83
 -6 -2 7 12.03 12.04
 -6 -2 7 6.75 22.27
 3 0 13 7.95 19.25
 3 0 13 3.09 10.92
 3 0 13 4.51 18
 4 7 -6 15.22 12.16
 -4 -7 6 17.49 39.23
 4 7 -6 10.86 30.89
 -4 -7 6 10.49 21.12
 1 4 12 27.28 43.7
 1 4 12 33.81 23.58
 -2 0 12 14.26 22.1
 -2 0 12 9.42 8.87
 -2 0 12 6.03 15.89
 2 0 -12 12.59 19.79
 7 -3 5 34.37 32.56
 -7 3 -5 18.94 17.6
 3 4 12 9.32 21.11
 3 4 12 8.51 16.98
 3 4 12 12.22 29.48
 -1 -9 3 29.62 21.95
 -1 -9 3 21.81 24.29
 -2 -1 12 52.19 30.9
 2 1 -12 56.24 19.78
 -2 -1 12 47.94 15.45
 -2 -1 12 55.79 28.96
 2 7 9 1.64 15.15
 -2 -7 -9 0.6 8.14
 -2 -7 -9 2.6 8.01
 2 7 9 3.69 16.9
 2 7 9 1.47 9.52
 2 8 -6 7.53 11.11
 2 8 -6 10.72 26.09
 -2 -8 6 11.33 20.84
 -2 -8 6 9.65 28.04
 5 6 9 14.28 38.3
 5 6 9 7.4 15.28
 5 6 9 6.79 21.03
 -7 -6 0 3.65 12.82
 7 6 0 4 14.88
 7 6 0 4.66 20.63
 5 -2 11 59.51 14.79
 5 -2 11 52.88 55.49
 5 -2 11 47.65 14.13
 -8 -3 0 161.86 30.67
 8 3 0 193.12 57.99
 8 3 0 140.24 51.18
 8 3 0 210.29 40.6
 7 1 9 36.67 14.47
 7 1 9 27.09 14.12
 -3 1 11 127.59 35.99
 -3 1 11 154.15 35.2
 3 -1 -11 118.1 24.73
 3 -1 -11 133.26 34.43
 1 -8 6 6.34 12.13
 1 -8 6 1.48 9.46
 1 -8 6 1.62 7.28
 3 9 3 92.04 22.8
 3 9 3 97.46 21.89
 -3 -9 -3 94.37 30.06
 6 6 -4 362.92 51.72
 6 6 -4 222.33 49.12
 -6 -6 4 207.29 35.43
 -6 -6 4 346.6 48.88
 4 -7 4 24.24 32.56
 4 -7 4 31.17 16.11
 4 -7 4 25.1 30.08
 4 -7 4 24.81 10.64
 -4 7 -4 27.58 12.65
 5 -4 -6 0.67 10.44
 -5 4 6 0.16 9.69
 5 -4 -6 1.81 11.59
 -5 4 6 1.36 5.83
 -2 -4 11 72.75 22.44
 -2 -4 11 59.05 19.61
 -2 -4 11 72.51 19.35
 2 4 -11 74.47 26.59
 7 2 9 35.34 16.4
 7 2 9 36.25 22.03
 7 2 9 39.15 36.16
 1 -5 11 30.34 29.32
 1 -5 11 32.71 28.71
 -1 5 -11 36.79 24.5
 1 -5 11 39.72 17.54
 0 -5 11 231.46 62.14
 0 -5 11 245.18 39.59
 0 5 -11 272.67 46.38
 0 -5 11 245.01 42.6
 -1 -2 -13 7.07 18.83
 1 2 13 2.98 7.34
 1 2 13 7.95 15.62
 1 2 13 6.15 15.86
 8 3 5 64.75 41.46
 8 3 5 45.91 28.74
 8 3 5 51.74 22.77
 6 -4 7 95.85 24.84
 0 -1 13 88.43 58.51
 0 -1 13 93.45 26.13
 0 -1 13 70.16 25.72
 0 1 -13 86.68 57.17
 3 -3 12 76.05 30.57
 -3 3 -12 78.99 24.29
 3 -3 12 85.94 21.14
 3 -3 12 63.91 30.66
 -5 -4 8 8.36 17.96
 5 4 -8 13.06 26.54
 -5 -4 8 8.44 33.74
 -5 -4 8 5.95 25.25
 7 4 8 46.08 64.25
 7 4 8 29.65 13.06
 7 4 8 38.04 14.99
 6 0 -7 19.87 34.58
 -6 0 7 12.3 25.56
 -6 0 7 15.71 48.26
 6 0 -7 12.78 36.02
 -6 5 0 39.65 18.93
 6 -5 0 60.7 62.81
 5 4 11 31.28 26.98
 5 4 11 42.33 58.46
 5 4 11 36.12 18.82
 8 0 0 41.84 29.04
 -8 0 0 30.16 27.59
 8 0 0 41.28 19.87
 8 0 0 29.35 14.46
 2 -8 5 33.43 25.5
 2 -8 5 56.67 18.26
 2 -8 5 56.02 13.46
 2 -8 5 37.51 14.93
 -2 -7 8 50.02 17.68
 2 7 -8 49.01 17.24
 -2 -7 8 39.23 51.65
 -2 -7 8 35.43 19.71
 3 8 7 12.04 10.6
 3 8 7 9.66 32.5
 -3 -8 -7 8.81 18.98
 0 1 13 15.61 32.8
 0 -1 -13 23.11 30.87
 0 1 13 25.84 38.94
 6 5 9 27.77 31.49
 6 5 9 32.28 16.49
 6 5 9 24.5 12.35
 1 8 7 56.23 20.08
 1 8 7 68.26 25.61
 1 8 7 68.51 26.89
 -1 -8 -7 49.18 25.59
 -1 -8 -7 46.84 41.09
 4 -2 12 1.11 9
 -4 2 -12 2.69 6.97
 4 -2 12 0.65 5.47
 4 -2 12 2.53 14.87
 -4 -8 4 3.78 9.33
 4 8 -4 4.24 11.13
 4 8 -4 5 12.42
 -4 -8 4 0.39 10.81
 7 -3 -1 13.95 17.14
 7 -3 -1 0.17 3.6
 -7 3 1 9.52 22.27
 7 -3 -1 8.12 6.3
 8 0 5 1.12 7.52
 -8 0 -5 0.05 5.59
 8 0 5 0.45 6.13
 8 0 5 1.67 10.03
 0 6 -10 2.76 13.31
 0 -6 10 2.74 9.24
 0 -6 10 0.68 6.32
 0 -6 10 2.48 19.31
 -2 -9 -4 16.29 10.65
 2 9 4 19.25 19.15
 2 9 4 15.71 38.01
 -3 -7 -9 5.18 23.43
 -3 -7 -9 9.48 27.66
 3 7 9 7.04 23.54
 3 7 9 12.89 19.76
 5 -2 -8 2.25 8.93
 -5 2 8 1.35 7.59
 5 -2 -8 0.69 6.17
 -5 2 8 1.06 16.79
 8 4 2 6.46 18.61
 8 4 2 7.69 19.52
 -8 -4 -2 4.17 14.05
 8 4 2 6.6 9.82
 -3 8 -1 0.64 7.51
 3 -8 1 0.58 3.15
 3 -8 1 0.68 4.43
 3 -8 1 -0.2 4.4
 3 -8 1 0.74 5.02
 -7 1 4 4.41 9.99
 7 -1 -4 2.25 9.61
 7 -1 -4 0.59 8.26
 -7 1 4 0.7 3.15
 -6 5 -4 5.29 15.06
 6 -5 4 11.2 18.2
 8 4 3 22.37 18.31
 -8 -4 -3 18.78 24.44
 8 4 3 11.78 25.03
 8 4 3 18.24 28.76
 -2 -9 3 0.22 10.9
 2 9 -3 0.82 4.67
 -2 -9 3 1.7 10.79
 2 9 -3 1.19 4.08
 8 2 -1 2.73 18.38
 -8 -2 1 0.42 5.67
 8 2 -1 1.52 8.78
 8 2 -1 8.18 10.91
 4 5 11 74.96 23.81
 4 5 11 62.54 28.29
 4 5 11 67.56 42.62
 5 1 12 24.22 20.21
 5 1 12 25.17 17.77
 5 1 12 27.75 32.28
 0 -9 3 5.61 12.01
 0 -9 3 3.69 11.41
 4 -4 -8 10.62 15.8
 4 -4 -8 11.04 16.43
 -4 4 8 7.19 18.54
 -4 4 8 12.62 29.12
 -6 2 6 9.71 32.4
 6 -2 -6 11.55 17.17
 -6 2 6 13.02 23.53
 6 -2 -6 5.33 28.96
 -7 2 3 3.71 7.44
 7 -2 -3 1.19 8.42
 -7 2 3 1.95 6.94
 7 -2 -3 -0.3 14.17
 -6 -7 2 38.58 16.29
 6 7 -2 47.43 28.31
 -6 -7 2 65.34 25.69
 6 7 -2 60.98 24.61
 8 1 -1 45.45 21.84
 8 1 -1 80.67 30.61
 8 1 -1 75.24 28.45
 -8 -1 1 62.5 27.53
 0 5 11 2.06 14.19
 0 5 11 2.35 18.33
 -6 3 5 3.48 5.68
 6 -3 -5 4.1 27.68
 -6 3 5 3.15 11.06
 6 -3 -5 3.23 18.23
 4 6 10 2.16 18.56
 4 6 10 1.3 4.46
 4 6 10 1.03 6.51
 -4 -6 -10 0.43 3.55
 4 -1 -10 99.87 34.95
 4 -1 -10 106.91 35.93
 -4 1 10 105.39 38.27
 -4 1 10 101.43 42.84
 1 7 9 211.78 57.93
 1 7 9 201.02 56.82
 1 7 9 182.39 51.13
 -1 -7 -9 164.25 49.09
 -1 -7 -9 178.04 54.21
 4 -6 -5 31.71 20.12
 -4 6 5 32.95 20.41
 4 -6 -5 22.27 13.3
 4 -6 -5 24.45 17.05
 -4 6 5 27.05 12.19
 7 5 7 1.04 7.46
 7 5 7 -0.31 3.35
 7 5 7 1.97 6.36
 3 2 13 220.71 74.84
 3 2 13 171.37 45.83
 3 2 13 259.42 36.9
 3 2 13 229.47 62.08
 1 -2 13 13.23 27.24
 -1 2 -13 16.14 31.98
 1 -2 13 12.94 22.95
 1 -2 13 9.32 32.76
 -3 8 0 7.74 24.84
 3 -8 0 12.11 18.42
 3 -8 0 7.26 17.47
 3 -8 0 7.76 17.78
 3 -8 2 0.5 5.91
 3 -8 2 0.91 4.99
 3 -8 2 0.77 12.34
 -3 8 -2 1.18 5.6
 3 -8 2 0.82 5.31
 5 -6 5 2.83 13.55
 -5 6 -5 0.89 8.51
 5 -6 5 3.67 14.44
 5 -6 5 5.03 17.18
 5 -6 5 0.19 4.92
 8 2 6 148.67 46.96
 8 2 6 135.74 40.99
 8 2 6 128.64 39.93
 1 -6 10 254.58 44.39
 1 -6 10 223.82 63.33
 6 4 10 24.87 31.38
 6 4 10 21.57 13.63
 6 4 10 27 15.48
 5 1 -9 101.83 29.14
 -5 -1 9 93.94 45.26
 -5 -1 9 100.21 29.75
 5 1 -9 115.53 37.04
 -5 -1 9 117.87 37.39
 -2 1 12 7.02 11.49
 2 -1 -12 8.63 18.89
 -2 1 12 7.21 15.93
 0 9 3 1.96 8.09
 0 -9 -3 0.83 3.35
 0 9 3 2.16 4.9
 -3 1 -13 11.87 31.33
 3 -1 13 19.75 23.33
 3 -1 13 18.04 32.62
 3 -1 13 15.69 34.92
 8 1 6 22.78 15.22
 8 1 6 14.16 27.91
 8 1 6 14.67 14.37
 -3 -9 2 1.3 9.58
 3 9 -2 0.85 3.07
 -3 -9 2 2.74 6.68
 3 9 -2 1.28 7.78
 7 0 9 0.32 4.23
 7 0 9 1.94 16.25
 7 0 9 0.38 4.3
 1 9 4 4.72 16.93
 1 9 4 0.29 4.65
 -1 -9 -4 0.61 6.7
 7 4 -4 50.93 21.68
 7 4 -4 50.69 19.39
 7 4 -4 26.76 21.65
 -7 -4 4 44.34 18.18
 -4 7 2 0.66 6.24
 4 -7 -2 -0.08 3.83
 4 -7 -2 1.39 10.06
 4 -7 -2 1.98 4.88
 5 8 -2 28.84 21.67
 -5 -8 2 13.09 9.57
 5 8 -2 15.48 33.63
 -5 -8 2 24.28 45.17
 -7 -1 5 1.95 8.39
 -7 -1 5 1.05 8.22
 7 1 -5 1.23 8.13
 7 1 -5 1.44 7.96
 8 4 1 15.94 36.67
 8 4 1 13.5 11.94
 -8 -4 -1 18.19 15.85
 8 4 1 11.4 13.56
 8 -1 2 129.11 37.85
 -8 1 -2 114.64 36.42
 8 -1 2 132.99 41.22
 8 -1 2 86.74 25.84
 1 -9 0 19.85 28.74
 1 -9 0 20.35 26
 -2 -2 12 43.01 19.46
 -2 -2 12 54.32 38.56
 2 2 -12 31.67 44.75
 -2 -2 12 28.72 36.34
 8 -1 3 0.55 5.65
 8 -1 3 8.38 12.02
 -8 1 -3 4.13 11.94
 8 -1 3 4.98 12.03
 0 6 10 231.24 64.19
 0 6 10 177.33 50.6
 0 -6 -10 178.9 50.29
 0 6 10 214.05 58.48
 7 6 5 5.66 8.98
 -7 -6 -5 3.45 11.46
 7 6 5 5.43 15.95
 1 -9 1 0.12 10.14
 1 -9 1 0.07 11.16
 1 -4 12 250.96 41.11
 1 -4 12 238.22 66.05
 -1 4 -12 239.25 50.36
 1 -4 12 209.1 66.79
 5 0 12 3.78 22
 5 0 12 5.81 23.08
 5 0 12 4.04 17.74
 -7 -2 5 1.74 5.85
 7 2 -5 0.69 6
 -7 -2 5 2.9 15.43
 7 2 -5 0.04 6.4
 3 -6 -7 1.78 7.72
 -3 6 7 2.21 6.8
 3 -6 -7 0.76 5.65
 -3 6 7 2.38 11.09
 6 1 11 8.58 18.06
 6 1 11 4.24 21
 6 1 11 8.19 17.04
 6 3 -7 53.68 24.48
 6 3 -7 50.65 19.03
 -6 -3 7 54.68 28.34
 -6 -3 7 58.22 23.26
 -6 -3 7 54.05 27.54
 8 4 4 0.37 4.4
 8 4 4 2.26 9.38
 2 -7 8 26.8 39.93
 2 -7 8 21.24 17.75
 2 -7 8 24.56 32.36
 -4 3 9 0.4 18.23
 4 -3 -9 6.2 15.47
 4 -3 -9 7.15 11.32
 -4 3 9 7.27 18.89
 5 -6 -2 112.43 40.09
 -5 6 2 85.88 34.48
 5 8 5 2.73 9.79
 -5 -8 -5 1.69 8.91
 5 8 5 0.5 10.86
 5 2 12 8.03 26.88
 5 2 12 6.43 24.79
 5 2 12 16.07 23.25
 2 -2 13 6.92 21.3
 -2 2 -13 8.15 12.99
 2 -2 13 4.99 12.63
 2 -2 13 7.41 8.13
 2 -8 -4 1.22 7.65
 2 -8 -4 1.52 6.03
 -2 8 4 1.7 5.5
 7 5 -3 43.11 39
 -7 -5 3 42.85 15.54
 7 5 -3 55.28 32.57
 7 5 -3 50.33 19.81
 3 -6 9 3.23 14.04
 3 -6 9 4.02 10.23
 -7 -6 1 136.97 36.4
 7 6 -1 210.16 59.78
 7 6 -1 136.36 48.09
 3 -7 -5 0.96 5.61
 -3 7 5 0.22 6.59
 3 -7 -5 0.2 6.24
 -3 7 5 0.83 4.96
 7 3 9 9.78 28.98
 7 3 9 6.32 10.06
 7 3 9 3.23 21.87
 -5 -2 9 17.93 16.19
 5 2 -9 22.2 38.3
 -5 -2 9 22.81 23.57
 -5 -2 9 21.61 11.42
 4 3 -10 22.32 20.43
 -4 -3 10 20.86 12.63
 -4 -3 10 26.32 32.39
 -4 -3 10 17.59 34.15
 -1 3 12 11.43 35.1
 1 -3 -12 18.13 23.42
 -1 3 12 18.16 31.26
 -3 -9 -4 98.59 34.84
 3 9 4 116.37 35.43
 3 9 4 109.05 36.72
 3 -7 7 12.41 23.31
 3 -7 7 10.08 16.24
 3 -7 7 7.58 22.78
 6 6 8 1.92 8.07
 6 6 8 28.45 16.48
 -6 -6 -8 6.24 10.33
 6 6 8 0.41 4.91
 -5 0 9 9.11 21.42
 5 0 -9 11.06 22.24
 -5 0 9 8.35 27.16
 5 0 -9 15.59 32.08
 0 -4 12 7.18 23.15
 0 4 -12 9.36 20.55
 0 -4 12 5.09 18.65
 0 -4 12 26.7 37.95
 1 -9 -1 1.26 10.35
 6 2 11 41.33 17.62
 6 2 11 40.4 21.1
 6 2 11 38.84 22.02
 3 3 -11 29.35 26.35
 -3 -3 11 55.21 33.67
 -3 -3 11 31.49 48.89
 -3 -3 11 18.59 12.76
 -1 -6 10 1.17 10.96
 -1 -6 10 1.56 15.75
 1 6 -10 4.23 8.52
 -1 -6 10 2.64 10.79
 8 -1 1 1.66 13.92
 8 -1 1 1.26 12.94
 -8 1 -1 2.43 12.17
 8 -1 1 0.12 5.39
 -8 -3 1 4.02 17.55
 8 3 -1 7.32 13.72
 8 3 -1 5.09 18.68
 8 3 -1 2.21 10.21
 2 -5 11 4.41 17.35
 2 -5 11 5.24 14.17
 2 -5 11 4.47 10.76
 -2 5 -11 5.56 12.6
 6 -5 -1 72.71 27.87
 -6 5 1 73.64 27.49
 -1 -5 11 6.43 22.73
 -1 -5 11 6.71 20.6
 1 5 -11 11.26 25.01
 -1 -5 11 5.17 12.3
 -3 8 1 1.69 6.31
 3 -8 -1 4.36 11.26
 3 -8 -1 1.05 3.3
 8 -1 4 22.54 32.03
 8 -1 4 16.76 17.98
 -8 1 -4 9.63 24
 8 -1 4 0.94 7.32
 3 -8 3 1.03 4.96
 -3 8 -3 1.08 4.6
 3 -8 3 0.2 5.68
 3 -8 3 1.3 7.37
 3 -8 3 0.74 6.57
 6 7 6 19.64 40.99
 -6 -7 -6 22.39 35
 6 7 6 24.18 43.45
 -7 3 -6 21.76 29.29
 7 -3 6 37.48 43.04
 -4 -9 -1 49.4 50.98
 4 9 1 34.86 18.07
 -4 -9 -1 28.83 19.25
 4 9 1 42.42 18.9
 1 -9 2 25.52 20.3
 1 -9 2 36.33 27.98
 4 -5 -7 9 14.4
 -4 5 7 11.81 26.72
 -4 5 7 8.38 23.44
 5 -5 8 21.26 37.66
 5 -5 8 22.7 12.87
 6 -3 9 13.52 35.78
 0 -2 13 5.64 21.73
 0 -2 13 4.77 14.76
 0 -2 13 5.4 12.69
 0 2 -13 5.59 15.09
 4 -7 5 40.42 16.93
 4 -7 5 56.11 22.2
 4 -7 5 45.64 26.22
 4 -7 5 43.12 18.19
 6 0 11 1.11 9.28
 6 0 11 1.32 6.14
 6 0 11 2.81 14.51
 8 3 6 6.73 14.4
 8 3 6 8.52 12.67
 8 3 6 3.74 28.74
 6 -2 10 18.65 43.3
 6 -2 10 11.77 35.66
 6 -2 10 15.5 8.6
 6 -2 10 10.24 6.92
 4 9 2 26.94 15.03
 -4 -9 -2 32.93 52.07
 4 9 2 43.19 31.73
 -1 -9 4 1.94 8.49
 -1 -9 4 2.6 12.37
 8 0 -1 10.1 33.45
 8 0 -1 10.02 26.4
 -8 0 1 14.71 25.24
 8 0 -1 0.27 7.25
 6 -5 5 9.02 20.23
 -6 5 -5 4.47 14.14
 6 -5 5 4.01 14.49
 0 -4 -12 1.41 4.27
 0 4 12 0.39 9.95
 0 4 12 1.57 12.85
 5 7 -5 75.47 27.73
 -5 -7 5 97.1 39.08
 -5 -7 5 66.8 22.74
 5 7 -5 111.52 34.67
 0 -8 7 13.52 13.15
 0 -8 7 6.94 11.34
 0 -8 7 9.91 27.18
 1 -7 -8 31.14 34.87
 -1 7 8 37.5 17.15
 1 -7 -8 31.07 18
 -1 7 8 44.39 22.32
 1 -7 -8 39.86 20.25
 -4 -9 0 40.3 18.16
 4 9 0 27.8 12.94
 -4 -9 0 26.9 15.93
 4 9 0 42.41 19.76
 -7 0 5 22.79 15.61
 -7 0 5 25.17 18.72
 7 0 -5 36.31 28.26
 7 0 -5 24.2 41.84
 0 -2 -13 7.77 8.58
 0 2 13 3.87 22.94
 8 4 0 20.38 14.46
 -8 -4 0 14.53 19.91
 8 4 0 18.15 13.67
 8 4 0 13.89 18.31
 4 4 12 29.84 16.26
 4 4 12 35.83 53.73
 4 4 12 24.5 37.65
 8 0 6 0.36 3.84
 8 0 6 1.43 10.7
 8 0 6 0.08 4.18
 2 3 13 2.54 13.53
 2 3 13 3.12 14.92
 2 3 13 0.56 21.07
 2 3 13 0.41 3.33
 -1 -8 7 7.01 14.79
 1 8 -7 2.48 8.74
 1 8 -7 5.71 16.97
 -1 -8 7 5.25 17.04
 2 -4 12 7.56 16.79
 2 -4 12 2.83 25.96
 2 -4 12 6.69 15.69
 -2 4 -12 5.11 7.84
 6 -1 -7 36.21 52.07
 -6 1 7 27.61 17.31
 -6 1 7 26.28 21.19
 6 -1 -7 32.11 18.6
 -5 -7 -8 -0.13 8.49
 5 7 8 1.44 12.13
 5 7 8 0.24 9.28
 -7 -3 5 2.25 9.12
 7 3 -5 -0.14 4.59
 7 3 -5 3.12 10.41
 -7 -3 5 1.6 8.27
 8 4 5 14.13 24.1
 8 4 5 11.23 18.7
 -5 5 5 30.27 18.04
 -5 5 5 23.21 21.45
 5 -5 -5 36.9 23.9
 5 -5 -5 36.1 35.43
 4 -6 8 0.12 4.95
 4 -6 8 4.47 17.43
 4 -6 8 1.63 9
 -3 2 11 69.36 34
 3 -2 -11 67.82 61.47
 -3 2 11 65.29 33.34
 3 6 -9 6.44 9.96
 -3 -6 9 5.52 18.6
 -3 -6 9 6.33 19.38
 4 6 -8 9.98 27.54
 -4 -6 8 11.4 22.84
 -4 -6 8 13.63 14.19
 -4 -6 8 5.11 21.08
 4 1 13 107.33 40.31
 4 1 13 113.2 52.46
 4 1 13 108.76 34.66
 0 -7 9 1.83 14.83
 0 -7 9 0.69 7.26
 -7 3 2 16.85 40.83
 7 -3 -2 23.15 38.95
 7 -3 -2 1.31 6.85
 7 -3 -2 16.43 8.28
 -6 4 4 26.57 48.34
 6 -4 -4 36.41 46.18
 6 -4 -4 32.07 15.94
 -6 4 4 23.2 18.31
 0 -9 4 -0.2 5.38
 0 -9 4 2.56 10.56
 1 -8 -6 6.77 19.93
 -1 8 6 3.62 9.58
 1 -8 -6 3.38 11.47
 -1 8 6 3.06 9.97
 4 8 7 13.63 25.61
 -4 -8 -7 9.86 30.95
 4 8 7 7.28 19.42
 -4 -7 -9 0.33 5.24
 4 7 9 0.37 12.24
 -4 -7 -9 0.23 2.92
 4 7 9 1.43 6.99
 1 -9 -2 1.01 4.23
 1 -9 -2 0.83 5.78
 4 5 -9 165.19 47.58
 -4 -5 9 148.99 40.15
 -4 -5 9 142.63 56.4
 -4 -5 9 149.48 44.96
 0 8 7 230.95 61.83
 0 -8 -7 205.69 57.09
 0 -8 -7 195.43 53.46
 0 8 7 232.85 62.83
 0 8 7 245.46 30.97
 -4 -9 -3 0.61 10.14
 4 9 3 2.5 8.41
 4 9 3 0.91 8.61
 8 -1 0 103.15 34.66
 8 -1 0 61.21 36.82
 8 -1 0 102.44 39.94
 -8 1 0 84.27 28.92
 2 -7 -7 17.54 20.51
 -2 7 7 18.77 9.36
 2 -7 -7 16.55 29.19
 -2 7 7 18.29 12.1
 2 -7 -7 13.45 14.23
 -1 0 13 2.53 11.08
 1 0 -13 2.33 9.57
 -1 0 13 1.24 6.64
 -1 0 13 2.02 8.59
 -2 -9 -5 109.31 56.81
 2 9 5 107.07 31.25
 2 9 5 110.21 37.56
 7 -2 8 55.74 48.94
 2 -6 10 161.6 57.63
 2 -6 10 168.26 53.18
 4 0 13 2.65 11.58
 4 0 13 2.41 6.9
 4 0 13 0.75 8.24
 4 0 13 1.47 19.95
 5 -1 12 -0.22 5.44
 5 -1 12 2.91 12.02
 5 -1 12 1.28 9.3
 -3 -5 10 16.09 29.56
 -3 -5 10 17.64 26.86
 3 5 -10 16.79 24.73
 -3 -5 10 12.62 19.93
 8 -1 5 0.57 5.68
 8 -1 5 1.65 3.43
 8 -1 5 1.41 6.18
 -8 1 -5 1.17 14.71
 8 2 -2 14.72 10.34
 8 2 -2 27.35 33.73
 -8 -2 2 41.41 31.47
 8 2 -2 33.32 15.89
 -3 -9 3 26.7 21.65
 3 9 -3 27.18 14.56
 -3 -9 3 20.7 45
 3 9 -3 17.69 29.77
 -6 -5 6 14.48 25.06
 -6 -5 6 3.5 11.52
 -6 -5 6 7.06 22.41
 6 5 -6 17.23 26.76
 -2 -9 4 2.94 9.96
 -2 -9 4 -0.16 6.72
 2 9 -4 1.44 5.37
 2 9 -4 1.12 3.6
 -1 -3 -13 3.27 11.03
 1 3 13 0.56 4.49
 3 8 -6 1.62 12.33
 3 8 -6 3.67 12.14
 -3 -8 6 2.66 8.41
 -3 -8 6 1.21 7.37
 1 -9 3 30.11 30.16
 1 -9 3 41.13 34.41
 1 -9 3 31.56 14.38
 8 1 -2 148.71 47.95
 -8 -1 2 137.09 88.5
 8 1 -2 153.14 45.63
 8 1 -2 85 39.86
 0 9 4 2.51 13.46
 0 -9 -4 4.09 12.41
 0 -9 -4 0.67 10.62
 0 9 4 1.75 7.5
 1 1 -13 0.47 9.52
 -1 -1 13 2.2 7.6
 -1 -1 13 1.35 6.15
 -4 -9 1 4.92 19.52
 4 9 -1 3.3 19.69
 4 9 -1 2.05 11.19
 -4 -9 1 3.5 12.43
 7 6 6 33.56 23.31
 -7 -6 -6 23.76 25.54
 7 6 6 42.91 20.38
 5 3 12 24.16 20.9
 5 3 12 19.8 41.11
 5 3 12 26.67 14.4
 3 3 13 4.27 13.41
 3 3 13 0.74 7.51
 3 3 13 5.83 12.95
 2 -8 6 21.9 11.56
 2 -8 6 24.27 42.5
 2 -8 6 23.99 38.53
 5 -6 6 0.41 3.08
 5 -6 6 3.17 16.42
 5 -6 6 1.4 6.44
 5 -6 6 0.75 5.72
 7 -1 9 118.64 34.43
 7 -1 9 3.66 19.88
 7 -1 9 128.82 42.55
 -3 8 2 7.21 17.45
 3 -8 -2 5.1 23.26
 3 -8 -2 6.48 17.17
 3 -8 4 18.2 17.84
 3 -8 4 18.08 20.04
 3 -8 4 15.95 19.75
 3 -8 4 21.26 24.56
 5 3 -9 1.43 11.38
 -5 -3 9 2.2 9
 -5 -3 9 0.49 5.27
 -5 -3 9 0.48 6.77
 6 7 -3 5.35 21.45
 -6 -7 3 0.6 7.35
 6 7 -3 5.51 15.61
 -6 -7 3 3.84 12.17
 6 3 11 3.28 21.85
 6 3 11 5.05 5.48
 6 3 11 4.15 10.1
 2 -2 -12 7.73 17.51
 -2 2 12 6.61 14.17
 -2 2 12 4.31 15.69
 8 2 7 32.71 16.94
 8 2 7 23.72 21.52
 8 2 7 30.29 41.24
 0 -7 -9 103.06 33.83
 0 7 9 108.37 36.83
 0 -7 -9 104.78 35.14
 0 7 9 139.31 42.6
 0 7 9 125.04 43.39
 4 -4 11 3.86 15.5
 4 -4 11 3.68 15.4
 4 -7 -3 10.27 9.24
 4 -7 -3 13.64 18.91
 4 -7 -3 4.33 10.18
 -4 7 3 11.57 28.98
 -7 4 -2 1.18 7.53
 7 -4 2 -0.75 6.25
 1 7 -9 16.19 15.63
 -1 -7 9 14.12 11.08
 -1 -7 9 15.38 11.16
 -1 -7 9 18.51 44.33
 8 1 7 1.87 8.22
 8 1 7 17.29 48.84
 8 1 7 24.7 33.21
 3 -2 13 55.84 40.24
 3 -2 13 50.55 31.07
 3 -2 13 41.67 23.01
 -3 2 -13 92.92 29.12
 5 8 -3 4.79 17.7
 -5 -8 3 2.96 18.49
 5 8 -3 7.81 20.71
 -5 -8 3 7.72 16.61
 -5 1 9 5.39 15.34
 5 -1 -9 10.95 19.96
 5 -1 -9 8.75 22.32
 -5 1 9 11.12 25.42
 1 -7 9 106.06 37.01
 1 -7 9 102.13 32.14
 -7 4 -3 4.73 18.68
 7 -4 3 4.8 15.73
 1 9 5 1.3 8.69
 -1 -9 -5 -0.03 5.72
 1 9 5 0.97 4.92
 4 2 13 113.25 47.33
 4 2 13 127.52 41.18
 4 2 13 114.32 36.25
 6 -4 8 49.37 51.29
 -2 -3 12 1.16 10.8
 -2 -3 12 0.64 7.85
 -2 -3 12 1.73 8.05
 2 3 -12 0.87 10.86
 7 6 -2 23.2 25.07
 7 6 -2 26.87 43.47
 -7 -6 2 16.98 11.78
 1 -8 7 1.2 12.24
 1 -8 7 1.6 7.17
 1 -8 7 1.67 8.34
 -4 2 10 0.7 14.84
 4 -2 -10 0.64 6.69
 4 -2 -10 2.23 8.95
 -4 2 10 4.67 10.51
 1 4 -12 32.5 18.31
 -1 -4 12 37.96 38.29
 -1 -4 12 30 17.41
 -1 -4 12 29.7 21.59
 5 8 6 32.64 19.24
 5 8 6 28.06 32.8
 -5 -8 -6 22.22 49.23
 -5 6 3 5.81 12.37
 5 -6 -3 5.94 14.02
 2 6 11 3.49 25.62
 2 6 11 5.35 23.8
 2 6 11 4.78 23.13
 -2 -6 -11 4 14.23
 -2 5 10 0.89 6.07
 2 -5 -10 0.08 5.82
 -2 5 10 1.17 6.25
 2 8 8 97.49 22.78
 -2 -8 -8 79.25 27.78
 2 8 8 106.3 24.73
 2 8 8 129.6 25.35
 -2 -8 -8 87.41 28.91
 6 -5 -2 5.88 27.69
 -6 5 2 4.38 20.45
 3 9 5 67.94 20.97
 3 9 5 58.88 27.9
 -3 -9 -5 58.56 28.4
 7 -4 1 14.68 21.51
 -7 4 -1 6.05 19.83
 -1 1 13 3.79 13.17
 -1 1 13 3.67 10.5
 1 -1 -13 4.54 14.28
 -6 -6 5 50.89 18.72
 6 6 -5 56.01 24.9
 -6 -6 5 90.33 37.97
 6 6 -5 84.23 32.31
 4 8 -5 2.86 21.42
 -4 -8 5 7.41 13.51
 -4 -8 5 2.63 21.82
 4 8 -5 6.62 16.15
 -8 -4 1 0.33 10.43
 8 4 -1 2.7 6.54
 8 4 -1 0.78 6.92
 8 4 -1 0.8 10.02
 -6 -4 7 13.26 10.2
 -6 -4 7 25.68 42.61
 -6 -4 7 31.16 34.12
 -6 -4 7 30.36 20.89
 6 4 -7 29.31 36.54
 6 -1 11 20.79 18.8
 6 -1 11 19.21 26.16
 6 -1 11 28.54 30.8
 2 5 12 22.44 39.66
 2 5 12 10.01 40.7
 -1 3 -13 12.8 16.87
 1 -3 13 7.31 26.59
 1 -3 13 7.78 17.37
 1 -3 13 0.82 10.82
 8 3 -2 135.63 27.46
 -8 -3 2 136.47 26.93
 8 3 -2 180.01 37.74
 8 3 -2 108.72 32.68
 7 5 8 4.49 15.71
 7 5 8 10.54 33.86
 7 5 8 12.68 20.97
 8 5 2 2.02 7.94
 8 5 2 1.03 7.12
 -2 -8 7 34.5 25.49
 2 8 -7 20.7 11.83
 -2 -8 7 30.64 44.61
 2 8 -7 34.58 51.98
 7 4 9 6.1 17.25
 7 4 9 9.57 17.67
 7 4 9 6.62 16.09
 -7 2 4 1.76 5.67
 -7 2 4 6.19 7.6
 7 -2 -4 4.12 24.62
 7 -2 -4 5.24 13.22
 -6 -8 -2 39.55 17.04
 6 8 2 43.56 21.07
 6 8 2 58.59 27.61
 -3 -7 8 5.14 15.17
 -3 -7 8 6.76 12.61
 3 7 -8 6.5 16.85
 -3 -7 8 2.08 10.61
 5 -3 11 0.35 8.91
 8 5 3 17.95 40.27
 8 5 3 19.15 37.3
 5 -4 10 3.54 8.29
 5 -4 10 3.22 14.47
 5 -4 10 6.63 10.35
 4 -5 10 0.16 4.57
 4 -5 10 0.03 6.78
 -3 -6 -11 3.31 15.93
 3 6 11 4.64 14.13
 3 6 11 1.67 18.24
 -6 -8 -1 1.43 5.54
 6 8 1 3.59 11.74
 6 8 1 5.36 19.84
 4 9 4 54.47 18.06
 4 9 4 64.48 24.96
 -4 -9 -4 52.8 20.89
 6 -5 6 0.29 4.16
 6 -5 6 0.63 6.06
 6 -5 6 1.56 8.1
 4 7 -7 28.8 15.71
 4 7 -7 22.41 14.56
 -4 -7 7 19.57 12.13
 -4 -7 7 36.31 29.67
 -3 -8 -8 1.4 9.38
 3 8 8 3.18 19.84
 3 8 8 1.77 20.47
 -3 -8 -8 2.48 10.8
 7 -4 4 15.28 24.68
 -7 4 -4 11.1 26.8
 4 -3 12 7.34 28.56
 -4 3 -12 9.08 24.21
 4 -3 12 11.53 23.41
 4 -3 12 11.55 22.33
 8 4 6 1.4 7.9
 8 4 6 1.21 8.39
 7 1 10 2.68 11.33
 7 1 10 3.38 12.21
 7 1 10 4.16 18.13
 7 -3 7 7.34 17.29
 -2 4 11 28.32 53.92
 -2 4 11 19.55 31.76
 2 -4 -11 24.91 44.28
 4 -1 13 4.35 15.39
 4 -1 13 5.83 17.83
 4 -1 13 1.72 10.72
 -2 -6 10 23.62 21.62
 2 6 -10 29.49 20.45
 -2 -6 10 26.16 23.68
 -2 -6 10 28.46 61
 8 0 -2 59.57 20.07
 8 0 -2 79.51 30.36
 -8 0 2 66.69 38.3
 8 0 -2 97.47 54.23
 -5 -5 8 9.76 17.09
 5 5 -8 13.91 26.87
 -5 -5 8 10.4 13.22
 -5 -5 8 11.59 19.12
 8 3 7 108.08 26.81
 8 3 7 71.77 27.3
 -2 8 5 70.43 20.72
 2 -8 -5 36.3 28.89
 2 -8 -5 60.58 52.41
 4 -7 6 0.41 4.19
 4 -7 6 0.26 5.44
 4 -7 6 0.88 6.22
 4 -7 6 0.99 17.13
 5 6 -7 92.6 26.86
 -5 -6 7 72.87 51.49
 -5 -6 7 80.36 26.01
 -5 -6 7 46.02 17.74
 1 -9 -3 1.25 9.56
 1 -9 -3 2.56 9.53
 -3 5 9 3.33 11.74
 -3 5 9 0.07 5.94
 3 -5 -9 0.41 7.39
 7 2 10 2.62 15.01
 7 2 10 2.38 10.81
 7 2 10 0.67 12.46
 -6 -8 -3 0.28 6.91
 6 8 3 0.29 7.1
 6 8 3 1.75 7.07
 7 -1 -5 0.49 11.79
 -7 1 5 1.01 6.3
 -7 1 5 1.91 15.27
 7 -1 -5 2.68 12.47
 3 -4 -10 39.6 38.67
 -3 4 10 41.38 15.34
 -3 4 10 39.73 56.29
 5 5 11 0.28 4.62
 5 5 11 1.49 12.98
 5 5 11 0.55 4.1
 8 5 1 1.3 11.46
 -8 -5 -1 0.57 4.91
 8 5 1 1.36 10.04
 -6 -7 -7 0.94 6.96
 6 7 7 0.8 11.01
 6 7 7 2.35 12.4
 3 5 12 118.32 28.27
 3 5 12 111.95 31.12
 3 5 12 127.23 31.98
 8 -1 -1 10.6 16.55
 8 -1 -1 15.8 33.19
 8 -1 -1 19.85 28.84
 -8 1 1 22.16 42.07
 -1 -2 13 32.68 37.46
 1 2 -13 30.12 47.27
 -1 -2 13 20.83 22.12
 8 0 7 1.44 9.88
 8 0 7 8.69 14.72
 8 0 7 9.63 11.44
 5 6 10 0.75 5.92
 5 6 10 1.32 6.54
 5 6 10 1.43 7.91
 1 8 8 92.9 23.78
 -1 -8 -8 73.18 25.31
 1 8 8 103.6 24.83
 1 8 8 101.6 27.01
 -1 -8 -8 65.82 25.42
 -4 -4 10 18.7 44.42
 -4 -4 10 31.76 42.19
 4 4 -10 35.02 45.09
 -4 -4 10 23.18 27.43
 -4 -9 2 21.5 15.37
 4 9 -2 45.31 16.53
 -4 -9 2 49.99 40.47
 4 9 -2 29.73 17.38
 -7 4 0 1.67 8.34
 7 -4 0 -0.02 9.49
 7 5 -4 3.06 13.76
 7 5 -4 1.42 8.47
 7 5 -4 1.11 6.71
 -1 5 11 2.24 13.28
 1 -5 -11 4.77 18.25
 -1 5 11 1.02 6.42
 8 5 4 0.24 6.03
 2 -3 13 2.22 8.22
 2 -3 13 1.87 9.3
 -2 3 -13 1.05 6.87
 2 -3 13 2.53 11.33
 8 -1 6 0.51 4.94
 -8 1 -6 41.04 19
 8 -1 6 43.71 52.89
 8 -1 6 36.98 26.09
 1 6 11 20.78 31.86
 1 6 11 33.56 54.01
 1 6 11 28.54 45.65
 -1 -6 -11 27.37 15.02
 7 7 2 1.99 19.93
 7 7 2 0.62 12.75
 -7 -7 -2 3.26 11.46
 5 -3 -8 110.85 30.86
 5 -3 -8 119.34 32.94
 -5 3 8 119.05 31.05
 -5 3 8 110.92 36.59
 -2 6 9 100.63 30.87
 -2 6 9 88.3 23.83
 2 -6 -9 88.21 23.66
 -8 2 -2 1.98 10.83
 8 -2 2 1.09 5.34
 -8 2 -3 0.83 4.46
 -5 4 7 1.91 11.56
 -5 4 7 -0.07 5.05
 5 -4 -7 5.67 22.69
 5 -4 -7 1.46 7.58
 4 -6 -6 9.66 11.01
 -4 6 6 9.65 28.79
 -4 6 6 8.22 17.71
 4 -6 -6 8.33 8.48
 -1 -9 5 4.51 7.23
 -1 -9 5 2.84 9
 0 -3 13 12.13 18.22
 0 -3 13 9.31 27.29
 0 3 -13 5.09 22.89
 0 -3 13 3.66 26.66
 3 -5 11 1.35 8.4
 3 -5 11 1.14 7.86
 -2 -5 11 9.48 12.39
 -2 -5 11 5.33 24.74
 2 5 -11 7.72 19.53
 -2 -5 11 11.66 16.16
 1 -9 4 31.32 34.52
 1 -9 4 20.42 43.95
 6 5 10 2.58 10.38
 6 5 10 4.61 12.76
 6 5 10 7.13 15.69
 6 1 -8 33.21 51.96
 -6 -1 8 38.47 24.24
 6 1 -8 39.05 14.36
 -6 -1 8 32.68 16.61
 -7 -4 5 2.34 12.83
 7 4 -5 2.95 23.56
 7 4 -5 4.9 7.09
 7 4 -5 6.04 14.11
 -6 -8 0 6.35 16.46
 6 8 0 6.13 13.91
 6 8 0 9.02 22.04
 1 5 12 51.27 21.01
 1 5 12 45.8 21.25
 1 5 12 39.22 16.48
 7 7 3 48.48 27.27
 7 7 3 37.69 28.21
 -7 -7 -3 34.55 15.78
 3 4 -11 9.41 9.16
 -3 -4 11 4.64 25.22
 -3 -4 11 5.9 15.9
 -3 -4 11 12.82 32.56
 3 -4 12 18.33 44.36
 -3 4 -12 16.37 8.07
 3 -4 12 21.73 38.3
 3 -4 12 19.67 26.42
 7 7 1 2.1 18.34
 -7 -7 -1 1.2 6.43
 7 7 1 3.6 17.4
 -6 3 6 6.99 25.76
 6 -3 -6 13.04 19.09
 -6 3 6 4.56 17.11
 6 -3 -6 9.6 13.68
 2 7 10 2.44 7.61
 -2 -7 -10 1.27 8.09
 2 7 10 -0.07 8.4
 2 7 10 0.28 6.69
 -2 -7 -10 1.93 10.26
 1 -6 -10 70.23 20
 -1 6 10 73.22 28.25
 -1 6 10 81.28 43.3
 6 2 -8 5.76 10.87
 -6 -2 8 3.74 8.37
 -6 -2 8 2.58 10.5
 -6 -2 8 4.59 18.37
 6 2 -8 1.6 9.99
 3 -8 -3 72.89 31.7
 3 -8 -3 70.95 38.16
 -3 8 3 73.91 19.33
 0 3 13 2.95 17.04
 0 3 13 1.45 17.78
 0 -3 -13 1.25 7.19
 0 -9 5 4.55 15.58
 0 -9 5 8.06 21.74
 3 -8 5 3.62 13.11
 3 -8 5 6.27 21.46
 3 -8 5 4.19 13.68
 3 -8 5 4.26 11.85
 -3 7 6 17.98 32.8
 3 -7 -6 12.31 12.68
 3 -7 -6 12.72 13.76
 -3 7 6 21.95 25.76
 7 0 10 24.45 27.93
 7 0 10 5.33 26.59
 7 0 10 15.24 22.46
 8 -2 1 2.85 10.11
 -8 2 -1 3.36 14.18
 -7 3 3 0.35 8.69
 -7 3 3 1.03 4.73
 7 -3 -3 0.32 7.77
 7 -3 -3 0.31 12.96
 3 -7 8 0.68 5.77
 3 -7 8 3.67 10.56
 3 -7 8 -0.13 7.53
 8 -2 4 1.84 9.06
 -8 2 -4 6.39 28.41
 2 -9 1 12.45 31.25
 2 -9 1 8.8 14.71
 -3 -9 4 6.02 22.02
 -3 -9 4 6.51 32.88
 3 9 -4 3.56 6.44
 3 9 -4 6.84 17.4
 -6 -8 -4 62.16 33.31
 6 8 4 75.22 28.08
 6 8 4 60.93 24.96
 6 6 9 0.92 8.4
 6 6 9 4.25 11.1
 -7 -1 6 30.35 18.86
 -7 -1 6 36.88 20.55
 7 1 -6 35.42 44.9
 7 1 -6 28.88 11.92
 3 7 10 0.94 10.39
 -3 -7 -10 2.39 9.41
 3 7 10 1.25 10.02
 -3 -7 -10 0.42 2.79
 -6 2 7 53.94 26.62
 -6 2 7 60.14 26.16
 6 -2 -7 58.47 21.68
 6 -2 -7 67.56 21.24
 2 -9 0 4.48 14.42
 2 -9 0 3.2 12.56
 4 3 13 28.23 18.15
 4 3 13 30.18 17.68
 4 3 13 28.76 29.77
 -7 4 -5 6.76 30.45
 7 -4 5 10.03 22.57
 7 2 -6 31.98 15.33
 -7 -2 6 30.37 43.45
 -7 -2 6 36.44 22.31
 7 2 -6 35.26 22.34
 8 5 0 7.29 13.94
 8 5 0 0.25 5.59
 8 5 0 1.06 5.97
 -2 -7 9 -0.36 4.78
 2 7 -9 0.25 3.79
 -2 -7 9 0.74 10.99
 -4 -1 11 1.27 7.03
 4 1 -11 1.61 14.24
 -4 -1 11 0.11 7.94
 -4 -1 11 1.58 9.33
 -3 -1 12 2.26 10.39
 -3 -1 12 0.23 5.49
 -3 -1 12 1.63 13.1
 3 1 -12 2.96 12.7
 2 0 14 14.44 19.97
 2 0 14 15.29 39.7
 -2 0 -14 19.67 38.09
 2 0 14 13.53 26.95
 7 6 7 43.97 23.36
 -7 -6 -7 34.88 14.21
 7 6 7 53.5 18.66
 2 9 6 3.59 19.15
 2 9 6 7.4 16.71
 -2 -9 -6 0.25 13.16
 0 -9 -5 1.36 11.92
 0 9 5 -0.09 3.25
 0 -9 -5 -0.41 7.37
 0 9 5 1.26 4.18
 -6 0 8 3.57 14.07
 6 0 -8 2.53 8.42
 6 0 -8 4.68 8.37
 -6 0 8 2.67 9.46
 5 -2 12 8.52 29.79
 5 -2 12 8.28 29.59
 5 -2 12 9.88 20.73
 5 -2 12 7.9 25.79
 7 7 4 8.29 21.49
 -7 -7 -4 10.25 13.42
 7 7 4 11.43 31.84
 -1 2 13 2.24 13.25
 -1 2 13 4.37 16.06
 1 -2 -13 6.62 22.76
 7 3 10 14.78 11.57
 7 3 10 31.16 35.94
 7 3 10 19.83 27.1
 -8 -2 3 23.88 14.74
 8 2 -3 21.12 11.82
 8 2 -3 20.79 26.24
 8 2 -3 16.14 29.23
 2 -7 9 40 18.72
 2 -7 9 35.3 30.76
 1 0 14 38.39 48.21
 -1 0 -14 32.07 46.42
 1 0 14 23.88 13.83
 1 0 14 22.97 19.94
 -3 0 12 6.27 21.59
 3 0 -12 6.58 18.36
 -3 0 12 2.12 26.42
 2 1 14 116.93 40.53
 2 1 14 115.16 38.44
 -2 -1 -14 110.35 32.43
 2 1 14 92.25 21.52
 5 -5 9 41.1 17.47
 5 -5 9 44.31 33.14
 5 -5 9 33.28 45.79
 2 9 -5 2.43 12.99
 2 9 -5 6.61 13.84
 -2 -9 5 6.67 31.87
 -2 -9 5 10.33 30.88
 8 5 5 4.63 17.51
 8 5 5 4.38 10.39
 2 -9 2 18.81 18.84
 2 -9 2 17.97 22.38
 2 -9 2 11.95 21.11
 -8 -1 3 68.07 56.16
 8 1 -3 83.22 25.02
 8 1 -3 67.57 22.38
 8 1 -3 49.38 30.59
 -7 -7 0 32.62 13.65
 7 7 0 24.28 15.52
 7 7 0 40.15 56.81
 -1 4 12 26.04 23.53
 -1 4 12 32.08 57.85
 1 -4 -12 28.17 44.52
 6 4 11 104.88 26.73
 6 4 11 109.84 35.46
 6 4 11 112.97 81.61
 2 4 13 24.2 14.79
 2 4 13 20.89 51.45
 2 4 13 26.74 23.35
 5 -6 7 115.02 28.83
 5 -6 7 80.96 42.24
 5 -6 7 64.03 31.91
 4 0 -11 7.32 31.05
 -4 0 11 8.4 23.99
 -4 0 11 16.92 40.85
 4 0 -11 6.17 16.2
 4 -7 -4 2.18 10.35
 4 -7 -4 3.62 8.67
 -4 7 4 -0.09 6.69
 4 -7 -4 0.09 4.11
 -5 -4 9 4.37 15.66
 5 4 -9 1.95 14.96
 -5 -4 9 1.73 11.74
 -5 -4 9 2.71 9.01
 4 9 5 2.89 16.49
 4 9 5 0.98 6.72
 -4 -9 -5 2.81 14.66
 -3 6 8 7.66 25.27
 -3 6 8 11.88 30.76
 3 -6 -8 5.62 8.89
 5 4 12 4.28 28.3
 5 4 12 3.89 37.46
 5 4 12 8.52 20.69
 5 7 -6 67.86 30.92
 5 7 -6 41.2 21.42
 -5 -7 6 41.83 16.33
 -5 -7 6 78.62 24.63
 -8 -4 2 10.32 13.11
 8 4 -2 5.18 11.75
 8 4 -2 11.33 16.46
 8 4 -2 12.43 35.97
 1 7 10 5.02 11.9
 -1 -7 -10 3.1 10.32
 1 7 10 5.12 17.29
 -1 -7 -10 5.93 11.32
 1 7 10 9.09 18.94
 8 2 8 99.92 25.46
 8 2 8 107.36 25.26
 7 6 -3 4.18 13.44
 7 6 -3 4.72 13.29
 6 8 -1 30.95 17.89
 -6 -8 1 39.17 21.93
 6 8 -1 24.83 29.43
 -6 -8 1 20.89 13.46
 -3 3 11 2.38 11.5
 -3 3 11 1.41 15.14
 3 -3 -11 1.34 7.27
 7 -4 -1 21.78 17.91
 -7 4 1 22.66 49.5
 4 6 11 69.27 34.34
 4 6 11 82.88 19.78
 4 6 11 79.94 37.29
 -6 5 3 237.43 43.48
 6 -5 -3 232.2 53.26
 2 -9 -1 0.44 7.2
 2 -9 -1 2.24 10.4
 1 1 14 138.09 32.96
 -1 -1 -14 110.32 44.66
 1 1 14 132.28 35.04
 1 1 14 89.47 21.94
 6 7 -4 161.38 35.49
 6 7 -4 254.52 42.54
 -6 -7 4 262.48 47.19
 -6 -7 4 152.46 29.78
 5 8 -4 236.35 36.3
 -5 -8 4 145.65 31.9
 5 8 -4 156.05 34.46
 -5 -8 4 236.32 70.98
 8 1 8 1.84 8.24
 8 1 8 0.74 9.76
 6 -3 10 4.63 15.49
 6 -3 10 3.61 11.69
 6 -4 -5 87.8 25.78
 6 -4 -5 84.58 25.13
 -6 4 5 81.55 25.51
 -6 4 5 64.18 25.86
 4 -4 -9 20.02 42.28
 -4 4 9 28.88 60.45
 -4 4 9 24.74 34.38
 4 -4 -9 19.84 24.04
 -5 7 -2 0.58 9.8
 5 -7 2 0.26 4.79
 5 -7 2 0.42 5.52
 5 -7 2 1.84 7.98
 5 -7 2 1.96 8.87
 4 8 8 2.32 9.74
 4 8 8 2.98 8.76
 -4 -8 -8 0.4 8.92
 3 -6 10 5.49 22.19
 3 -6 10 5.94 8.81
 -5 2 9 4.2 10.94
 -5 2 9 8.8 17.01
 5 -2 -9 8.96 17.84
 5 -2 -9 3.25 21.75
 -4 -2 11 0.84 7.08
 -4 -2 11 2.44 7.9
 4 2 -11 7.51 24.68
 -4 -2 11 5.75 23.09
 -3 -9 -6 5.46 15.02
 3 9 6 6.33 16.69
 3 9 6 9.27 24.19
 -5 7 -1 0.35 5.19
 5 -7 1 0.51 3.59
 5 -7 1 0.66 2.38
 5 -7 1 0.94 7.95
 8 -2 0 1.33 6.54
 8 -2 0 5.96 22.8
 8 -2 0 3.6 15.91
 -8 2 0 6.69 10.81
 5 7 9 61.11 28.29
 -5 -7 -9 66.2 24.15
 5 7 9 53.83 25.57
 0 -8 8 32.24 19.73
 0 -8 8 20.05 40.52
 5 9 1 5.33 17.61
 5 9 1 1.44 11.42
 -5 -9 -1 2.31 15.06
 2 -8 7 7 17.8
 2 -8 7 6.42 12.12
 2 -8 7 3.64 14.11
 5 9 2 87.7 25.49
 5 9 2 53.83 22.72
 -5 -9 -2 60.87 24.73
 8 -2 5 0.54 5.8
 -8 2 -5 1.25 12.17
 7 -2 9 101.95 25.05
 5 8 7 4.77 38.17
 -5 -8 -7 3.36 36.45
 5 8 7 10.97 27.3
 1 9 6 46.25 15.94
 -1 -9 -6 34.85 22.1
 -1 -9 -6 39.48 19.52
 1 9 6 46.08 18.64
 0 -6 11 45.22 17.26
 0 6 -11 52.41 17.37
 0 -6 11 47.57 24.08
 0 -6 11 46.68 32.47
 -5 5 6 0.53 6.29
 5 -5 -6 4.18 14.34
 5 -5 -6 0.92 6.4
 -5 5 6 5.45 18.93
 -1 1 -14 1.23 6.16
 1 -1 14 0.38 13.38
 1 -1 14 1.2 10.21
 1 -1 14 1.51 12.4
 -5 6 4 182.77 37.98
 5 -6 -4 211.94 55.26
 3 4 13 29.7 47.17
 3 4 13 47.31 21.35
 3 4 13 27.39 19.32
 8 4 7 1.52 11.58
 8 4 7 1.74 9.7
 -7 0 6 141.71 33.19
 -7 0 6 162.33 34.28
 7 0 -6 155.86 34.96
 7 0 -6 167.28 53.4
 1 -5 12 67.11 19.34
 1 -5 12 58.69 41.87
 -1 5 -12 81.67 21.52
 1 -5 12 65.74 28.06
 4 5 12 23.31 11.31
 4 5 12 26.75 13.49
 4 5 12 26.06 33.88
 -6 -3 8 1.21 9.51
 6 3 -8 0.46 7.52
 -6 -3 8 0.53 13.39
 -6 -3 8 0.91 5.04
 -2 1 -14 18.91 16.37
 2 -1 14 12.8 40.72
 2 -1 14 14.21 47.19
 2 -1 14 8.27 34.92
 1 -9 -4 1.98 9.19
 1 -9 -4 1.16 14.69
 -3 -2 12 142.7 31.42
 -3 -2 12 153.77 41.75
 -3 -2 12 157.74 40.04
 3 2 -12 143.71 38.9
 4 -6 9 2.07 10.92
 4 -6 9 0.33 5.53
 1 -8 -7 49.47 24.69
 1 -8 -7 57.49 19.6
 -1 8 7 64.86 17.88
 -1 8 7 63.49 18.66
 1 -8 -7 48.93 37.41
 -2 3 12 22.44 13.08
 2 -3 -12 23.13 25.03
 -2 3 12 30.79 23.27
 -4 -9 3 4.06 17.5
 4 9 -3 4.49 12.52
 4 9 -3 4.54 18.6
 -4 -9 3 5.12 16.31
 -1 -8 8 16.01 39.11
 -1 -8 8 11.46 19.69
 1 -6 11 81.36 26.43
 1 -6 11 80.05 43.47
 0 -5 12 18.09 21.03
 0 5 -12 11.12 34.2
 0 -5 12 9.34 39.22
 0 -5 12 5.72 37.78
 8 3 -3 21.97 46.43
 -8 -3 3 19.11 16.33
 8 3 -3 14.1 34.21
 8 3 -3 7.32 37.52
 -8 1 2 0.11 6.56
 8 -1 -2 1.65 9.23
 8 -1 -2 0.93 9.23
 6 1 12 24.63 15.86
 6 1 12 24.88 21.53
 6 1 12 18.93 31.86
 -7 -3 6 4.24 17.4
 -7 -3 6 10.88 17.58
 7 3 -6 2.95 13.06
 7 3 -6 1.51 7.9
 5 -7 3 1.27 6.23
 -5 7 -3 0.52 4.93
 5 -7 3 0.09 3.72
 5 -7 3 0.36 3.97
 5 -7 3 1.49 11.2
 6 -5 7 5.08 8.63
 6 -5 7 0.96 7.09
 6 -5 7 3.56 13.53
 1 4 13 9.3 39.45
 3 -3 13 30.3 13.76
 -3 3 -13 28.19 13.39
 3 -3 13 19.99 38.26
 3 -3 13 15.66 47.54
 2 -9 3 2.64 9.25
 2 -9 3 2.39 8.48
 2 -9 3 3.66 14.14
 -4 5 8 10.42 20.28
 4 -5 -8 8.94 17.99
 -4 5 8 5.61 18.11
 -4 2 -13 -0.21 3.55
 4 -2 13 1.95 10.34
 4 -2 13 2.34 14.47
 4 -2 13 2.25 6.61
 8 -1 7 3.07 10.86
 3 1 14 1.8 9.16
 3 1 14 0.6 6.69
 3 1 14 2.7 8.25
 3 1 14 1.26 5.81
 6 -2 11 2.28 16.28
 6 8 5 3.68 19.08
 6 8 5 1.21 14.36
 -6 -8 -5 2.43 10.45
 5 1 13 1.69 11.11
 5 1 13 1.3 9.13
 5 1 13 2.17 8.28
 5 9 0 2.34 13.75
 -5 -9 0 4.42 11.54
 5 9 0 0.31 5.26
 -5 -9 0 2.28 16.49
 -5 7 0 105.81 26.38
 5 -7 0 105.97 28.05
 5 -7 0 136.61 30.25
 3 0 14 9.09 30.38
 3 0 14 11.17 17.39
 -3 0 -14 7.85 10.7
 3 0 14 8.81 22.09
 -2 -4 12 17.38 22.94
 -2 -4 12 13.74 20.55
 -2 -4 12 13.6 17.46
 2 4 -12 14.72 25.29
 5 9 3 45.14 21.31
 5 9 3 53.24 22.12
 -5 -9 -3 44.83 24.21
 6 -6 2 38.05 17.91
 -6 6 -2 28.12 19.45
 6 -6 2 22.94 30.88
 0 8 8 -0.36 5.28
 0 -8 -8 3.37 11.74
 0 8 8 1.44 8.34
 0 8 8 1 7.7
 0 -8 -8 0.54 8.92
 7 7 5 18.24 19.41
 -7 -7 -5 9.87 31.37
 7 7 5 19.02 44.81
 1 3 -13 1.91 10.99
 -1 -3 13 3.91 17.02
 -1 -3 13 1.77 14.97
 -3 1 12 1.46 7.15
 3 -1 -12 4.17 11.75
 3 -1 -12 2.77 8.49
 -3 1 12 0.67 9.26
 -8 0 3 5.81 15.2
 8 0 -3 4.58 10.77
 8 0 -3 3.29 18.48
 8 0 -3 11.17 30.13
 1 -9 5 56.16 30.99
 1 -9 5 102.18 29.32
 2 2 14 101.13 21.75
 2 2 14 146.27 33
 -2 -2 -14 135.43 36.61
 2 2 14 135.65 36.69
 3 8 -7 7.44 20.9
 3 8 -7 4.41 11.57
 -3 -8 7 5.1 17.22
 -3 -8 7 5.8 24.51
 6 2 12 1.93 4.99
 6 2 12 1.48 8.2
 6 2 12 2.35 11.1
 0 6 11 4.32 13.46
 0 6 11 2.18 6.71
 8 3 8 5.37 19.73
 8 3 8 10.34 21.11
 8 5 -1 18.62 45.49
 8 5 -1 9.68 13.06
 8 5 -1 14.91 13.33
 -1 7 9 30.72 26.59
 1 -7 -9 22.93 13.85
 1 -7 -9 26.24 22.68
 1 -7 -9 26.08 18.84
 -1 7 9 20.11 32.59
 6 -4 9 22.18 26.27
 6 -4 9 29.11 18
 6 -4 9 21.17 30.48
 -5 -1 10 83.13 32.28
 -5 -1 10 92.67 26.53
 5 1 -10 87.41 84.45
 -5 -1 10 81.15 23.25
 6 -6 1 92.74 26.01
 -6 6 -1 66.39 22.97
 7 -3 8 0.75 4.67
 4 -7 7 8.2 18.27
 4 -7 7 6.63 20.56
 4 -7 7 7.13 29.09
 7 -1 10 83.84 24.56
 7 -1 10 100.7 32.53
 7 -1 10 3.05 11.05
 7 -1 10 83.94 31.9
 -7 -7 1 5.83 26.64
 7 7 -1 17.87 23.82
 7 7 -1 21.12 44.21
 -2 0 13 8.41 16.88
 -2 0 13 3.23 23.31
 2 0 -13 7.81 18.79
 0 -5 -12 1.61 7.59
 0 5 12 1.54 7.75
 0 5 12 2.49 13.18
 -4 3 10 17.76 26.32
 -4 3 10 23.32 24.63
 4 -3 -10 21.06 16.4
 4 -3 -10 28.33 22.31
 2 1 -13 28.09 45.96
 -2 -1 13 19.43 50.08
 -2 -1 13 23.12 12.46
 -2 -1 13 27.51 43.75
 -6 6 -3 9.19 31.67
 6 -6 3 12.97 34.81
 6 -6 3 10.42 26.8
 7 -4 6 8.14 22.31
 -7 4 -6 5.9 28.26
 2 -9 -2 17.38 30.76
 2 -9 -2 18.19 19.77
 8 0 8 7.47 13.7
 8 0 8 10.76 28.73
 8 0 8 1.17 9.25
 5 0 13 68.51 22.88
 5 0 13 85.98 27.6
 5 0 13 73.02 27.56
 -2 7 8 56.21 22.45
 2 -7 -8 51.67 29.58
 2 -7 -8 67.93 30.83
 2 -7 -8 48.15 22.35
 -2 7 8 57.76 19.83
 0 0 14 30.54 13.81
 0 0 14 32.5 16.26
 0 0 -14 23.62 20.52
 -4 -7 -10 46.22 18.16
 -4 -7 -10 56.24 26.48
 4 7 10 48.9 19.95
 4 7 10 62.35 25.68
 6 0 12 1.09 6.54
 6 0 12 1.3 9.34
 6 0 12 1.75 8.45
 -4 -8 6 39.01 25.3
 4 8 -6 25.96 11.61
 -4 -8 6 21.5 26.03
 4 8 -6 40.53 21.4
 4 -1 -11 4.85 10.19
 -4 1 11 2.11 15.85
 -4 1 11 1.95 7.63
 4 -1 -11 2.4 4.83
 8 5 6 3.88 21.83
 8 5 6 2.96 11.59
 7 5 9 7.58 15.1
 7 5 9 3.24 18.59
 7 5 9 8.05 14.72
 5 2 13 8 35.26
 5 2 13 6.05 34.45
 5 2 13 13.82 31.15
 1 -8 8 21.79 14.69
 1 -8 8 21.8 15.85
 1 -8 8 14.71 31.4
 4 -8 1 67.79 29.38
 4 -8 1 51.43 20.43
 4 -8 1 83.02 34.33
 -4 8 -1 78.63 34.79
 -6 -5 7 15.49 17.41
 -6 -5 7 8.49 20.78
 6 5 -7 15.32 54.17
 -6 -5 7 13.52 27.06
 -2 -10 -1 84.75 29.44
 2 10 1 151.8 39.73
 -2 -10 -1 159.33 43.01
 -6 1 8 3.03 15.1
 6 -1 -8 0.01 12.95
 -6 1 8 1.84 10.27
 6 -1 -8 4.01 12.59
 -2 -10 0 195.05 48.14
 -2 -10 0 139.74 40.23
 -1 -10 0 98.1 33.9
 -1 -10 0 74.69 27.66
 3 -8 -4 28.33 21.91
 3 -8 -4 30.52 22.52
 -3 8 4 39.62 18.36
 -4 8 -2 19.21 21.18
 4 -8 2 13.13 29.25
 4 -8 2 17.62 25.87
 4 -8 2 25.79 17.7
 6 7 8 11.68 18.78
 -6 -7 -8 9.11 24.38
 6 7 8 16.42 32.65
 3 -8 6 57.78 26.88
 3 -8 6 59.02 20.42
 3 -8 6 72.23 24.72
 -1 -2 -14 6.67 23.26
 1 2 14 11.77 17.04
 1 2 14 11.09 21.36
 -7 2 5 9.42 24.78
 7 -2 -5 10.59 26.87
 7 -2 -5 12.51 28.58
 -7 2 5 5.82 25.63
 -5 -2 10 0.5 9.22
 -5 -2 10 1.41 7.52
 -5 -2 10 1.12 4.77
 5 2 -10 0.94 8.58
 -1 -6 11 119.6 41.24
 -1 -6 11 127.04 34.17
 1 6 -11 148.8 39.15
 -1 -6 11 142.7 39.28
 -6 -6 6 1.16 6.4
 6 6 -6 1.08 12.09
 6 6 -6 1.2 7.67
 -6 -6 6 1.94 11.22
 2 -8 -6 1.19 15.7
 -2 8 6 2.62 10.38
 2 -8 -6 4.12 13.42
 -1 -10 -1 4.41 15.41
 -1 -10 -1 4.39 12.02
 5 -7 4 16.57 21.26
 5 -7 4 6.99 29.81
 5 -7 4 3.63 18.53
 -5 7 -4 13.34 13.12
 5 -7 4 7.52 15.35
 2 -5 12 12.52 18.87
 2 -5 12 3.28 33.83
 -5 0 10 1.61 6.1
 5 0 -10 2.59 7.7
 5 0 -10 4.72 11.99
 -5 0 10 0.81 12.28
 0 -1 14 12.92 32.71
 0 -1 14 8.65 30.1
 0 -1 14 16.27 18.55
 0 1 -14 13.51 26.41
 0 -7 10 1.73 9.16
 0 -7 10 1.97 20.07
 -1 -9 6 17.84 41.7
 -1 -9 6 13.89 26.64
 6 8 -2 28.48 15.82
 6 8 -2 34.08 25.57
 -6 -8 2 21.39 10.96
 -6 -8 2 31.07 15.72
 3 2 14 32.64 26.2
 3 2 14 21.49 12.57
 3 2 14 19.53 11.63
 3 2 14 24.1 17.72
 8 -2 -1 6.97 7.16
 8 -2 -1 1.15 14.8
 8 -2 -1 1.29 8.18
 4 -8 0 20.88 26.82
 4 -8 0 23.73 14.26
 -4 8 0 18.79 10.51
 4 -8 0 25.55 31.71
 -5 -9 1 35.18 42.07
 5 9 -1 33.4 16.83
 -5 -9 1 26.52 13.25
 5 9 -1 18.46 44.47
 -6 6 0 77.55 27.43
 6 -6 0 93.01 65.65
 4 6 -9 0.51 6.79
 -4 -6 9 1.83 8.69
 -4 -6 9 1.74 9.3
 -1 -10 1 4.37 16.89
 -1 -10 1 4.42 11.7
 0 1 14 36.86 43.08
 0 -1 -14 37.02 27.59
 -1 4 -13 12.51 27.95
 1 -4 13 15.75 13.17
 1 -4 13 8.81 18.02
 1 -4 13 11.96 31.35
 5 -7 -1 1.38 6.24
 5 -7 -1 0.35 5.25
 -5 7 1 1.44 8.97
 3 -1 14 28.95 53.15
 -3 1 -14 32.08 16.7
 3 -1 14 27.05 31.56
 3 -1 14 28.52 15.94
 -2 -8 -9 5.46 14
 2 8 9 6.76 18.37
 2 8 9 6.47 19.22
 2 8 9 5.6 21.03
 -2 -8 -9 4.37 10.57
 8 -2 6 5.19 10.84
 -8 2 -6 5.88 19.37
 7 4 10 85.34 29.81
 7 4 10 82.31 33.55
 7 4 10 75.98 24.77
 -4 -3 11 7.08 16.58
 -4 -3 11 6.05 22.36
 4 3 -11 4.53 16.64
 -4 -3 11 4.98 27.45
 5 9 4 16.57 45.51
 -5 -9 -4 12.41 37.91
 5 9 4 15.52 32.56
 -2 -10 -2 59.95 23.83
 2 10 2 64.52 20.76
 -2 -10 -2 78.48 28.86
 2 10 2 61 21.56
 -7 4 2 5.48 36.65
 7 -4 -2 12.22 27
 -2 -10 1 3.64 19.03
 -2 -10 1 3 22.01
 0 -9 6 7.57 18.37
 0 -9 6 4.52 15.65
 6 -6 4 149.18 41.51
 6 -6 4 97.22 33.29
 -6 6 -4 116.99 36.31
 7 5 -5 0.7 7.8
 -7 -5 5 1.6 7.3
 7 5 -5 2.47 9.79
 1 -2 14 0.52 6.96
 -1 2 -14 4.43 9.13
 1 -2 14 0.1 4.9
 1 -2 14 1.44 7.67
 4 -8 3 87.21 26.67
 4 -8 3 141.07 37.82
 -4 8 -3 104.63 38.92
 4 -8 3 107.16 32.67
 4 -8 3 104.8 32.81
 3 9 -5 37.14 19.47
 -3 -9 5 38.06 21.5
 3 9 -5 19.71 11.34
 -3 -9 5 22 45.59
 -1 -5 12 14.34 13.79
 -1 -5 12 10.02 27.97
 1 5 -12 10.79 28.04
 -1 -5 12 14.59 31.41
 2 -6 11 56.81 30.84
 2 -6 11 45.31 46.87
 8 6 2 15.33 25.43
 8 6 2 14.8 36.57
 2 -9 4 11.03 27.33
 2 -9 4 8.09 27.8
 2 -1 -13 45.19 37.93
 -2 1 13 50.69 37.31
 -2 1 13 50.16 25.72
 -3 -6 10 11.15 14.59
 -3 -6 10 7.75 30.92
 3 6 -10 5.17 39.07
 7 -3 -4 17.89 33.25
 -7 3 4 22.63 14.82
 -7 3 4 12.48 33.93
 7 -3 -4 20.02 20.87
 8 6 3 0.31 12.71
 8 6 3 5.06 13.86
 4 9 6 5.12 11.97
 -4 -9 -6 3.86 19.91
 4 9 6 9 20.96
 -2 -8 8 19.79 52.29
 2 8 -8 35.87 18.35
 -2 -8 8 36.4 23.85
 2 8 -8 14.8 33.19
 3 8 9 70.17 26.69
 3 8 9 76.04 26.38
 -3 -8 -9 53 22.26
 -3 -8 -9 62.18 36.72
 -1 -10 -2 1.16 7.33
 1 -7 10 36.5 19.2
 1 -7 10 35.89 17.57
 -2 -2 13 1.5 6.28
 2 2 -13 2.26 12.09
 -2 -2 13 3.36 13.48
 -2 -2 13 0.81 8.44
 4 4 13 48.64 21.77
 4 4 13 62.58 31.96
 4 4 13 47.67 19.08
 -2 2 -14 23.22 13.83
 2 -2 14 18.33 10.95
 2 -2 14 21.36 22.43
 2 -2 14 21.68 24.57
 0 4 -13 39.13 25
 0 -4 13 31.8 16.06
 0 -4 13 42.02 35.08
 0 -4 13 40.13 24.21
 -3 -3 12 37.86 16.97
 3 3 -12 39.6 21.26
 -3 -3 12 51.07 22.27
 -3 -3 12 44.04 31.83
 7 6 8 8 19.56
 7 6 8 5.01 28.31
 6 3 12 1.7 18.85
 6 3 12 2.72 13.68
 6 3 12 0.26 11.71
 0 7 10 8.04 20.48
 0 7 10 3.12 29.71
 0 7 10 0.52 11.2
 0 -7 -10 10.43 14.25
 7 -1 -6 43.27 21.56
 7 -1 -6 43.73 37.58
 -7 1 6 37.28 19.17
 -7 1 6 46.23 31.19
 -4 -5 10 56.44 20.93
 -4 -5 10 47.51 19.74
 4 5 -10 62.66 32.97
 -4 -5 10 58.2 26.37
 0 9 6 40.14 16.31
 0 9 6 48.41 17.17
 0 -9 -6 30.85 46.26
 0 -9 -6 41.12 23.3
 1 7 -10 32.31 21.25
 -1 -7 10 31.5 24.78
 -1 -7 10 30.01 13.54
 -1 -7 10 37.31 41.86
 1 -3 -13 2.56 8.87
 -1 3 13 0.56 14.94
 -1 3 13 1.26 13.26
 8 4 -3 1.35 7.53
 8 4 -3 1.08 7.35
 -8 -4 3 1.15 4.91
 8 4 -3 0.54 6.99
 8 6 1 1.91 12.38
 8 6 1 0.18 7.84
 7 1 11 0.71 6.87
 7 1 11 0.79 6.47
 7 1 11 0.37 3.34
 3 10 1 4.86 17.82
 -3 -10 -1 4.76 27.15
 3 10 1 5.24 16.04
 -3 -10 -1 15.47 17.86
 7 7 6 32.76 23.19
 -7 -7 -6 27.16 13.69
 7 7 6 23.94 16.45
 -2 -9 -7 70.58 26.29
 -2 -9 -7 91.45 30.26
 2 9 7 105.93 35.76
 2 9 7 116.86 37.48
 2 -4 13 3.49 11.65
 2 -4 13 -0.35 4.89
 -2 4 -13 0.67 6.12
 2 -4 13 0.31 15.1
 -6 -8 -6 70.27 23.71
 6 8 6 27.65 50.33
 6 8 6 39.93 48.37
 -1 -10 2 215.54 54.74
 -1 -10 2 143.36 42.96
 4 -8 -1 1.36 8.12
 4 -8 -1 0.97 11.65
 4 -8 -1 0.19 5.07
 -8 -2 4 144 39.75
 8 2 -4 108.99 34.4
 8 2 -4 184.01 54.42
 8 2 -4 158.56 54.83
 4 -4 12 24.02 36.77
 4 -4 12 18.9 34.91
 -4 -7 8 1.47 10.34
 -4 -7 8 1.84 8.82
 4 7 -8 0.6 4.6
 5 -1 13 1.66 10.93
 5 -1 13 0.36 4.44
 5 -1 13 0.23 3.82
 5 -4 11 20.06 28.83
 5 -4 11 15.48 10.85
 8 6 4 130.2 51.8
 8 6 4 109.98 36.65
 7 2 11 6.97 19.97
 7 2 11 3.47 13.95
 7 2 11 3.72 10.33
 -4 6 7 6.78 24.2
 4 -6 -7 10.76 30.66
 -4 6 7 14.27 28.98
 7 4 -6 9.05 12.77
 -7 -4 6 12.24 27.75
 -6 -4 8 1.82 5.78
 6 4 -8 1.2 12.41
 -6 -4 8 0.88 3.77
 -6 -4 8 8.94 17.16
 -6 -4 8 0.16 6.75
 -3 -10 0 37.11 16.45
 3 10 0 26.89 17.11
 3 10 0 25.95 24.92
 -3 -10 0 24.07 50.79
 6 -5 -4 4.54 16.78
 -6 5 4 3.42 18.77
 8 1 -4 27.09 14.62
 8 1 -4 26.92 55.19
 8 1 -4 17.49 13.73
 -8 -1 4 24.61 17.7
 0 -10 0 25.67 12.4
 0 -10 0 19.86 38.43
 2 -9 -3 0.47 10.25
 -2 9 3 1.02 4.39
 2 -9 -3 1.58 6.53
 -2 -9 6 7.19 32.2
 -2 -9 6 16.6 42.65
 0 4 13 39.75 34.74
 0 4 13 32.03 18.22
 0 -4 -13 33.6 44.28
 -1 -8 -9 0.04 7.79
 1 8 9 0.44 6.24
 1 8 9 0.53 4.98
 -1 -8 -9 0.22 9.73
 1 8 9 0.25 7.32
 -4 7 5 2.11 13.29
 4 -7 -5 1.5 8.74
 4 -7 -5 -0.09 5.09
 5 -6 8 1.32 13.35
 5 -6 8 0.62 6.86
 5 -6 8 3.59 16.03
 4 -5 11 -0.25 4.52
 4 -5 11 0.01 10.22
 3 7 -9 12.69 26.18
 -3 -7 9 6.67 36.28
 -3 -7 9 15.4 11.38
 -3 -7 9 10.51 24.31
 7 6 -4 81.43 37.11
 7 6 -4 48.52 23.55
 -7 -6 4 80.76 30.3
 -4 -9 4 45.94 53.34
 4 9 -4 18.58 38.04
 4 9 -4 51.76 28.33
 -4 -9 4 32.54 17.52
 2 10 3 3.04 10.43
 2 10 3 2.69 12.58
 9 2 3 13.46 40.91
 9 2 3 28.17 26.02
 9 2 3 11.65 23.94
 -9 -2 -3 15.74 31.99
 1 -9 -5 0.98 5.45
 1 -9 -5 -0.02 6.83
 -3 -5 11 37.37 20.01
 -3 -5 11 39.96 21.42
 -3 -5 11 43.7 19.45
 3 5 -11 42.14 21.93
 -3 -10 -2 68.7 43.87
 -3 -10 -2 88.54 27.72
 3 10 2 85.48 36.92
 3 10 2 70.07 23.18
 6 -1 12 20.22 10.9
 6 -1 12 30.72 20.76
 6 -1 12 33.17 14.08
 5 3 13 0.21 7.67
 5 3 13 3.01 7.64
 5 3 13 3.15 17.96
 -7 -7 2 3.71 16.25
 7 7 -2 5.37 12.54
 7 7 -2 10.64 20.71
 -8 3 -2 11.87 47.16
 8 -3 2 25.53 49.1
 -2 -10 2 -0.14 7.07
 -2 -10 2 10.61 17.13
 8 -3 3 0.84 10.46
 -8 3 -3 1.28 5.21
 8 4 8 15.93 13.44
 8 4 8 17.27 39.85
 8 4 8 13.65 17.98
 8 5 -2 3.09 12.25
 8 5 -2 4.31 16.43
 8 5 -2 3.96 12.73
 3 -7 -7 1.3 7.53
 3 -7 -7 0.94 4.4
 -3 7 7 1.14 12.83
 -3 7 7 18.02 14.44
 -6 6 1 115.93 34.72
 6 -6 -1 140.66 44.42
 5 6 -8 1.48 10.6
 -5 -6 8 -0.02 7.55
 -5 -6 8 1.04 7.46
 -5 -6 8 6.94 15.12
 -5 -3 10 2.45 14.51
 -5 -3 10 2.33 9.69
 -5 -3 10 7.33 13.45
 5 3 -10 5.66 17.81
 0 -10 1 42.58 20.04
 0 -10 1 58.88 22.73
 9 2 2 12.26 16.85
 9 2 2 17.71 29.75
 -9 -2 -2 16.99 24.17
 9 2 2 15.46 32.6
 5 -7 5 26.12 36.69
 5 -7 5 16.93 15.54
 5 -7 5 13.19 30.37
 5 -7 5 13.82 11.44
 3 9 7 35.86 20.6
 -3 -9 -7 36.66 53.87
 3 9 7 38.75 17.32
 8 -1 -3 9.11 27.03
 8 -1 -3 15.18 38.67
 8 -1 -3 13.98 29.37
 -8 1 3 20.19 25.52
 3 -7 9 7.06 16.59
 3 -7 9 7.52 11.9
 3 -7 9 2.8 10.18
 0 -10 -1 -0.19 10.11
 8 2 9 0.85 4.36
 8 2 9 -0.06 4.77
 4 1 14 3.6 21.02
 4 1 14 0.68 11.73
 4 1 14 5.35 14.95
 4 1 14 1.85 7.48
 -5 -8 5 1.33 11.33
 -5 -8 5 0.21 6.81
 5 8 -5 1.57 13.19
 5 8 -5 1.02 6.98
 3 -2 -12 1.32 7.81
 -3 2 12 1.11 9.22
 -3 2 12 2.63 12.19
 0 -2 14 17.31 27.18
 0 -2 14 16.35 34.56
 0 2 -14 19.27 47.37
 0 -2 14 11.45 35.27
 2 3 14 51.21 20.78
 2 3 14 76.64 27.28
 2 3 14 78.09 28.31
 8 1 9 179.06 45.1
 8 1 9 210.4 56.37
 8 1 9 163.66 53.11
 -4 8 -4 6.83 9.48
 4 -8 4 4.37 13.7
 4 -8 4 4.11 12.97
 4 -8 4 1.44 9.87
 4 -8 4 1.6 12.1
 5 -3 12 14.48 42.59
 5 -3 12 10.77 33.73
 -5 1 10 29.94 51.05
 5 -1 -10 25.85 14.45
 -5 1 10 32.88 19.06
 5 -1 -10 30.96 41.45
 9 1 3 6.53 19.96
 9 1 3 6.3 10.5
 -9 -1 -3 7.98 17.41
 9 1 3 8.38 28.53
 5 6 11 0.08 3.04
 5 6 11 0.31 9.06
 5 6 11 2.48 9.94
 -5 -9 2 1.27 7.92
 -5 -9 2 -0.09 9.28
 5 9 -2 0.37 7.46
 5 9 -2 0.71 6.14
 6 5 11 9.06 21.41
 6 5 11 5.31 21.37
 6 5 11 10.23 19.05
 6 7 -5 111.93 35.23
 6 7 -5 78.88 42.01
 -6 -7 5 94.48 31.47
 -6 -7 5 75.55 27.19
 -9 -2 -4 115.48 35.57
 9 2 4 102.09 37.89
 9 2 4 132.8 43.72
 9 2 4 124.82 38.61
 6 -3 -7 2.1 6.6
 6 -3 -7 0.5 6.06
 -6 3 7 1.53 10.32
 -6 3 7 1.31 8.69
 8 -1 8 91.04 33.76
 6 -6 5 39.78 45.14
 -6 6 -5 29.13 28.49
 6 -6 5 28.59 29.82
 6 6 10 21.41 46.21
 6 6 10 28.86 32.34
 9 1 2 64.97 22.89
 -9 -1 -2 78.71 31.92
 9 1 2 90.88 34.77
 9 1 2 98.08 29.99
 2 6 12 2.31 14.61
 2 6 12 1.38 13.71
 2 6 12 1.34 11.13
 4 0 14 1.09 7.38
 4 0 14 1.33 13.54
 4 0 14 0.74 4.64
 4 0 14 0.98 5.85
 7 -4 7 13.93 19
 -5 4 8 27.14 22.06
 5 -4 -8 35.65 22.19
 5 -4 -8 27.98 30.42
 -5 4 8 36.96 47.83
 -1 -10 -3 1.51 12.69
 5 8 8 3.3 10.88
 5 8 8 4.38 15.42
 -5 -8 -8 2.54 13.22
 0 -2 -14 2.72 18.14
 0 2 14 1.82 11.24
 8 5 7 4.2 14.14
 8 5 7 0.37 7.27
 8 5 7 1.09 11.52
 -5 7 2 9.06 21.68
 5 -7 -2 10.69 14.54
 -3 -10 1 3.94 26.94
 3 10 -1 10.5 23.46
 3 10 -1 6.82 19
 -3 -10 1 17.21 10.83
 -5 -9 -5 4.66 12.66
 5 9 5 11.34 10.52
 5 9 5 6.63 16.23
 8 -3 1 60.5 31.77
 -8 3 -1 37.49 38
 7 0 11 0.01 6.82
 7 0 11 7.33 19.06
 7 0 11 3.83 22.16
 5 -6 -5 0.77 8.97
 -5 6 5 0.66 10.34
 -2 5 11 2.4 9.2
 2 -5 -11 3.23 9.36
 -2 5 11 1.58 11.84
 8 -3 4 5.15 25.83
 -8 3 -4 4.63 23.42
 6 -5 8 3.45 14.67
 6 -5 8 4.1 16.41
 6 -5 8 9.12 17.09
 -5 -5 9 11.74 27.84
 5 5 -9 17.58 30.68
 -5 -5 9 10.39 23.57
 1 -9 6 28.1 43.67
 1 -9 6 34.4 60.47
 8 6 0 55.26 23.53
 8 6 0 41.24 42.49
 1 9 7 15.52 20.6
 1 9 7 12.73 9.61
 -1 -9 -7 17.63 12.96
 -1 -9 -7 11.84 37.61
 -7 5 -2 1.09 20.63
 7 -5 2 7.55 39
 8 3 -4 4.13 9.75
 8 3 -4 1.81 9.75
 8 3 -4 2.24 10.3
 9 1 4 9.25 26.34
 9 1 4 27.29 18.06
 9 1 4 20.64 23.74
 -9 -1 -4 18.54 14.58
 5 5 12 9.64 33.55
 5 5 12 16.27 35.13
 5 5 12 20.31 50.6
 9 3 3 258.17 48.09
 9 3 3 225.04 46.31
 9 3 3 150.26 42.06
 -9 -3 -3 196.32 49.79
 3 6 12 79.78 30.18
 3 6 12 59.07 35.09
 9 2 1 4.45 24.14
 9 2 1 1.64 5.04
 9 2 1 3.85 15.29
 -9 -2 -1 4.07 17.52
 4 -2 -11 2.82 12.28
 4 -2 -11 2.12 8.64
 -4 2 11 6.26 15.31
 -4 2 11 0.67 13.75
 -7 5 -3 15.48 21.75
 7 -5 3 19.41 43.91
 0 -10 2 9.24 28.67
 0 -10 2 20.82 13.46
 3 3 14 166.08 44.42
 3 3 14 230.81 40.03
 3 3 14 220.26 57.74
 3 3 14 211.33 56.1
 9 3 2 1.4 9.93
 -9 -3 -2 0.29 4.5
 9 3 2 -0.34 8.93
 9 3 2 0.3 8.65
 5 -5 10 36.14 18.65
 5 -5 10 37.11 18.43
 8 -2 -2 15.2 46.16
 8 -2 -2 17.95 11.5
 -8 2 2 13.19 42.72
 8 -2 -2 8.23 18.2
 2 -8 8 -0.88 7.7
 2 -8 8 1.04 4.65
 2 -8 8 0.96 9.01
 3 10 3 49.2 24.95
 3 10 3 64.59 21.27
 -3 -10 -3 55.43 26.71
 -3 5 10 64.38 35.72
 3 -5 -10 62.36 37.02
 -3 5 10 75 46.22
 8 6 5 2.41 11.14
 8 6 5 2.77 12.22
 5 -3 -9 9.15 14.8
 -5 3 9 4.13 12.71
 -5 3 9 4.13 17.61
 5 -3 -9 6.76 17.66
 -7 -1 7 16.34 23.34
 7 1 -7 17.4 37.15
 -7 -1 7 9.96 52.38
 7 1 -7 11.58 35.5
 -6 -8 3 25.01 11.87
 6 8 -3 39.03 20.25
 6 8 -3 31.05 36.58
 -6 -8 3 46.38 23.6
 -7 5 -1 0.73 8.92
 7 -5 1 4.05 14.04
 8 -2 7 26.85 19.36
 -7 -2 7 3.28 13.56
 7 2 -7 4.93 15.2
 -7 -2 7 10.32 14.78
 7 2 -7 2.16 9.74
 6 -4 -6 63.66 29
 -6 4 6 53.98 19.57
 6 -4 -6 72.39 36.96
 -6 4 6 64.08 28.65
 4 2 14 1.2 9.82
 4 2 14 1.53 12.46
 4 2 14 0.6 10.43
 4 8 9 57.94 25.77
 4 8 9 63.91 27.53
 -4 -8 -9 45.48 31.74
 -4 -8 -9 47.3 20.71
 2 -6 -10 29.93 15.82
 -2 6 10 22.4 16.07
 -2 6 10 25 20.26
 7 3 11 3.61 12.01
 7 3 11 2.67 17.78
 7 3 11 7.24 28.23
 0 -10 -2 81.04 41.01
 1 3 14 0.87 10.47
 -1 -3 -14 0.94 8.83
 3 -2 14 1.11 8.21
 3 -2 14 -0.04 4.18
 -3 2 -14 0.37 7.28
 3 -2 14 0.96 10.98
 -8 0 4 8.2 15.77
 8 0 -4 13.14 29.95
 8 0 -4 11.34 35.53
 9 1 1 32.79 19.6
 9 1 1 1.36 10.87
 9 1 1 41.94 39.37
 -9 -1 -1 36.52 40.33
 2 6 -11 29.27 17.23
 -2 -6 11 23.8 22.99
 -2 -6 11 23.83 33.22
 -4 3 -13 42.29 15.93
 4 -3 13 40.94 32.01
 4 -3 13 46.63 23.25
 9 3 4 3.7 26.74
 -9 -3 -4 4.29 21.23
 9 3 4 0.82 16.45
 9 3 4 6.29 18.52
 -1 -10 3 78.24 37.28
 -1 -10 3 121.8 33.44
 2 -9 5 3.61 14.95
 2 -9 5 2.17 14.14
 7 -2 10 1.29 5.41
 7 -2 10 0.99 9.22
 5 7 -7 4.26 17.14
 -5 -7 7 3.09 8.39
 -5 -7 7 1.79 12.74
 5 7 -7 1.57 8.53
 -1 0 14 16.22 35.62
 -1 0 14 25.33 37.41
 1 0 -14 13.21 35.51
 8 3 9 1.11 3.99
 8 3 9 0.88 3.14
 8 3 9 3.33 13.79
 -4 8 2 7.4 28.92
 4 -8 -2 8.17 21.41
 4 -8 -2 11.99 38.38
 4 -8 -2 5.63 20.46
 6 1 -9 2.5 8.52
 6 1 -9 6.98 13.51
 -6 -1 9 1.83 10.43
 -6 -1 9 2.38 16.18
 2 7 11 36.8 19.82
 -2 -7 -11 20.15 10.85
 2 7 11 25.13 17.87
 2 7 11 16.87 43.04
 2 5 13 24.48 23.6
 2 5 13 24.83 22.59
 2 -2 -13 83.89 31.89
 -2 2 13 94.94 40.84
 -2 2 13 88.99 37.11
 2 -7 10 66.51 29.82
 2 -7 10 44.57 24.27
 3 -5 12 9.79 23.1
 3 -5 12 4.01 15.62
 9 2 5 -0.13 7.9
 9 2 5 -0.06 3.35
 9 2 5 0.32 4.61
 -1 -4 13 0.33 8.21
 -1 -4 13 1.06 5.84
 1 4 -13 2.27 12.1
 6 -2 -8 31.27 21.13
 6 -2 -8 33.11 32.02
 -6 2 8 17.44 30.61
 -6 2 8 32.94 41.17
 4 -7 8 2.47 9.53
 4 -7 8 1.56 7.02
 4 -7 8 0.35 6.07
 -3 8 5 79.98 25.37
 3 -8 -5 49.09 24.07
 3 -8 -5 49.56 18.16
 8 0 9 59.19 23.77
 8 0 9 54.65 18.64
 8 0 9 51.2 22.78
 3 -8 7 2.11 14.61
 3 -8 7 1.72 7.07
 3 -8 7 0.7 9.1
 7 -3 9 6.04 18.33
 -7 4 3 123.33 44.19
 7 -4 -3 145.54 39.32
 -3 4 11 130.14 35.8
 -3 4 11 151.5 42.51
 3 -4 -11 143.38 41.12
 -1 -1 14 15.09 11.43
 -1 -1 14 19.04 29.98
 1 1 -14 18.48 19.5
 -2 -3 13 31.07 31.7
 -2 -3 13 25.76 15.23
 2 3 -13 29 55.14
 -2 -3 13 23.45 24.08
 5 7 10 80.24 30.95
 5 7 10 66.84 32.22
 7 -5 4 6.01 18.12
 -7 5 -4 3.49 20.36
 -3 -7 -11 0.94 6.07
 3 7 11 1.14 12.35
 3 7 11 0.49 8.27
 3 7 11 1.01 8.21
 -6 -2 9 12.35 29.09
 -6 -2 9 12.85 12.13
 6 2 -9 12.28 21.05
 -6 -2 9 8.88 42.97
 -9 -3 -1 1.33 7.16
 9 3 1 1.53 7.44
 9 3 1 1.78 9.71
 9 3 1 4.27 15.59
 2 10 4 81.51 25.56
 2 10 4 85.66 29.32
 -2 -10 -4 76.47 27.54
 1 6 12 25.74 16.25
 1 6 12 12.34 32.71
 1 6 12 21.35 14.59
 1 -8 -8 141.54 40.01
 1 -8 -8 156.9 38.26
 -1 8 8 153.64 39.92
 1 -8 -8 145.56 39.74
 -1 8 8 158.99 47.95
 3 -9 1 0.28 4.73
 3 -9 1 0.91 8.26
 3 -9 1 1.13 7.62
 -8 3 0 34.12 21.52
 8 -3 0 80.49 29.09
 -5 5 7 4.06 27.79
 -5 5 7 17.58 30.34
 5 -5 -7 8.15 16.56
 5 -5 -7 12.77 40.36
 3 5 13 86.5 48.05
 3 5 13 106.78 30.84
 3 5 13 91.7 31.79
 9 1 5 0.6 3.8
 -9 -1 -5 0.6 9.84
 9 1 5 1.18 5.95
 9 1 5 -0.33 7.32
 -2 -10 3 40.99 20.33
 -2 -10 3 69.45 42.61
 6 -3 11 6.44 12.35
 6 -3 11 9.84 10.31
 -8 3 -5 38.25 38.39
 8 -3 5 61.72 54.37
 9 0 3 0.6 16.19
 9 0 3 2.35 15.51
 -9 0 -3 1.77 12.32
 9 0 3 0.49 5.81
 0 -8 9 4.9 10.39
 0 -8 9 10.46 28.97
 -2 4 12 0.76 10.23
 -2 4 12 1.52 9.4
 2 -4 -12 0.93 8.95
 -1 6 11 79.41 26.32
 1 -6 -11 79.86 36.56
 -1 6 11 94.39 36.15
 -3 -10 2 33.78 18.26
 -3 -10 2 48.25 23.69
 3 10 -2 28.57 25.03
 3 10 -2 47.15 17.26
 -4 -4 11 6.66 39.82
 -4 -4 11 10.43 50.03
 -4 -4 11 11.73 29.54
 4 4 -11 18.39 29.85
 4 -6 10 20.47 13.91
 4 -6 10 20.84 17.13
 -2 -7 10 39.42 17.53
 -2 -7 10 31.95 16.52
 2 7 -10 37.26 30.15
 4 -1 14 3.21 16.13
 4 -1 14 9.35 19.67
 4 -1 14 6.95 22.37
 -4 1 -14 5.16 9.79
 9 0 2 71.22 27.48
 9 0 2 0.71 5.81
 -9 0 -2 69.26 35.01
 9 0 2 73.95 30.37
 3 -9 2 42.3 26.23
 3 -9 2 56.55 28.15
 3 -9 2 43.46 19.74
 3 -9 0 2 12.25
 3 -9 0 7.75 17.92
 -3 9 0 0.84 8.28
 3 -9 0 2.3 11.78
 1 -5 -12 62.08 25.5
 -1 5 12 80.66 27.34
 -1 5 12 91.17 29.97
 -6 6 2 19.52 22.97
 6 -6 -2 38.2 61.33
 -7 5 0 18.27 13.01
 7 -5 0 18.95 47.79
 1 -3 14 9.22 20.81
 1 -3 14 10.43 42.84
 -1 3 -14 12.71 19.24
 1 -3 14 12.08 24.98
 6 4 12 18.12 48.33
 6 4 12 10.61 34.92
 6 4 12 9.4 37.58
 -3 6 9 3.72 16.18
 3 -6 -9 3.11 13.86
 -3 6 9 5.51 15.52
 7 0 -7 44.79 24.45
 -7 0 7 35.6 39.14
 7 0 -7 38.96 36.01
 -7 0 7 43.68 24.46
 4 -8 5 25.64 27.26
 4 -8 5 23.29 23.18
 4 -8 5 39.05 18.06
 4 -8 5 33.88 29.53
 9 2 0 156.52 40.62
 9 2 0 83.3 33.04
 -9 -2 0 110.28 34.54
 9 2 0 131.98 39.17
 3 -4 13 2.05 19.23
 3 -4 13 0.88 13.41
 7 7 7 2.96 12.07
 7 7 7 2.68 11.66
 -7 -7 -7 3.39 14.34
 -1 1 14 14.72 18.05
 -1 1 14 16.46 29.17
 1 -1 -14 18.88 28.59
 -6 0 9 8.7 31.55
 6 0 -9 5.29 17.74
 -6 0 9 6.8 26.21
 6 0 -9 10.94 20.46
 6 7 9 27.25 64.11
 6 7 9 20.58 42.92
 -6 -7 -9 22.83 15.8
 -4 -9 -7 5.22 20.54
 4 9 7 5 26.63
 4 9 7 7.47 25.23
 6 -4 10 12.42 32.86
 6 -4 10 14.68 14.43
 6 -4 10 6.82 39.67
 -9 0 -4 10.61 33.28
 9 0 4 0.05 4.77
 9 0 4 19.26 12.78
 9 0 4 17.47 33.89
 9 3 5 35.92 25.04
 9 3 5 47.13 24.39
 9 3 5 30.43 20.44
 2 -9 -4 1.53 13.5
 2 -9 -4 2.18 8.01
 -2 9 4 2.61 13.74
 0 -10 3 1.06 9.02
 0 -10 3 1.48 7.36
 -2 -5 12 2.93 9.04
 -2 -5 12 1.13 8.81
 -2 -5 12 -0.16 5.12
 2 5 -12 2.98 9.78
 -1 -8 9 3.23 11.95
 -1 -8 9 3.06 17.02
 -7 -8 -2 1.1 15.06
 7 8 2 4.35 11.84
 7 8 2 0.86 5.27
 -7 -3 7 17.47 19.8
 7 3 -7 16.23 29.45
 -7 -3 7 16.42 19.79
 8 6 -1 16.26 33.96
 8 6 -1 12.11 18.45
 3 -6 11 0.99 8.45
 3 -6 11 3.01 9.78
 5 -7 6 23.61 34.41
 5 -7 6 10.89 13.49
 5 -7 6 16.93 19.9
 -1 -10 -4 33.32 24.77
 6 8 7 0.79 5.06
 6 8 7 0.8 10.09
 -6 -8 -7 1.36 8.37
 7 5 10 0.01 6.55
 7 5 10 3.95 13.33
 7 5 10 1.2 9.89
 -1 -9 7 48.37 20.67
 -1 -9 7 26.89 48.16
 9 1 0 36.64 53.31
 9 1 0 81.05 29.37
 9 1 0 62.47 23.88
 -9 -1 0 52.35 23.92
 4 10 1 18.98 10.03
 -4 -10 -1 28.28 15.39
 4 10 1 10.71 28.15
 -4 -10 -1 19.65 31.29
 -3 -10 -4 -0.1 8.11
 3 10 4 0.48 12.59
 3 10 4 0.17 5.26
 1 5 13 11.38 25.69
 1 5 13 13.27 23.16
 4 8 -7 2.85 9.17
 4 8 -7 4.11 13.52
 -4 -8 7 0.76 4.48
 -4 -8 7 3.9 15.53
 6 -6 6 126.16 39.91
 6 -6 6 179.56 45.33
 3 8 -8 20.29 15.64
 3 8 -8 28.71 25.39
 -3 -8 8 16.42 49.62
 -3 -8 8 21.41 33.41
 0 -9 7 2.51 12.91
 0 -9 7 0.86 11.9
 5 -2 13 10.17 29.61
 5 -2 13 15.39 18.65
 5 -2 13 11.73 35.06
 -5 2 -13 12.68 10.77
 -7 -8 -3 0.2 4.04
 7 8 3 1.29 10.23
 7 8 3 1.93 11.4
 2 -8 -7 2.15 9.07
 -2 8 7 0.4 5.39
 2 -8 -7 1.6 13.62
 0 8 9 1.1 6.22
 0 8 9 0.77 6.5
 0 -8 -9 0.38 6.22
 0 -8 -9 -0.2 7.98
 0 8 9 17.14 10.66
 2 -3 14 51.24 23.87
 2 -3 14 40.01 32.55
 2 -3 14 35.7 18.19
 -2 3 -14 39.69 18.85
 1 7 11 1.19 18.46
 1 7 11 1.41 11.16
 1 7 11 1.75 14.97
 -1 -7 -11 2.57 7.25
 0 -10 -3 1.15 11.44
 -3 -4 12 4.32 15.44
 3 4 -12 3.97 7.27
 -3 -4 12 1.37 17.27
 -3 -4 12 3.47 24.87
 -5 -9 3 0.09 7.57
 5 9 -3 0.82 6.64
 -5 -9 3 2.09 9.12
 5 9 -3 3.2 11.26
 7 7 -3 2.66 14.24
 -7 -7 3 5.52 16.11
 7 7 -3 1.83 12.74
 -7 -7 3 0.54 5.73
 7 8 1 24.06 39.03
 7 8 1 16.66 29.1
 -7 -8 -1 16.68 11.49
 -3 -9 6 0.47 8.28
 3 9 -6 0.81 7.09
 3 9 -6 1.78 7.98
 -3 -9 6 1.17 7.63
 9 0 1 36.46 64.73
 -9 0 -1 23.13 18.48
 9 0 1 28.14 14.02
 9 0 1 1.82 6.37
 4 6 12 0.66 6.39
 4 6 12 1.01 10.99
 4 6 12 0.4 2.86
 4 10 2 7.72 30.85
 4 10 2 5.31 11.36
 -4 -10 -2 5.52 18.08
 7 -1 11 45.39 21.28
 8 6 6 12.23 26.49
 8 6 6 14.03 26.7
 -7 2 6 30.68 15.4
 7 -2 -6 38.13 50.14
 7 -2 -6 44.54 27.82
 -7 2 6 37.03 41.01
 9 4 3 14.68 35.52
 9 4 3 17.85 18.14
 9 4 3 9.71 22.06
 -9 -4 -3 11.21 11.72
 -4 -10 0 1.11 12.27
 -4 -10 0 1.74 9.73
 4 10 0 3.25 10.03
 4 10 0 3.9 9.97
 3 -9 3 16.15 17.4
 3 -9 3 22.34 11.55
 3 -9 3 12.93 31.37
 3 -9 3 24.46 13.73
 1 -8 9 0.42 2.9
 1 -8 9 0.95 14.07
 1 -8 9 1.57 12.02
 3 -9 -1 21.83 32.4
 3 -9 -1 17.88 13.22
 3 -9 -1 18.46 24.74
 -3 9 1 19.2 21.01
 8 5 -3 14.02 11.51
 8 5 -3 9.9 19.49
 8 5 -3 10.35 43.08
 5 9 6 0.88 9.97
 -5 -9 -6 -0.04 6.6
 5 9 6 0.1 9.47
 5 -7 -3 1.5 10.52
 -5 7 3 1.11 10.27
 8 4 -4 19.58 34.69
 8 4 -4 13.38 40.25
 -8 -4 4 16.61 18.76
 8 4 -4 14.72 9.43
 9 4 2 10.28 20.28
 9 4 2 16.49 25.43
 9 4 2 19.38 36.02
 -9 -4 -2 10.71 26.4
 -5 -4 10 39.57 35.94
 5 4 -10 34.65 25.68
 -5 -4 10 34.83 22.49
 -5 -4 10 24.74 13.32
 9 3 0 2.77 7.89
 9 3 0 0.83 6.5
 -9 -3 0 0.57 5.81
 9 3 0 4.35 15.39
 7 -3 -5 0.66 8.78
 -7 3 5 0.53 10.35
 7 -3 -5 1.47 5.91
 -7 3 5 2.75 12.96
 7 -5 5 47.17 20.67
 -7 5 -5 37.91 19.46
 1 -10 0 5.89 21.15
 5 4 13 1.73 15.92
 5 4 13 3.47 15.3
 5 4 13 2.91 19.53
 -1 -2 14 0.52 10.07
 1 2 -14 2.35 9.92
 -1 -2 14 0.03 10.51
 7 6 9 9.51 31.04
 7 6 9 3.77 40.5
 1 -10 1 0.4 7.45
 9 2 6 8.16 16.1
 9 2 6 11.31 23.49
 -6 -9 -2 1.44 8.67
 6 9 2 1.96 9.28
 6 9 2 1.49 7.18
 -4 4 10 84.89 29.99
 -4 4 10 66.42 42.16
 4 -4 -10 70.62 24.55
 4 -4 -10 74.15 32.12
 0 -3 14 3.25 17.63
 0 -3 14 2.29 12.05
 0 3 -14 0.67 7.15
 0 -3 14 1.26 9.9
 4 -5 -9 4.84 14.92
 -4 5 9 3.63 15.71
 -4 5 9 3.83 29.2
 6 -2 12 47.54 36.12
 6 3 -9 101.76 33.61
 -6 -3 9 95.77 33.6
 -6 -3 9 57.68 23.93
 -6 -3 9 99.57 34.66
 4 3 14 173.39 44.1
 4 3 14 204.6 38.67
 4 3 14 161.5 45.62
 6 9 1 72.77 28.89
 -6 -9 -1 43.57 20.68
 6 9 1 52.69 24.26
 4 9 -5 0.1 6.35
 -4 -9 5 3.45 13.92
 4 9 -5 -0.59 4.6
 -4 -9 5 0.19 6.87
 -6 -6 7 27.9 13.13
 6 6 -7 46.37 59.28
 -6 -6 7 42.44 32.57
 6 6 -7 33.55 21.21
 9 0 5 4.4 11.58
 9 0 5 2.47 14.13
 9 0 5 2.99 7.51
 -9 0 -5 3.33 13.63
 0 -9 -7 23.23 43.3
 0 9 7 37.77 15.49
 0 9 7 31.87 13.15
 0 -9 -7 29.18 32.94
 9 4 4 198.12 38.15
 9 4 4 180.02 40.97
 9 4 4 122.47 37.49
 -5 2 10 110.37 39.14
 5 -2 -10 98.46 29.63
 5 -2 -10 115.25 33.53
 -5 2 10 104.74 35.89
 9 1 6 64.71 34.79
 9 1 6 82.84 26.25
 9 1 6 84.89 50.63
 2 -7 -9 3.09 16.54
 -2 7 9 3.87 16.67
 -2 7 9 2.97 14.94
 -7 -5 6 14.05 16.39
 7 5 -6 9.51 27.84
 7 5 -6 5.7 12.56
 1 -9 -6 15.18 49.01
 1 -9 -6 22.09 50.67
 -1 -10 4 0.66 11.18
 -1 -10 4 4.09 16.5
 -7 -8 -4 0.97 7.71
 7 8 4 0.74 7.15
 7 8 4 0.97 8.31
 4 7 11 5.92 35.78
 4 7 11 9.55 35.57
 -8 3 1 1.38 9.47
 8 -3 -1 1.96 8.88
 -4 -1 12 28.66 43.84
 4 1 -12 47.39 29.92
 -4 -1 12 39.47 26.43
 8 5 8 8.59 23.33
 8 5 8 2.53 21.99
 8 5 8 3.54 19.21
 1 -10 -1 -0.14 10.54
 6 1 13 0.84 6.12
 6 1 13 -0.2 5.13
 6 1 13 -0.13 9.34
 6 9 3 17.79 49.53
 6 9 3 21.54 26.49
 -6 -9 -3 10.57 34.39
 4 10 3 2.75 13.61
 4 10 3 2.54 10.53
 -4 -10 -3 2.49 12.18
 -1 7 10 132.32 33.9
 -1 7 10 146.17 39.96
 1 -7 -10 122.93 36.92
 4 -8 -3 0.77 10.07
 4 -8 -3 1.87 6.35
 -4 8 3 3.25 10.98
 4 -8 -3 4.37 24.12
 6 -5 -5 161.9 44.48
 -6 5 5 149.52 40.67
 -8 3 -6 2.21 10.66
 8 -3 6 1.25 10.77
 0 -3 -14 8.64 20.62
 0 3 14 7.55 23.16
 0 3 14 6.18 38.76
 7 -4 8 2.02 10.17
 8 4 9 9.24 38.09
 8 4 9 11.49 48.53
 8 4 9 7.94 26.18
 7 8 0 20.97 43.32
 7 8 0 14.11 16.32
 -7 -8 0 11.76 8.39
 -6 -5 8 52.87 39.16
 6 5 -8 51.82 29.66
 -6 -5 8 32.5 11.96
 -6 -5 8 43.71 22.3
 7 -5 -1 15.09 39.87
 -7 5 1 13.33 40.83
 7 4 11 -0.37 6.83
 7 4 11 1.14 7.66
 7 4 11 -0.12 7.06
 8 -1 -4 5.04 12.91
 8 -1 -4 6.79 14.02
 -8 1 4 2.44 15.5
 9 4 1 0.33 6.43
 9 4 1 0.44 19.83
 -9 -4 -1 2.01 5.5
 9 4 1 2.3 16.8
 1 -10 2 0.72 11.13
 1 -10 2 2.69 7.88
 0 -6 12 31.18 53.55
 0 -6 12 21.04 26.73
 0 -6 12 18.25 27.93
 0 6 -12 25.42 12.41
 4 5 13 1.38 5.65
 4 5 13 0.41 4.2
 4 5 13 2.02 5.97
 2 9 8 30.21 13.89
 -2 -9 -8 25.75 43.09
 -2 -9 -8 29.36 21.44
 2 9 8 32.33 17.85
 8 2 -5 1.56 8.71
 8 2 -5 3.06 14.74
 -8 -2 5 4.55 10.58
 8 2 -5 6.22 20.44
 1 -6 12 0.87 7.85
 1 -6 12 0.63 3.42
 7 6 -5 -0.69 8.77
 7 6 -5 1.21 11.71
 -7 -6 5 4.6 11.93
 4 10 -1 33.79 16.16
 -4 -10 1 42.34 25.92
 4 10 -1 28.93 14.48
 -4 -10 1 29.58 16.04
 -3 -10 3 19.11 52.59
 -3 -10 3 27.42 57.89
 3 10 -3 12.62 8.45
 3 10 -3 26.87 13.94
 8 -2 -3 15.3 27.1
 8 -2 -3 10.77 30.53
 -8 2 3 12.46 21.19
 8 -2 -3 7.33 23.1
 4 -7 -6 56.98 19.93
 -4 7 6 72.23 25.98
 4 -7 -6 65.16 27.07
 -8 -1 5 0.77 12.2
 8 1 -5 0.69 7.25
 8 1 -5 1.02 7.27
 9 3 6 2.09 16.58
 9 3 6 0.82 8.1
 9 3 6 1.08 9.05
 -1 4 13 2.21 13.03
 -1 4 13 0.45 8.69
 1 -4 -13 0.52 9.48
 -4 0 12 61.22 25.03
 4 0 -12 58.88 29.06
 -4 0 12 67.22 28.63
 6 2 13 18.35 29.13
 6 2 13 26.21 49.71
 6 2 13 27.75 13.1
 -3 3 12 1.56 8.81
 -3 3 12 0.61 6.95
 3 -3 -12 1.13 7.55
 8 -1 9 42.77 24.71
 5 -6 9 30.17 35.45
 5 -6 9 27.92 13.95
 -3 -1 13 34.31 53.5
 -3 -1 13 26.91 56.82
 3 1 -13 29.01 52.84
 -2 -9 7 6.66 17.72
 -2 -9 7 1.82 17.3
 6 9 0 2.29 9.97
 -6 -9 0 0.62 4.7
 6 9 0 0.29 3.98
 -2 -8 -10 1.38 6.42
 2 8 10 1.87 6.51
 2 8 10 1.27 12.36
 2 8 10 1.73 6.34
 -2 -8 -10 5.65 13.34
 2 4 14 68.07 25.35
 2 4 14 60.49 26.72
 2 10 5 14.11 38.46
 2 10 5 7.59 33.96
 -2 -10 -5 11.67 29.22
 9 0 0 6.36 8.08
 9 0 0 10.8 22.34
 -9 0 0 11.31 18.41
 9 0 0 7.4 26.43
 9 2 -1 2.33 12.97
 9 2 -1 2.82 14.46
 -9 -2 1 2.28 8.27
 9 2 -1 0.9 5.24
 8 -2 8 -0.19 6.6
 3 9 8 75.07 26.36
 -3 -9 -8 57.93 27.25
 3 9 8 73.34 25.5
 -3 -9 -8 59.2 22.55
 2 -9 6 5.68 15.94
 2 -9 6 6.07 17.1
 -2 -10 4 20.85 42.91
 -2 -10 4 13.88 35.97
 -6 -8 4 13.06 27.01
 6 8 -4 11.02 29.22
 -6 -8 4 21.59 15.06
 6 8 -4 15.89 50.43
 3 0 -13 2.32 6.6
 -3 0 13 0.67 13.67
 -3 0 13 0.96 5.92
 -1 5 -13 9.24 25.57
 1 -5 13 4.47 10.17
 1 -5 13 3.61 29.23
 1 -5 13 3.31 32.21
 -3 -8 -10 2.05 10.04
 3 8 10 3.37 16.01
 -3 -8 -10 5.81 9.32
 3 8 10 3.44 10.47
 2 0 15 20.34 40.2
 2 0 15 14.24 36.21
 2 0 15 13.42 36.31
 -2 0 -15 19.02 25.01
 1 -9 7 17.63 33.81
 1 -9 7 27.4 24.43
 4 2 -12 0.85 5.91
 -4 -2 12 1.29 14.74
 -4 -2 12 1.06 11.83
 -4 -2 12 1.04 7.54
 -5 -8 6 1.01 9.02
 5 8 -6 1.47 5.73
 -5 -8 6 0.71 2.73
 5 8 -6 1.74 9.02
 6 0 13 22.2 15.84
 6 0 13 2.3 14.3
 6 0 13 18.64 34.36
 -6 1 9 46.01 24.88
 6 -1 -9 56.45 30.17
 6 -1 -9 49.84 22.08
 -6 1 9 67.58 77.76
 1 -2 -14 17.1 38.24
 -1 2 14 16.96 50.26
 -1 2 14 14.66 29.87
 0 -10 4 1.03 7.86
 0 -10 4 3.64 14.68
 8 2 10 0.1 8.92
 8 2 10 1.86 11.55
 8 2 10 1.7 15.17
 9 4 5 22.4 33.68
 9 4 5 12.25 20.78
 3 -9 4 67.74 22.62
 3 -9 4 80.69 25.09
 3 -9 4 57.24 22.56
 3 -9 4 94.09 39.61
 3 -9 -2 0.1 6.49
 -3 9 2 0.82 4.92
 3 -9 -2 0.56 12.1
 8 1 10 76.84 23.96
 8 1 10 65.35 27.49
 8 1 10 63.32 23.22
 9 1 -1 34.95 47.43
 -9 -1 1 46.77 61.44
 9 1 -1 53.85 23.6
 9 1 -1 48.11 24.48
 2 8 -9 2.13 8.2
 -2 -8 9 4.82 11.07
 -2 -8 9 0.74 6.17
 2 8 -9 4.75 22.22
 -7 1 7 1.28 10.93
 7 -1 -7 1.25 8.89
 7 -1 -7 0.8 5.16
 -7 1 7 1.67 14.15
 2 1 15 30.05 21.39
 2 1 15 17.95 11.65
 -2 -1 -15 18.42 26.3
 2 1 15 11.13 46.15
 3 4 14 20.09 24.42
 3 4 14 25.43 13
 3 4 14 11.65 45.37
 6 -5 9 2.11 15.3
 6 -5 9 1.38 5.33
 6 -5 9 0.31 16.45
 5 1 14 -0.3 6.55
 5 1 14 2.6 11.28
 5 1 14 2.37 10.1
 0 6 12 137.52 28.2
 0 6 12 126.2 37.77
 0 -6 -12 115.59 36.14
 9 -1 3 1.69 13.87
 -9 1 -3 1.69 10.09
 -6 -9 -4 0.43 6.49
 6 9 4 1.57 7.59
 6 9 4 0.31 11.07
 0 -5 13 122.59 37.45
 0 -5 13 104.91 31.87
 0 5 -13 131.23 29.92
 0 -5 13 111.6 29.78
 1 0 15 1.56 9.14
 1 0 15 0.81 10.52
 -1 0 -15 -0.23 7.42
 1 0 15 0.61 5.22
 4 -2 14 9.02 33.99
 4 -2 14 14.96 24.29
 4 -2 14 14.82 23.38
 -4 2 -14 9.88 39.19
 4 -8 6 12.24 8.77
 4 -8 6 8.8 13.15
 4 -8 6 11.34 21.42
 4 -8 6 20.11 28
 -6 6 3 1.56 8.61
 6 -6 -3 4.91 11.95
 1 -10 -2 0.87 7.56
 1 -10 -2 1.17 5.09
 0 -7 11 3.29 17.04
 0 -7 11 3.87 20.32
 -6 -7 6 88.45 20.41
 6 7 -6 90.87 47.11
 6 7 -6 153.31 32.74
 -6 -7 6 148.27 61.47
 5 8 9 61.26 24.35
 -5 -8 -9 56.43 25.3
 5 8 9 68.48 27.53
 8 6 -2 93.43 25.57
 8 6 -2 42.54 31.09
 -3 -10 -5 1.54 9.94
 3 10 5 0.4 3.62
 3 10 5 0.8 5.4
 9 -1 2 1.01 9.75
 -9 1 -2 2.45 9.33
 0 -10 -4 8.42 43.46
 0 -10 -4 8.22 29.62
 -3 3 -14 2.19 7.46
 3 -3 14 1.02 5.63
 3 -3 14 1.85 15.25
 3 -3 14 1.45 5.26
 -5 6 6 5.14 15.34
 5 -6 -6 5.3 12.46
 8 3 -5 0.69 6.15
 8 3 -5 1.51 13.54
 8 3 -5 1.67 11.78
 -8 -3 5 1.69 11.09
 -7 -4 7 3.82 10.82
 -7 -4 7 11.23 15.61
 7 4 -7 4.49 8.32
 -7 -4 7 1.68 6.97
 -4 3 11 53.23 33.61
 4 -3 -11 37.61 38.8
 4 -3 -11 45.9 18.38
 -4 3 11 56.46 24.09
 -5 -1 11 6.48 18.61
 -5 -1 11 10.44 31.25
 5 1 -11 7.72 23.31
 8 7 2 8.91 20.02
 8 7 2 8.52 28.25
 9 3 -1 8.96 14.28
 9 3 -1 6.3 26.51
 -9 -3 1 5.64 20.65
 9 3 -1 1.21 19.52
 7 8 5 -0.15 5.59
 7 8 5 1.22 11.93
 -7 -8 -5 0.97 6.17
 -2 3 13 7.34 19.37
 -2 3 13 5.17 24.94
 2 -3 -13 7.48 25.32
 9 0 6 0.21 3.75
 9 0 6 6.2 17.66
 9 0 6 17.95 29.18
 7 -4 -4 36.98 18.31
 -7 4 4 38.01 24.99
 4 -6 -8 4.63 22.27
 -4 6 8 11.64 39.66
 -4 6 8 8.46 26.35
 -4 -6 10 4.36 11.72
 4 6 -10 3.56 12.32
 -4 -6 10 1.72 11.24
 8 7 3 73.73 23.51
 8 7 3 60.06 40.38
 4 10 4 3.02 6.77
 -4 -10 -4 1.18 8.46
 4 10 4 1.26 6.82
 -7 5 -6 55.56 19.75
 7 -5 6 60.28 36.88
 7 -5 6 42.19 33.45
 1 -10 3 16.94 30.35
 1 -10 3 12.62 36.81
 -1 -9 -8 0.37 11.84
 1 9 8 0.74 7.67
 -1 -9 -8 0.29 9.04
 1 9 8 0.11 5.97
 -1 -10 -5 30.59 16.23
 -1 -10 -5 28.14 15.87
 3 2 -13 57.18 27.73
 -3 -2 13 59.7 23.26
 -3 -2 13 52.77 17.62
 -3 -2 13 54.82 44.52
 -9 1 -4 0.13 5.86
 9 -1 4 -0.35 8.02
 9 4 0 0.81 11.13
 -9 -4 0 0.64 5.24
 9 4 0 2.64 16.33
 9 4 0 1.02 5.27
 5 0 14 5.28 26.62
 5 0 14 11.42 32.91
 5 0 14 5.2 18.58
 -3 7 8 0.92 7.49
 -3 7 8 1.04 10.57
 3 -7 -8 1.14 5.49
 1 1 15 71.21 64.57
 -1 -1 -15 59.41 29.08
 1 1 15 75.71 27.6
 7 1 12 19.32 11.28
 7 1 12 31.32 17.73
 7 1 12 29.44 39.53
 1 -7 11 7.45 14.42
 1 -7 11 1.39 6.6
 1 4 14 1.69 9.88
 -1 -4 -14 0.56 5.03
 1 4 14 1.36 13.07
 7 8 -1 7.74 23.97
 7 8 -1 7.87 12.5
 -7 -8 1 5.27 15.87
 5 2 14 2.45 13.31
 5 2 14 0.45 7.86
 5 2 14 2.08 9.72
 3 -7 10 7.94 30.13
 3 -7 10 6.83 30.74
 8 6 7 1.44 11.33
 8 6 7 2.16 12.34
 2 4 -13 1.93 9.3
 -2 -4 13 1.28 10.12
 -2 -4 13 -0.38 6.76
 -2 -4 13 0.93 9.17
 -1 -6 12 9.44 51.72
 -1 -6 12 18.55 15.94
 1 6 -12 11.81 33.23
 -1 -6 12 17.4 16.36
 2 -1 15 0.91 6.2
 2 -1 15 1.17 3.17
 -2 1 -15 0.59 4.27
 2 -1 15 1.1 6.67
 8 0 -5 6.49 33.26
 8 0 -5 7.85 18.61
 -8 0 5 9.43 12.16
 -8 0 5 2.44 23.66
 6 -6 7 11.56 26.62
 6 -6 7 14.58 27.86
 7 2 12 2.04 17.14
 7 2 12 5.8 14.98
 7 2 12 1.63 9.38
 9 2 7 0.29 6.23
 9 2 7 6.79 17.18
 9 2 7 0.75 9.77
 0 5 13 7.89 30.04
 0 -5 -13 10.64 25.83
 0 5 13 10.56 29.37
 3 -8 -6 2.46 9.19
 -3 8 6 1.66 10.27
 3 -8 -6 1.16 7.64
 6 9 -1 1.34 17.27
 6 9 -1 1.46 5.76
 -6 -9 1 3.44 12.27
 -6 -9 1 0.75 5.53
 5 -7 7 0.1 8.3
 5 -7 7 1.01 7.03
 1 8 10 76.23 24.89
 -1 -8 -10 65.99 20.29
 1 8 10 63.35 29.34
 1 8 10 91.38 21.33
 -1 -8 -10 58.66 24.64
 3 -8 8 20.57 28.65
 3 -8 8 20.62 12.62
 3 -8 8 29.12 18.47
 1 -1 15 3.48 18.23
 1 -1 15 3.19 15.72
 -1 1 -15 1.99 13.93
 1 -1 15 1.54 9.46
 -2 9 5 0.09 4.62
 2 -9 -5 0.23 6.17
 2 -9 -5 1.53 10
 -4 -7 9 3.34 9.29
 -4 -7 9 0.33 8.36
 4 7 -9 1.57 6.19
 -4 -7 9 0.53 7.5
 8 7 1 5.73 38.67
 8 7 1 10.14 22.68
 2 -6 12 2.48 17.2
 2 -6 12 2.42 9.73
 -5 -2 11 6.19 18.22
 5 2 -11 7.11 31.19
 -5 -2 11 3.83 27.53
 -5 -2 11 3.56 14.9
 -7 -7 -8 43.64 19.7
 7 7 8 42.2 20
 7 7 8 42.88 31.37
 2 -5 13 86.56 49.38
 2 -5 13 81.35 27.75
 -4 -10 2 1.03 9.32
 -4 -10 2 2.74 22
 4 10 -2 2.02 6.28
 4 10 -2 1.12 16.7
 3 1 15 0.84 7.28
 3 1 15 1.55 15.71
 3 1 15 0.97 6.15
 -3 -1 -15 4.07 11.49
 9 -1 1 2.07 12.6
 -9 1 -1 1.77 11.45
 8 3 10 0.32 7.46
 8 3 10 1.83 10.42
 8 3 10 1.55 6.78
 -3 0 -15 25.17 39.13
 3 0 15 23.36 52
 3 0 15 32.45 18.81
 3 0 15 24.7 14.39
 0 7 11 18.46 35.16
 0 7 11 28.63 14.59
 -5 0 11 -0.88 8.83
 -5 0 11 0.35 12.78
 5 0 -11 1.51 14.54
 -3 1 13 2.11 10.03
 3 -1 -13 3.05 12.51
 -3 1 13 2.74 13.09
 6 6 11 11.62 30.24
 6 6 11 17.42 47.03
 2 -8 9 14.39 19.45
 2 -8 9 18.68 46.74
 2 -8 9 15.07 41.89
 5 -4 12 0.64 6.85
 5 -4 12 1.34 9.26
 -4 1 12 25.4 23.44
 4 -1 -12 21.8 35.33
 -4 1 12 38.79 35.67
 6 3 13 1.28 9.11
 6 3 13 1.76 9.16
 6 3 13 0.75 12.57
 8 7 4 0.22 7.52
 8 7 4 -0.36 6.41
 9 1 7 1.65 7.71
 9 1 7 4.2 27.12
 9 1 7 3.3 19.42
 -5 -9 4 4.2 16.02
 -5 -9 4 1.97 11.63
 5 9 -4 3.02 7.47
 5 9 -4 3.37 11.29
 8 0 10 1.91 17.21
 8 0 10 22.56 11.36
 8 0 10 29.52 29.87
 8 0 10 33.05 20.33
 1 3 -14 1.42 18.06
 -1 -3 14 4.45 13.78
 -1 -3 14 7.31 18.69
 4 -7 9 30.48 14.32
 4 -7 9 43.79 55.42
 4 -7 9 25.31 28.98
 3 6 -11 5.15 11.61
 -3 -6 11 3.75 17.28
 -3 -6 11 4 23.78
 -1 -7 11 0.08 4.8
 1 7 -11 0.27 5.29
 -1 -7 11 0.98 10.37
 6 8 8 4.24 13.67
 6 8 8 4.84 20.34
 -6 -8 -8 3.17 13.53
 6 4 -9 8.17 17.18
 -6 -4 9 9.59 17.88
 -6 -4 9 3.2 22.3
 -6 -4 9 3.74 13.49
 8 -3 -2 48.71 20.78
 -8 3 2 33.49 18.64
 -7 5 2 26.65 18.3
 7 -5 -2 32.41 43.41
 -2 -2 -15 6.33 10.88
 2 2 15 1.2 8.27
 2 2 15 0.29 5.98
 7 -3 10 31.13 31.5
 7 -3 10 38.48 19.04
 6 -3 -8 84.26 26.3
 6 -3 -8 76.32 49.36
 -6 3 8 67.17 30.92
 -6 3 8 83.83 25.75
 5 6 -9 10.34 27.52
 -5 -6 9 9.95 42.65
 -5 -6 9 15.54 18.46
 -5 -6 9 10.34 28.08
 5 9 7 0.55 7.49
 5 9 7 0.56 5.31
 -5 -9 -7 0.26 6.07
 4 -5 12 16.71 32.95
 4 -5 12 20.01 33.3
 8 -3 7 1.96 13.6
 5 -7 -4 2.4 9.66
 -5 7 4 0.64 7.38
 9 0 -1 1.18 5.91
 9 0 -1 1.97 8.1
 9 0 -1 0.14 6.89
 -9 0 1 0.71 6.04
 -7 -7 4 54.99 27.48
 7 7 -4 34.58 60.82
 7 7 -4 56.43 25.79
 9 4 6 0.81 12.31
 9 4 6 -0.33 9.69
 4 9 8 46.45 18.85
 4 9 8 36.39 28.97
 -4 -9 -8 42.91 20.64
 -9 1 -5 6.51 29.77
 9 -1 5 15.23 22.93
 3 7 -10 5.24 17.87
 -3 -7 10 8.35 13.26
 -3 -7 10 2.45 13.54
 -4 -8 -10 36.46 14.88
 4 8 10 43.33 30.8
 -4 -8 -10 45.33 21.69
 4 8 10 46.02 20.08
 6 -4 -7 4.66 13.67
 -6 4 7 8.16 17.03
 -6 4 7 4.02 16.21
 6 -4 -7 4.72 24.23
 8 -4 2 3.04 11.82
 -8 4 -2 2.29 13.9
 -8 4 -3 1.03 11.87
 8 -4 3 -0.4 9
 9 5 3 13.94 29.46
 9 5 3 13.39 26.85
 7 0 12 84.44 22.46
 7 0 12 73.97 24.35
 7 0 12 65.33 22.81
 6 5 12 0.92 6.67
 6 5 12 0.44 5.28
 6 5 12 1.81 5.81
 9 3 7 17.15 31.61
 9 3 7 21.48 16.65
 7 -2 11 56.78 22.09
 7 -2 11 50.1 21.71
 6 9 5 2.45 10.4
 -6 -9 -5 7.6 22.59
 6 9 5 12.09 39.39
 -2 0 14 0.18 5.09
 -2 0 14 2.95 16.84
 2 0 -14 0.64 8.3
 9 5 2 1.92 15.43
 9 5 2 -0.55 8.11
 5 -5 11 9.03 43.32
 5 -5 11 4.98 23.25
 5 6 12 31.25 16.54
 5 6 12 31.56 18.55
 -1 -10 5 9.52 25.47
 -1 -10 5 13.35 27.17
 -2 -1 14 0.26 6.67
 2 1 -14 2.42 13.46
 -2 -1 14 1.89 9.6
 -4 -3 12 46.53 18.8
 4 3 -12 45.63 43.69
 -4 -3 12 51.7 22.66
 -4 -3 12 45.3 22.95
 6 -1 13 0.63 7.04
 6 -1 13 1.65 7.88
 6 -1 13 0.61 3.48
 -4 -5 11 0.35 9.12
 -4 -5 11 1.8 7.64
 4 5 -11 -0.28 6.7
 4 -4 13 7 36.63
 4 -4 13 10.73 31.37
 1 -10 -3 1.04 7.39
 1 -10 -3 2.19 6.79
 4 -8 -4 35.49 18.23
 4 -8 -4 41.07 21.85
 -4 8 4 33.37 14.85
 8 5 -4 4.16 14.34
 8 5 -4 7.59 15.05
 8 5 -4 4.33 8.08
 1 -4 14 5.89 15.46
 1 -4 14 3.93 14.68
 -1 4 -14 0.72 5.95
 1 -4 14 0.54 3
 -3 -10 4 38.1 29.07
 -3 -10 4 22.14 40.23
 5 -4 -9 10.33 35.67
 -5 4 9 9.46 33.1
 -5 4 9 9.26 15.48
 5 -4 -9 10.75 31.88
 3 -9 5 54.04 18.42
 3 -9 5 69.2 21.5
 3 -9 -3 4.01 17.42
 -3 9 3 0.67 8.3
 3 -9 -3 3.63 9.88
 4 4 14 1.5 13.56
 4 4 14 5.69 19.59
 4 4 14 5.66 12.26
 8 7 0 4.83 20.01
 8 7 0 5.08 13.15
 -1 -5 13 13.21 21.55
 1 5 -13 11.33 20.79
 -1 -5 13 7.26 32.84
 0 0 -15 34.87 21.58
 0 0 15 35.13 50.84
 9 5 4 8.58 35.43
 9 5 4 9.54 25.14
 -9 -2 2 92.21 30.28
 9 2 -2 92.79 24.23
 9 2 -2 105.29 25.47
 9 2 -2 66.79 23.28
 -5 -7 8 91.18 27.25
 -5 -7 8 52.88 17.54
 5 7 -8 45.14 20.91
 5 7 -8 71.46 36.14
 3 2 15 49.46 19.14
 3 2 15 71.32 37.86
 3 2 15 65.63 45.95
 7 3 12 7.3 22.72
 7 3 12 0.12 6.17
 7 3 12 3.35 21.49
 -8 4 -1 28.46 52.15
 8 -4 1 37.1 58.64
 -8 4 -4 20.65 28.32
 8 -4 4 20.43 25.73
 -1 -2 -15 40.86 57.14
 1 2 15 30.76 41.49
 7 1 -8 5.87 21.27
 -7 -1 8 4.72 15.37
 7 1 -8 5.59 12.09
 -7 -1 8 2.41 23.17
 5 -3 13 -0.05 4.63
 5 -3 13 1.08 9.92
 3 -1 15 70.92 24.71
 3 -1 15 58.64 23.9
 3 -1 15 72.56 24.59
 -3 1 -15 77.64 22.2
 5 -1 14 -0.04 5.06
 5 -1 14 0.7 8.06
 5 -1 14 0.49 6.47
 -6 7 -2 13.16 33.25
 6 -7 2 20 33.39
 1 -10 4 0.05 8.55
 1 -10 4 1.63 9.68
 -7 -2 8 7.53 22.84
 7 2 -8 5.7 10.81
 -7 -2 8 4.49 16.73
 6 7 10 21.23 16.53
 6 7 10 13.7 16.38
 9 -1 0 3.21 19.48
 9 -1 0 1.64 19.21
 -9 1 0 4.21 21.03
 8 7 5 30.5 38.46
 8 7 5 34.96 44.87
 -5 8 -2 25.78 28.9
 5 -8 2 40.19 22.29
 5 -8 2 36.72 20.82
 -9 -4 1 0.79 9.43
 9 4 -1 2.15 11.43
 9 4 -1 1.01 10.68
 9 4 -1 1.54 11.44
 7 8 6 7.75 16.54
 -7 -8 -6 5.22 24.81
 7 8 6 8.73 27
 9 5 1 24.61 29.15
 9 5 1 16.63 36.99
 0 -10 5 8.34 29.71
 0 -10 5 13.28 45.91
 4 10 5 3.53 13.28
 4 10 5 2.23 11.04
 -4 -10 -5 8.41 35.63
 9 1 -2 0.97 8.73
 9 1 -2 1.05 8.58
 -9 -1 2 1.23 8.77
 9 1 -2 -0.14 9.99
 5 7 11 0.86 5.58
 5 7 11 1.77 20.63
 -5 8 -1 0.41 5.04
 5 -8 1 1.33 12.59
 5 -8 1 -0.41 6.27
 1 -8 -9 11.64 31.76
 -1 8 9 8.14 27.96
 -1 8 9 7.65 33.99
 1 -8 -9 8 15.89
 1 -8 -9 12.56 16.22
 0 -9 8 0.46 7.74
 0 -9 8 0.46 7.05
 -2 -10 -6 4.6 18.72
 2 10 6 4.62 11.54
 2 10 6 4.56 23.3
 -6 7 -1 23.2 20.58
 6 -7 1 35.83 23.43
 -3 -9 7 0.49 7.92
 3 9 -7 4.31 14.53
 -3 -9 7 2.78 13.5
 3 9 -7 3.42 7.7
 0 -1 15 14 42.49
 0 1 -15 10.24 40.39
 0 -1 15 5.45 28.55
 8 4 -5 1.17 13.1
 8 4 -5 0.34 4.1
 8 4 -5 0.19 7.97
 -8 -4 5 0.77 4.37
 5 10 1 7.61 17.93
 -5 -10 -1 4.08 19.84
 5 10 1 7.84 22.92
 5 3 14 58.5 28.51
 5 3 14 64.65 24.51
 5 3 14 66.37 24.62
 -1 -9 8 41.35 30.03
 -1 -9 8 16.35 48.85
 -5 -10 -2 2.23 12.19
 5 10 2 5.24 24.23
 5 10 2 4.88 11.8
 -5 -5 10 20.94 13.92
 5 5 -10 25.34 29.79
 -5 -5 10 19.9 54.34
 -5 5 8 1.88 13.59
 5 -5 -8 1.57 12.63
 -5 5 8 0.48 5.81
 5 -5 -8 2.04 17.88
 -6 7 -3 2.25 10.62
 6 -7 3 9.08 21.52
 9 0 7 4.11 13.16
 -2 -10 5 62.36 21.1
 -2 -10 5 87.08 24.2
 8 5 9 8.31 17.46
 8 5 9 1.14 9.19
 8 5 9 4.74 28.05
 -5 -3 11 1.8 20.49
 -5 -3 11 2.47 12.81
 -5 -3 11 4.84 13.57
 5 3 -11 7.83 19.24
 3 3 -13 192.4 42.64
 -3 -3 13 202.51 40.28
 -3 -3 13 184.2 37.33
 -3 -3 13 181.33 31.96
 -4 -9 6 9.27 34.07
 4 9 -6 26.17 39.71
 -4 -9 6 30.84 35.55
 4 9 -6 14.39 30.35
 2 -7 11 3.35 13.26
 2 -7 11 5.13 17.79
 0 1 15 9.79 16.54
 0 -1 -15 2.28 13.55
 2 -4 14 12.89 43.5
 2 -4 14 21.41 15.09
 2 -4 14 25.69 34.29
 -2 4 -14 18.3 29.53
 0 -4 14 6.39 15.59
 0 -4 14 3.38 21.58
 0 -4 14 6.36 30.93
 0 4 -14 5.27 25.66
 6 9 -2 8.9 13.07
 -6 -9 2 10.68 44.16
 6 9 -2 15.8 38.48
 -6 -9 2 6.52 23.49
 7 8 -2 23.88 18.54
 -7 -8 2 19.01 20.57
 7 8 -2 18.68 31.6
 -3 -5 12 6.86 29.28
 -3 -5 12 9.01 26.51
 -3 -5 12 8.35 30.28
 3 5 -12 13.43 36.63
 5 5 13 6.91 19.49
 5 5 13 4.17 13.66
 5 5 13 3.73 17.63
 1 -2 15 0.88 9.96
 1 -2 15 -0.16 6.57
 -1 2 -15 -0.66 5.64
 1 -2 15 0.74 8.66
 7 -4 9 26.05 30.42
 6 -4 11 -0.3 7.03
 6 -4 11 0.89 8.05
 -2 1 14 41.7 64.12
 -2 1 14 38.8 55.09
 2 -1 -14 44.72 72.68
 4 -6 11 1.47 7.87
 4 -6 11 0.76 7.03
 5 -1 -11 27.62 18.83
 -5 1 11 31.96 49.24
 5 -1 -11 36.57 40.09
 -5 1 11 34.81 48.13
 9 3 -2 2.58 14.01
 9 3 -2 1.53 9.53
 -9 -3 2 0.66 8.33
 9 3 -2 2.02 10.58
 0 -8 10 3.3 14.3
 0 -8 10 1.6 4.17
 -8 2 4 1.64 10.65
 8 -2 -4 0.19 5.02
 8 -2 -4 0.71 7.05
 -5 8 -3 45.34 17.68
 5 -8 3 38.5 18.36
 5 -8 3 72.36 21.81
 7 6 10 4.1 25.45
 7 6 10 4.19 8.54
 2 -2 15 1.47 29.3
 2 -2 15 1.4 14.8
 2 -2 15 0.12 12.02
 -2 2 -15 3.48 7.28
 7 5 11 0.18 7.62
 7 5 11 0.26 7.67
 7 5 11 2.03 4.3
 2 -8 -8 12.04 16.29
 2 -8 -8 6.13 27.09
 -2 8 8 9.69 43.64
 -3 -10 -6 7.33 28.13
 3 10 6 10.37 32.53
 3 10 6 14.88 13.74
 0 -10 -5 17.9 49.66
 0 -10 -5 22.44 52.49
 -2 -2 14 230.34 43.59
 2 2 -14 243.31 49.15
 -2 -2 14 236.63 46.58
 -2 -2 14 216.67 41.1
 6 -3 12 6.2 17.22
 6 -3 12 7.73 20.46
 7 -5 7 9.8 28.57
 7 -5 7 9.18 24.34
 1 -9 -7 10.79 42.74
 1 -9 -7 7.44 35.66
 2 6 13 2.04 13.95
 2 6 13 2.27 8.26
 2 6 13 0.51 8.49
 -7 3 6 1.14 7.67
 7 -3 -6 2.42 16.62
 -7 3 6 4.65 7.59
 7 -3 -6 1.7 9.11
 2 -9 7 15.4 32.35
 2 -9 7 18.77 44.21
 -5 3 10 93.25 26.38
 -5 3 10 110.1 26.31
 5 -3 -10 112.69 27.97
 5 -3 -10 100.31 77.83
 -4 -10 3 13.18 44.35
 4 10 -3 9.18 18.29
 4 10 -3 13.07 30.72
 -4 -10 3 16.48 51.59
 8 6 -3 5.43 15.25
 8 6 -3 15.42 31.51
 -6 2 9 53.87 44.22
 6 -2 -9 59.64 51.64
 6 -2 -9 55.31 20.46
 -6 2 9 49.71 20.35
 9 5 5 54.18 20.82
 9 5 5 45.08 53.93
 -5 -10 0 20.1 18.49
 5 10 0 8.09 28.04
 5 10 0 8.34 32.05
 -5 -10 0 6.46 27.22
 5 -8 0 53.62 19.84
 -5 8 0 47.29 19.17
 5 -8 0 43.75 21.12
 -9 1 -6 5.29 22.6
 9 -1 6 12.7 25.59
 -1 3 14 58.37 37.67
 -1 3 14 56.76 23.14
 1 -3 -14 60.39 22.54
 8 -2 9 2.91 20.78
 2 -10 1 29.3 19.22
 2 -10 1 33.01 24.01
 2 -10 1 31.73 51.11
 4 8 -8 16.51 35.88
 4 8 -8 11.98 30.82
 -4 -8 8 10.6 39.14
 -4 -8 8 24.71 29.24
 3 6 13 6.23 25.2
 3 6 13 11.52 31.27
 4 -8 7 3.31 15.11
 4 -8 7 2.2 15.4
 4 -8 7 3.61 15.46
 2 -6 -11 125.06 30.31
 -2 6 11 132.73 27.3
 -2 6 11 138.84 32.06
 5 10 3 26.48 53.97
 -5 -10 -3 24.55 27.49
 5 10 3 40.08 17.12
 -3 5 11 37.66 16.43
 3 -5 -11 34.47 36.74
 -3 5 11 43.23 19.39
 2 -10 0 2.45 21.51
 2 -10 0 0.4 5.45
 0 -9 -8 37.8 49.44
 0 -9 -8 34.48 36.48
 0 9 8 33.89 16.53
 0 9 8 42.89 22.29
 -2 5 12 1.5 7.77
 -2 5 12 2.86 9.53
 2 -5 -12 0.85 9.15
 -8 1 5 24.45 19.29
 8 -1 -5 29.52 17.33
 -8 1 5 15.79 13.09
 8 -1 -5 25.18 41.17
 8 4 10 7.39 23.11
 8 4 10 1.71 14.24
 8 4 10 3.16 7.95
 2 7 12 4.57 35.28
 2 7 12 6.54 34.76
 2 7 12 8.8 35.96
 -2 -7 -12 10.89 12.08
 -6 7 0 48.78 22.3
 6 -7 0 52.14 26.55
 7 0 -8 15.68 22.22
 -7 0 8 20.51 29.07
 7 0 -8 18.49 33.68
 -7 0 8 22.19 29.56
 6 -6 -4 24.18 19.3
 -6 6 4 17.81 24.85
 8 -4 0 2.94 11.58
 -8 4 0 4.9 17.42
 0 4 14 0.97 11.91
 0 -4 -14 2.11 22.05
 0 4 14 2.66 13.08
 8 -4 5 11.23 29.23
 -8 4 -5 4.73 14.6
 -6 -8 5 17.38 18.89
 6 8 -5 20.26 13.42
 -6 -8 5 24.83 36.86
 6 8 -5 30.59 38.15
 3 7 12 0.38 9.18
 3 7 12 0.21 6.63
 -3 -7 -12 -0.11 3.47
 3 7 12 0.69 9.54
 -6 5 6 6.07 15.3
 6 -5 -6 10.62 41.27
 7 -2 -7 3.24 13.61
 -7 2 7 2.01 9.08
 -7 2 7 7.9 18.95
 7 -2 -7 7.9 21.37
 -6 -1 10 10.78 16.24
 -6 -1 10 7.55 30.63
 6 1 -10 13.62 37.72
 4 1 15 0.04 12.64
 4 1 15 0.86 14.32
 4 1 15 4.99 22.32
 4 1 15 3.89 13.62
 6 -7 4 39 21.12
 6 -7 4 24.68 12.83
 -6 7 -4 14.93 44.52
 7 3 -8 36.4 26.43
 -7 -3 8 22.38 19.08
 -7 -3 8 31.99 24.3
 9 2 8 34.28 55.07
 9 2 8 37.37 35.61
 -1 -8 10 2.18 8.78
 -1 -8 10 1.07 10.14
 -1 -10 -6 11.43 41.33
 -1 -10 -6 16.94 11.94
 -3 -8 9 0.03 12.17
 -3 -8 9 1.3 10.93
 3 8 -9 2.17 9.26
 3 8 -9 1.54 6.98
 2 -10 2 1.03 9.82
 2 -10 2 0.24 7.89
 8 -1 10 17.67 15.2
 3 -2 -13 28.85 49.25
 3 -2 -13 31.85 51.04
 -3 2 13 36.06 46.29
 -3 2 13 28.09 27.71
 3 -5 13 8.75 21.17
 3 -5 13 6.82 12.91
 8 7 -1 1.78 14.21
 8 7 -1 1.56 10.21
 9 4 7 1.68 8.97
 9 4 7 1.63 6.42
 9 5 0 9.07 15.5
 9 5 0 10.95 14.32
 9 5 0 12.82 42.63
 8 6 8 2.91 13.85
 8 6 8 4.09 13.18
 7 6 -6 11.32 25.2
 7 6 -6 8.06 16.18
 -7 -6 6 9.75 14.68
 0 8 10 109.85 43.69
 0 -8 -10 80.68 33.66
 0 8 10 108.48 41.97
 0 -8 -10 80.27 35.71
 1 -8 10 0.17 7.73
 1 -8 10 0.03 5.62
 1 -8 10 1.64 8.17
 -3 6 10 42.55 25.04
 -3 6 10 42.64 49.31
 3 -6 -10 37.04 20.87
 7 -1 12 34.78 23.6
 4 0 15 57.41 27.07
 4 0 15 70.55 33.53
 4 0 15 68.73 34.81
 -4 0 -15 60.99 29.07
 -6 -2 10 104.67 42.45
 6 2 -10 61.02 30.91
 -6 -2 10 46.05 24.42
 -6 -2 10 41.15 28.5
 -2 -6 12 15.12 49.71
 2 6 -12 15.47 23.29
 -2 -6 12 11.96 9.66
 4 -2 -12 53.66 26
 -4 2 12 46.73 23.48
 4 -2 -12 49.96 23.64
 -4 2 12 71.57 70.2
 6 9 6 1.2 13.52
 6 9 6 2.45 10.46
 -6 -9 -6 3.27 10.36
 9 1 8 34.08 31.08
 9 1 8 1.01 7.38
 9 1 8 34.97 17.78
 6 4 13 12.71 19.97
 6 4 13 3.98 24.41
 6 4 13 6.58 31.89
 -2 -9 -9 12.04 41.01
 2 9 9 15.88 28.23
 2 9 9 6.85 35.5
 -2 -9 -9 11.92 31.28
 -8 -2 6 0.12 8.1
 8 2 -6 -0.02 8.01
 8 2 -6 0.67 4.52
 -8 -2 6 2.45 11.23
 2 3 15 10.96 15.8
 -2 -3 -15 6.06 11.53
 2 3 15 1.7 12.07
 2 7 -11 0.51 4.62
 -2 -7 11 0.19 9.18
 -2 -7 11 0.32 5.05
 1 -9 8 25.76 54.03
 1 -9 8 19.54 33.59
 2 -10 -1 9.38 44.34
 2 -10 -1 12.28 27.65
 4 -3 14 2.87 7.67
 4 -3 14 0.16 13.6
 9 -2 3 8.88 24.02
 -9 2 -3 11.33 19.33
 9 0 -2 4.86 15.24
 9 0 -2 2.61 9.89
 -9 0 2 14.33 34.73
 9 0 -2 4.61 17.76
 -4 7 7 8.92 27.14
 7 5 -7 26.24 56.84
 -7 -5 7 20.22 14.69
 5 -8 4 44.49 26.83
 5 -8 4 37.79 20.14
 5 -8 4 51.49 23.67
 -5 8 -4 39.12 21.03
 6 -6 8 63.74 30.32
 6 -6 8 97.77 41.44
 3 9 9 77.29 34.02
 3 9 9 66.43 32.34
 -3 -9 -9 63.4 30.07
 -3 -9 -9 57.09 27.86
 -8 -1 6 0.6 8.8
 -8 -1 6 7.69 12.93
 8 1 -6 1.16 13.46
 8 1 -6 5.45 18.46
 3 -6 12 10.1 28.02
 3 -6 12 9.27 35.47
 -7 5 3 7.24 26.44
 7 -5 -3 8.08 27.38
 9 -2 2 0.64 4.88
 -9 2 -2 0.91 7.88
 5 -6 10 4.77 14.48
 5 -6 10 1.83 6.58
 1 -10 -4 0.73 5.75
 1 -10 -4 1.75 9.11
 -8 -7 -6 19.2 17.56
 8 7 6 26.94 46.45
 8 7 6 24.5 39.81
 -2 -9 8 2.26 23.82
 -2 -9 8 2.36 19.78
 9 -1 -1 1.47 6.17
 -9 1 1 3.56 27.03
 9 -1 -1 7.62 30.22
 9 -1 -1 7.22 18.15
 -6 -6 8 35.37 17.95
 6 6 -8 78.88 35.31
 -6 -6 8 70.46 31.42
 5 10 -1 17.57 51.56
 5 10 -1 17.46 30.64
 -5 -10 1 18.1 12.37
 -5 -10 1 25.59 26.47
 0 2 -15 13.69 35.44
 0 -2 15 23.63 21.28
 0 -2 15 19.13 17.75
 0 -2 15 20.95 28.27
 -8 3 3 7.7 20.92
 8 -3 -3 15.96 30.65
 5 -7 8 40.21 19.96
 5 -7 8 49.66 69.81
 5 -7 8 43.29 25.44
 5 -8 -1 18.37 13.1
 -5 8 1 10.93 42.21
 5 -8 -1 18.2 42.48
 -7 4 5 11.31 24.31
 7 -4 -5 14.34 40.85
 7 -6 2 10.01 28.69
 -7 6 -2 8.59 30.72
 -9 2 -4 1.71 10.91
 9 -2 4 1.33 9.66
 1 -6 -12 49.51 33.93
 -1 6 12 70.23 31.07
 -1 6 12 76.71 38.03
 -6 0 10 51.38 25.38
 -6 0 10 50.23 49.18
 6 0 -10 50.52 46.72
 6 0 -10 52.73 24.87
 8 -3 8 0.64 7.5
 5 10 4 12.32 29.19
 -5 -10 -4 6.96 29.16
 5 10 4 10.17 21
 3 -4 -12 12.77 28.21
 -3 4 12 11.48 63.42
 -3 4 12 10.2 32.9
 1 6 13 0.4 6.35
 1 6 13 0.91 12.17
 1 6 13 0.62 9.29
 4 2 15 28.71 21.64
 4 2 15 37.35 46.91
 4 2 15 30.22 18.79
 4 2 15 29.97 17.35
 3 3 15 18.48 32.78
 3 3 15 16.38 31.24
 3 3 15 19.18 45.71
 9 3 8 7.18 24.51
 9 3 8 5.1 14.28
 2 5 14 23.51 37.79
 2 5 14 19.14 13.5
 -5 -8 7 61.91 27.62
 5 8 -7 58.94 28.36
 5 8 -7 113.17 44.45
 -5 -8 7 99.83 40.97
 6 -5 10 24.06 26.26
 6 -5 10 24.58 30.99
 2 -9 -6 8.21 31.15
 -2 9 6 10.77 37.83
 2 -9 -6 11.32 37.32
 7 -6 3 18.34 46.18
 -7 6 -3 19.34 29.65
 0 -2 -15 53.91 48.34
 0 2 15 59.52 29.69
 0 2 15 52.94 26.74
 3 -9 6 58.25 26.64
 3 -9 6 48.31 24.33
 8 2 11 2.85 15.97
 8 2 11 5 20.39
 8 2 11 2.07 12.46
 5 9 -5 10.82 26.29
 -5 -9 5 18.08 17.6
 -5 -9 5 9.3 19.4
 5 9 -5 11.72 33.38
 3 -9 -4 7.53 28.17
 -3 9 4 8.64 20.77
 3 -9 -4 7.81 34.5
 3 -2 15 5.25 20.04
 -3 2 -15 3.29 13.61
 3 -2 15 1.54 22.02
 3 -2 15 2.02 14.14
 2 -10 3 1.18 11.7
 2 -10 3 1.09 8.83
 8 1 11 4.46 17.39
 8 1 11 13.85 43.69
 8 1 11 4.4 25.49
 7 7 9 5.7 16.92
 7 7 9 5.54 13.05
 1 -10 5 30.51 17.62
 1 -10 5 35.62 42.48
 3 5 14 72 36.94
 3 5 14 66.56 32.84
 7 4 12 1.52 12.54
 7 4 12 4.47 10.95
 7 4 12 4.33 18.96
 4 -9 1 2.88 11.33
 -4 9 -1 4.82 13.55
 4 -9 1 7.06 30.73
 4 -9 1 3.06 31.15
 -6 7 1 0.56 7.68
 6 -7 -1 1.5 14.89
 9 5 6 23.25 26.25
 9 5 6 16.95 29.65
 1 7 12 5.7 35.47
 1 7 12 6.69 26.26
 1 7 12 6.85 24.26
 -7 6 -1 55.27 27.55
 7 -6 1 70.53 32.19
 4 -9 2 105.75 43.31
 4 -9 2 81.93 33.16
 4 -9 2 86.28 47.28
 -9 2 -1 23.54 20.53
 9 -2 1 33.46 21.8
 9 4 -2 12.97 52.07
 9 4 -2 13.58 29.08
 9 4 -2 9.8 36.97
 -9 -4 2 6.21 32.2
 2 -7 -10 3.79 10.41
 -2 7 10 2.53 20.16
 -2 7 10 1.58 8.42
 -4 -4 12 3.2 12.38
 4 4 -12 11.44 18.96
 -4 -4 12 6.03 24.88
 -4 -4 12 2.95 16.51
 4 6 13 1.06 6.73
 4 6 13 1.17 10.99
 6 -2 13 20.74 40.5
 6 -2 13 16.3 45.68
 -5 -8 -10 2.83 9.69
 5 8 10 0.24 13.49
 5 8 10 0.26 10.78
 -4 5 10 5.09 29.27
 4 -5 -10 5.6 25.75
 -4 5 10 7.59 22.28
 4 -5 -10 7.1 11.53
 -8 -3 6 8.32 14.05
 8 3 -6 2.68 21.54
 8 3 -6 0.95 8.98
 8 3 -6 3.4 12.85
 -4 -10 -6 6.07 27.97
 4 10 6 3.02 11.94
 4 10 6 3.42 26.69
 -5 -9 -8 0.76 9.7
 5 9 8 2.56 9.01
 5 9 8 1.8 9.48
 1 3 15 10.3 40.81
 -1 -3 -15 7.31 22.55
 7 8 7 32.88 55.38
 7 8 7 34.74 31.99
 -7 -8 -7 23.13 12.66
 -5 6 7 0.03 5.87
 5 -6 -7 2.4 15.04
 6 7 -7 4.88 10.69
 6 7 -7 8.91 33.86
 -6 -7 7 0.45 5.19
 -6 -7 7 6.44 19.02
 -5 7 5 3.33 14.4
 5 -7 -5 4.76 16.78
 -3 -10 5 8.95 30.84
 -3 -10 5 5.67 24.66
 -6 7 -5 1.31 5.46
 6 -7 5 1.66 13.15
 3 -4 14 16.64 39.35
 3 -4 14 13.33 38.16
 -1 -4 14 2.74 15.93
 1 4 -14 2.78 13.32
 -1 -4 14 1.39 6.56
 4 7 12 0.64 21.97
 4 7 12 6.72 20.82
 8 -4 -1 3.7 14.44
 -8 4 1 0.19 12.14
 -1 -10 6 3.57 13.86
 -1 -10 6 -0.52 6.31
 2 -4 -13 3.29 12.94
 -2 4 13 0.61 11.22
 -2 4 13 0.71 6.48
 -1 5 13 2.8 22.02
 1 -5 -13 2.93 14.41
 -1 5 13 5.73 23.88
 8 -4 6 0.7 11.61
 -8 4 -6 1.03 10.79
 -9 -2 3 80.74 34.67
 9 2 -3 83.63 36.25
 9 2 -3 93.1 38.66
 9 2 -3 60.91 27.28
 5 -2 14 21.38 33.65
 5 -2 14 16.79 35.77
 -2 2 14 2.65 14.35
 -2 2 14 0.78 11.9
 2 -2 -14 1.52 6.4
 4 -9 0 3 23.27
 4 -9 0 2.28 7.37
 -4 9 0 2.75 16.42
 4 -9 0 0.16 7.31
 -6 -5 9 11.14 17.77
 6 5 -9 13.1 34.65
 -6 -5 9 4.64 25.58
 3 -8 -7 23.79 36.5
 -3 8 7 37.65 20.13
 3 -8 -7 35.72 24.15
 -6 -9 3 12.22 32.5
 6 9 -3 4.01 11.44
 -6 -9 3 5.87 17.56
 6 9 -3 13.17 40.36
 2 -10 -2 3.19 20.62
 2 -10 -2 5.54 14.64
 -4 1 -15 16.97 28.28
 4 -1 15 18.53 56.99
 4 -1 15 9.2 37.76
 4 -1 15 18.27 27.43
 3 -8 9 18.43 35.86
 3 -8 9 12.92 13.85
 3 -8 9 22.46 54.26
 6 8 9 38.22 53.92
 -6 -8 -9 45.76 24.42
 6 8 9 42.08 24.89
 -6 -3 10 8.46 33.72
 -6 -3 10 10.46 42.02
 6 3 -10 20.16 15.98
 -6 -3 10 15.77 40.56
 9 -1 7 2.54 10.7
 -4 8 5 0.5 8.53
 4 -8 -5 4.91 12.55
 4 -8 -5 3.99 8.74
 7 -6 4 26.1 38.02
 7 -6 4 5.77 31.6
 -7 6 -4 21.59 15.11
 -1 -9 -9 0.74 5.54
 1 9 9 -0.26 5.56
 -1 -9 -9 2.34 7.78
 1 9 9 2.91 13.15
 7 7 -5 -0.54 6.87
 7 7 -5 1.58 6.97
 -7 -7 5 0.79 8.93
 2 8 11 0.13 5.96
 2 8 11 2.46 9.95
 2 8 11 1.03 16.2
 -2 -8 -11 1.79 11.58
 -2 -3 14 83.6 38.34
 2 3 -14 75.64 34.8
 -2 -3 14 71.5 31.38
 -2 -3 14 76.39 47.09
 9 0 8 0.91 17.14
 9 -2 5 3.14 7.44
 -9 2 -5 0.71 10.54
 -3 -8 -11 3.97 30.47
 3 8 11 17.25 12.92
 3 8 11 15.52 38.62
 -7 -8 3 37.07 26.21
 7 8 -3 20.53 49.94
 -7 -8 3 20.05 11.24
 7 8 -3 38.89 20.52
 8 0 -6 21.16 17.06
 -8 0 6 15.05 31.45
 8 0 -6 14.33 42.35
 -8 0 6 20.17 17.03
 -1 7 11 25.43 16.01
 -1 7 11 21.82 24.04
 1 -7 -11 18.11 14.08
 -9 -1 3 8.41 19.38
 9 1 -3 8.66 33.31
 9 1 -3 4.99 25.44
 9 1 -3 8.15 21.21
 1 0 -15 1.12 12.74
 -1 0 15 3.55 13.84
 -1 0 15 3.77 10.63
 4 -9 3 16 23.67
 4 -9 3 22.55 30.08
 4 -9 3 18.77 34.64
 2 5 -13 7.66 25.39
 -2 -5 13 4.73 29.92
 -2 -5 13 6.99 24.31
 -2 -5 13 6.01 15.67
 -4 4 11 1.04 12.54
 4 -4 -11 0.87 5.3
 -4 4 11 0.07 14.17
 4 -4 -11 0.79 6.19
 -5 -4 11 4.06 15.02
 5 4 -11 2.32 16.23
 -5 -4 11 3.52 17.28
 -5 -4 11 18.48 12.85
 0 -10 6 2.1 8.54
 0 -10 6 1.55 8.27
 5 4 14 22.01 48.05
 5 4 14 34.99 20.22
 5 4 14 34.73 28.29
 9 5 -1 1.97 11.93
 9 5 -1 2.55 10.45
 9 5 -1 0.58 7.66
 -7 1 8 6.23 23.71
 7 -1 -8 5.58 16.51
 -7 1 8 13.54 32.04
 7 -1 -8 7.45 27.52
 8 3 11 123.47 48.51
 8 3 11 140.96 28.87
 8 3 11 146.91 31.18
 5 -8 5 28.75 40.82
 5 -8 5 32.84 47.24
 -2 -11 -1 4.68 11.7
 -2 -11 0 0.28 6.91
 -2 -11 0 2.56 20.46
 4 10 -4 1.28 8.42
 -4 -10 4 1.57 17.19
 4 10 -4 0.42 7.51
 -4 -10 4 0.14 3.23
 1 1 -15 0.11 8.09
 -1 -1 15 0.85 7.3
 -1 -1 15 0.95 6.65
 -1 -1 15 0.71 6.1
 -7 6 0 1.17 13.52
 7 -6 0 4.35 15.97
 4 9 9 9.52 37.64
 -4 -9 -9 10.7 35.26
 4 9 9 6.85 34.53
 -4 -9 -9 7.6 15.75
 1 5 14 20.46 34.23
 -1 -5 -14 18.43 19.59
 1 5 14 15.33 35.35
 -2 -8 10 14.86 50.04
 -2 -8 10 9.86 18.67
 8 0 11 23.84 15.27
 6 1 14 1.68 6.98
 6 1 14 0.77 4.21
 6 1 14 1.15 6.77
 5 -2 -11 7.32 20.45
 -5 2 11 1.18 7.83
 -5 2 11 2.63 9.77
 5 -2 -11 1.44 7.73
 -1 3 -15 90.39 42.19
 1 -3 15 68.36 29.63
 1 -3 15 82.04 40.48
 1 -3 15 78.82 38.32
 9 3 -3 89.62 42.2
 9 3 -3 47.14 25.71
 9 3 -3 86.36 39.68
 -9 -3 3 67.67 30.56
 8 5 -5 16.49 47.9
 8 5 -5 12.5 16.02
 -5 -10 2 0.97 6.21
 5 10 -2 1.84 8.3
 -5 -10 2 4.12 9.55
 5 10 -2 2.89 7.88
 8 7 -2 2.2 9.72
 8 7 -2 0.71 7.75
 -7 -4 8 24.84 19.06
 7 4 -8 26.87 60.5
 -7 -4 8 27.11 18.68
 -7 -4 8 19.89 24.34
 9 6 3 50.86 32.82
 9 6 3 39.91 32.75
 2 10 7 61.79 26.5
 2 10 7 67.39 28.19
 -2 -10 -7 45.21 22.61
 -2 -10 -7 56.65 31.55
 -1 -11 0 3.46 9.85
 -3 -4 13 93.54 39.69
 -3 -4 13 83.1 42.69
 -3 -4 13 69.29 36.28
 3 4 -13 95.2 43.56
 4 -7 10 9.12 23.76
 4 -7 10 18.89 20.77
 4 -7 10 11.58 42.29
 7 -5 8 5.24 13.14
 7 -5 8 4.39 18.01
 9 6 2 3 6.41
 9 6 2 0.11 16.5
 -3 7 9 3.88 23.31
 -3 7 9 7.23 27.51
 3 -7 -9 7.47 18.26
 -2 -10 6 12.48 15.84
 -2 -10 6 8.85 13.34
 -1 -11 -1 1.34 7.91
 5 -8 -2 137.19 52.76
 -5 8 2 100.47 43.21
 5 -8 -2 112.61 46.14
 4 -6 -9 2.28 11.82
 -4 6 9 0.47 6.33
 -4 6 9 1.01 12.8
 5 10 5 -0.08 5.4
 5 10 5 0.63 3.94
 -5 -10 -5 3.08 11.29
 9 -2 0 36.66 29.84
 -9 2 0 29.22 35.04
 2 -8 10 1.87 12.51
 2 -8 10 1.36 3.22
 2 -8 10 2.94 12.83
 4 -9 -1 1 8.7
 4 -9 -1 0.48 7.57
 -4 9 1 0.56 7.79
 4 -9 -1 0.11 4.4
 0 -10 -6 34.26 50.89
 0 -10 -6 32.02 58.41
 7 -3 11 25.73 18.07
 7 -3 11 33.24 40.7
 -3 -10 -7 1.13 15.94
 3 10 7 1.24 7.52
 3 10 7 0.88 5
 2 -10 4 0.61 6.54
 2 -10 4 0.53 8.22
 3 -7 11 5.36 10.24
 3 -7 11 3.97 16.97
 2 -3 15 38.78 23.31
 -2 3 -15 61.73 28.19
 2 -3 15 44.16 21.67
 2 -3 15 52.93 28.07
 -2 -11 -2 3.26 14.19
 7 9 2 34.76 21.37
 -7 -9 -2 37.41 20.11
 7 9 2 50.58 29.02
 -2 -11 1 0.92 4.42
 -2 -11 1 1.42 6.06
 6 2 14 2.21 9.86
 6 2 14 1.32 6.64
 6 2 14 1.72 7.66
 -1 -11 1 70.12 30.23
 -1 -11 1 52.11 25.16
 1 -6 13 39.8 24.83
 1 -6 13 44.69 30.53
 1 -1 -15 0.65 15.87
 -1 1 15 1.81 18.99
 -1 1 15 5.55 18.1
 9 6 4 33.85 52.11
 9 6 4 32.55 26.14
 4 5 14 14.74 36.17
 4 5 14 9.85 28.29
 4 5 14 2.66 30.62
 6 -1 -10 35.2 21.49
 -6 1 10 40.05 42.68
 6 -1 -10 23.81 42.63
 -6 1 10 27.57 48.13
 9 4 8 1.64 7.03
 9 4 8 1.56 7.31
 8 6 -4 104.69 62.21
 8 6 -4 70.99 32.64
 4 3 15 1.96 8.49
 4 3 15 0.79 7.47
 4 3 15 0.67 5.91
 4 3 15 1.17 7.18
 0 -6 13 101.29 40.65
 0 -6 13 89.29 38.53
 7 9 3 2.55 11.88
 -7 -9 -3 0.41 5.55
 7 9 3 0.93 5.62
 8 7 7 1.77 7.6
 8 7 7 2.54 17.93
 -7 -9 -1 2.8 3.84
 7 9 1 4.1 18.65
 7 9 1 3.41 11.26
 6 0 14 19.18 45.77
 6 0 14 8.56 24.11
 6 0 14 1.45 17.68
 6 9 7 2.09 11.4
 6 9 7 0.81 9.58
 -6 -9 -7 2.81 24.3
 7 -6 5 53.02 25.39
 -7 6 -5 52.41 25.7
 7 -6 5 36.69 34.55
 7 1 13 134.81 51.85
 7 1 13 153.6 32.32
 7 1 13 129.73 49.21
 9 -1 -2 15.09 36.1
 -9 1 2 11.24 35.57
 9 -1 -2 18.14 17.52
 9 -1 -2 2.15 10.1
 -6 7 2 12.83 45.24
 6 -7 -2 20.76 38.1
 6 6 12 14.28 23.72
 6 6 12 20.84 14.83
 8 5 10 87.84 41.17
 8 5 10 84.76 36.39
 4 -9 4 2.12 7.24
 4 -9 4 0.95 4.94
 4 -9 4 1.13 5.29
 9 6 1 0.13 6.75
 9 6 1 1 11.75
 4 -8 8 42.33 21.85
 4 -8 8 33.29 25.75
 4 -8 8 41.52 25.57
 -3 -11 -1 70.35 44.86
 -3 -11 -1 53.56 27.54
 7 2 13 0.19 5.87
 7 2 13 2.12 8.54
 7 2 13 1.14 8.58
 0 -7 12 85.33 39.94
 0 -7 12 68.43 31.14
 1 8 11 6.26 23.52
 1 8 11 5.48 31.84
 1 8 11 1.7 17.57
 -1 -8 -11 1.6 13.2
 -1 -11 -2 61.07 32.56
 9 5 7 18.55 34.3
 9 5 7 20.25 55.43
 8 -2 -5 3.37 9.46
 8 -2 -5 0.72 4.42
 -8 2 5 3.82 16.66
 -8 2 5 3.2 9.09
 9 -2 6 10.42 26.33
 -9 2 -6 6.78 29.82
 2 -9 8 12.83 32.33
 2 -9 8 5.35 29.35
 4 8 11 6.85 10.98
 4 8 11 3.29 19.76
 1 -10 -5 22.83 13.53
 1 -10 -5 18.85 15.02
 -3 -11 0 75.48 32.19
 -3 -11 0 46.95 32.54
 -6 4 8 71.28 36.43
 6 -4 -8 54.54 28.03
 6 -4 -8 53.45 27.37
 -6 4 8 52.13 24.29
 9 0 -3 3.17 17.3
 9 0 -3 0.86 9.3
 9 0 -3 1.69 7.97
 -9 0 3 1.4 8.33
 -6 6 5 1.31 10.26
 6 -6 -5 2.02 23.62
 4 1 -13 92.71 38.64
 -4 -1 13 135.71 54.81
 -4 -1 13 129.31 52.11
 0 3 -15 1 9.25
 0 -3 15 3.38 12.62
 0 -3 15 2.03 14.21
 0 -3 15 0.92 10.53
 7 -4 10 22.96 13.32
 7 -4 10 8.8 34.92
 7 -4 10 15.66 41
 2 -10 -3 0.86 6.36
 2 -10 -3 0.78 8.64
 4 7 -10 3.36 12.35
 -4 -7 10 0.26 6.88
 -4 -7 10 2.09 14.69
 -4 -7 10 3.87 13.21
 -4 -9 7 12.19 12.61
 -4 -9 7 15.24 60.02
 4 9 -7 21.24 42.96
 4 9 -7 12.98 21.85
 7 -2 12 41.96 37.92
 6 -7 6 -0.2 5.8
 1 -7 12 44.82 22.79
 1 -7 12 53.57 30.56
 8 4 -6 98.57 47.67
 8 4 -6 137.74 53.32
 8 -2 10 29.05 18.9
 1 2 -15 30.51 18.47
 -1 -2 15 27.55 13.52
 -1 -2 15 33.34 24.24
 -1 -2 15 30.89 26.06
 -3 -11 -2 0.15 9.32
 9 1 9 0.32 7.44
 9 1 9 1.73 11.66
 9 1 9 0.81 5.63
 -1 -10 -7 20.43 26.53
 -1 -10 -7 11.92 42.95
 -4 -6 11 13.84 13.72
 4 6 -11 15.88 35.69
 -4 -6 11 5.78 29.86
 8 6 9 22.04 41.3
 8 6 9 13.92 30.97
 3 -3 -13 4.2 11.47
 -3 3 13 2.52 11.51
 -3 3 13 2.62 19.84
 7 -6 -1 3.41 11.43
 -7 6 1 2.26 11.14
 8 8 2 0.88 11.04
 8 8 2 1.33 13.74
 0 -6 -13 2.36 11.05
 0 6 13 2.46 7.46
 0 6 13 4.42 11.69
 0 -9 9 15.77 38.31
 0 -9 9 13.33 16.14
 -1 -11 2 32.03 19.19
 -1 -11 2 54.54 20.83
 6 7 11 50.12 26.3
 6 7 11 50.43 20.78
 7 9 4 10.55 30.14
 -7 -9 -4 10.1 18.87
 7 9 4 14.03 25.6
 8 -4 -2 6.14 18.57
 -8 4 2 6.45 19.42
 1 -5 14 17.37 22.99
 1 -5 14 16.87 39.41
 -3 -9 8 0.62 8.21
 3 9 -8 0.85 5.96
 3 9 -8 0.39 2.16
 -3 -9 8 0.2 9.54
 -7 5 4 11.79 29.98
 7 -5 -4 14.92 44.05
 8 8 3 0.93 14.13
 8 8 3 3.11 18.23
 8 -4 7 0.9 6.59
 -2 -11 -3 3.13 21.3
 5 -4 13 19.67 47.8
 5 -4 13 15.34 43.7
 -2 -11 2 50.53 18.34
 -2 -11 2 46.79 23.84
 -6 3 9 53.56 18.47
 6 -3 -9 56.98 21.3
 6 -3 -9 62.51 22.9
 -6 3 9 61.11 54.78
 9 6 5 10.18 29.02
 9 6 5 12.49 30.09
 4 0 -13 -0.28 10.17
 -4 0 13 1.12 11.6
 -4 0 13 1.12 9.13
 5 -5 12 0.05 6.97
 5 -5 12 5.73 11.23
 7 9 0 97.27 25.46
 -7 -9 0 90.98 22.51
 7 9 0 143.15 31.16
 -1 4 14 30.32 45.39
 1 -4 -14 31.74 19.45
 -1 4 14 35.96 38.54
 -6 -8 6 2.59 20.25
 6 8 -6 3.66 14.69
 -6 -8 6 0.79 4.48
 6 8 -6 1.17 6.58
 1 -9 -8 3.12 14.95
 1 -9 -8 1.86 21.66
 0 3 15 34.52 42.7
 0 -3 -15 16.3 26.15
 0 3 15 20.68 47.24
 5 1 15 0.34 5.5
 5 1 15 0.38 8.28
 5 1 15 0.61 5.71
 5 1 15 0.81 8.92
 -1 -9 9 2.5 13.76
 -1 -9 9 1.32 14.61
 7 0 13 1.72 18.57
 7 0 13 1.41 14.37
 7 0 13 1.85 11.98
 1 -10 6 0.46 4.84
 1 -10 6 1.88 14.58
 2 4 15 24.58 47.85
 8 -3 -4 37.65 69.96
 -8 3 4 39.21 26.26
 0 7 12 24.09 44.92
 0 7 12 32.12 21.47
 0 -7 -12 23.29 43.41
 3 -9 7 0.99 8.89
 3 -9 7 0.95 6.78
 -3 -11 1 15.91 53.88
 -3 -11 1 25.78 38.46
 0 -11 0 1.26 11.67
 9 3 9 1.65 9.45
 9 3 9 0.56 8.5
 9 3 9 0.96 3.86
 -3 9 5 30.76 20.97
 3 -9 -5 25.15 16.57
 3 -9 -5 26.2 13.49
 -4 -2 13 9.44 35.17
 4 2 -13 3.1 20.29
 -4 -2 13 4.64 18.45
 -4 3 12 19.98 56.2
 4 -3 -12 6.12 33.63
 4 -3 -12 16.08 34.68
 -4 3 12 11.81 37.48
 2 -6 13 3.52 8.61
 2 -6 13 5.72 18.41
 7 6 11 5.99 23.48
 7 6 11 11.78 26.16
 5 6 -10 1.5 10.7
 -5 -6 10 1.03 7.13
 -5 -6 10 4.1 9.74
 -5 -6 10 1.43 6.99
 6 5 13 117.56 49.1
 6 5 13 152.02 36.19
 6 5 13 145.41 51.09
 -4 2 -15 4.53 9.58
 4 -2 15 4.12 22.95
 4 -2 15 6.72 20.19
 4 -2 15 0.66 12.85
 4 -9 -2 53.58 44.51
 4 -9 -2 48.05 21.36
 -4 9 2 53.52 17.7
 8 8 1 22.84 48.53
 8 8 1 13.64 29.79
 5 7 -9 29.83 15.48
 -5 -7 9 11.79 27.36
 -5 -7 9 12.95 45.96
 6 -6 9 5.94 13.62
 6 -6 9 6.94 29.05
 8 -3 9 114.14 29.85
 9 4 -3 1.27 9.96
 9 4 -3 1.78 11.13
 9 4 -3 2.04 4.04
 -3 -1 14 1.81 7.17
 3 1 -14 0.89 9.12
 -3 -1 14 1.42 12.17
 6 3 14 1.16 9.36
 6 3 14 0.26 8.93
 6 3 14 0.85 19.23
 -8 1 6 1.33 7.99
 8 -1 -6 0.89 7.39
 -8 1 6 1.89 7.87
 8 -1 -6 2.61 6.69
 3 4 15 12.04 37.11
 3 4 15 6.98 36.11
 3 4 15 4.18 25.25
 -6 -4 10 3.36 12.46
 -6 -4 10 3.6 10.75
 6 4 -10 5.42 22.47
 -6 -4 10 6.44 24.45
 0 -5 14 12.29 44.45
 0 -5 14 24.7 18.75
 0 5 -14 32.84 16.13
 0 -5 14 14.38 48.81
 5 -8 6 66.89 29.32
 5 -8 6 57.67 23.36
 -5 -1 12 2.28 11.7
 -5 -1 12 0.89 8.27
 5 1 -12 2.95 17.38
 4 -5 13 4.44 16.04
 4 -5 13 2.16 17.36
 8 4 11 10.08 31.6
 8 4 11 11.15 36.44
 8 4 11 19.08 41.94
 0 -11 1 4.27 12.11
 9 5 -2 5.23 10.62
 9 5 -2 3.87 24.9
 9 5 -2 3.63 25.51
 9 -1 8 38.14 18.38
 -7 3 7 26.7 22.97
 7 -3 -7 33.53 15.18
 -7 3 7 23.99 55.03
 7 -3 -7 24.71 51.74
 9 6 0 7.57 24.92
 9 6 0 8.39 27.18
 8 8 4 44.2 55.85
 8 8 4 61.6 25.32
 -4 -10 -7 2.01 16.99
 4 10 7 2.52 21.91
 4 10 7 1.35 14.63
 -9 2 1 15.56 52.3
 9 -2 -1 16.92 50.94
 3 0 -14 43.85 27.46
 -3 0 14 64.1 40.98
 -3 0 14 47.2 30.64
 5 0 15 0.96 8.82
 5 0 15 0.97 3.28
 5 0 15 0.11 5.4
 5 0 15 0.56 6.11
 -1 -7 12 4.25 37.23
 0 -11 -1 3.61 15.84
 -3 -7 11 55.86 20
 3 7 -11 62.09 22.03
 -3 -7 11 79.12 26.48
 5 6 13 1.88 15.39
 5 6 13 1.88 10.74
 7 8 8 25.18 32.01
 -7 -8 -8 21.87 27.98
 7 8 8 27.62 36
 3 -3 15 0.05 11.91
 -3 3 -15 1.75 10.24
 3 -3 15 1.27 10.65
 3 -3 15 0.34 4.52
 -1 -6 13 0.55 4.56
 1 6 -13 1.1 6.1
 -1 -6 13 0.31 8.22
 7 3 13 8.25 30.14
 7 3 13 16.88 38.68
 7 3 13 5.14 36.78
 -3 -11 -3 4.22 17.49
 -1 8 10 4.73 30.01
 1 -8 -10 13.87 12.77
 -1 8 10 11.69 24.21
 1 -8 -10 10.63 21.91
 -5 -10 3 0.72 8.96
 5 10 -3 1.87 11.99
 5 10 -3 1.34 4.8
 -5 -10 3 0.4 7.64
 -1 -11 -3 5.98 15.53
 0 -9 -9 15.55 13.53
 0 9 9 0.34 12.6
 0 9 9 0.11 5.23
 0 -9 -9 0.49 14.58
 5 7 12 26.84 15.37
 5 7 12 42.94 26.57
 5 2 15 6.39 21.51
 5 2 15 9.63 34.93
 5 2 15 11.02 31.17
 -6 -9 4 39.38 20.72
 -6 -9 4 26.71 13.86
 6 9 -4 18.41 43.84
 6 9 -4 33.31 52.98
 8 -1 11 0.81 10.75
 -2 8 9 3.25 10.33
 5 -7 9 2.26 11.03
 5 -7 9 2.62 15.22
 5 -7 9 1.04 15.86
 -6 5 7 62.95 22.61
 6 -5 -7 54.55 21.36
 -5 4 10 0.56 8.99
 5 -4 -10 1.85 6.33
 5 -4 -10 1.86 12.15
 -5 4 10 0.75 9.08
 -7 -1 9 3.99 12.38
 -7 -1 9 7.32 22.82
 7 1 -9 4.57 27.07
 7 5 12 4.5 19.67
 7 5 12 4.89 20.93
 7 5 12 7.1 22.8
 2 -5 14 4.3 25.78
 2 -5 14 6.36 23.86
 -6 -10 -2 2.19 8.14
 6 10 2 1.37 12.92
 6 10 2 2.08 13.24
 6 -4 12 2.1 15.95
 6 -4 12 0.55 7.95
 -3 -6 12 0.91 6.14
 3 6 -12 1.02 11.41
 -3 -6 12 0.46 7.23
 2 -10 5 25.36 25.31
 2 -10 5 11.94 37.47
 2 0 16 33.69 62.4
 -2 0 -16 31.03 56.01
 2 0 16 24.5 15.83
 2 0 16 37.19 46.91
 -7 -2 9 18.58 13.83
 -7 -2 9 16.2 38.64
 7 2 -9 26.84 43.57
 -5 5 9 6.54 27.25
 5 -5 -9 5.73 12.39
 5 -5 -9 4.04 15.48
 -5 5 9 6.77 25.99
 -1 2 15 2.02 13.9
 -1 2 15 2.47 10.76
 1 -2 -15 1.04 6.07
 -5 -2 12 16.23 50.14
 -5 -2 12 22.49 26.27
 5 2 -12 20.31 33.26
 5 -8 -3 4.04 22.06
 -5 8 3 7.12 16.23
 5 10 6 59.88 19.68
 5 10 6 68.59 42.55
 -5 -10 -6 50.03 19.69
 6 -1 14 10.75 40.09
 7 -6 6 3.21 12.74
 7 -6 6 0.72 6.44
 6 10 1 0.31 9.63
 -6 -10 -1 0.36 8.3
 6 10 1 0.32 4.93
 -5 -9 6 123.63 36.79
 5 9 -6 108.58 27.64
 -5 -9 6 69.21 23.08
 5 9 -6 69.83 22.57
 4 -9 5 1.23 10.61
 4 -9 5 2.42 9.28
 4 -9 5 5.01 23.93
 -5 0 12 39.91 19.34
 -5 0 12 31.72 50.84
 5 0 -12 46.85 67.13
 7 8 -4 18.14 13.99
 -7 -8 4 29.46 26.42
 7 8 -4 18.32 37.97
 -2 3 14 15.11 43.45
 2 -3 -14 14.63 38.52
 -2 3 14 10.75 40.76
 1 -9 9 24.19 54.35
 1 -9 9 16.45 14.15
 2 1 16 5.04 17.58
 2 1 16 1.06 11.03
 -2 -1 -16 1.92 8.58
 2 -9 -7 4.76 25.48
 2 -9 -7 9.67 23.85
 -2 9 7 10.73 37.49
 0 5 14 89.96 26
 0 5 14 86.08 29.59
 0 -5 -14 78.48 26.65
 9 0 9 37.09 20.45
 -3 -10 6 1.87 9.16
 -3 -10 6 0.25 11.36
 9 2 -4 11.24 15.79
 9 2 -4 9.26 36.21
 9 2 -4 10.78 36.22
 -9 -2 4 10.81 31.67
 -4 -8 9 32.33 52.8
 -4 -8 9 21.17 15.43
 4 8 -9 23.28 55.62
 4 8 -9 14.35 39.62
 -8 5 -2 109.48 33.31
 8 -5 2 137.01 51.02
 -8 5 -3 3.15 13.62
 8 -5 3 1.53 11.24
 7 6 -7 2.38 15.67
 7 6 -7 7.35 18.36
 -7 -6 7 3.19 10.9
 4 -6 12 61.25 21.79
 4 -6 12 57.28 23.81
 7 9 5 2.09 5.86
 7 9 5 8.32 24.21
 -7 -9 -5 -0.09 3.26
 8 7 -3 18.09 28.05
 8 7 -3 21.51 45.71
 7 -4 -6 31.83 32.74
 -7 4 6 26.99 60.88
 0 -11 2 66.91 36.91
 6 10 3 77.04 24.36
 -6 -10 -3 62.62 26.38
 6 10 3 63.94 21.59
 -3 -2 14 28.99 21.01
 -3 -2 14 27.01 47.31
 3 2 -14 26.12 53.77
 4 -4 14 0.81 8.93
 4 -4 14 -0.53 9.26
 2 4 -14 76.08 27.76
 -2 -4 14 46.92 42.4
 -2 -4 14 45.15 37.46
 -2 -4 14 46.13 20.82
 -1 -11 3 0.09 6.26
 -1 -11 3 -0.24 6.24
 1 4 15 4.98 31.28
 1 4 15 8.77 25.11
 -1 -4 -15 8.69 13.7
 8 8 0 0.64 10.66
 8 8 0 1.02 13.24
 0 -8 11 32.62 40.82
 -1 -10 7 46.65 20.68
 -1 -10 7 29.11 16.86
 2 -7 12 174.11 34.51
 2 -7 12 182.48 38.77
 7 7 10 31.3 33.88
 7 7 10 37.73 40.27
 1 0 16 2.38 9.1
 1 0 16 3.28 13.7
 -1 0 -16 2.17 8.88
 1 0 16 0.2 4.5
 9 -3 3 2.67 13.08
 -9 3 -3 0.86 7.61
 7 9 -1 1.99 15.59
 -7 -9 1 2.05 13.37
 7 9 -1 3.49 10.77
 4 10 -5 8.55 20.93
 -4 -10 5 4.12 17.22
 4 10 -5 6.42 16.27
 -4 -10 5 8.82 23.85
 -7 2 8 14.58 47.39
 7 -2 -8 28.13 18.58
 7 -2 -8 25.83 49.71
 -7 2 8 24.75 54.71
 0 -11 -2 13.74 18.59
 5 9 9 13.29 39.67
 5 9 9 13.08 46.21
 -5 -9 -9 18.5 12.74
 -4 1 13 8.15 22.13
 4 -1 -13 7.15 22.4
 -4 1 13 7.93 24.77
 -4 7 8 137.62 33.97
 9 6 6 11.8 45.32
 9 6 6 5.31 21.35
 3 9 10 0.15 12.07
 -3 -9 -10 0.09 4.17
 3 9 10 0.24 4.14
 -3 -9 -10 0.59 6.57
 -9 -1 4 2.47 9.91
 9 1 -4 3.04 10.87
 9 1 -4 2.16 9.52
 9 1 -4 3.1 18.2
 -3 -11 2 4.62 36.05
 -3 -11 2 12.32 31.99
 9 -2 7 0.71 8.7
 8 2 -7 4.45 12.14
 -8 -2 7 7.92 17.51
 -8 -2 7 9.17 15.44
 -2 -9 -10 77.27 24.55
 2 9 10 102.84 27.53
 -2 -9 -10 92.11 33.16
 2 9 10 80.48 24.16
 -5 7 6 1.59 16.81
 5 -7 -6 6.36 16.03
 6 -3 13 15.72 42.99
 6 -3 13 15.28 50.46
 -4 -5 12 34.75 17.33
 4 5 -12 24.23 49.68
 -4 -5 12 23.53 13.11
 5 -3 14 67.69 24.33
 5 -3 14 72.59 27.35
 9 -3 2 38.13 37.66
 -9 3 -2 24.64 31.19
 -2 -11 -4 26.74 26.16
 3 -10 1 2.02 10.81
 3 -10 1 3.18 17.37
 3 -10 1 1.49 5.24
 -2 -11 3 1.81 19.1
 -2 -11 3 1.77 9.77
 -4 8 6 11.09 40.3
 4 -8 -6 14.17 20.52
 -6 7 3 6.07 27.33
 6 -7 -3 14.11 38.61
 -8 -1 7 14.91 34.03
 8 1 -7 21.97 49.91
 8 1 -7 18.84 15.64
 -8 -1 7 18.38 17.59
 0 -10 7 6.36 33.53
 0 -10 7 5.01 24.55
 6 10 0 1.29 6.96
 6 10 0 3.06 14.97
 -6 -10 0 0.59 6.52
 5 -6 11 31.04 22.62
 5 -6 11 45.12 27.62
 8 8 5 0.29 6.94
 8 8 5 -0.57 8.27
 -8 -8 -5 0.71 3.93
 10 2 3 3.75 13.27
 10 2 3 1.96 12.49
 10 2 3 0.25 7.04
 -10 -2 -3 1.94 5.77
 8 -5 1 1.6 14.05
 -8 5 -1 2.63 12.43
 8 -5 4 2.86 14.01
 -8 5 -4 5.24 17.66
 9 -3 4 5.53 35.01
 -9 3 -4 3.73 13.79
 1 1 16 54.37 26.07
 -1 -1 -16 43.18 78.62
 -2 1 -16 0.07 6.32
 2 -1 16 0.67 12.06
 2 -1 16 0.92 14.39
 2 -1 16 2.8 13.1
 -2 -9 9 1.86 11.81
 -2 -9 9 0.92 11.28
 -3 -1 -16 60.5 31.24
 3 1 16 52.34 23.49
 3 1 16 68.97 30.55
 3 1 16 47.77 85.14
 3 -1 -14 35.28 68.16
 -3 1 14 51.8 31.43
 -3 1 14 53.29 26.51
 3 -10 2 2.2 13.24
 3 -10 2 1.25 9.01
 3 -10 2 1.04 6.7
 3 -10 0 0.37 5.08
 3 -10 0 2.03 9.84
 6 -5 11 0.67 5.81
 6 -5 11 0.34 7.82
 3 0 16 76.21 27.78
 -3 0 -16 65 71.28
 3 0 16 50.83 17.83
 3 0 16 65.29 26.5
 7 -6 -2 69.12 56.09
 -7 6 2 50.9 23.78
 4 11 1 2.67 13.72
 4 11 1 2.41 8.71
 -4 -11 -1 0.63 11.49
 -4 -11 -1 6.86 13.38
 -7 0 9 52.07 22.85
 -7 0 9 59.41 22.23
 7 0 -9 53.62 72.63
 7 0 -9 52.07 18.84
 8 7 8 3.74 29.39
 8 7 8 1.26 8.19
 2 -10 -4 4.6 21.42
 2 -10 -4 1.52 11.61
 9 3 -4 1.8 8.64
 9 3 -4 1.62 9.13
 -9 -3 4 0.43 10.67
 9 3 -4 1.35 10.45
 7 5 -8 5.26 22.65
 -7 -5 8 3.08 11.69
 -7 -5 8 6.02 13.38
 -5 -5 11 18.3 56.8
 -5 -5 11 33.05 17.38
 5 5 -11 32.78 42.96
 10 2 4 1.13 5.92
 10 2 4 0.74 7.07
 10 2 4 2.24 12.14
 -10 -2 -4 0.3 5.37
 3 8 -10 59.89 24.69
 -3 -8 10 60.64 33.38
 -3 -8 10 30.78 17.3
 -10 -2 -2 5.1 16.05
 10 2 2 8.41 26.15
 10 2 2 5.21 22.38
 10 2 2 4.87 14.85
 1 -8 11 28.79 31.2
 -6 2 10 93.7 28.27
 6 -2 -10 89.1 30.48
 -6 2 10 98.21 26.13
 6 -2 -10 99.77 32.46
 -5 -8 8 12.46 11.87
 -5 -8 8 44.79 27.13
 5 8 -8 35.75 35.9
 5 8 -8 20.44 33.26
 9 5 8 46.06 35.53
 9 5 8 37.78 17.87
 7 3 -9 31.71 42.85
 -7 -3 9 15.34 55.69
 -7 -3 9 27.3 35.81
 1 -1 16 -0.2 6.15
 1 -1 16 0.07 8.21
 -1 1 -16 2.64 9.75
 1 -1 16 0.53 11.31
 4 11 2 24.37 13.68
 -4 -11 -2 16.4 31.13
 4 11 2 19.23 11.2
 -4 -3 13 -0.01 6.86
 4 3 -13 0.35 9.16
 -4 -3 13 0.69 8.64
 -4 -3 13 1.27 7.65
 7 -5 9 0.99 5.07
 7 -5 9 0.88 5.62
 -7 -7 6 2.34 7.4
 7 7 -6 2.66 8.07
 7 7 -6 2.32 6.45
 9 -1 -3 1.07 4.4
 9 -1 -3 1.02 5.79
 -9 1 3 0.92 8.81
 4 4 15 3.04 19.63
 4 4 15 1.74 17.25
 4 4 15 4.78 27.27
 -3 -11 -4 27.85 30.18
 6 8 10 0.96 21.54
 6 8 10 9.97 34.44
 5 5 14 0.49 8.31
 5 5 14 1.28 11.71
 5 5 14 1.22 14.95
 5 -1 15 10.54 33.07
 -5 1 -15 11.94 11.4
 5 -1 15 19.25 36.67
 5 -1 15 15.64 46.37
 7 -1 13 0.66 13.42
 6 -7 7 0.58 8.47
 -1 -8 11 20.7 29.6
 -1 -8 11 18.43 57.62
 -1 -3 15 47.39 39.72
 -1 -3 15 49.35 20.29
 1 3 -15 50.82 21.01
 9 4 9 0.99 5.92
 9 4 9 0.38 6.38
 8 2 12 11.25 38.48
 8 2 12 22.65 16.32
 8 2 12 3.83 29.68
 -4 -11 0 -0.39 6.31
 4 11 0 0.04 3.75
 -4 -11 0 0.15 6.85
 4 11 0 0.82 7.18
 6 10 4 8.52 25.23
 -6 -10 -4 5.61 34.92
 6 10 4 15.09 18.06
 -10 -1 -3 116.98 29.26
 10 1 3 58.16 17.64
 10 1 3 108.56 45.53
 10 1 3 126.91 28.31
 8 1 12 21.22 12.69
 8 1 12 30.45 17.59
 8 1 12 34.46 34.11
 9 -3 1 11.85 32.97
 -9 3 -1 9.08 41.49
 10 3 3 8.03 42.71
 10 3 3 7.95 32.08
 -10 -3 -3 2.69 13.8
 10 3 3 3.5 25.75
 0 -8 -11 52.28 21.09
 0 8 11 55.68 20.35
 0 -8 -11 49.64 20.78
 0 8 11 50.33 20.14
 9 6 -1 0.75 10.65
 9 6 -1 1.12 8.19
 -6 -9 -8 1.97 19.49
 6 9 8 3.16 9.91
 6 9 8 3.06 21.92
 -2 -10 -8 2.11 9.33
 2 10 8 0.69 9.81
 -2 -10 -8 0.83 9.48
 2 10 8 1.47 8.59
 1 5 -14 63.75 31.51
 -1 -5 14 64.87 22.89
 -1 -5 14 72.54 22.92
 2 2 16 83.06 28.41
 -2 -2 -16 64.78 46.12
 2 2 16 68.13 41.54
 5 -3 -11 15.12 52.01
 5 -3 -11 14.46 37.42
 -5 3 11 13.62 20.48
 -5 3 11 9.45 40.42
 0 -10 -7 14.54 52.4
 0 -10 -7 12.78 53.58
 -4 9 3 5.49 30.27
 4 -9 -3 10.37 29.28
 4 -9 -3 10.06 35.02
 5 3 15 0.91 7.26
 5 3 15 -0.15 7.16
 5 3 15 0.57 13.25
 -3 -10 -8 2.7 13.74
 -3 -10 -8 2.91 16.41
 3 10 8 4.25 8.65
 3 10 8 1.51 13.64
 5 8 11 17.28 26.36
 5 8 11 9.94 42.06
 3 -8 -8 7.97 11.3
 -3 8 8 1.86 14.2
 -8 -3 7 48.83 37.15
 -8 -3 7 55.66 24.24
 8 3 -7 55.44 44.04
 -1 -11 -4 10.08 35.48
 10 1 4 2.75 9.57
 10 1 4 0.76 4.56
 10 1 4 0.86 8.53
 -10 -1 -4 1.87 9.39
 1 -4 15 3.69 8.43
 1 -4 15 0.78 8.04
 -1 4 -15 0.96 8.95
 1 -4 15 0.56 5.61
 3 7 13 1.58 13.47
 3 7 13 3.61 11.59
 3 7 13 1.27 10.06
 10 3 4 2.42 13.24
 10 3 4 1.51 14.25
 10 3 4 0.59 7
 -5 -3 12 19.88 26.17
 -5 -3 12 10.51 39.17
 -5 -3 12 15.98 31.21
 5 3 -12 20.13 39.31
 -2 -10 7 66.46 22.97
 -2 -10 7 37.96 22.04
 3 -8 10 16.37 22.72
 3 -8 10 15.12 45.79
 -6 -6 9 124.59 33.41
 6 6 -9 124.61 40.24
 -6 -6 9 123.86 31.14
 10 1 2 1.08 5.65
 -10 -1 -2 0.22 9.36
 10 1 2 1.32 12.65
 10 1 2 0.27 8.01
 0 -11 3 123.39 30.44
 0 -11 3 92.24 28.13
 10 3 2 -0.51 7.36
 10 3 2 1.07 9.23
 -10 -3 -2 0.75 6.13
 10 3 2 1.07 5.72
 2 7 13 3.22 21.21
 2 7 13 7.65 30.51
 2 7 13 6.66 19.74
 -2 6 12 9.27 31.38
 -2 6 12 13.24 40.65
 2 -6 -12 11.18 28.23
 -8 4 3 3.08 17.33
 8 -4 -3 2.17 13.95
 5 -6 -8 0.05 5.36
 -5 6 8 1.79 5.47
 3 -10 3 16.43 33.7
 3 -10 3 10.29 29.18
 8 -4 8 37.52 50.16
 3 -10 -1 33.53 17.45
 3 -10 -1 41.04 29.15
 3 -10 -1 28.36 14.41
 -6 -7 8 6.08 19.31
 6 7 -8 4.5 8.37
 -6 -7 8 2.87 11.78
 6 7 -8 3.72 13.43
 9 -3 5 7.1 20.08
 -9 3 -5 7.36 19.53
 10 2 5 0.63 8.87
 10 2 5 1.41 10.85
 10 2 5 1.26 5.53
 1 -10 -6 0.21 8.91
 1 -10 -6 0.62 5.17
 -3 6 11 1.91 8.89
 3 -6 -11 1.06 9.39
 -3 6 11 2.16 11.08
 -5 1 12 1.97 9.06
 -5 1 12 -0.15 7.89
 5 -1 -12 2.37 7.52
 -3 5 12 2.77 11.42
 -3 5 12 10.67 12.39
 3 -5 -12 2.88 14.22
 8 6 -5 19 21.39
 8 6 -5 34.63 40.41
 8 -5 0 45.94 24.31
 -8 5 0 34.95 19.82
 8 -5 5 0.93 6.17
 -8 5 -5 1.42 12.34
 -2 0 15 0.05 7.95
 2 0 -15 3.14 11.96
 -2 0 15 1.95 14.37
 3 6 14 7.95 29.75
 3 6 14 2.96 32.16
 4 11 3 10.6 45.24
 4 11 3 33.24 16.14
 -4 -11 -3 21.04 44.45
 3 5 -13 -0.37 7.16
 -3 -5 13 0.99 9.55
 -3 -5 13 -0.29 7.01
 2 6 14 1.45 28.66
 2 6 14 5.3 15.91
 2 6 14 6.26 30.51
 8 5 -6 13.52 32.35
 8 5 -6 3.57 10.92
 10 2 1 0.83 8.78
 10 2 1 1.63 8.85
 -10 -2 -1 0.36 8.61
 2 1 -15 9.45 21.98
 -2 -1 15 7.39 35.92
 -2 -1 15 13.32 21.83
 0 -11 -3 5.31 15.85
 0 -11 -3 2.62 8.93
 9 -2 -2 60.88 30.48
 -9 2 2 44.82 25.31
 -6 -10 1 6.45 15.02
 -6 -10 1 1.35 8.66
 6 10 -1 4.95 15.13
 6 10 -1 5.68 18.91
 3 2 16 3.92 20.2
 -3 -2 -16 7.87 13.49
 3 2 16 6.48 22.18
 -8 0 7 16.4 41.09
 8 0 -7 16.13 33.04
 -8 0 7 17.32 18.59
 8 0 -7 9.59 37.75
 8 8 -1 0.1 6.61
 8 8 -1 2.56 8.7
 -4 -9 -10 27.08 15.29
 4 9 10 20.12 43.56
 -4 -9 -10 25.97 43.47
 4 9 10 31.67 19.51
 9 0 -4 15.43 23
 9 0 -4 18.54 58.14
 9 0 -4 17.24 22.09
 -9 0 4 17.27 29.95
 6 1 -11 56.32 29.16
 -6 -1 11 43.94 49.12
 -6 -1 11 49.15 24.21
 6 4 14 3.97 20.85
 6 4 14 6.42 38.39
 6 4 14 11.02 33.58
 1 9 10 6.51 12.89
 -1 -9 -10 7.19 16.45
 1 9 10 0.21 8.34
 -1 -9 -10 0.83 7.58
 3 -1 16 7.33 21.49
 3 -1 16 7.66 32.85
 3 -1 16 7.32 26.51
 -3 1 -16 9.47 14.52
 7 4 13 -0.29 5.33
 7 4 13 -0.42 6.68
 7 4 13 1.47 7.86
 2 -4 15 3.07 10.21
 2 -4 15 3.14 13.14
 3 -6 13 0.82 22.96
 3 -6 13 2.31 9.2
 -7 -9 -6 0.24 6.9
 7 9 6 1.04 9.39
 7 9 6 0.22 4.72
 -4 -11 1 18.99 47.22
 -4 -11 1 14.37 42.94
 5 -8 7 1.47 6.19
 5 -8 7 1.16 9.9
 5 -8 7 1.82 9.65
 9 2 10 5.41 32.2
 9 2 10 3.77 40.78
 9 2 10 6.97 27.22
 -2 5 13 1.04 6.95
 2 -5 -13 1.02 10.32
 -2 5 13 1.19 7.81
 -2 -7 12 58.73 24.67
 2 7 -12 64.79 30.53
 -2 -7 12 61.02 21.2
 4 -8 9 62.57 23.36
 4 -8 9 77.17 25.2
 4 -8 9 97.73 39.84
 3 -5 14 0.23 7.92
 3 -5 14 1.51 39.13
 -6 -2 11 22.71 14.96
 6 2 -11 28.72 59.21
 -6 -2 11 14.25 40.67
 8 3 12 11.04 40.63
 8 3 12 0.49 3.65
 8 3 12 0.99 10.35
 10 1 5 28.56 14.43
 -10 -1 -5 28.21 17.67
 10 1 5 31.35 65.63
 10 1 5 27.58 19.24
 -1 -2 -16 14.08 32.28
 1 2 16 10.32 44.95
 10 3 5 26.44 37.12
 10 3 5 39.15 19.51
 10 3 5 29.39 16.61
 -3 -3 14 136.41 35.45
 -3 -3 14 135.53 41.87
 -3 -3 14 138.51 40.55
 -3 -11 3 37.99 24.25
 -3 -11 3 11.03 42.45
 7 -6 7 14.11 24.48
 7 -6 7 9.78 38.41
 0 0 -16 7.01 19.12
 0 0 16 8.82 36.11
 9 5 -3 2.05 12.86
 9 5 -3 0.91 8.06
 9 5 -3 0.59 9.66
 4 -9 6 0.14 4.51
 4 -9 6 1.25 6.63
 -7 -9 2 14.49 10.08
 7 9 -2 19.22 46.14
 7 9 -2 30.1 18.69
 -1 -11 4 29.61 43.67
 -1 -11 4 54.19 22.07
 -5 -10 4 2.85 18.99
 5 10 -4 3.49 13.43
 -5 -10 4 4.15 19.36
 5 10 -4 1.37 21.17
 -10 -1 -1 0.75 5.53
 10 1 1 0.32 8.03
 10 1 1 0.81 4.41
 10 1 1 1.16 7.33
 8 8 6 13.49 35.75
 -8 -8 -6 13.73 35.94
 8 8 6 14.24 53.31
 0 4 -15 44.48 26.37
 0 -4 15 38.89 31.62
 0 -4 15 32.94 46.21
 0 -4 15 49.38 23.69
 10 3 1 0.47 7.51
 10 3 1 0.04 6.89
 10 3 1 1.44 17.67
 -10 -3 -1 0.09 6.86
 8 0 12 18.85 20.15
 1 -11 0 52.09 23.43
 9 1 10 0.92 6.46
 9 1 10 3.6 12.08
 9 1 10 1.78 8.35
 1 -10 7 1.3 8.44
 1 -10 7 0.52 8.46
 1 -11 1 93.23 53.62
 9 -3 0 18.33 34.78
 -9 3 0 8.6 32.7
 2 -10 6 1.3 16.31
 2 -10 6 0.55 4.6
 9 6 7 1.44 10.68
 9 6 7 1.15 8.6
 -7 5 5 7.81 28.2
 7 -5 -5 10.98 27.58
 6 -6 -6 29.45 24.58
 9 -1 9 16.02 33.65
 -2 7 11 5.52 32.25
 2 -7 -11 15.42 31.39
 -2 7 11 10.22 33
 4 -7 11 44.64 21.05
 4 -7 11 43.12 22.75
 8 6 10 0.21 9.98
 8 6 10 2.31 14.28
 2 6 -13 -0.08 6.06
 -2 -6 13 0.9 7.79
 -2 -6 13 1.53 12.19
 8 5 11 1.44 8.81
 8 5 11 0.42 6.69
 -1 -10 -8 2.63 15.54
 -1 -10 -8 6.83 30.87
 5 10 7 0.33 9.23
 5 10 7 4.1 12.16
 -6 -10 -5 100.09 30.95
 6 10 5 115.41 33.88
 6 10 5 129.44 37.59
 -2 -11 -5 5.22 13.74
 5 -8 -4 1.69 14.35
 -5 8 4 0.82 3.5
 2 -9 9 79.07 28.5
 2 -9 9 60.94 24.39
 9 7 3 2.19 19.03
 9 7 3 2.06 7.85
 9 4 -4 5.87 12.47
 9 4 -4 1.2 11.57
 9 4 -4 1.86 14.69
 3 -9 8 0.37 14.84
 3 -9 8 2.51 13.99
 -2 -11 4 39.3 21.2
 -2 -11 4 25.33 17.14
 0 1 -16 14.85 33.12
 0 -1 16 9.82 44.12
 -6 0 11 1.63 11.34
 6 0 -11 6.31 17.51
 -6 0 11 4.73 12.72
 3 -9 -6 11.88 47.25
 -3 9 6 19 28.24
 3 -9 -6 13.2 20.15
 -2 2 -16 24.41 62.58
 2 -2 16 19.92 20.57
 2 -2 16 23.01 65.91
 2 -2 16 29.61 23.58
 3 8 12 1.83 10.52
 3 8 12 1.5 11.23
 -8 2 6 1.03 14.45
 -8 2 6 1.21 7
 8 -2 -6 0.63 8.19
 8 -2 -6 1.13 13.35
 9 7 2 9.5 20.6
 9 7 2 11.52 29.56
 1 -2 16 1.27 11.4
 1 -2 16 1.08 9.41
 -1 2 -16 0.79 5.77
 1 -2 16 0.31 5.47
 10 0 3 8.45 34.32
 -10 0 -3 3.64 11.55
 -2 1 15 0.68 8.62
 2 -1 -15 1.99 8.47
 -2 1 15 1.46 12.75
 6 -2 14 53.22 53.21
 6 -2 14 71.99 30.38
 7 -3 12 8.86 23.27
 7 -3 12 4.57 20.57
 4 7 13 1.36 23.03
 4 7 13 9.92 17.74
 4 -3 15 1.34 12.91
 1 -11 -1 63.22 28.3
 1 -11 -1 56.41 23.65
 10 4 3 2.26 14.65
 10 4 3 2.91 9.31
 2 8 12 6.19 46.15
 2 8 12 9.19 41.12
 -2 -8 -12 13.6 12.89
 2 8 12 14.25 33.51
 9 3 10 3.16 12.57
 9 3 10 3.93 10.47
 9 3 10 6.83 21.25
 0 1 16 82.27 40.84
 0 -1 -16 75.3 88.51
 0 1 16 82.75 36.37
 1 -3 -15 21.82 64.65
 -1 3 15 26.34 18.88
 -1 3 15 28.63 66.54
 -2 -2 15 2.82 20.4
 -2 -2 15 4.38 17.16
 2 2 -15 2.94 9.63
 6 5 -10 10.94 51.18
 -6 -5 10 16.64 19.3
 -6 -5 10 10.21 40.36
 0 4 15 277.05 66.05
 0 4 15 284.13 65.13
 0 -4 -15 244.99 63.9
 3 -10 4 0.76 7.93
 3 -10 4 -0.05 5.33
 7 -1 -9 35.8 24.21
 -7 1 9 39.22 22.73
 -7 1 9 34.96 25.28
 7 -1 -9 30.51 21.25
 4 10 8 0.65 6.09
 -4 -10 -8 1.7 9.12
 4 10 8 1.4 11.23
 -4 5 11 6.72 22.28
 4 -5 -11 8.91 23.29
 4 -5 -11 3.37 15.23
 -4 5 11 7.24 25.97
 -8 3 5 5.69 11.8
 -4 -1 -16 95.83 35.7
 4 1 16 64.25 22.95
 4 1 16 89.76 33.72
 4 1 16 93.91 30.94
 3 -10 -2 1.11 9.45
 3 -10 -2 0.64 6.06
 3 -10 -2 0.52 11.03
 1 -11 2 56.63 21.7
 4 -2 -13 13.94 26.14
 -4 2 13 12.73 28.13
 -4 2 13 10.54 29.79
 10 2 6 1.46 10.51
 10 2 6 0.78 6.16
 10 2 6 0.91 11.93
 -1 6 13 6.58 19.36
 1 -6 -13 3.88 22.46
 -1 6 13 2.85 33.68
 8 -2 11 34.63 56.62
 8 -2 11 24.5 60.16
 9 -2 8 2.73 13.04
 1 7 13 0.95 13.64
 1 7 13 3.56 17.54
 7 8 9 1.26 11.94
 -7 -8 -9 3.35 9.86
 7 8 9 1.55 12.86
 -10 0 -4 1.29 10.83
 10 0 4 4.31 13.49
 4 11 4 1.7 12.26
 4 11 4 2.65 11.43
 -4 -11 -4 0.48 4.99
 3 11 5 0.77 4.6
 -3 -11 -5 1.55 18.15
 -6 -9 5 1.54 9.76
 6 9 -5 0.84 6.72
 -6 -9 5 1.89 10.21
 6 9 -5 0.23 5.44
 2 -8 11 15.89 38.28
 2 -8 11 17.24 17.21
 2 -8 11 16.58 43.64
 7 -4 11 55.64 29.23
 7 -4 11 57.81 30.16
 -10 0 -2 1.41 11.61
 10 0 2 0.76 8.8
 8 -3 10 1.76 7.47
 9 7 4 49.1 23.6
 9 7 4 22.27 44.86
 10 4 4 5.94 36.98
 10 4 4 7.58 30.34
 10 4 4 8.65 16.16
 9 -3 6 66.58 32.03
 -9 3 -6 49.34 23.44
 10 4 2 59.38 37.01
 10 4 2 83.45 29.52
 10 4 2 70.72 27.22
 -3 2 14 20.84 70.76
 -3 2 14 20.25 48.81
 3 -2 -14 22.48 21.5
 -10 -2 0 12.24 42.2
 10 2 0 19.33 12.92
 10 2 0 20.63 26.11
 10 2 0 8.95 21.08
 4 6 14 14.15 22.25
 4 6 14 17.36 42.71
 -4 0 -16 136.68 39.49
 4 0 16 146.98 41.64
 4 0 16 119.49 34.38
 4 0 16 158.68 60.5
 1 6 14 1.94 21.41
 -1 -6 -14 0.98 7.55
 1 6 14 2.14 11.92
 7 4 -9 8.99 18.88
 -7 -4 9 5.79 12.85
 -7 -4 9 7.02 13.47
 4 9 -8 265.51 64.1
 -4 -9 8 143.26 38.67
 4 9 -8 148.21 47.39
 3 -7 -10 3.58 20.96
 -3 7 10 3.77 9.99
 -3 7 10 4.61 30.71
 0 -11 4 32.57 28.74
 0 -11 4 7.99 42.07
 8 7 -4 35.4 69.54
 8 7 -4 26.31 33.28
 -2 -8 11 10.28 42.44
 -2 -8 11 7.68 23.28
 3 -4 -13 0.43 9.3
 -3 4 13 2.5 9.56
 -3 4 13 1.94 14.74
 7 -6 -3 7.56 22.57
 8 -5 -1 3.64 23.43
 -8 5 1 4.72 14.93
 -8 5 -6 0.16 5.79
 8 -5 6 -1.09 6.89
 6 -6 10 5.62 31.03
 6 -6 10 6.58 35.99
 9 7 1 7.44 26.15
 9 7 1 8.42 22.18
 1 -7 -12 34.58 17.32
 -1 7 12 41.15 25.22
 -1 7 12 45.28 70.68
 -4 -11 2 127.19 37.65
 8 4 -7 73.43 34.3
 8 4 -7 48.66 25.65
 9 6 -2 4.09 10.58
 9 6 -2 1.45 13.51
 3 -7 12 23.91 29.66
 3 -7 12 23.23 18.75
 6 8 -7 79.07 28.04
 6 8 -7 56.21 25.51
 -6 -8 7 79.92 30.8
 -6 -8 7 43.39 20.3
 6 -7 -4 5.92 12.89
 -6 7 4 5.71 13.88
 10 1 6 52 25.75
 4 -6 -10 0.86 8.48
 -4 6 10 1.26 14.28
 -4 6 10 2.21 9.51
 4 -6 -10 0.97 7.91
 -6 -3 11 4.53 22.47
 -6 -3 11 7.68 37.61
 6 3 -11 15.07 21.5
 -6 -3 11 7.06 31.99
 -7 -8 5 4.12 26.55
 7 8 -5 5.11 17.43
 7 8 -5 7.04 23.81
 10 3 6 0.82 8.84
 10 3 6 0.88 6.84
 10 3 6 1.22 9.12
 6 -8 2 62.26 31.25
 -6 8 -2 60.6 23.04
 -6 -10 2 3.75 14.18
 -6 -10 2 0.96 10.6
 6 10 -2 1.13 6.86
 6 10 -2 0.34 5.03
 2 5 15 87.59 34.26
 2 -10 -5 8.2 35.96
 2 -10 -5 7.85 36.89
 3 5 15 10.49 22.85
 2 3 16 0.55 9.33
 10 3 0 32.33 24.81
 10 3 0 47.38 35.71
 10 3 0 60.94 27.86
 -10 -3 0 32.49 16.39
 -10 -1 0 0.97 10.55
 10 1 0 1.38 13.97
 10 1 0 2.12 11.77
 9 0 10 6.47 17.46
 -1 -11 -5 71.71 27.62
 -1 -11 -5 71.04 31.06
 5 -2 15 3.68 8.36
 0 -11 -4 43.49 24.21
 0 -11 -4 52.44 22.31
 -6 8 -1 19.52 12.63
 6 -8 1 37.26 28.65
 10 0 5 44.64 48.42
 -10 0 -5 25.15 37.03
 4 2 16 0.56 7.87
 4 2 16 1.16 6.62
 4 2 16 0.13 8.55
 4 2 16 1.64 11.62
 1 -9 -9 1.5 6.89
 1 -11 -2 -0.55 8.86
 1 -11 -2 1.88 13.38
 6 -8 3 10.07 47.23
 6 -8 3 13.84 11.23
 -6 8 -3 8.13 41.2
 10 4 5 4.26 11.09
 10 4 5 1.47 11.76
 -4 -4 13 5.06 24.53
 -4 -4 13 5.38 27.46
 -4 -4 13 4.71 26.61
 0 -9 10 23.13 52.97
 0 -9 10 39.38 20.53
 -4 9 4 26.32 14.7
 4 -9 -4 28.29 36.59
 4 -9 -4 28.14 20.95
 -4 -10 6 0.11 10.05
 -4 -10 6 1.7 4.76
 10 0 1 4.02 20.03
 -10 0 -1 1.67 11.38
 8 8 -2 7.48 28.14
 8 8 -2 2.86 12.65
 5 -7 10 2.84 16.35
 5 -7 10 5.25 28.11
 5 -7 10 5.65 19.23
 10 4 1 19.39 29.87
 10 4 1 16.05 45.87
 10 4 1 13.03 37.68
 3 -4 15 -0.18 6.88
 3 -4 15 2.4 12.15
 4 -4 -12 16.79 35.39
 4 -4 -12 9.24 19.31
 -4 4 12 13.55 35.23
 -4 4 12 10.41 44.86
 3 3 16 -0.15 7.11
 3 3 16 1.41 10.43
 9 2 -5 33.96 19.09
 9 2 -5 32.84 41.89
 9 2 -5 23.62 15.2
 -9 -2 5 26.17 20.05
 6 6 13 27.62 16.05
 -3 -10 7 29.76 65.54
 -3 -10 7 14.67 39.38
 4 8 12 1.12 12.16
 4 8 12 0.63 10.75
 6 -4 -9 9.65 27.86
 -6 4 9 4.27 19.08
 6 -4 -9 12.04 28.27
 1 -11 3 35.57 19.26
 6 -7 8 1.23 5.91
 6 -7 8 0.17 6.99
 9 5 9 50.59 63.69
 9 5 9 24.64 62.88
 -5 -4 12 0.84 7.95
 -5 -4 12 0.97 6.99
 -5 -4 12 1.43 5.59
 5 4 -12 0.51 8.26
 8 7 9 1.85 12.56
 3 -2 16 25.6 18.65
 -3 2 -16 24.61 53.94
 3 -2 16 16.8 36.32
 -8 1 7 5.59 13.59
 8 -1 -7 3.37 17.96
 8 -1 -7 1.4 15.14
 -8 1 7 1.26 7.04
 5 4 15 12.66 47.31
 5 4 15 18.14 37.31
 5 4 15 19.81 17.7
 1 -5 -14 47.45 78.17
 -1 5 14 56.27 24.12
 0 -2 16 0.48 8.66
 0 -2 16 1.38 8.97
 0 2 -16 0.63 11.27
 6 1 15 0.46 6.9
 6 1 15 1.08 10.32
 6 1 15 1.42 14.32
 -5 -9 7 1.75 20.13
 5 9 -7 0.43 4.35
 5 9 -7 1.16 18.12
 7 1 14 11.15 28.6
 7 1 14 14.16 24.43
 7 1 14 16.02 14.78
 8 4 12 0.27 7.57
 8 4 12 21.44 14.83
 8 4 12 2.32 15.93
 -1 -9 10 1.88 8.63
 -1 -9 10 1.75 9.95
 7 6 12 2.3 10.52
 2 -4 -14 1.18 6.57
 -2 4 14 0.44 8.98
 9 1 -5 141.12 39.36
 -9 -1 5 198.78 54.29
 9 1 -5 244.19 69.74
 9 1 -5 216.52 50.75
 7 9 7 1.02 11.26
 7 9 7 1.66 19.42
 -7 -9 -7 0.72 7.97
 -9 1 4 0.38 3.68
 9 -1 -4 0.62 3.06
 9 -1 -4 2.7 8.71
 9 -1 -4 0.97 9.06
 1 8 12 61.03 24.42
 1 8 12 63.15 24.38
 -1 -8 -12 51.48 24.65
 1 8 12 72.76 26.48
 -1 -10 8 60.71 68.75
 -2 9 8 110.31 30.22
 2 -9 -8 73.24 41.52
 -5 2 12 37.34 17.39
 5 -2 -12 41.09 23.5
 5 -2 -12 42.43 19.19
 -6 8 0 1.06 7.24
 6 -8 0 2.78 4.71
 -3 -11 4 12.89 29.08
 5 -9 2 3.92 26.06
 -5 9 -2 2.87 22.91
 5 -9 2 2.24 29.66
 0 -10 8 24.53 26.65
