# Supplementary material for: Bridgehead vicinal diallylation of norbornene derivatives and extension to propellane derivatives via ring-closing metathesis
Source: Beilstein J Org Chem. 2016 Aug 22;12:1877–83. doi: 10.3762/bjoc.12.177 (PMC5082723; doi:10.3762/bjoc.12.177)
Supplement: File 2 — Crystallographic information files of compounds 1a (CCDC 1475412), 1b (CCDC 1475453), 2b (CCDC 1475403) and 15 (CCDC 1451438). [file Beilstein_J_Org_Chem-12-1877-s002.zip › 2b-shelxl.cif]

data_shelxl
_audit_creation_date              2016-01-14
_audit_creation_method
;
Olex2 1.2-alpha
(compiled 2015.10.28 svn.r3245 for OlexSys, GUI svn.r5128)
;
_publ_contact_author_address      ?
_publ_contact_author_email        ?
_publ_contact_author_name         ''
_publ_contact_author_phone        ?
_publ_section_references
;
Dolomanov, O.V., Bourhis, L.J., Gildea, R.J, Howard, J.A.K. & Puschmann, H.
 (2009), J. Appl. Cryst. 42, 339-341.

Sheldrick, G.M. (2015). Acta Cryst. A71, 3-8.

Sheldrick, G.M. (2015). Acta Cryst. C71, 3-8.
;
_chemical_name_common             ?
_chemical_name_systematic         ?
_chemical_formula_moiety          'C23 H22 O2'
_chemical_formula_sum             'C23 H22 O2'
_chemical_formula_weight          330.40
_chemical_melting_point           ?
loop_
  _atom_type_symbol
  _atom_type_description
  _atom_type_scat_dispersion_real
  _atom_type_scat_dispersion_imag
  _atom_type_scat_source
 'C' 'C' 0.0033 0.0016 'International Tables Vol C Tables 4.2.6.8 and 6.1.1.4'
 'H' 'H' 0.0000 0.0000 'International Tables Vol C Tables 4.2.6.8 and 6.1.1.4'
 'O' 'O' 0.0106 0.0060 'International Tables Vol C Tables 4.2.6.8 and 6.1.1.4'

_shelx_space_group_comment
;
The symmetry employed for this shelxl refinement is uniquely defined
by the following loop, which should always be used as a source of
symmetry information in preference to the above space-group names.
They are only intended as comments.
;
_space_group_crystal_system       'orthorhombic'
_space_group_IT_number            62
_space_group_name_H-M_alt         'P n m a'
_space_group_name_Hall            '-P 2ac 2n'
loop_
  _space_group_symop_operation_xyz
 'x, y, z'
 '-x+1/2, -y, z+1/2'
 '-x, y+1/2, -z'
 'x+1/2, -y+1/2, -z+1/2'
 '-x, -y, -z'
 'x-1/2, y, -z-1/2'
 'x, -y-1/2, z'
 '-x-1/2, y-1/2, z-1/2'

_cell_length_a                    14.630(7)
_cell_length_b                    11.834(6)
_cell_length_c                    10.513(5)
_cell_angle_alpha                 90
_cell_angle_beta                  90
_cell_angle_gamma                 90
_cell_volume                      1820.1(15)
_cell_formula_units_Z             4
_cell_measurement_reflns_used     2844
_cell_measurement_temperature     150
_cell_measurement_theta_max       29.0
_cell_measurement_theta_min       3.4
_shelx_estimated_absorpt_T_max    ?
_shelx_estimated_absorpt_T_min    ?
_exptl_absorpt_coefficient_mu     0.075
_exptl_absorpt_correction_T_max   1.000
_exptl_absorpt_correction_T_min   0.784
_exptl_absorpt_correction_type    numerical
_exptl_absorpt_process_details    'NUMABS (Rigaku, 1999)'
_exptl_absorpt_special_details    ?
_exptl_crystal_colour             Colorless
_exptl_crystal_density_diffrn     1.206
_exptl_crystal_density_meas       ?
_exptl_crystal_density_method     ?
_exptl_crystal_description        Prism
_exptl_crystal_F_000              704
_exptl_crystal_size_max           0.2
_exptl_crystal_size_mid           0.2
_exptl_crystal_size_min           0.2
_exptl_special_details
;
 ?
;
_exptl_transmission_factor_max    ?
_exptl_transmission_factor_min    ?
_diffrn_reflns_av_R_equivalents   0.0298
_diffrn_reflns_av_unetI/netI      0.0254
_diffrn_reflns_Laue_measured_fraction_full 0.992
_diffrn_reflns_Laue_measured_fraction_max 0.992
_diffrn_reflns_limit_h_max        17
_diffrn_reflns_limit_h_min        -15
_diffrn_reflns_limit_k_max        7
_diffrn_reflns_limit_k_min        -14
_diffrn_reflns_limit_l_max        12
_diffrn_reflns_limit_l_min        -11
_diffrn_reflns_number             6567
_diffrn_reflns_point_group_measured_fraction_full 0.992
_diffrn_reflns_point_group_measured_fraction_max 0.992
_diffrn_reflns_theta_full         24.991
_diffrn_reflns_theta_max          24.991
_diffrn_reflns_theta_min          3.393
_diffrn_ambient_temperature       150
_diffrn_detector_area_resol_mean  28.5714
_diffrn_measured_fraction_theta_full 0.992
_diffrn_measured_fraction_theta_max 0.992
_diffrn_measurement_details
;
scan:
	Number of images: 192
	           Slice: -109.0000 - -13.0000
	     Image width: 0.5000
	        Exp time: 8.0000
	   Rotation axis: Omega
	           Omega: 0.0000
	           Kappa: -72.0000
	             Phi: 36.0000
	             XTD: 45.0803
	          2theta: -19.8999
scan:
	Number of images: 190
	           Slice: -78.0000 - 17.0000
	     Image width: 0.5000
	        Exp time: 8.0000
	   Rotation axis: Omega
	           Omega: 0.0000
	           Kappa: -72.0000
	             Phi: -108.0000
	             XTD: 45.0803
	          2theta: -19.8999
scan:
	Number of images: 34
	           Slice: -36.0000 - -19.0000
	     Image width: 0.5000
	        Exp time: 8.0000
	   Rotation axis: Omega
	           Omega: 0.0000
	           Kappa: -72.0000
	             Phi: 108.0000
	             XTD: 45.0803
	          2theta: -19.8999
;
_diffrn_measurement_device_type   'Rigaku Saturn724'
_diffrn_measurement_method        ?
_diffrn_radiation_type            MoK\a
_diffrn_radiation_wavelength      0.71075
_diffrn_source                    ?
_diffrn_special_details
;
 ?
;
_reflns_Friedel_coverage          0.000
_reflns_Friedel_fraction_full     .
_reflns_Friedel_fraction_max      .
_reflns_number_gt                 1484
_reflns_number_total              1680
_reflns_special_details
;
 Reflections were merged by SHELXL according to the crystal
 class for the calculation of statistics and refinement.
 
 _reflns_Friedel_fraction is defined as the number of unique
 Friedel pairs measured divided by the number that would be
 possible theoretically, ignoring centric projections and
 systematic absences.
;
_reflns_threshold_expression      'I > 2\s(I)'
_computing_cell_refinement
;
CrystalClear-SM Expert 2.1 b28 (Rigaku, 2013)
;
_computing_data_collection
;
CrystalClear-SM Expert 2.1 b28 (Rigaku, 2013)
;
_computing_data_reduction
;
CrystalClear-SM Expert 2.1 b28 (Rigaku, 2013)
;
_computing_molecular_graphics     'Olex2 (Dolomanov et al., 2009)'
_computing_publication_material   'Olex2 (Dolomanov et al., 2009)'
_computing_structure_refinement   'ShelXL (Sheldrick, 2015)'
_computing_structure_solution     'ShelXT (Sheldrick, 2015)'
_refine_diff_density_max          0.247
_refine_diff_density_min          -0.144
_refine_diff_density_rms          0.034
_refine_ls_extinction_coef        .
_refine_ls_extinction_method      none
_refine_ls_goodness_of_fit_ref    1.097
_refine_ls_hydrogen_treatment     constr
_refine_ls_matrix_type            full
_refine_ls_number_parameters      118
_refine_ls_number_reflns          1680
_refine_ls_number_restraints      0
_refine_ls_R_factor_all           0.0499
_refine_ls_R_factor_gt            0.0429
_refine_ls_restrained_S_all       1.097
_refine_ls_shift/su_max           0.000
_refine_ls_shift/su_mean          0.000
_refine_ls_structure_factor_coef  Fsqd
_refine_ls_weighting_details
'w=1/[\s^2^(Fo^2^)+(0.0426P)^2^+0.5239P] where P=(Fo^2^+2Fc^2^)/3'
_refine_ls_weighting_scheme       calc
_refine_ls_wR_factor_gt           0.0959
_refine_ls_wR_factor_ref          0.1003
_refine_special_details           ?
_olex2_refinement_description
;
1. Fixed Uiso
 At 1.2 times of:
  All C(H) groups, All C(H,H) groups
2. Others
 Fixed Sof: H00C(0.5) H00D(0.5) H00G(0.5) H00H(0.5)
3.a Ternary CH refined with riding coordinates:
 C007(H007)
3.b Secondary CH2 refined with riding coordinates:
 C008(H00A,H00B), C00A(H00C,H00D), C00D(H00G,H00H)
3.c Aromatic/amide H refined with riding coordinates:
 C003(H003), C004(H004), C00B(H00E), C00C(H00F)
3.d X=CH2 refined with riding coordinates:
 C00E(H00I,H00J)
;
_atom_sites_solution_hydrogens    geom
_atom_sites_solution_primary      ?
_atom_sites_solution_secondary    ?
loop_
  _atom_site_label
  _atom_site_type_symbol
  _atom_site_fract_x
  _atom_site_fract_y
  _atom_site_fract_z
  _atom_site_U_iso_or_equiv
  _atom_site_adp_type
  _atom_site_occupancy
  _atom_site_site_symmetry_order
  _atom_site_calc_flag
  _atom_site_refinement_flags_posn
  _atom_site_refinement_flags_adp
  _atom_site_refinement_flags_occupancy
  _atom_site_disorder_assembly
  _atom_site_disorder_group
 O001 O 0.70590(7) 0.53860(9) 0.29968(10) 0.0346(3) Uani 1 1 d . . . . .
 C002 C 0.71464(9) 0.69088(11) 0.44239(12) 0.0208(3) Uani 1 1 d . . . . .
 C003 C 0.75747(9) 0.63226(12) 0.54109(13) 0.0250(3) Uani 1 1 d . . . . .
 H003 H 0.7585 0.5520 0.5407 0.030 Uiso 1 1 calc R . . . .
 C004 C 0.79836(9) 0.69115(12) 0.63934(13) 0.0270(4) Uani 1 1 d . . . . .
 H004 H 0.8266 0.6512 0.7072 0.032 Uiso 1 1 calc R . . . .
 C005 C 0.67523(9) 0.63040(12) 0.33140(13) 0.0237(3) Uani 1 1 d . . . . .
 C006 C 0.59222(9) 0.68215(11) 0.26501(12) 0.0232(3) Uani 1 1 d . . . . .
 C007 C 0.59659(9) 0.65467(14) 0.11871(13) 0.0285(4) Uani 1 1 d . . . . .
 H007 H 0.6165 0.5764 0.0960 0.034 Uiso 1 1 calc R . . . .
 C008 C 0.50793(10) 0.62736(13) 0.33186(14) 0.0298(4) Uani 1 1 d . . . . .
 H00A H 0.5095 0.6475 0.4232 0.036 Uiso 1 1 calc R . . . .
 H00B H 0.4516 0.6604 0.2953 0.036 Uiso 1 1 calc R . . . .
 C009 C 0.65935(15) 0.7500 0.07457(18) 0.0306(5) Uani 1 2 d S T P . .
 C00A C 0.76174(15) 0.7500 0.0842(2) 0.0351(6) Uani 1 2 d S T P . .
 H00C H 0.7921 0.6794 0.1120 0.042 Uiso 0.5 1 calc R . . . .
 H00D H 0.7921 0.8206 0.1120 0.042 Uiso 0.5 1 calc R . . . .
 C00B C 0.50245(12) 0.50100(14) 0.32050(15) 0.0373(4) Uani 1 1 d . . . . .
 H00E H 0.5500 0.4574 0.3575 0.045 Uiso 1 1 calc R . . . .
 C00C C 0.50717(10) 0.69404(15) 0.05942(14) 0.0374(4) Uani 1 1 d . . . . .
 H00F H 0.4598 0.6468 0.0280 0.045 Uiso 1 1 calc R . . . .
 C00D C 0.71428(15) 0.7500 -0.0452(2) 0.0413(6) Uani 1 2 d S T P . .
 H00G H 0.7160 0.8205 -0.0958 0.050 Uiso 0.5 1 calc R . . . .
 H00H H 0.7160 0.6795 -0.0958 0.050 Uiso 0.5 1 calc R . . . .
 C00E C 0.43566(13) 0.44696(16) 0.26234(19) 0.0531(5) Uani 1 1 d . . . . .
 H00I H 0.3871 0.4882 0.2244 0.064 Uiso 1 1 calc R . . . .
 H00J H 0.4361 0.3668 0.2584 0.064 Uiso 1 1 calc R . . . .

loop_
  _atom_site_aniso_label
  _atom_site_aniso_U_11
  _atom_site_aniso_U_22
  _atom_site_aniso_U_33
  _atom_site_aniso_U_23
  _atom_site_aniso_U_13
  _atom_site_aniso_U_12
 O001 0.0351(6) 0.0256(6) 0.0431(6) -0.0112(5) -0.0051(5) 0.0055(5)
 C002 0.0178(7) 0.0217(7) 0.0230(7) -0.0002(6) 0.0039(5) 0.0000(6)
 C003 0.0263(8) 0.0196(7) 0.0290(7) 0.0033(6) 0.0031(6) 0.0018(6)
 C004 0.0271(8) 0.0326(8) 0.0213(7) 0.0051(6) 0.0007(6) 0.0014(6)
 C005 0.0236(8) 0.0204(7) 0.0272(7) -0.0013(6) 0.0044(6) -0.0022(6)
 C006 0.0191(8) 0.0266(8) 0.0240(7) -0.0026(6) 0.0011(5) -0.0017(6)
 C007 0.0233(8) 0.0374(8) 0.0248(7) -0.0060(7) 0.0009(6) -0.0008(7)
 C008 0.0245(8) 0.0326(8) 0.0321(8) -0.0019(6) 0.0058(6) -0.0047(7)
 C009 0.0236(12) 0.0471(14) 0.0212(10) 0.000 -0.0005(8) 0.000
 C00A 0.0214(12) 0.0501(14) 0.0336(12) 0.000 0.0023(9) 0.000
 C00B 0.0322(9) 0.0340(9) 0.0456(9) 0.0010(7) 0.0083(7) -0.0062(7)
 C00C 0.0240(8) 0.0615(10) 0.0265(7) -0.0046(7) -0.0043(6) -0.0053(7)
 C00D 0.0313(13) 0.0653(17) 0.0273(11) 0.000 0.0054(10) 0.000
 C00E 0.0464(12) 0.0404(10) 0.0725(13) -0.0088(9) 0.0044(10) -0.0130(9)

_geom_special_details
;
 All esds (except the esd in the dihedral angle between two l.s. planes)
 are estimated using the full covariance matrix.  The cell esds are taken
 into account individually in the estimation of esds in distances, angles
 and torsion angles; correlations between esds in cell parameters are only
 used when they are defined by crystal symmetry.  An approximate (isotropic)
 treatment of cell esds is used for estimating esds involving l.s. planes.
;
loop_
  _geom_bond_atom_site_label_1
  _geom_bond_atom_site_label_2
  _geom_bond_distance
  _geom_bond_site_symmetry_2
  _geom_bond_publ_flag
 O001 C005 1.2218(17) . ?
 C002 C002 1.399(3) 7_575 ?
 C002 C003 1.3966(19) . ?
 C002 C005 1.4854(19) . ?
 C003 H003 0.9500 . ?
 C003 C004 1.382(2) . ?
 C004 C004 1.393(3) 7_575 ?
 C004 H004 0.9500 . ?
 C005 C006 1.529(2) . ?
 C006 C006 1.606(3) 7_575 ?
 C006 C007 1.573(2) . ?
 C006 C008 1.561(2) . ?
 C007 H007 1.0000 . ?
 C007 C009 1.527(2) . ?
 C007 C00C 1.522(2) . ?
 C008 H00A 0.9900 . ?
 C008 H00B 0.9900 . ?
 C008 C00B 1.502(2) . ?
 C009 C007 1.527(2) 7_575 ?
 C009 C00A 1.501(3) . ?
 C009 C00D 1.494(3) . ?
 C00A H00C 0.9900 . ?
 C00A H00D 0.9900 . ?
 C00A C00D 1.527(3) . ?
 C00B H00E 0.9500 . ?
 C00B C00E 1.318(2) . ?
 C00C C00C 1.325(4) 7_575 ?
 C00C H00F 0.9500 . ?
 C00D H00G 0.9900 . ?
 C00D H00H 0.9900 . ?
 C00E H00I 0.9500 . ?
 C00E H00J 0.9500 . ?

loop_
  _geom_angle_atom_site_label_1
  _geom_angle_atom_site_label_2
  _geom_angle_atom_site_label_3
  _geom_angle
  _geom_angle_site_symmetry_1
  _geom_angle_site_symmetry_3
  _geom_angle_publ_flag
 C002 C002 C005 118.80(8) 7_575 . ?
 C003 C002 C002 119.78(8) . 7_575 ?
 C003 C002 C005 121.23(13) . . ?
 C002 C003 H003 120.0 . . ?
 C004 C003 C002 119.93(14) . . ?
 C004 C003 H003 120.0 . . ?
 C003 C004 C004 120.28(8) . 7_575 ?
 C003 C004 H004 119.9 . . ?
 C004 C004 H004 119.9 7_575 . ?
 O001 C005 C002 120.01(13) . . ?
 O001 C005 C006 121.56(13) . . ?
 C002 C005 C006 118.30(12) . . ?
 C005 C006 C006 113.62(7) . 7_575 ?
 C005 C006 C007 109.35(11) . . ?
 C005 C006 C008 104.81(12) . . ?
 C007 C006 C006 101.93(8) . 7_575 ?
 C008 C006 C006 114.55(8) . 7_575 ?
 C008 C006 C007 112.74(11) . . ?
 C006 C007 H007 115.9 . . ?
 C009 C007 C006 99.72(12) . . ?
 C009 C007 H007 115.9 . . ?
 C00C C007 C006 107.59(12) . . ?
 C00C C007 H007 115.9 . . ?
 C00C C007 C009 99.57(13) . . ?
 C006 C008 H00A 108.6 . . ?
 C006 C008 H00B 108.6 . . ?
 H00A C008 H00B 107.5 . . ?
 C00B C008 C006 114.83(12) . . ?
 C00B C008 H00A 108.6 . . ?
 C00B C008 H00B 108.6 . . ?
 C007 C009 C007 95.27(17) . 7_575 ?
 C00A C009 C007 125.42(11) . 7_575 ?
 C00A C009 C007 125.42(11) . . ?
 C00D C009 C007 125.43(10) . . ?
 C00D C009 C007 125.44(10) . 7_575 ?
 C00D C009 C00A 61.31(14) . . ?
 C009 C00A H00C 117.9 . . ?
 C009 C00A H00D 117.9 . . ?
 C009 C00A C00D 59.10(14) . . ?
 H00C C00A H00D 115.0 . . ?
 C00D C00A H00C 117.9 . . ?
 C00D C00A H00D 117.9 . . ?
 C008 C00B H00E 118.0 . . ?
 C00E C00B C008 124.01(17) . . ?
 C00E C00B H00E 118.0 . . ?
 C007 C00C H00F 126.1 . . ?
 C00C C00C C007 107.82(9) 7_575 . ?
 C00C C00C H00F 126.1 7_575 . ?
 C009 C00D C00A 59.59(14) . . ?
 C009 C00D H00G 117.8 . . ?
 C009 C00D H00H 117.8 . . ?
 C00A C00D H00G 117.8 . . ?
 C00A C00D H00H 117.8 . . ?
 H00G C00D H00H 115.0 . . ?
 C00B C00E H00I 120.0 . . ?
 C00B C00E H00J 120.0 . . ?
 H00I C00E H00J 120.0 . . ?

loop_
  _geom_torsion_atom_site_label_1
  _geom_torsion_atom_site_label_2
  _geom_torsion_atom_site_label_3
  _geom_torsion_atom_site_label_4
  _geom_torsion
  _geom_torsion_site_symmetry_1
  _geom_torsion_site_symmetry_2
  _geom_torsion_site_symmetry_3
  _geom_torsion_site_symmetry_4
  _geom_torsion_publ_flag
 O001 C005 C006 C006 -150.50(11) . . . 7_575 ?
 O001 C005 C006 C007 -37.38(18) . . . . ?
 O001 C005 C006 C008 83.72(16) . . . . ?
 C002 C002 C003 C004 1.04(16) 7_575 . . . ?
 C002 C002 C005 O001 148.68(10) 7_575 . . . ?
 C002 C002 C005 C006 -35.38(14) 7_575 . . . ?
 C002 C003 C004 C004 -1.05(16) . . . 7_575 ?
 C002 C005 C006 C006 33.63(13) . . . 7_575 ?
 C002 C005 C006 C007 146.75(12) . . . . ?
 C002 C005 C006 C008 -92.15(14) . . . . ?
 C003 C002 C005 O001 -26.4(2) . . . . ?
 C003 C002 C005 C006 149.51(13) . . . . ?
 C005 C002 C003 C004 176.10(12) . . . . ?
 C005 C006 C007 C009 -83.90(14) . . . . ?
 C005 C006 C007 C00C 172.74(12) . . . . ?
 C005 C006 C008 C00B -60.84(16) . . . . ?
 C006 C006 C007 C009 36.64(10) 7_575 . . . ?
 C006 C006 C007 C00C -66.72(11) 7_575 . . . ?
 C006 C006 C008 C00B 173.96(10) 7_575 . . . ?
 C006 C007 C009 C007 -60.06(15) . . . 7_575 ?
 C006 C007 C009 C00A 81.18(19) . . . . ?
 C006 C007 C009 C00D 158.65(17) . . . . ?
 C006 C007 C00C C00C 70.75(10) . . . 7_575 ?
 C006 C008 C00B C00E -117.18(18) . . . . ?
 C007 C006 C008 C00B 58.00(17) . . . . ?
 C007 C009 C00A C00D -114.95(15) 7_575 . . . ?
 C007 C009 C00A C00D 114.95(15) . . . . ?
 C007 C009 C00D C00A 114.93(16) 7_575 . . . ?
 C007 C009 C00D C00A -114.92(16) . . . . ?
 C008 C006 C007 C009 159.94(12) . . . . ?
 C008 C006 C007 C00C 56.57(16) . . . . ?
 C009 C007 C00C C00C -32.72(10) . . . 7_575 ?
 C00C C007 C009 C007 49.80(15) . . . 7_575 ?
 C00C C007 C009 C00A -168.95(16) . . . . ?
 C00C C007 C009 C00D -91.48(19) . . . . ?

_shelx_res_file
;
    shelxl.res created by SHELXL-2014/7

TITL shelxl_a.res in Pnma
REM Old TITL shelxl in Pnma #62
REM SHELXT solution in Pnma
REM R1 0.157, Rweak 0.012, Alpha 0.030, Orientation as input
REM Formula found by SHELXT: C21 O4
CELL 0.71075 14.63 11.834 10.513 90 90 90
ZERR 4 0.007 0.006 0.005 0 0 0
LATT 1
SYMM 0.5-X,-Y,0.5+Z
SYMM -X,0.5+Y,-Z
SYMM 0.5+X,0.5-Y,0.5-Z
SFAC C H O
UNIT 92 88 8

L.S. 5
PLAN  20
TEMP -123.15
BOND $H
LIST 6
MORE -1
CONF
fmap 2
acta
OMIT -3 50
REM <olex2.extras>
REM <HklSrc "%.\\shelxl.hkl">
REM </olex2.extras>

WGHT    0.042600    0.523900
FVAR       0.60717
O001  3    0.705899    0.538603    0.299679    11.00000    0.03514    0.02556 =
         0.04314   -0.01123   -0.00512    0.00551
C002  1    0.714644    0.690878    0.442392    11.00000    0.01782    0.02170 =
         0.02301   -0.00018    0.00386   -0.00003
C003  1    0.757470    0.632256    0.541092    11.00000    0.02630    0.01965 =
         0.02898    0.00326    0.00308    0.00176
AFIX  43
H003  2    0.758496    0.551990    0.540704    11.00000   -1.20000
AFIX   0
C004  1    0.798361    0.691152    0.639339    11.00000    0.02711    0.03262 =
         0.02135    0.00506    0.00069    0.00137
AFIX  43
H004  2    0.826585    0.651183    0.707154    11.00000   -1.20000
AFIX   0
C005  1    0.675225    0.630404    0.331397    11.00000    0.02363    0.02036 =
         0.02721   -0.00133    0.00443   -0.00216
C006  1    0.592224    0.682149    0.265008    11.00000    0.01905    0.02664 =
         0.02404   -0.00263    0.00106   -0.00166
C007  1    0.596590    0.654670    0.118713    11.00000    0.02326    0.03743 =
         0.02481   -0.00602    0.00094   -0.00081
AFIX  13
H007  2    0.616528    0.576397    0.096021    11.00000   -1.20000
AFIX   0
C008  1    0.507929    0.627356    0.331864    11.00000    0.02454    0.03261 =
         0.03212   -0.00194    0.00578   -0.00468
AFIX  23
H00A  2    0.509517    0.647518    0.423230    11.00000   -1.20000
H00B  2    0.451614    0.660432    0.295256    11.00000   -1.20000
AFIX   0
C009  1    0.659347    0.750000    0.074566    10.50000    0.02361    0.04709 =
         0.02122    0.00000   -0.00049    0.00000
C00A  1    0.761745    0.750000    0.084174    10.50000    0.02140    0.05013 =
         0.03363    0.00000    0.00226    0.00000
AFIX  23
H00C  2    0.792092    0.679441    0.112028    10.50000   -1.20000
H00D  2    0.792092    0.820559    0.112028    10.50000   -1.20000
AFIX   0
C00B  1    0.502454    0.500996    0.320504    11.00000    0.03217    0.03404 =
         0.04564    0.00096    0.00832   -0.00622
AFIX  43
H00E  2    0.550039    0.457362    0.357495    11.00000   -1.20000
AFIX   0
C00C  1    0.507170    0.694039    0.059420    11.00000    0.02402    0.06152 =
         0.02655   -0.00458   -0.00426   -0.00529
AFIX  43
H00F  2    0.459798    0.646753    0.028010    11.00000   -1.20000
AFIX   0
C00D  1    0.714282    0.750000   -0.045218    10.50000    0.03125    0.06534 =
         0.02730    0.00000    0.00543    0.00000
AFIX  23
H00G  2    0.716029    0.820536   -0.095791    10.50000   -1.20000
H00H  2    0.716029    0.679464   -0.095791    10.50000   -1.20000
AFIX   0
C00E  1    0.435657    0.446956    0.262342    11.00000    0.04644    0.04036 =
         0.07253   -0.00881    0.00437   -0.01303
AFIX  93
H00I  2    0.387081    0.488210    0.224401    11.00000   -1.20000
H00J  2    0.436097    0.366758    0.258369    11.00000   -1.20000
AFIX   0
HKLF 4

REM  shelxl_a.res in Pnma
REM R1 =  0.0429 for    1484 Fo > 4sig(Fo)  and  0.0499 for all    1680 data
REM    118 parameters refined using      0 restraints

END

WGHT      0.0426      0.5253

REM Highest difference peak  0.247,  deepest hole -0.144,  1-sigma level  0.034
Q1    1   0.5932  0.7500  0.2761  10.50000  0.05    0.25
Q2    1   0.5977  0.6673  0.1951  11.00000  0.05    0.20
Q3    1   0.7000  0.7500  0.1256  10.50000  0.05    0.20
Q4    1   0.6323  0.6707  0.3011  11.00000  0.05    0.20
Q5    1   0.7386  0.7500  0.4174  10.50000  0.05    0.19
Q6    1   0.7119  0.7500  0.4392  10.50000  0.05    0.17
Q7    1   0.6879  0.7500  0.4542  10.50000  0.05    0.17
Q8    1   0.5496  0.6516  0.2896  11.00000  0.05    0.16
Q9    1   0.7035  0.6671  0.3871  11.00000  0.05    0.16
Q10   1   0.4423  0.7500  0.1001  10.50000  0.05    0.15
Q11   1   0.7089  0.6640  0.4971  11.00000  0.05    0.14
Q12   1   0.7461  0.6748  0.4739  11.00000  0.05    0.14
Q13   1   0.6610  0.7500  0.0134  10.50000  0.05    0.14
Q14   1   0.6288  0.6931  0.0847  11.00000  0.05    0.14
Q15   1   0.8104  0.7500  0.1779  10.50000  0.05    0.12
Q16   1   0.8171  0.7500  0.6190  10.50000  0.05    0.12
Q17   1   0.7496  0.6669  0.6141  11.00000  0.05    0.11
Q18   1   0.6597  0.5564  0.3536  11.00000  0.05    0.11
Q19   1   0.4990  0.7500 -0.0690  10.50000  0.05    0.11
Q20   1   0.5078  0.5626  0.3339  11.00000  0.05    0.11
;
_shelx_res_checksum               98914
_shelx_hkl_file
;
  -2   0   1 5407.69   58.93
  -2  -1   1  673.84    6.38
   2  -1  -1  652.25    6.03
  -2   1   1  662.42    6.32
   0   0  -2 1493.09   12.75
   1   0  -2  101.59    1.69
  -1   0   2   98.43    1.45
  -1   0  -2  101.09    1.53
  -1   0  -2   99.19    1.64
  -3   0   0   -0.18    0.70
   0   1  -2    0.31    0.40
   0  -1  -2    0.02    0.33
   2   2   0 1828.93   14.97
  -2  -2   0 1840.96   15.02
  -1  -1  -2   13.00    0.81
  -1   1  -2   11.72    0.95
   1   1   2   13.48    0.54
   1  -1   2   13.01    0.62
   1   1   2   11.70    0.71
   1  -1  -2   13.76    0.79
   1   1  -2    9.76    1.00
  -1  -1   2   12.21    0.42
   3  -1   0    0.06    0.48
  -3  -1   0    0.12    0.73
  -3   1   0    0.48    0.96
  -3   0   1   58.76    1.38
  -3   0   1   57.60    1.81
   2   0   2 3092.75   25.03
   2   0   2 3134.61   25.75
  -2   0   2 3206.62   25.92
  -2   2   1  830.38    7.89
  -2  -2   1  855.67    7.97
   2  -2   1  843.47    8.14
   3  -1   1 1233.20   11.48
  -3   1   1 1210.91   11.11
  -3  -1   1 1259.90   11.07
  -3  -1  -1 1284.66   11.91
   3   1  -1 1262.49   11.45
  -3  -1   1 1244.77   11.28
  -2  -1   2  170.11    2.52
   2   1  -2  177.38    2.53
   2   1  -2  181.26    2.88
  -2   1  -2  172.60    2.53
  -2  -1   2  170.36    2.79
   2  -1  -2  172.73    2.61
  -2   1   2  176.60    2.53
  -2   1   2  171.80    2.73
   2  -1  -2  177.35    2.69
   2   1   2  179.12    2.13
   2  -1   2  168.07    2.35
  -2  -1  -2  174.19    3.14
   0  -2   2 6550.75   71.95
   1  -3   0    0.44    0.47
  -1   2   2 1146.29   10.23
   1   2   2 1177.19    9.91
   1  -2  -2 1136.84   10.26
  -1  -2   2 1185.25   11.17
   1   2   2 1156.26   10.49
  -1  -2  -2 1148.88    9.71
  -1   2  -2 1144.26    9.81
   1  -2   2 1173.71   10.17
   3  -2   0    0.98    0.97
   3   2   0    0.11    0.29
  -3   2   0    0.14    1.24
   0  -3  -1  107.16    2.30
  -4   0   0 9999.00  109.27
   4   0   0 9286.93  101.67
  -1  -3   1 1317.30   12.00
   1  -3   1 1326.11   11.69
  -3   0   2  222.39    3.16
  -3   0   2  211.17    3.63
  -3   0  -2  220.22    2.96
   3   0  -2  222.44    3.26
   3   0  -2  221.02    3.23
   3   0   2  223.65    3.39
   3   2  -1   45.42    1.56
  -3   2   1   38.51    1.67
   3  -2  -1   41.05    3.87
   3  -2   1   38.01    1.69
  -3  -2   1   41.46    1.49
   3   2   1   38.22    0.66
  -3  -2   1   37.80    2.31
   0   0  -3    0.25    0.73
   0   0   3    0.62    0.60
  -4  -1   0  114.82    2.40
  -4  -1   0  104.67    2.58
   4   1   0  116.83    3.27
   4  -1   0  114.92    2.83
  -4   1   0  108.53    2.50
   4   1   0  114.58    2.07
  -2   3   0  473.72    4.62
   2  -3   0  485.05    6.02
  -2  -3   0  485.74    4.89
  -2  -2   2  126.95    2.39
  -2  -2  -2  128.70    1.59
   2  -2  -2  130.09    2.60
   2  -2  -2  129.13    2.44
  -2   2  -2  132.27    2.22
   2  -2   2  130.92    2.65
  -2  -2   2  125.15    2.30
  -2  -2  -2  135.08    2.99
   2   2   2  133.03    1.68
  -2   2   2  134.72    2.27
  -4   0   1 3549.83   29.95
   4   0  -1 3576.75   30.09
   4   0   1 3501.21   29.68
  -4   0   1 3645.70   29.87
  -3   1  -2 1277.00   11.77
  -3  -1   2 1240.64   11.41
   3  -1   2 1268.30   12.08
   3   1  -2 1284.10   11.72
  -3   1   2 1237.68   11.23
  -3  -1   2 1241.10   11.39
   3  -1  -2 1246.68   11.48
   1   0   3 3994.96   44.22
   1   0  -3 3960.83   32.71
  -1   0   3 3847.50   31.80
   1   0  -3 4012.94   43.68
  -1   0  -3 4004.10   44.43
   0   1   3  846.06    8.28
   0   1  -3  819.78    8.33
  -4  -1  -1   25.29    1.25
  -4  -1   1   24.49    1.42
   4   1  -1   22.98    1.20
   4   1   1   26.17    1.26
   4   1  -1   25.81    1.06
  -4   1   1   22.85    1.25
   4  -1  -1   24.22    3.17
  -4  -1   1   25.96    1.14
   4  -1   1   24.45    1.61
   2  -3  -1  506.31    5.98
   2  -3   1  507.31    6.31
  -2  -3   1  500.92    5.39
   1  -1   3  325.32    4.48
   1   1   3  315.98    3.65
   1  -1  -3  312.16    3.85
  -1  -1   3  321.64    4.20
   1   1  -3  319.70    4.26
  -1  -1  -3  310.32    3.76
  -1   1  -3  317.64    3.24
  -1   1  -3  300.07    4.57
  -1   1   3  319.42    3.91
   2   0  -3  597.09    6.40
  -2   0   3  612.68    6.58
   2   0  -3  620.33    6.10
   2   0   3  609.15    6.42
  -2   0   3  605.95    5.90
  -2   0  -3  620.77    6.35
   0  -3   2    0.10    0.99
   4   2   0    0.19    0.21
  -4  -2   0    1.06    0.37
  -4   2   0    0.14    0.45
  -4  -2   0   -0.09    0.60
   4  -2   0   -0.03    0.60
  -1  -3  -2  175.56    2.12
  -1  -3   2  170.11    2.97
  -1  -3  -2  173.52    2.83
   1  -3   2  173.43    2.93
   1  -3  -2  164.52    2.44
   3  -3   0    0.27    0.66
  -3  -3   0   -0.22    0.26
   3  -2  -2   52.42    1.39
  -3   2   2   50.64    1.72
   3   2   2   56.94    0.78
  -3  -2   2   50.97    1.39
  -3  -2   2   51.76    1.39
  -3   2  -2   56.75    1.58
   3  -2  -2   50.72    2.14
   3  -2   2   50.46    1.52
  -3   2   2   59.64    1.72
  -2  -1  -3  375.73    4.59
   2   1   3  361.86    3.95
   2  -1  -3  363.62    4.35
  -2  -1   3  377.30    4.79
  -2   1   3  378.46    4.59
  -2   1  -3  363.78    4.01
   2  -1   3  376.39    4.39
   2   1   3  362.43    4.59
   2  -1   3  379.43    4.81
  -2  -1   3  370.88    3.89
   2  -1  -3  364.47    4.14
   0   2   3   -0.23    0.48
   0  -2  -3    0.60    0.68
   0  -2   3   -0.21    1.09
   0   2  -3   -0.07    0.93
   0  -2   3    0.29    0.14
   4   0   2 1301.14   12.45
  -4   0   2 1302.49   11.91
   4   0  -2 1296.54   12.37
  -4   0   2 1287.95   12.30
   4  -2  -1  884.94    8.51
  -4  -2   1  863.52    8.88
   4  -2   1  897.68    9.91
   1  -2  -3  420.71    4.77
  -1   2   3  426.85    4.86
  -1   2  -3  421.16    4.20
   1  -2   3  420.22    4.25
   1  -2   3  413.54    5.54
  -1  -2   3  420.15    5.24
   1   2  -3  425.20    5.38
  -1  -2  -3  424.59    4.70
   1   2   3  409.07    4.89
   1   2   3  439.96    4.64
  -3  -3   1  591.72    6.02
   3  -3   1  595.37    6.90
  -3   3   1  586.46    6.58
  -3  -3  -1  597.69    5.05
   3   3  -1  579.18    6.35
   3  -3  -1  595.05    7.62
  -5   0   0   -0.12    0.75
   5   0   0   -0.27    0.91
   5   0   0    0.31    0.43
   4   1  -2  762.69    8.04
  -4  -1   2  764.61    7.78
   4  -1   2  748.12    8.25
   4  -1  -2  762.21    8.47
  -4  -1   2  759.80    8.28
  -4   1  -2  755.96    8.38
   4  -1  -2  747.87    7.85
  -4   1   2  738.32    7.44
  -4   1   2  766.44    8.06
   1  -4   0    0.15    0.40
   2  -3   2  977.62    9.52
  -2  -3   2  955.18    9.61
  -2  -3  -2  936.28    9.37
  -2  -3  -2  984.95    8.18
   2  -3  -2  951.92    8.99
   2  -3  -2  999.75    9.76
  -2   3  -2  962.11    9.18
   0  -4  -1   -0.27    0.46
   3   0  -3  833.30    8.48
   3   0   3  840.61    8.32
   3   0   3  818.34    7.81
   3   0  -3  835.10    8.23
  -3   0   3  826.31    7.96
  -3   0   3  862.42    8.74
  -3   0  -3  819.88    8.28
   5   1   0    0.37    0.82
  -5   0   1  443.82    5.84
   5   0  -1  457.30    6.09
   5   0   1  441.68    5.79
  -5   0  -1  460.57    6.05
  -5   0   1  446.65    5.08
   2  -2   3    0.51    0.29
  -2   2   3    0.26    0.41
   2  -2  -3    0.18    0.72
  -2  -2   3    1.83    0.99
   2   2   3    0.12    0.23
  -2   2  -3    0.27    0.54
   2  -2  -3    1.08    0.82
   2   2   3    0.39    0.43
  -2  -2   3    0.67    0.96
  -2  -2  -3    0.09    0.35
   2   2  -3    0.32    0.67
  -3  -1   3   18.82    1.09
  -3   1   3   20.55    2.63
   3  -1   3   18.16    1.93
   3  -1   3   20.68    0.85
  -3   1   3   20.28    1.89
  -3   1  -3   20.09    1.17
  -3  -1  -3   20.17    1.37
  -3  -1   3   19.91    1.20
   3   1  -3   20.45    0.86
   3  -1  -3   19.30    1.42
   3  -1  -3   18.42    1.47
   3   1   3   19.05    0.92
   3   1  -3   19.13    1.30
   2  -4   0  120.67    3.88
   5   1  -1  121.64    2.80
  -5  -1  -1  127.97    2.98
   5   1   1  128.21    1.91
   5  -1   1  131.19    4.75
  -5  -1   1  131.50    2.79
  -5  -1   1  120.61    2.05
  -5   1   1  127.39    2.82
   5  -1  -1  129.16    2.98
   5   1   1  127.34    3.06
   5   1  -1  126.13    2.25
   4  -3   0    1.47    0.71
  -4  -3   0    0.34    0.33
   4   3   0    0.20    0.42
  -4   3   0    0.62    1.12
   4  -2   2 1961.31   17.74
  -4  -2   2 1940.38   17.36
  -4  -2   2 1935.24   17.20
   4  -2  -2 1948.16   17.75
   4   2  -2 1930.48   17.62
  -4   2  -2 1918.46   17.44
  -4   2   2 1959.42   17.73
   4  -2  -2 1960.96   17.23
  -2   4   1  276.84    3.45
   2  -4   1  267.00    4.58
   2  -4  -1  278.71    4.78
  -2  -4   1  259.27    3.68
   3   3  -2   35.45    1.42
   3  -3  -2   35.80    2.10
   3  -3   2   40.76    2.48
   3  -3  -2   35.78    1.31
  -3  -3   2   35.43    2.80
  -3   3  -2   40.86    1.38
   0   0  -4   24.94    1.32
   0   0   4   30.20    1.51
   5  -2   0    1.16    1.03
  -5  -2   0    0.16    0.30
   5   2   0   -0.07    0.40
  -5  -2   0    0.21    0.84
   0   3   3  233.46    3.62
   0  -3   3  225.90    2.91
   0  -3  -3  239.80    3.05
   0   3   3  242.27    3.51
   0  -3   3  224.75    4.33
   4  -3   1  101.70    2.67
   4  -3  -1  105.03    2.91
  -4   3   1   98.62    2.98
  -4  -3  -1  103.73    1.20
   4   3  -1  106.00    2.27
  -4  -3   1   97.90    1.95
  -4  -3   1  101.12    2.32
   1   0  -4 1550.06   12.99
  -1   0   4 1482.31   14.34
   1   0  -4 1493.12   14.09
  -1   0  -4 1489.54   14.20
   1   0   4 1525.07   14.39
   1  -3   3    9.73    0.83
  -1   3   3   11.87    1.42
   1  -3  -3   10.63    0.94
   1   3   3   13.91    0.89
   1   3   3   13.33    1.32
  -1  -3  -3    9.47    0.84
   1  -3   3    8.28    2.12
  -1  -3   3    7.56    1.58
   0   1   4    0.38    0.92
   0   1  -4    1.34    0.76
   0  -1   4    0.43    0.96
   0  -1  -4    0.59    0.78
  -3   2  -3   73.09    1.69
  -3  -2   3   72.99    2.20
   3  -2  -3   82.10    2.22
  -3  -2   3   76.81    2.19
   3   2   3   78.53    1.43
  -3  -2  -3   80.20    2.13
   3  -2   3   75.57    1.86
  -3   2   3   83.88    1.94
   3  -2  -3   70.46    1.97
   5   0  -2   46.79    3.28
  -5   0   2   46.23    1.90
   5   0   2   47.63    1.91
  -5   0   2   44.20    1.69
  -5  -2   1  601.00    7.17
  -5  -2  -1  597.55    7.12
   5  -2   1  619.68    8.11
   5   2  -1  628.34    6.59
   5   2   1  614.21    5.63
   5  -2  -1  624.87    8.37
  -5  -2   1  610.07    6.62
  -5   2   1  592.03    7.11
  -1  -4   2   12.23    1.90
  -1  -4  -2   12.97    1.80
   1  -4   2   11.17    1.18
  -1  -4  -2   13.13    0.66
  -1   4   2   12.19    1.47
   4   0  -3  260.74    3.82
  -4   0  -3  262.50    3.44
  -4   0   3  264.43    4.01
  -4   0   3  264.66    4.12
   4   0   3  259.45    3.92
  -4   0  -3  255.72    4.33
   4   0  -3  268.30    4.66
   3  -4   0    0.44    0.75
  -3   4   0    0.24    0.24
  -3  -4   0    0.24    0.34
  -1  -1  -4 1449.41   13.65
  -1   1  -4 1473.09   12.35
  -1   1   4 1472.35   13.59
   1  -1  -4 1433.94   13.56
   1   1   4 1500.02   13.70
   1  -1   4 1488.40   14.64
   1   1  -4 1424.87   13.73
  -1  -1   4 1434.82   14.22
  -5   1   2 3488.50   29.72
   5   1  -2 3597.20   30.81
   5  -1   2 3562.90   30.91
   4   1  -3   83.77    2.60
   4  -1   3   84.98    2.61
   4  -1  -3   80.82    2.09
  -4   1   3   71.40    2.85
  -4   1  -3   83.85    3.08
  -4  -1  -3   86.35    3.27
  -4  -1   3   81.01    2.13
   4   1   3   82.56    2.27
   4  -1  -3   83.44    3.02
  -4  -1  -3   73.71    1.96
  -4  -1   3   80.40    2.33
   2   0   4   30.65    1.50
  -2   0  -4   32.00    1.18
   2   0  -4   28.15    1.30
  -2   0  -4   28.19    1.56
  -2   0   4   26.97    1.48
   2  -3  -3  998.93   10.30
  -2  -3  -3  982.51    8.61
  -2   3  -3  955.30    9.19
   2  -3   3  982.00    9.71
  -2   3   3  995.80    9.76
  -2  -3  -3  982.98    9.98
   2   3   3 1007.04    8.73
  -2  -3   3  969.67   10.48
   2  -3  -3  956.55    9.43
  -3  -4  -1   26.04    0.92
  -3   4  -1   30.64    1.38
   3  -4   1   26.45    1.68
   3  -4  -1   30.56    2.37
  -3  -4   1   27.09    1.07
   6   0   0   10.49    3.21
  -6   0   0   10.99    0.97
   6   0   0   11.09    1.01
  -2  -4  -2   10.31    1.04
   2  -4  -2   13.36    2.94
  -2  -4   2   11.64    1.51
   2  -4   2   12.43    2.00
   2  -4  -2    9.78    1.47
  -2  -4  -2   11.77    0.64
  -2  -1   4   43.61    1.65
   2  -1  -4   40.00    1.56
  -2   1  -4   42.32    1.66
   2   1  -4   42.25    1.52
   2   1  -4   41.65    1.22
  -2  -1  -4   39.48    1.51
   2   1   4   38.63    1.39
  -2   1   4   44.96    2.42
   2   1   4   38.46    2.51
   2  -1  -4   38.23    1.36
  -2  -1   4   42.79    1.02
   2  -1   4   45.04    1.73
   0  -2  -4  441.83    5.49
   0   2   4  465.28    5.41
   0  -2   4  469.02    6.28
   0   2  -4  435.91    6.04
  -4  -3   2  346.12    4.57
   4   3  -2  347.97    5.11
   4  -3   2  344.84    4.97
   4  -3  -2  353.08    5.24
   4  -3  -2  335.09    4.49
  -4   3   2  347.83    5.11
  -4   3  -2  358.39    5.10
  -4  -3   2  342.02    5.14
  -6   1   0   10.54    3.40
   6   1   0   12.32    2.77
   6   1   0   10.14    0.75
  -6  -1   0    7.59    0.87
   6  -1   0    8.77    2.94
  -6   0  -1  521.02    6.85
   6   0  -1  512.12    5.85
  -6   0   1  514.46    6.85
   6   0  -1  519.87    8.88
   6   0   1  532.53    7.23
  -1   2   4  693.64    7.70
   1  -2  -4  693.43    9.07
  -1   2  -4  692.05    8.02
   1   2  -4  672.23    8.02
   1   2   4  709.74    7.17
   1  -2   4  705.59    9.37
   1  -2   4  711.75    6.32
  -1  -2  -4  709.08    7.54
   5   3   0    0.55    0.29
  -5   3   0    0.37    0.75
   5  -3   0    0.11    0.80
  -5  -3   0    0.72    0.76
  -5  -3   0   -0.04    0.27
   5   2  -2    1.98    0.63
   5   2  -2    3.55    2.09
  -5  -2   2    0.78    1.25
   5  -2  -2    0.34    0.76
  -5   2  -2    3.07    1.49
   5  -2   2    3.42    1.57
   5  -2  -2    1.97    0.32
  -5  -2   2    2.39    0.87
  -5   2   2    0.62    2.05
   1  -5   0    0.37    0.45
   6   1  -1   23.71    1.17
  -6  -1   1   24.23    1.56
  -6   1   1   22.82    1.45
   6  -1  -1   26.59    1.73
  -6  -1   1   26.78    1.93
  -6  -1  -1   24.40    1.70
   6  -1   1   28.92    2.74
   6   1  -1   24.42    2.99
   6   1   1   26.17    1.71
   6   1   1   24.86    0.86
   4   2   3 1194.43   13.59
  -4  -2  -3 1176.94   14.62
   4  -2   3 1209.38   15.36
   4  -2  -3 1182.89   14.56
  -4   2   3 1228.21   14.96
  -4  -2   3 1181.98   14.66
  -4  -2   3 1200.80   14.63
  -4   2   3 1183.11   14.89
   4  -2  -3 1215.82   15.35
  -4   2  -3 1185.57   14.87
   3   0   4   42.25    2.44
  -3   0  -4   38.32    1.46
  -3   0   4   41.47    1.67
   3   0  -4   43.65    1.66
  -3   0   4   40.71    1.64
   3   0  -4   39.57    1.25
   3   0   4   40.74    1.71
   0  -5  -1  566.82    7.75
  -3  -3  -3    0.21    0.31
  -3  -3   3    0.05    0.51
  -3  -3  -3    0.23    0.67
   3  -3   3    0.22    0.33
  -3   3  -3    0.06    0.43
   3  -3  -3    0.36    1.01
   3  -3  -3    0.36    0.75
   3   3   3    1.84    0.54
  -3  -3   3    0.76    0.97
   4  -4   0  120.45    3.29
  -4  -4   0  120.20    2.22
  -5  -3   1  123.07    3.62
  -5  -3   1  125.49    2.44
  -5  -3  -1  123.12    3.49
   5   3  -1  132.68    3.04
   5  -3   1  136.26    4.91
   5  -3  -1  128.18    3.21
  -5   3   1  124.45    2.92
   5   3   1  127.61    1.99
  -2   2  -4  304.92    4.53
   2  -2  -4  293.99    4.83
   2  -2  -4  309.69    5.01
  -2   2   4  300.34    4.82
   2   2   4  309.57    4.41
  -2  -2   4  301.23    5.24
  -2  -2  -4  289.03    4.34
   2   2  -4  284.44    5.05
   2   2   4  284.80    4.65
   2  -2   4  304.12    5.44
   2  -2   4  306.10    4.56
  -2  -2   4  302.83    3.90
   1  -5  -1  780.43    9.95
  -3  -4  -2    6.04    0.54
   3  -4   2    5.32    0.67
  -3  -4   2    6.43    2.33
   3  -4  -2    5.62    2.00
  -3   4  -2    5.42    0.68
   3   4  -2    4.92    1.34
   3  -4  -2    4.31    2.08
   3  -1   4  125.12    3.93
  -3   1  -4  129.27    2.70
   3  -1  -4  129.37    3.09
  -3  -1   4  127.03    3.03
  -3  -1   4  126.68    2.59
  -3   1   4  133.05    4.13
   3  -1  -4  128.21    3.24
   3   1  -4  132.16    2.43
   3  -1   4  127.53    2.74
   3   1   4  128.65    3.03
   3   1   4  128.60    3.04
   0  -4  -3    0.74    0.40
   0  -4   3   -0.48    0.92
  -6  -2   0   68.48    2.44
  -6  -2   0   70.97    2.38
   6  -2   0   65.84    4.06
   6   2   0   67.88    2.30
  -6   2   0   65.29    3.33
   2  -5   0    1.74    1.04
  -4  -4  -1   37.60    1.15
  -4  -4   1   35.24    2.99
   4   4  -1   37.83    2.24
  -4   4  -1   33.76    1.63
   4  -4  -1   41.77    2.42
   4  -4   1   39.70    2.69
   5   0   3 3215.42   43.14
  -5   0  -3 3056.18   40.29
  -5   0   3 3124.40   41.65
   5   0  -3 3003.54   40.46
  -5   0  -3 3042.53   41.20
  -1  -4  -3    1.93    0.42
   1  -4  -3    1.97    0.85
   1  -4   3    1.08    0.48
  -1  -4   3    1.28    0.57
   6   0   2   52.48    2.23
  -6   0   2   52.67    2.49
  -6   0   2   53.12    1.81
   6   0  -2   51.21    2.03
   6   0  -2   57.83    3.89
  -5   1   3  218.72    4.00
  -5   1   3  214.92    4.54
  -5   1  -3  234.38    3.51
   5  -1  -3  228.66    4.92
  -5  -1   3  217.89    4.81
  -5   1  -3  220.15    4.46
   5   1  -3  226.82    5.87
   5  -1   3  228.96    5.02
  -5  -1  -3  231.89    4.42
  -5  -1  -3  222.88    5.05
  -5  -1   3  227.79    4.51
  -6  -2   1  200.50    3.48
  -6  -2   1  196.60    4.14
   6   2  -1  207.87    4.70
   6   2   1  196.30    3.07
   6  -2   1  192.49    5.11
   6   2  -1  190.84    3.40
   6  -2  -1  197.40    4.32
   2  -5   1 2359.50   27.61
   2  -5  -1 2292.99   27.39
  -2  -5   1 2189.17   25.54
   2  -5   1 2278.84   25.40
   0  -3   4   -0.41    0.94
   0   3   4    0.31    0.30
   0  -3   4    0.08    0.15
   0  -3  -4    0.56    0.47
   6  -1  -2   78.72    3.43
  -6  -1   2   85.20    2.30
  -6  -1   2   83.90    3.01
   6   1  -2   82.06    2.63
   6   1   2   86.88    2.87
   6   1  -2   79.77    2.22
   6  -1   2   86.40    5.54
  -6   1   2   83.22    2.42
  -6   1   2   84.01    2.58
  -6   1  -2   77.05    2.41
   1  -3  -4   17.31    1.14
   1   3   4   19.73    1.50
  -1  -3   4   19.64    2.19
  -1   3   4   19.61    1.34
  -1  -3  -4   17.96    0.86
   1  -3   4   19.24    1.58
   1  -3   4   16.47    1.48
   2  -4  -3    6.56    1.86
  -2  -4   3    6.99    2.24
  -2  -4  -3    7.34    3.10
  -2  -4  -3    5.48    0.85
   2  -4   3    8.04    0.97
   2  -4  -3    9.02    2.58
  -3  -2  -4  788.95    9.95
   3  -2   4  782.33   11.58
  -3   2   4  815.46   11.83
   3  -2   4  803.37   10.17
  -3   2  -4  812.62   10.09
   3  -2  -4  793.64   10.64
  -3  -2   4  820.93   11.03
   3   2   4  822.23   10.15
  -3  -2   4  797.74    9.65
   5  -3  -2  391.96    7.06
  -5  -3   2  383.83    5.89
   5   3  -2  376.40    5.96
  -5  -3   2  357.40    5.96
  -5   3  -2  386.04    6.44
   5  -3   2  381.09    6.61
  -1  -5  -2   87.16    2.49
  -1  -5   2   90.34    3.93
   1  -5   2   86.15    2.26
   4   0  -4   -0.09    0.40
  -4   0   4    1.83    1.69
  -4   0  -4    0.67    0.62
  -4   0   4    1.36    0.57
   4   0   4    1.80    0.70
  -4  -3  -3  612.93    9.05
  -4  -3   3  579.38    7.97
   4  -3   3  615.54    8.89
   4  -3  -3  594.53    9.27
  -4   3   3  594.22    8.55
  -4  -3   3  604.79    8.74
   4   3  -3  588.63    8.52
  -4   3  -3  611.77    8.63
  -3  -5   0    0.33    0.37
   3  -5   0    0.32    1.13
  -4  -4   2  170.69    4.54
   4  -4   2  185.15    5.16
   4  -4  -2  185.51    4.22
  -4   4  -2  183.42    4.45
   4   4  -2  173.69    3.74
   0   0   5    0.18    1.10
   0   0  -5    0.11    0.93
   4   1   4   28.74    2.24
  -4  -1   4   27.79    1.61
   4  -1   4   26.06    2.57
  -4  -1   4   29.93    1.37
  -4   1  -4   27.08    2.05
   4  -1  -4   31.85    1.42
  -4   1   4   30.40    1.46
   4  -1   4   30.30    1.18
   4   1  -4   29.24    2.26
  -4  -1  -4   32.87    1.64
  -4   1   4   29.44    2.08
  -5   2  -3  935.42   12.12
   5  -2  -3  926.56   12.70
   5   2  -3  897.12   11.80
  -5  -2   3  956.58   12.35
   5  -2   3  926.93   12.91
  -5  -2   3  930.50   12.46
  -5   2   3  900.69   12.24
   5   2   3  953.80   11.22
  -2  -3   4   29.78    1.11
   2  -3   4   32.59    1.53
   2  -3  -4   28.11    1.39
   2  -3  -4   34.76    2.66
  -2  -3   4   32.23    1.75
  -2  -3  -4   29.68    1.19
   2   3   4   31.05    1.32
   2  -3   4   32.35    2.00
  -2   3   4   32.26    1.56
  -2   3  -4   32.52    1.69
   7   0   0    0.18    0.67
   7   0   0    0.23    0.55
   3  -5   1  578.62    9.00
  -3   5   1  589.99    7.79
  -3  -5   1  573.77    7.84
  -1   0   5 2531.98   34.79
   1   0   5 2504.36   29.40
   1   0  -5 2578.25   33.78
  -1   0  -5 2409.90   28.41
   5   4   0    0.29    0.35
  -5  -4   0    0.05    0.25
   5  -4   0    0.90    1.31
  -6  -3   0  264.49    3.93
   6   3   0  266.34    4.20
   6   2  -2  209.77    4.79
   6  -2  -2  208.44    4.48
  -6  -2   2  210.64    5.21
  -6  -2   2  194.68    4.33
   6   2   2  212.40    2.93
   6  -2   2  208.25    6.23
   6   2  -2  212.25    3.88
  -6   2  -2  198.46    4.17
   0  -1   5  195.99    4.20
   0   1   5  195.49    5.00
   0  -1  -5  181.10    3.79
  -2  -5  -2   10.50    2.55
  -2   5   2    4.71    1.88
  -2  -5   2    4.48    2.50
   2  -5   2    6.02    1.97
   7  -1   0    0.66    0.87
   7  -1   0    0.25    1.57
   7   1   0    0.95    0.95
   7   1   0   -0.64    1.00
  -3  -4   3    5.11    1.48
  -3  -4  -3    6.21    1.86
   3  -4   3    5.23    1.39
  -3   4  -3    4.59    1.75
   3  -4  -3    5.67    3.13
   3  -4  -3    6.10    2.26
  -3  -4  -3    4.76    0.62
   3   4  -3    5.83    1.91
   7   0  -1   19.93    1.06
   7   0   1   23.19    2.04
   7   0  -1   21.22    1.82
  -1   1  -5  783.18    9.09
  -1   1   5  804.82   10.85
   1   1   5  796.83   10.69
  -1  -1   5  778.95   10.86
   1  -1  -5  802.58    9.87
   1  -1   5  786.35   11.40
  -1  -1  -5  776.16   10.73
   1  -1  -5  764.56   10.56
   5  -4   1  172.37    4.20
  -5  -4  -1  171.85    2.34
  -5  -4   1  168.71    3.96
   5   4  -1  176.44    4.09
  -5   4  -1  169.50    2.25
   6   3   1  709.32    8.47
   6  -3   1  690.29   10.29
   6  -3  -1  717.27   11.15
   6   3  -1  700.59    9.60
  -6  -3   1  721.23    9.19
  -2   0  -5  187.49    3.85
  -2   0  -5  205.45    3.41
   2   0   5  210.20    4.48
   2   0  -5  197.90    3.34
   7  -1   1   55.59    2.65
  -7  -1   1   54.93    1.74
   7   1  -1   52.04    3.35
   7   1   1   57.69    2.69
   7   1   1   49.20    1.53
   7   1  -1   48.05    1.65
   7  -1  -1   47.25    2.66
   4  -2   4   17.00    1.92
   4   2   4   16.87    0.95
  -4  -2   4   19.38    1.53
  -4  -2   4   17.45    1.29
  -4   2  -4   18.69    1.69
  -4   2   4   14.49    1.88
  -4   2   4   14.73    1.23
   4  -2  -4   16.37    1.41
   4  -2   4   18.36    0.81
  -6   0   3   35.28    1.82
  -6   0   3   38.01    1.67
   6   0   3   51.08    5.69
   6   0  -3   43.26    2.02
   3   3   4  253.33    3.72
  -3   3  -4  254.04    4.17
  -3  -3   4  258.14    4.11
  -3  -3  -4  248.65    3.84
   3  -3  -4  258.64    4.86
  -3  -3   4  252.82    5.22
  -3   3   4  260.45    4.82
   3  -3   4  248.12    4.56
   2  -1  -5    2.24    0.79
   2   1  -5    1.45    0.36
  -2  -1  -5    0.12    0.59
   2  -1   5    0.76    1.72
  -2   1   5    0.81    0.87
  -2   1  -5    0.09    0.36
   2   1   5    1.20    1.36
  -2  -1   5   -0.03    0.92
   4  -5   0  499.04    8.46
  -4  -5   0  491.68    6.65
   0   2   5    0.34    0.92
   0  -2  -5    0.29    0.51
   0  -2   5    0.68    0.43
  -3   5   2    3.37    0.68
  -3  -5   2    1.76    1.27
   3  -5   2    2.80    1.27
   3  -5  -2    1.78    1.67
   6  -1  -3  266.09    5.38
  -6   1   3  263.62    5.01
   6  -1   3  271.23    5.21
  -6   1  -3  269.15    4.64
   6   1  -3  267.66    5.23
  -6  -1   3  258.34    5.05
  -6   1  -3  261.10    5.14
   7   2   0    0.13    0.40
   7  -2   0    1.17    0.70
   7   2   0    1.25    0.98
   0  -4  -4  104.93    2.64
   0  -4   4  114.18    3.43
   0  -4   4  113.35    2.27
   0   4   4  120.87    2.83
   1  -2   5   12.52    1.39
   1   2   5   14.71    2.54
  -1  -2   5   12.90    2.09
  -1   2   5   15.47    1.94
  -1  -2  -5   13.82    1.20
   1  -2  -5   12.97    2.00
   0  -5  -3   21.40    1.39
   0  -5   3   23.09    1.98
   5   0  -4    2.39    1.22
  -5   0   4    1.19    0.79
  -5   0   4    1.34    1.33
  -5   0  -4    1.63    0.94
   1  -6   0    0.04    0.78
   4  -5  -1  189.81    4.70
   4  -5   1  183.30    4.82
  -4  -5  -1  200.08    3.26
  -4   5   1  200.96    3.86
  -4  -5   1  189.46    3.82
   5  -3   3   61.49    2.30
  -5   3  -3   67.21    2.27
   5  -3  -3   72.10    2.73
  -5  -3   3   61.29    3.57
  -5  -3   3   64.04    2.19
   1  -4   4   33.52    4.53
   1  -4  -4   36.67    1.58
   1  -4   4   35.75    1.35
   1   4   4   37.06    1.34
  -1  -4  -4   33.15    1.31
  -1  -4   4   37.68    2.71
  -1  -5   3  283.91    5.74
  -1  -5  -3  298.99    4.21
   1  -5   3  296.43    4.88
   1  -5  -3  294.87    4.54
   7   0   2  848.51   12.73
  -7   0   2  828.24   11.09
   7   0  -2  823.72   11.93
   0  -6  -1   -0.18    0.78
   7   2   1  112.44    2.09
   7   2  -1  115.30    3.56
  -7  -2   1  110.28    2.70
   7   2  -1  109.99    2.58
   7  -2   1  107.56    3.85
   7  -2  -1  119.27    3.44
  -5  -4   2  173.25    4.36
   5   4  -2  184.13    3.89
   5  -4  -2  188.79    4.75
   5  -4   2  193.88    5.60
   3   0   5   39.86    1.61
   3   0  -5   47.34    2.10
  -3   0  -5   47.22    2.49
   3   0   5   45.03    2.11
  -3   0   5   42.47    3.23
   6   3   2  970.96   10.84
   6   3  -2 1007.04   12.87
  -6  -3   2 1011.16   13.31
   6  -3   2 1017.64   14.55
   6  -3  -2  986.55   14.38
  -5  -1  -4   61.14    4.81
  -5   1  -4   51.05    1.86
   5  -1   4   49.83    2.27
   5   1  -4   49.81    2.27
   5  -1  -4   54.52    2.12
  -5  -1   4   51.85    2.35
  -5   1   4   47.22    2.71
  -5   1   4   50.19    2.35
  -5  -1   4   49.48    2.60
  -5  -1  -4   54.97    2.87
   5   1   4   56.36    1.82
  -4   4  -3    3.89    2.16
   4  -4  -3    3.40    2.56
  -4  -4   3    4.95    2.19
   4  -4   3    5.00    0.77
  -4  -4   3    6.58    2.25
  -4  -4  -3    4.58    1.53
   1  -6  -1    0.64    0.65
   7  -1  -2  738.90   12.42
   7  -1   2  774.53   11.63
   7   1  -2  745.49   11.18
  -7  -1   2  756.29   10.74
   7   1   2  769.41   12.47
  -2  -2  -5  138.72    3.02
   2  -2   5  145.14    3.97
  -2  -2   5  147.72    4.56
   2   2   5  144.16    3.48
  -2   2   5  147.03    4.51
   2  -2  -5  143.04    3.71
  -2   2  -5  147.09    2.87
   3  -1   5   64.85    3.29
  -3   1  -5   64.25    1.92
  -3   1   5   60.81    2.24
  -3  -1  -5   66.16    2.16
   3   1  -5   68.80    1.78
  -3  -1   5   65.84    2.92
   3   1   5   65.89    2.13
  -3  -1   5   65.87    1.67
   3  -1  -5   61.30    2.63
   2  -6   0  239.46    6.16
  -2  -4   4   63.40    2.56
   2  -4   4   69.03    2.97
  -2  -4  -4   62.06    1.89
   2  -4  -4   70.64    4.56
   2  -4   4   62.24    2.13
   2  -4  -4   58.79    2.23
   6  -2   3  135.90    5.85
  -6   2   3  122.89    3.15
   6   2  -3  126.11    3.65
  -6  -2   3  121.53    3.72
  -6   2  -3  122.55    3.26
   6  -2  -3  129.88    3.97
  -2  -5   3    5.19    2.59
  -2  -5  -3    8.55    1.78
   2  -5  -3    6.49    2.00
  -2  -5  -3    7.06    1.01
   2  -5   3    7.19    2.02
  -6  -4   0   59.31    1.78
   6  -4   0   59.28    2.77
   6   4   0   51.27    1.77
   4  -3  -4  104.31    3.62
  -4  -3   4  111.40    2.49
  -4   3   4  117.15    3.43
  -4   3  -4  106.65    3.10
   4  -3   4  105.88    2.64
   4  -3   4  109.08    2.11
  -4  -3  -4  105.85    2.97
  -4  -3   4  115.52    3.17
   4   3   4  108.64    2.29
   2  -6   1  505.62    7.67
  -2  -6   1  507.43    8.65
   2  -6  -1  500.38    8.99
  -4  -5   2    0.80    0.71
   4  -5  -2    0.60    1.19
   4  -5   2    0.87    0.82
  -4   5  -2    0.10    0.43
  -4  -5  -2    0.32    0.16
   5   2   4   56.52    1.76
  -5  -2  -4   56.85    2.54
  -5  -2   4   56.87    2.96
  -5   2  -4   52.84    2.49
  -5  -2   4   55.65    2.08
   5  -2  -4   50.19    3.13
  -5   2   4   55.30    2.33
   5  -2   4   55.57    2.12
   5   2  -4   57.84    2.22
  -5   2   4   57.74    2.28
   0  -3   5 2401.13   13.48
   0   3   5 2441.19   10.86
   0  -3  -5 2359.93   31.84
   6   4   1   54.16    1.36
   6  -4   1   59.14    2.63
   6   4  -1   59.03    2.86
  -6  -4   1   54.04    2.20
  -6  -4  -1   57.65    1.17
   7   3   0    0.17    0.47
   7  -3   0    0.68    1.29
  -7  -3   0    0.04    0.40
   0  -6  -2  246.40    5.95
   7  -2   2   65.29    3.90
   7   2  -2   56.53    2.15
  -7  -2   2   66.68    2.27
   7   2  -2   61.80    2.66
   7   2   2   62.01    1.58
   7  -2  -2   65.76    2.62
  -1  -3  -5  216.69    4.39
   1  -3   5  210.07    5.62
   1  -3  -5  213.76    4.25
   1   3   5  227.16    4.37
  -1   3   5  227.86    4.69
   5  -5   0    1.23    2.40
  -5  -5   0    0.32    0.41
  -5   5   0    0.29    0.37
  -3   2   5   -0.43    1.01
  -3  -2  -5    0.13    0.48
  -3  -2   5    0.00    0.21
  -3   2  -5   -0.10    0.36
   3  -2  -5    0.95    1.46
   3  -2   5   -0.18    0.43
   3   2   5    0.32    0.31
  -3  -2   5   -0.06    1.21
   3  -2   5    0.70    0.80
   1  -6   2    5.87    1.92
  -1  -6   2    3.46    1.56
  -1  -6  -2    6.82    2.08
   8   0   0   13.23    0.99
   8   0   0   21.22    5.86
   3  -6   0    0.48    1.25
  -3  -6   0    0.04    0.54
   4   0   5    0.40    0.26
   4   0  -5    0.10    0.54
   4   0   5    0.39    0.65
  -4   0  -5    0.48    0.51
  -4   0   5    2.09    2.10
  -3   4  -4   23.32    1.57
  -3  -4  -4   23.75    0.88
  -3  -4   4   24.29    2.07
  -3  -4   4   30.06    2.30
   3  -4   4   25.25    2.43
   3  -4  -4   21.98    1.56
   3  -5  -3  108.97    5.11
  -3  -5   3  102.64    3.37
  -3  -5  -3  109.89    3.67
  -3  -5  -3  104.34    1.90
   3  -5   3  107.89    2.93
  -7  -3   1    4.30    2.16
   7   3   1    3.07    0.76
   7  -3   1    4.36    2.03
   7  -3  -1    4.81    1.86
   7   3  -1    3.61    1.30
  -5  -5  -1   46.27    1.30
  -5  -5   1   48.82    1.95
   5  -5   1   52.54    2.41
   5  -5  -1   44.48    2.80
   8  -1   0  138.20    4.34
   8   1   0  151.12    4.42
   8   1   0  142.95    4.03
   8   0   1  530.03   12.38
   8   0  -1  508.79    9.34
   8   0   1  488.13    7.86
   4  -1   5    6.79    2.10
  -4  -1   5    7.84    3.01
  -4   1   5   10.81    3.55
  -4  -1   5    7.75    0.85
   4  -1  -5    8.37    3.07
  -4  -1  -5    7.83    2.06
   4   1  -5    8.65    2.27
   4  -1   5   10.51    4.22
  -4   1  -5   11.25    1.12
   4   1   5    7.90    2.29
   3  -6  -1   44.38    2.55
   3  -6   1   40.14    3.95
  -3  -6   1   35.86    1.64
   2  -3   5    2.88    1.36
  -2  -3   5    4.75    0.61
  -2   3  -5    3.28    0.91
   2  -3  -5    1.67    1.58
   2   3   5    3.10    0.53
  -2  -3   5    4.31    2.00
  -2   3   5    3.13    1.09
  -2  -3  -5    5.24    1.54
   2  -3   5    3.01    1.24
  -7   0   3  371.80    6.89
   7   0  -3  371.13    7.52
   7   0   3  374.22    7.77
  -2  -6  -2    9.80    2.76
  -2  -6   2    5.75    1.99
   2  -6   2    6.60    2.29
  -5  -4   3   11.32    2.04
  -5   4  -3   11.46    1.01
   5  -4  -3   13.88    2.35
  -5  -4   3   12.33    1.32
   5  -4   3   13.12    4.53
  -6   0  -4  720.17   11.05
  -6   0   4  739.76   11.84
  -6   0   4  680.12   11.04
   6   0  -4  705.01   11.34
   6  -3   3   92.09    5.66
  -6  -3   3   92.80    2.73
  -6  -3   3   99.66    3.05
   6  -3  -3  100.10    3.89
   8   1  -1  137.42    3.73
   8  -1  -1  138.08    4.78
   8  -1   1  133.00    4.75
   8   1   1  147.30    6.59
   8   1  -1  146.13    4.41
   8   1   1  138.05    2.99
  -7  -1   3  724.81   11.34
   7   1  -3  726.67   12.30
   7  -1  -3  745.48   13.24
  -7   1   3  734.22   12.90
   7  -1   3  733.10   13.33
   6  -4   2  199.11    5.25
   6  -4  -2  194.88    5.30
  -6  -4   2  197.74    4.13
   6   4  -2  189.17    7.42
   6  -1   4  236.87    5.69
   6   1  -4  245.17    5.34
   6  -1  -4  232.89    5.73
  -6  -1   4  246.73    5.06
  -6  -1  -4  248.31    5.21
  -6   1   4  226.04    5.41
  -6   1   4  242.49    5.23
  -6  -1   4  231.78    5.16
   0  -5   4   -0.03    1.18
   0  -5  -4    0.36    0.27
   0  -5   4   -0.07    0.42
   0   0   6   57.22    3.29
  -5   3  -4  518.14    8.63
  -5   3   4  539.20    8.95
   5  -3  -4  486.42    9.50
  -5  -3  -4  530.21    9.54
  -5  -3   4  534.06    8.96
   5   3   4  514.21    7.16
  -5  -3   4  515.89    8.41
   5  -3   4  508.85    8.66
   8   2   0   37.86    3.14
   8  -2   0   30.58    2.02
   8   2   0   32.66    2.00
   1  -5   4  141.92    6.68
   1  -5  -4  143.56    3.04
   1  -5   4  143.42    3.82
  -1  -5   4  144.54    6.54
  -1  -5  -4  144.78    2.90
   7  -3   2  507.35    9.64
   7  -3  -2  510.64    9.79
   7   3  -2  478.77    8.19
   7   3   2  509.86    7.09
  -7  -3   2  529.69    8.58
  -4  -2   5  231.72    7.12
  -4   2  -5  218.14    4.20
   4  -2   5  215.47    3.79
  -4   2   5  238.61    5.95
   4  -2   5  224.25    5.22
   4   2   5  222.11    4.26
   4  -2  -5  237.26    4.84
  -4  -2   5  229.35    4.10
   4  -2   5  226.68    4.52
  -1   0  -6 1098.25   15.15
  -1   0   6 1097.27   17.08
   1   0   6 1147.40   17.25
   1   0  -6 1103.77   15.13
  -5  -5   2  241.35    5.05
   5   5  -2  247.48    5.05
   5  -5   2  247.18    7.49
   5  -5  -2  247.98    6.15
   4  -6   0   92.11    5.25
  -4  -6   0   94.62    2.52
   3  -3   5   11.64    3.84
   3  -3   5   11.99    2.92
  -3   3  -5   14.93    1.57
   3  -3  -5   16.64    2.15
  -3   3   5   16.02    1.71
   3   3   5   13.84    1.48
  -3  -3  -5   14.60    0.94
  -3  -3   5   14.76    1.06
  -3  -3   5   15.40    4.17
   0   1   6   -0.33    0.94
   0  -1   6   -0.12    0.77
   4  -4  -4   90.36    3.44
   4  -4   4   83.96    2.90
  -4  -4  -4   73.41    2.55
  -4  -4   4   81.78    5.42
  -4   4  -4   77.29    2.55
  -4  -4   4   77.96    2.35
  -4   5  -3    8.22    2.27
   4  -5   3    8.88    2.18
   4  -5  -3    5.65    2.92
  -4  -5  -3    5.88    2.13
  -4  -5   3    9.71    3.25
  -8   0   2 1008.84   14.85
   8   0  -2  950.14   15.44
   8   0   2  981.56   15.60
  -3  -6   2   46.82    2.16
   3  -6  -2   45.68    2.31
   3  -6   2   43.44    1.25
  -3   6   2   46.75    3.57
   3  -6   2   44.70    2.57
   8   2  -1    1.72    1.63
   8  -2   1    1.35    2.10
   8  -2  -1    0.71    1.89
  -8  -2   1    3.09    0.86
   8   2  -1    2.69    0.95
   8   2   1    2.73    1.12
  -1  -1   6   30.71    2.73
   1   1   6   33.52    2.07
  -1   1  -6   30.23    1.01
   1  -1  -6   33.35    1.86
   1  -1   6   30.79    2.07
  -1   1   6   30.34    2.33
   0  -6   3   -0.22    1.10
   0  -6  -3   -0.17    0.45
  -7   2  -3  184.88    3.57
  -7  -2   3  189.91    4.29
   7  -2   3  191.43    6.05
   7  -2  -3  186.45    4.96
   7   2  -3  192.32    4.51
   0   4   5    0.29    0.54
   0  -4  -5    0.17    0.46
   0  -4   5   -0.35    1.25
   0  -4   5   -0.03    0.18
  -4  -6  -1    7.88    0.96
  -4  -6   1    9.68    1.76
   4  -6  -1    9.24    2.25
   4  -6   1   10.56    3.87
  -4   6   1    8.93    1.21
  -6  -2  -4    4.03    1.84
   6   2   4    3.62    0.96
  -6   2   4    3.62    2.00
   6  -2  -4    1.74    1.08
  -6  -2   4    2.36    1.74
   6  -2   4    5.35    2.21
   6   2  -4    4.65    1.42
  -6  -2   4    3.87    1.61
  -6   2  -4    2.98    0.95
  -2  -5  -4  258.23    4.20
  -2  -5   4  253.93    7.56
   2  -5   4  252.27    5.26
   8  -1   2   37.52    3.23
   8   1  -2   38.39    5.81
   8   1   2   34.06    3.51
  -8  -1   2   34.95    2.27
   8  -1  -2   41.35    5.57
  -5   0  -5  289.06    5.58
  -5   0   5  276.81    5.43
   5   0  -5  300.99    5.63
  -5   0   5  290.48    5.82
   5   0   5  279.65    6.28
  -1  -6  -3   65.53    1.87
   1  -6  -3   60.09    2.00
  -1  -6   3   61.84    3.13
   1  -6   3   71.98    4.24
   7   4   0   -0.33    0.34
  -7  -4   0    0.25    0.36
   2   0  -6    2.17    0.68
  -2   0   6    0.32    0.77
  -2   0  -6    1.56    0.67
   2   0   6    1.56    1.23
   1   4   5    3.58    1.84
   1  -4   5    3.43    0.97
   1  -4   5    4.09    1.38
  -1  -4  -5    2.64    1.39
  -1   4   5    6.67    1.82
  -1  -4   5    4.12    1.17
  -1  -4   5    3.35    1.36
  -6  -5   0  617.57    9.03
   6  -5   0  613.07   11.17
   5   1  -5    3.99    1.15
   5  -1  -5    2.99    2.04
   5   1   5    4.34    1.30
   5  -1   5    5.77    2.03
  -5   1   5    4.89    1.62
  -5  -1   5    3.24    1.50
  -5  -1   5    3.23    0.71
  -5  -1  -5    2.87    1.31
  -5   1  -5    2.77    1.47
  -5   1   5    3.48    1.05
  -2   1  -6  233.10    4.13
  -2   1   6  227.26    5.23
  -2  -1   6  217.08    5.39
   2   1  -6  234.31    3.43
   2  -1   6  228.13    5.34
   2   1   6  246.70    5.17
   2  -1  -6  229.39    4.59
  -7  -4   1  177.00    3.98
   7  -4  -1  179.27    5.03
   7   4   1  178.48    3.13
   7   4  -1  174.00    4.07
   7  -4   1  186.25    5.22
   0  -2   6  885.03   14.40
   0   2   6  829.54   12.66
   1  -7   0    0.40    0.54
   6  -5   1   19.37    1.87
  -6  -5  -1   21.53    0.82
   6   5  -1   17.33    1.61
  -6  -5   1   23.00    1.28
   6  -5  -1   23.31    2.46
  -2  -6  -3    4.46    0.88
  -2  -6   3    6.18    2.11
   2  -6   3    5.08    1.53
  -2  -6  -3    6.76    2.37
   0  -7  -1   87.45    4.64
  -1   2   6   79.70    2.92
   1  -2   6   75.71    2.91
  -1  -2   6   73.15    2.91
   1   2   6   80.67    2.47
   2  -4   5   73.85    3.17
   2   4   5   69.15    2.02
  -2   4   5   75.45    2.85
   2  -4  -5   81.05    2.77
   2  -4   5   72.06    2.45
  -2  -4   5   69.21    1.72
  -2  -4  -5   69.09    1.97
  -2  -4   5   70.00    4.00
   8   3   0   12.81    1.83
   8  -3   0   12.19    1.82
   1  -7  -1  404.82    7.24
  -1  -7  -1  394.75    8.35
   8   2  -2    2.19    1.41
   8  -2   2   -0.26    1.34
  -8  -2   2    1.52    1.16
   8  -2  -2    0.73    1.53
   8   2   2   -0.04    0.32
   6  -4  -3   89.86    3.76
   6  -4   3   81.84    3.07
  -6  -4   3   91.14    3.38
  -4   3  -5  148.54    3.83
   4  -3   5  149.68    4.88
  -4   3   5  142.77    4.09
  -4  -3   5  146.92    3.95
   4  -3   5  145.94    4.09
   4  -3  -5  141.03    3.70
   4   3   5  142.76    2.91
  -4  -3   5  145.51    3.42
   3  -5   4  191.84    4.59
   3  -5  -4  196.36    5.56
  -3  -5   4  203.05    4.81
  -3  -5  -4  192.91    3.27
   3   0   6   15.41    3.51
  -3   0  -6   16.26    1.23
  -3   0   6   16.57    5.34
   3   0  -6   17.44    1.42
   4  -6   2   55.51    3.18
  -4   6   2   50.04    2.40
   4  -6  -2   54.05    3.28
  -4  -6   2   53.84    2.49
  -4  -6  -2   55.41    1.78
   2  -7   0  245.66    5.94
  -5   2   5  548.36    9.30
   5  -2   5  578.01    9.41
   5   2  -5  597.19    9.34
   5  -2  -5  555.94   11.21
  -5  -2   5  564.36   10.34
  -5  -2   5  564.10    8.92
  -5   2  -5  549.46    8.92
   5   2   5  568.52    8.67
   8   3  -1    5.72    1.38
   8  -3   1    6.17    2.02
   8  -3  -1    5.29    1.69
  -8  -3   1    7.44    1.23
   8   3   1    4.91    1.45
  -2  -2   6    0.60    1.03
  -2   2  -6    0.17    0.29
   2   2   6    0.21    0.73
  -2   2   6    0.34    1.45
   2  -2  -6    0.34    0.88
   2  -2   6    0.18    1.40
  -7   0  -4    0.63    0.67
   7   0   4    2.05    1.19
   7   0  -4    0.57    0.75
  -7   0   4   -0.15    1.16
  -5  -6   0    0.24    0.23
   5  -6   0    0.50    1.19
   7   3   3  230.43    3.35
   7  -3   3  235.60    7.34
  -7  -3   3  240.02    5.38
   7  -3  -3  239.40    6.56
   3  -1  -6  189.42    4.94
   3   1  -6  190.31    3.58
   3  -1   6  190.35    5.60
  -3  -1  -6  176.64    4.45
  -3   1  -6  186.11    4.03
  -3   1   6  196.41    4.69
   3   1   6  192.45    4.45
  -3  -1   6  198.26    4.68
   5  -4   4   15.74    1.81
  -5  -4  -4   13.09    4.96
  -5  -4   4   14.17    1.27
  -5  -4   4   11.36    0.86
  -5   4  -4    9.98    2.66
   5  -4  -4   14.27    1.41
  -5  -5   3  260.35    7.99
  -5  -5   3  225.27    4.56
   5  -5  -3  244.10    5.85
   5  -5   3  263.52    6.29
  -6  -3   4   -0.18    0.45
  -6  -3  -4    0.50    0.67
  -6   3   4    0.53    0.81
   6   3   4    0.31    0.24
   6  -3   4    0.29    0.67
  -6  -3   4   -0.18    1.04
   6  -3  -4    1.11    2.24
   2  -7   1   64.41    2.53
   2  -7   1   64.62    2.55
  -2  -7   1   75.04    3.87
   2  -7  -1   62.13    4.14
   9   0   0    0.78    1.19
  -7  -4   2  348.72    5.28
   7  -4  -2  357.54    6.18
   7  -4   2  348.23    7.85
   8   0   3   68.93    4.12
  -8   0   3   80.46    2.98
   8   0  -3   79.37    3.34
  -3  -6   3  293.17    5.36
  -3  -6  -3  278.38    2.52
   3  -6  -3  295.93    6.49
  -3  -6  -3  288.13    5.17
   3  -6   3  287.15    5.60
   7  -1   4  940.27    9.52
  -7  -1  -4  924.46    7.73
  -7  -1   4  939.70    9.41
  -7   1   4  943.28    7.81
   7  -1  -4  921.30    8.88
   7   1  -4  938.85    8.58
  -3   4   5    0.26    0.73
  -3   4  -5    0.29    0.40
   3  -4   5    0.66    0.56
  -3  -4   5    0.31    0.51
   3  -4  -5    0.67    1.22
  -3  -4   5    1.53    0.81
  -3  -4  -5    0.04    0.36
   3  -4   5    0.87    1.26
   3   4   5    1.72    0.66
  -6  -5   2  239.56    4.36
   6  -5   2  230.59    7.61
   6  -5  -2  227.36    5.73
   5  -6   1  126.48    4.71
  -5  -6  -1  143.72    2.24
   5  -6  -1  145.33    3.85
  -5  -6   1  139.85    3.15
  -5   6   1  143.43    3.06
   9  -1   0    4.72    2.05
   9   1   0    0.84    0.66
   9   1   0   -0.51    1.26
   0  -7  -2    1.31    0.80
   9   0  -1    7.56    2.24
   9   0   1   10.61    2.85
  -8   1   3   73.01    2.83
   8   1  -3   65.29    4.50
   8  -1  -3   75.03    3.23
  -8  -1   3   70.99    3.78
   8  -1   3   76.94    3.08
   0  -3   6    1.42    0.54
   0   3   6    0.29    0.70
   1  -7   2   35.30    3.10
  -1  -7  -2   37.45    2.65
  -3  -7   0    0.07    0.53
   3  -7   0    1.27    1.44
   6   0  -5  161.59    3.81
   6   0   5  146.97    3.90
  -6   0   5  139.04    2.86
  -6   0   5  143.06    5.33
   9   1   1   23.70    1.11
   9  -1   1   24.81    2.11
   9   1  -1   25.93    2.58
   9   1   1   24.54    1.92
   9  -1  -1   24.75    4.25
   1  -3   6   34.94    2.22
   1   3   6   36.41    1.95
  -1  -3   6   33.97    2.36
  -1   3   6   37.30    2.11
  -1  -3  -6   28.95    1.32
  -3  -2  -6    5.74    1.31
  -3   2   6    5.88    1.29
   3  -2  -6    6.84    1.26
  -3   2  -6    6.18    0.93
  -3  -2   6    5.24    2.56
   3   2   6    5.58    1.09
   3  -2   6    6.70    1.83
  -4  -5  -4   24.12    1.14
  -4  -5  -4   24.76    3.39
  -4   5  -4   19.83    1.80
  -4  -5   4   21.02    1.16
   4  -5   4   21.52    1.61
   4  -5  -4   25.41    2.90
  -4  -5   4   25.58    2.16
  -8  -3   2   26.51    1.86
   8   3   2   26.38    1.34
   8  -3  -2   29.93    2.46
   8  -3   2   24.31    2.33
  -4   0  -6  168.80    3.70
   4   0   6  173.39    3.92
  -4   0   6  180.63    4.28
   4   0  -6  180.97    3.55
  -3  -7   1  304.54    5.85
   3  -7   1  316.44    7.60
   3  -7  -1  305.94    6.13
  -6   1   5   17.72    1.78
  -6  -1   5   20.22    1.83
   6   1   5   21.11    1.38
   6  -1  -5   19.53    1.56
   6   1  -5   22.13    3.32
   6  -1   5   23.53    4.07
  -6  -1   5   17.03    2.78
  -6   1   5   15.03    2.44
   0  -6   4   53.99    1.92
   0  -6   4   57.76    3.60
   0  -6  -4   55.24    1.92
  -7  -2   4   36.09    3.75
  -7   2   4   41.92    4.26
  -7  -2  -4   35.23    1.95
   7  -2  -4   36.84    3.94
   7   2  -4   38.05    3.05
   7  -2   4   42.76    3.35
   7   2   4   39.51    2.41
   0  -5  -5   61.96    1.67
   0  -5   5   62.93    1.58
   0  -5   5   63.79    3.46
  -2  -7   2  219.82    4.66
  -2  -7  -2  218.93    5.67
   2  -7   2  227.73    5.20
  -1  -6   4   14.40    1.91
   1  -6   4   14.47    3.95
  -1  -6  -4   15.11    0.87
   1  -6   4   16.01    2.32
   9   2   0    0.83    1.35
   9  -2   0   -0.16    1.48
   9   2   0    1.67    0.62
  -5  -3   5   14.86    1.57
  -5   3  -5   21.50    1.34
  -5   3   5   14.28    1.28
   5   3   5   14.81    1.33
  -5  -3   5   19.02    1.54
   5  -3   5   16.46    2.29
   5  -3  -5   14.25    2.21
   7   5   0    0.02    0.41
  -7  -5   0    0.32    0.56
   7  -5   0    0.24    1.36
  -4  -1  -6   23.98    1.26
   4   1   6   30.47    1.67
  -4  -1   6   26.45    1.86
  -4  -1   6   27.35    1.64
   4  -1  -6   28.42    1.38
  -4   1   6   29.93    3.81
   4   1  -6   27.74    1.97
   4  -1   6   26.41    1.15
   4  -1   6   24.28    2.58
  -4   1  -6   25.49    2.49
  -2  -3  -6   91.31    2.93
   2   3   6   92.60    3.72
   2  -3   6   97.40    3.84
   2  -3  -6   98.59    2.96
  -2   3   6   99.06    2.79
   8   2  -3   17.89    2.95
  -8  -2   3   14.28    1.44
   8  -2   3   12.98    2.57
   8  -2  -3   11.22    3.44
  -1  -5   5   62.64    3.08
   1  -5   5   60.08    2.24
  -1  -5   5   63.39    2.00
  -1  -5  -5   59.27    1.86
   1  -5   5   63.39    3.56
   5  -6  -2    5.88    2.24
  -5  -6   2    7.68    1.03
   5  -6   2    8.96    3.09
  -4  -6   3   63.59    3.04
  -4  -6  -3   53.98    5.41
  -4  -6  -3   62.05    1.09
   4  -6  -3   59.50    6.07
   4  -6   3   62.88    3.02
   8   4   0   12.02    1.27
  -8  -4   0   15.88    1.92
   8  -4   0   15.20    4.69
   9   0   2   40.01    2.44
   9   0  -2   40.94    2.80
   4  -4  -5    1.07    1.71
  -4  -4   5    1.58    0.79
   4   4   5    0.86    0.89
  -4   4  -5    1.20    1.00
  -4  -4   5    2.44    2.30
  -4   4   5    2.61    1.01
   4  -4   5    1.21    1.11
   9   2  -1   18.77    2.72
   9  -2  -1   23.89    1.98
   9   2   1   20.92    2.52
   9  -2   1   22.60    3.70
  -9  -2   1   18.43    1.49
  -7  -5   1   11.33    0.98
  -7  -5  -1    9.43    0.93
   7  -5  -1   12.59    5.44
   7  -5   1    8.42    4.31
   7   5  -1    4.22    2.20
  -2  -6   4    0.84    1.39
   2  -6   4    1.90    1.09
  -2  -6  -4    1.34    0.47
   9   1   2  137.57    2.30
   9   1  -2  137.45    4.48
   9  -1  -2  127.42    4.34
  -9  -1   2  125.73    3.60
   9   1   2  127.29    4.37
   9  -1   2  124.08    4.71
   8   4   1    2.00    0.73
  -8  -4   1    1.82    0.92
   8  -4   1    2.27    1.19
   8  -4  -1    2.00    2.41
   8   4  -1    1.86    0.75
   6  -2  -5    1.49    1.14
   6  -2   5    0.74    1.13
  -6   2   5    2.44    1.30
   6   2   5    0.10    0.58
  -6  -2   5   -0.45    1.22
   6   2  -5    3.15    1.09
  -6  -2   5    0.88    0.31
   2  -5   5   67.66    8.15
  -2  -5   5   65.65    2.97
  -2  -5  -5   62.01    1.51
   2  -5   5   64.74    2.26
   2  -5  -5   64.58    5.03
   7  -4  -3   48.93    5.37
  -7  -4   3   55.09    2.91
   7  -4   3   56.17    3.47
   4  -7   0   91.04    4.41
  -4  -7   0   95.19    2.59
   6  -6   0    7.35    2.77
  -6   6   0    6.01    0.96
  -6  -6   0    5.17    1.56
  -6  -4  -4   28.05    2.11
   6  -4   4   29.49    1.88
   6  -4  -4   23.94    1.84
  -6  -4   4   22.75    1.79
  -6  -4   4   29.22    2.29
  -3  -7   2  462.08    7.80
   3  -7   2  480.74    3.75
  -3  -7  -2  471.36    6.34
   3  -7   2  464.24    8.92
   3  -7  -2  466.96    9.47
  -6  -5   3   99.65    3.09
   6  -5  -3   99.10    3.94
   6  -5   3   98.61    6.68
   4  -2  -6  162.15    3.86
  -4   2  -6  155.76    3.57
  -4   2   6  164.14    4.12
  -4  -2   6  172.15    4.42
  -4  -2   6  157.43    2.71
   4   2   6  160.75    3.81
   4  -2   6  171.23    4.57
   0  -7  -3    9.00    2.03
   0  -7   3   11.28    2.20
  -3  -3  -6   21.49    1.65
  -3   3   6   28.24    3.21
   3  -3   6   29.53    2.08
   3  -3   6   23.23    2.13
   3  -3  -6   26.82    2.66
   3   3   6   27.23    1.34
  -3  -3   6   30.98    2.78
  -4  -7   1    3.73    2.12
   4  -7   1    3.32    1.28
   4  -7  -1    3.95    2.18
  -4  -7  -1    3.57    0.90
   6  -6   1   59.20    3.37
  -6  -6   1   62.94    3.13
  -6  -6  -1   62.29    1.32
   6  -6  -1   71.75    3.85
   1  -7   3   61.83    4.44
  -1  -7  -3   59.92    2.21
  -1  -7   3   53.20    3.62
   7  -3   4  177.13    6.18
  -7  -3   4  177.27    4.47
   7   3   4  176.67    2.27
   7  -3  -4  184.08    4.86
  -7  -3  -4  175.50    5.41
   0   4   6  198.30    3.90
   0  -4   6  215.83    4.61
  -5  -5   4   18.00    2.07
  -5  -5   4   22.54    1.69
   5  -5  -4   22.67    5.20
   5  -5   4   23.65    2.16
  -5  -5  -4   22.48    2.34
  -5   0  -6    9.39    1.81
   5   0   6   11.09    3.67
   5   0  -6   10.62    3.09
  -5   0   6    9.47    1.30
  -5   0   6   13.02    1.54
   9   3   0    0.63    0.48
   9  -3   0    1.58    1.20
   9  -2  -2    3.93    2.20
   9  -2   2    9.32    3.79
   9   2  -2   10.96    4.48
  -9  -2   2    6.46    2.05
   9   2   2    6.51    1.36
   0   0  -7    0.31    0.40
   0   0   7    0.26    1.25
   7  -5   2  201.94    5.45
  -7  -5   2  206.16    3.40
   7  -5  -2  204.45    8.32
   8   0   4   13.62    3.13
  -8   0   4   12.46    4.82
   8   0  -4   14.06    4.03
  -8   0  -4   11.76    3.27
   3  -6  -4   55.06    6.65
   3  -6   4   59.04    3.58
  -3  -6  -4   53.47    4.06
  -3  -6   4   62.98    3.21
  -3  -6  -4   58.36    1.33
  -1  -4   6  223.02    6.25
   1  -4   6  226.37    6.44
   1  -4   6  230.32    1.95
  -1   4   6  218.25    3.88
   1   4   6  232.57    3.93
  -1  -4  -6  212.44    4.17
  -8   3  -3  201.35    2.60
   8  -3   3  202.51    6.60
   8   3   3  194.84    1.78
   8  -3  -3  188.10    7.26
  -8  -3   3  209.84    4.33
   3  -5   5  231.71    5.00
  -3  -5   5  213.24    2.77
   3  -5   5  237.99    6.06
  -3  -5  -5  227.13    2.78
  -3  -5   5  224.98    4.94
   3  -5  -5  227.13    5.18
   1   0  -7    8.86    1.66
  -1   0   7    8.09    3.98
   1   0   7   10.71    3.35
  -1   0  -7    9.52    1.37
   8  -4   2   44.71    3.07
  -8  -4   2   51.40    2.19
   8   4   2   41.87    1.02
   8  -4  -2   40.26    4.19
   5  -1   6   99.00    3.74
  -5  -1   6  104.37    2.38
   5   1   6  110.29    3.62
   5  -1  -6  105.17    3.31
   5   1  -6  105.97    2.27
  -5  -1   6  115.26    3.88
  -5   1  -6  101.25    2.84
  -5   1   6  106.96    4.92
  -2  -7   3   98.62    7.91
  -2  -7  -3   86.93    3.53
  -2  -7  -3   89.90    1.69
   2  -7   3   91.09    3.37
   0   1   7    3.83    1.35
   0  -1   7    0.84    1.50
  -8  -1   4  196.99    8.10
  -8   1   4  196.87    5.00
   8   1  -4  200.39    4.76
   8  -1  -4  186.51    4.29
  -8  -1  -4  206.30    5.22
   8  -1   4  198.70    5.69
  -8   1  -4  191.84    4.07
  -9  -3   1  154.95    2.67
   9  -3  -1  156.12    5.08
   9  -3   1  163.59    6.78
   9   3   1  155.81    3.02
  -7   0   5    3.92    2.06
   7   0  -5    2.71    0.92
  -1  -1   7   12.05    1.62
  -1   1  -7   11.08    0.91
   1  -1   7    9.95    5.64
   1  -1  -7   11.39    1.57
  -1   1   7   11.72    1.87
   1   1   7   11.58    4.33
   5  -6   3   57.89    3.73
  -5  -6   3   52.74    3.21
   5  -6  -3   55.23    2.80
  -5  -6  -3   48.67    3.79
   0  -8   0    0.15    0.87
  -5   4  -5  136.10    3.61
   5  -4  -5  146.73    4.66
  -5  -4   5  147.75    3.32
   5  -4   5  153.47    3.93
   5   4   5  152.79    1.96
  -5  -4   5  153.88    3.73
  -6  -3   5    4.60    2.22
  -6   3   5    6.93    1.71
   6  -3  -5    1.45    2.85
  -6  -3   5    3.87    1.98
   6  -3   5    5.81    1.88
  -6  -3  -5    4.85    1.44
   6   3   5    5.38    1.90
   2  -4   6   48.95    2.78
  -2   4   6   49.09    2.40
  -2  -4   6   50.94    3.83
   2   4   6   46.94    3.10
   2  -4   6   51.54    1.67
   2  -4  -6   55.21    2.69
  -2  -4  -6   45.77    1.78
  -9   0   3   65.36    2.65
   9   0  -3   69.13    3.59
   9   0   3   70.60    3.21
   4  -7   2   21.00    2.55
  -4  -7  -2   20.84    1.02
   4  -7  -2   15.83    5.77
  -4  -7   2   21.64    1.82
  -6  -6   2    7.57    2.25
   6  -6  -2    9.96    3.50
   6  -6   2    9.79    3.73
   1  -8   0   -0.32    0.70
  -2   0  -7    2.33    1.29
   2   0   7    3.70    1.25
   2   0  -7    3.82    0.72
  -2   0   7    3.86    1.73
   7   1   5   45.79    2.46
  -7   1   5   38.98    2.37
   7   1  -5   40.93    2.35
   7  -1   5   43.89    3.56
   7  -1  -5   41.08    2.47
  -7  -1   5   38.64    2.46
   4  -3   6  257.87    5.72
  -4   3  -6  252.08    4.00
   4  -3  -6  269.64    4.50
  -4  -3   6  255.21    3.22
   4   3   6  260.84    3.58
  -4  -3   6  243.20    4.60
  -4   3   6  249.02    4.67
   4  -3   6  245.39    4.75
   0  -8  -1    0.35    0.74
  -5  -7   0   -0.34    0.43
   5  -7   0    1.33    1.06
   9   1  -3   95.33    5.00
   9  -1   3  100.89    4.01
   9   1   3   96.43    5.73
  -9  -1   3  104.26    3.08
   9  -1  -3   91.96    3.65
  10   0   0 2410.89   22.93
  -2   1  -7   77.90    1.83
  -2   1   7   76.21    3.17
   2  -1   7   73.54    3.57
   2   1   7   74.71    3.67
  -2  -1   7   75.48    4.29
   2  -1  -7   80.71    2.40
   1  -8  -1   95.28    3.02
  -1  -8  -1  103.80    3.46
   5  -2   6   41.04    1.47
   5  -2   6   50.88    3.12
  -5  -2   6   46.36    3.76
   5   2   6   47.44    2.03
  -5  -2   6   42.04    1.81
  -5   2   6   47.85    2.37
  -5   2  -6   40.74    1.72
   5  -2  -6   49.64    3.73
   0   2   7    0.28    0.63
   0  -2   7    1.05    1.08
  -8  -2  -4   99.77    4.93
  -8   2   4  100.17    3.24
  -8  -2   4   97.14    3.46
   8  -2   4   90.79    3.13
   8   2  -4   93.67    3.25
   8  -2  -4   96.77    3.48
  -3  -7  -3   59.82    3.72
   3  -7  -3   70.25    4.53
  -3  -7  -3   59.12    1.58
  -3  -7   3   67.38    3.36
   3  -7   3   64.57    3.64
  10  -1   0   18.52    6.37
  10   1   0   23.19    7.88
   2  -8   0    9.15    3.30
  -5  -7   1    0.60    0.54
   5  -7   1    1.63    1.69
   5  -7  -1    1.25    1.72
  -5  -7  -1    0.63    0.45
  10   0  -1    4.40    4.17
  10   0   1    5.88    2.58
   1   2   7   18.28    4.27
  -1   2   7   15.43    2.17
  -1  -2   7   12.69    3.42
   1  -2   7   13.98    2.02
   1  -2  -7   15.74    2.52
  -4  -6   4   10.77    4.25
   4  -6  -4    9.70    2.77
  -4  -6  -4    9.50    1.78
  -4  -6  -4   12.14    1.07
   4  -6   4   11.85    3.13
   8   5   0   12.13    1.94
  -8  -5   0   12.68    1.38
   8  -5   0   13.51    1.86
   9  -3   2   25.89    7.36
   9  -3  -2   24.25    2.24
  -9  -3   2   23.91    3.83
   9   3   2   22.04    1.58
   4  -5   5    9.58    2.62
  -4  -5   5   10.36    3.55
  -4   5  -5    5.67    1.36
  -4  -5  -5    7.83    0.81
   4  -5  -5   11.24    5.07
  -4  -5   5    7.25    2.20
  -3  -4   6  511.47   11.18
   3   4   6  509.75    8.91
  -3   4   6  523.75   11.16
   3  -4  -6  533.10   10.29
  -3  -4  -6  493.16    8.60
   3  -4   6  529.92   11.75
   3  -4   6  516.04    8.86
  -3  -4   6  527.45    8.24
   0  -6   5    0.88    0.48
   0  -6  -5    0.45    0.62
   0  -6   5    0.04    1.09
  10  -1   1  288.93    7.66
  10  -1  -1  301.21    7.89
  10   1  -1  278.74    9.95
  10   1   1  286.38    8.82
   7   2   5   65.01    2.60
  -7  -2  -5   68.99    2.95
   7  -2   5   65.81    3.29
  -7   2   5   69.15    3.68
  -7  -2   5   62.53    2.58
   7  -2  -5   60.59    4.61
  -7  -2   5   63.52    3.77
   2  -8   1   11.62    1.31
   2  -8   1    9.40    5.35
  -2  -8   1   11.24    2.74
   2  -8  -1   12.60    2.16
  -3   0   7  318.59    7.33
  -3   0  -7  313.81    6.16
   3   0   7  326.18    7.92
   3   0  -7  313.42    5.94
  -7  -6   0    0.26    0.62
   7  -6   0   -0.26    1.29
  -7   6   0    0.41    0.45
   8  -5   1    4.32    1.23
   8   5  -1    3.37    1.39
  -8  -5   1    3.08    2.18
   8  -5  -1    3.04    1.73
   1  -6   5  158.02    4.70
  -1  -6  -5  152.79    3.34
  -1  -6   5  165.18    6.38
  -1  -6   5  159.06    3.56
   1  -6   5  156.61    3.86
   7  -4  -4    5.85    2.48
   7  -4   4    6.49    2.42
  -7  -4   4    6.46    2.10
  -7  -4  -4    7.61    2.92
   9  -2  -3  133.16    5.30
   9   2  -3  137.40    7.39
  -9  -2   3  131.95    3.75
   9  -2   3  133.07    6.87
   9   2   3  137.69    3.06
   7  -5   3  171.23    7.75
  -7  -5   3  176.58    5.58
   7  -5  -3  172.01    6.52
  -2   2  -7  140.90    2.58
   2   2   7  152.73    4.31
   2  -2  -7  147.05    3.75
  -2   2   7  142.24    6.59
   2  -2   7  154.96    6.02
  -2  -2   7  159.65    6.93
  -6  -5   4  110.42    7.15
  -6  -5  -4  110.47    4.64
   6  -5  -4  113.70    4.43
   6  -5   4  104.65    3.88
   3   1   7   67.62    2.69
  -3  -1   7   71.26    5.23
   3  -1  -7   69.43    2.85
   3  -1   7   69.42    4.06
  -3  -1  -7   66.72    2.16
  -3   1  -7   64.94    3.08
   3   1  -7   67.30    1.90
  -3   1   7   63.63    5.46
   9  -4   0    1.50    1.55
  -9  -4   0    0.34    0.32
   9   4   0    0.76    0.39
  -6   0   6  980.73   15.96
   6   0  -6 1019.66    9.25
   0  -7   4    0.51    1.28
   0  -7   4    1.32    0.79
   8  -4   3  246.17    9.47
   8  -4  -3  251.80    6.43
  -8  -4   3  262.70    6.56
  -7  -6   1    7.19    1.34
   7  -6  -1    4.50    1.75
   7  -6   1    7.48    2.26
  -7  -6  -1    6.44    1.02
  10  -2   0   28.36    4.50
  10   2   0   28.85    2.36
  -1  -8  -2    1.07    0.81
   1  -8   2    0.12    0.89
   3  -8   0    0.67    1.41
  -3  -8   0    1.32    1.07
  -1  -7  -4    8.36    1.11
   1  -7   4   13.68    2.00
   1  -7   4    8.47    5.64
  -1  -7   4   13.99    3.67
   6  -1  -6    5.96    2.04
  -6   1   6    4.59    1.34
   6   1   6    3.31    1.06
  -6  -1   6    3.04    1.00
  -6  -1   6    6.97    1.96
   6  -1   6    3.50    0.87
   6   1  -6    3.54    1.76
   9   4   1  113.52    2.79
  -9  -4   1  117.63    3.26
   9   4  -1  109.83    4.41
   9  -4   1  118.46    4.18
   9  -4  -1  125.99    4.63
   2  -6   5    0.15    1.10
  -2  -6   5    1.28    1.34
  -2  -6  -5    0.51    0.61
   2  -6   5    0.45    0.69
  -5  -7   2  110.07    5.47
   5  -7  -2  102.47    5.33
   5  -7   2  113.76    7.20
  -5  -7  -2  107.87    2.39
  10   0   2  398.30    9.65
  10   0  -2  390.67    9.17
   0  -5   6    0.37    0.27
   0  -5   6    0.18    1.37
   0   5   6    1.15    0.69
  10   2  -1  165.25    5.99
  10   2   1  150.36    3.56
  10  -2   1  159.99    5.31
  10  -2  -1  154.74    5.34
  -4  -7   3   69.42    3.60
  -4  -7  -3   71.32    3.87
   4  -7   3   71.20    3.43
   4  -7  -3   70.30    4.69
  -4  -7  -3   71.26    1.81
   6  -6  -3  111.86    4.07
  -6  -6   3  112.67    6.30
   6  -6   3  115.83    3.96
  -5  -3   6   81.07    2.35
  -5   3  -6   83.74    2.66
   5  -3   6   89.52    5.76
   5  -3   6   79.72    2.16
   5  -3   6   85.59    2.97
   5   3   6   87.53    2.77
  -5  -3   6   88.23    3.64
  -5   3   6   89.51    3.54
   5  -3  -6   86.41    4.42
   0  -3   7  178.14    6.53
   0   3   7  192.27    4.65
   8   3   4   36.08    1.55
  -8  -3   4   36.86    2.99
   8   3   4   36.12    1.14
   8  -3  -4   38.38    3.87
   8  -3   4   35.38    2.83
   3  -8   1  217.90    6.43
   3  -8  -1  215.02    8.72
  -3  -8   1  210.95    5.94
  -6  -4   5   26.00    2.41
  -6  -4   5   23.62    1.42
  -6  -4  -5   19.83    2.18
   6  -4  -5   24.57    2.50
   6  -4   5   24.76    1.89
  -1  -5  -6   44.96    1.80
   1  -5   6   47.75    1.53
  -1  -5   6   46.67    2.87
  -1  -5   6   44.99    1.17
  -1   5   6   42.70    2.03
   1   5   6   48.26    1.90
   1  -5   6   44.17    3.28
  10  -1  -2  121.75    7.02
  10   1   2  106.61    3.10
  10   1   2  115.53    5.91
  10  -1   2  112.81    5.83
  10   1  -2  118.88    6.71
  -2  -8  -2  152.84    5.30
  -2  -8   2  142.07    4.69
   2  -8   2  129.85    4.53
  -1   3   7  213.81    5.15
   1   3   7  215.65    5.34
   1  -3   7  206.77    6.32
  -1  -3   7  214.45    6.05
  -2  -7   4  207.59    7.37
   2  -7   4  204.39    5.36
  -2  -7  -4  213.73    4.37
  -8  -5   2   59.03    4.32
   8  -5   2   61.38    5.58
   8  -5  -2   55.72    3.98
   3  -2  -7   15.19    1.31
  -3  -2   7   13.38    3.96
  -3   2   7   14.17    4.56
   3   2   7   11.55    3.75
  -3   2  -7   11.80    1.80
   3  -2   7   13.41    3.22
   4   4   6    0.73    0.47
   4  -4   6    0.49    1.80
  -4   4  -6    0.02    0.32
  -4  -4  -6    0.27    0.58
  -4  -4   6    1.34    2.22
   4  -4   6   -0.04    0.52
  -4  -4   6    0.01    0.24
   4  -4  -6    0.45    0.64
  -4   4   6    0.56    1.15
   6  -7   0   56.94    3.46
  -6  -7   0   54.53    2.05
  -4   0  -7  312.64    6.36
   4   0   7  325.70    7.83
  -4   0   7  321.84    7.75
   4   0  -7  337.54    6.93
   5  -6   4    5.92    1.27
   5  -6  -4    5.53    2.19
  -5  -6  -4    6.90    3.21
  -5  -6   4    7.95    1.86
   7  -3   5   38.77    3.21
  -7  -3  -5   32.67    2.26
   7   3   5   28.61    1.98
  -7  -3   5   44.08    3.00
  -7   3   5   32.96    2.02
   7  -3  -5   31.80    2.48
  -7  -3   5   29.81    1.68
   5  -5   5   19.02    1.82
  -5  -5  -5   20.93    4.12
  -5  -5   5   13.21    1.60
   5  -5  -5   17.03    2.13
  -5  -5   5   17.64    1.29
   7  -6  -2   14.89    2.69
  -7  -6   2   13.77    3.00
   7  -6   2   11.55    5.14
   6  -2   6   39.25    5.15
   6   2  -6   40.28    2.44
  -6   2   6   39.24    3.04
   6  -2   6   40.09    3.41
  -6  -2   6   37.22    1.69
   6  -2  -6   35.89    3.29
   6   2   6   36.81    1.76
  -6  -2   6   36.80    4.14
  -2   5   6   32.57    2.04
   2   5   6   27.50    1.37
   2  -5   6   25.21    1.97
  -2  -5   6   28.25    1.02
  -2  -5  -6   24.62    1.61
  -2  -5   6   26.34    5.46
   2  -5  -6   26.65    3.35
   2  -5   6   25.53    1.67
  -2  -5   6   24.08    0.95
   9   0   4  119.46    5.22
  -9   0   4  115.44    4.40
   9   0  -4  109.57    4.24
  -9   0  -4  106.35    3.16
   9  -3  -3   38.14    4.28
  -9   3  -3   36.49    1.50
  -9  -3   3   38.43    3.94
   9   3   3   38.49    1.35
   9  -3   3   39.15    2.60
  -8   0   5   39.32    2.61
   8   0  -5   41.66    5.30
   4  -1  -7  103.13    3.47
  -4   1   7   98.39    4.36
   4   1   7  101.03    3.58
   4   1  -7  100.10    2.55
  -4  -1   7  103.94    4.69
   4  -1   7   95.20    5.26
  -4   1  -7   96.17    2.67
   3  -6   5   22.63    3.87
  -3  -6   5   20.51    1.75
  -3  -6  -5   20.89    1.34
   3  -6  -5   23.30    5.67
   3  -6   5   21.05    1.54
   2  -3  -7    7.89    2.76
   2  -3   7    6.39    2.63
   2   3   7    7.24    1.20
  -2  -3   7    8.82    2.29
  -2   3   7   10.18    2.92
   6  -7  -1  151.22    5.49
  -6  -7  -1  137.40    2.91
  -6  -7   1  146.96    4.28
  -6   7   1  142.72    3.29
   6  -7   1  149.40    5.26
  -9  -4   2   53.44    5.42
   9  -4  -2   41.99    3.12
   9  -4   2   49.60    3.48
   9   4   2   44.82    1.61
  -9  -1   4   77.27    5.19
   9   1  -4   64.90    3.58
   9  -1  -4   65.08    3.74
  -9   1  -4   67.34    2.22
   9  -1   4   66.22    3.92
  -9   1   4   69.17    3.26
  10  -3   0   54.86    8.29
  10   3   0   43.69    2.88
   4  -8   0  102.77    5.81
  -4  -8   0  103.54    3.58
  10  -2  -2   91.95    4.67
  10   2  -2   84.09    4.30
  10  -2   2   86.03    4.35
  10   2   2   86.36    4.75
 -10  -2   2   91.07    5.91
  -8  -1   5   11.58    3.35
  -8   1   5    7.58    2.28
   8  -1  -5    8.72    2.48
   8   1  -5   11.42    2.44
   8  -1   5   10.20    3.98
   8   1   5   10.95    2.35
  -8  -1  -5    9.95    3.51
  -3  -8   2   37.62    3.40
   3  -8  -2   36.86    3.22
   3  -8   2   43.20    3.81
   3  -8   2   40.07    1.50
  -3  -8  -2   37.67    3.07
   3  -7   4    1.84    1.15
  -3  -7  -4    2.17    2.00
   3  -7  -4    2.35    1.00
  -3  -7  -4    1.44    0.61
  -3  -7   4    1.28    1.72
   0  -8   3    2.99    2.52
 -10  -3   1  385.49    8.17
  10   3   1  359.02    6.57
  10  -3   1  397.30   13.83
  10  -3  -1  373.07   11.91
  -4  -8  -1   15.45    1.33
   4  -8  -1   21.59    5.99
   4  -8   1   20.09    2.69
  -4  -8   1   17.81    3.87
   1  -8   3  185.64    5.72
  -1  -8  -3  183.61    3.79
  -1  -8   3  204.56    6.43
   3   5   6   25.49    2.43
   3  -5   6   23.37    1.28
  -3  -5   6   19.32    1.31
  -3  -5   6   22.85    2.22
  -3  -5  -6   19.43    2.18
   3  -5   6   23.40    4.50
   3  -5  -6   24.33    2.48
   4  -2  -7   10.79    2.55
  -4  -2   7    8.90    1.85
   4   2   7   11.12    1.97
   4  -2   7    8.82    1.84
  -4   2   7   14.87    5.11
  -4   2  -7   11.07    0.91
   5  -7   3   13.28    3.36
   5  -7  -3    9.16    2.79
  -5  -7  -3   12.56    2.77
  -5  -7   3   11.11    4.11
  10   0  -3    2.80    1.84
 -10   0   3    3.27    1.45
  10   0   3    3.67    2.05
   3  -3  -7   36.10    3.07
   3   3   7   41.99    3.29
  -3   3   7   39.95    2.77
  -3  -3   7   29.79    2.28
   3  -3   7   37.57    4.08
  -3   3  -7   36.19    1.48
  -9   2  -4  257.28    5.02
   9  -2   4  243.34   10.34
  -9  -2   4  240.85    7.44
   9   2  -4  246.41    6.69
   9  -2  -4  252.66    6.54
   7  -5   4   74.45    5.01
  -7  -5  -4   76.50    3.37
   7  -5  -4   73.35    4.89
  -7  -5   4   68.57    3.15
  -8   2   5   20.35    5.83
  -8  -2   5   17.43    3.15
   8   2   5   16.57    1.29
  -8  -2  -5   17.83    3.16
   8  -2   5   16.62    4.87
   8   2  -5   15.92    1.53
   8  -2  -5   15.21    5.63
   6  -7   2    0.92    1.63
   6  -7  -2    0.41    1.04
  -6  -7   2    1.87    1.39
   7   0   6    1.53    0.90
  -7   0   6    4.20    1.36
   7   0  -6    1.82    1.53
 -10  -1   3    3.70    2.18
  10   1  -3    0.58    1.42
  10  -1   3   -0.21    1.45
  10   1   3    1.53    2.31
  10  -1  -3    2.35    2.10
  -8  -6   0   27.52    1.07
   8  -6   0   27.85    2.99
   5  -4   6   91.78    5.74
  -5   4  -6   88.03    2.78
   5  -4   6   87.51    3.36
  -5  -4   6   80.07    2.74
  -5   4   6   91.34    6.27
   5  -4   6   82.25    2.27
   5  -4  -6   90.22    4.26
   5   4   6   82.53    2.82
  -5  -4   6   89.38    3.89
  -9  -5   0    0.19    0.36
   9   5   0   -0.01    0.29
   9  -5   0    1.90    2.02
  -2  -8   3    1.23    1.72
  -2  -8  -3    1.83    0.75
  -2  -8  -3    2.92    1.50
   2  -8   3    1.73    1.08
   0  -4   7    0.06    1.28
   0   4   7    1.12    0.89
  -4  -6   5   19.82    7.27
   4  -6  -5   20.30    6.07
   4  -6   5   23.93    1.75
  -4  -6   5   19.78    1.39
  -4  -6  -5   20.63    1.61
  -8  -4   4   26.04    3.26
   8  -4  -4   27.16    2.60
   8  -4   4   29.95    3.92
   6  -3  -6   12.87    3.16
   6  -3   6   14.82    4.88
   6   3   6   14.64    1.82
   6  -3   6   17.48    2.72
  -6  -3   6   11.61    4.25
  -6   3   6   16.82    3.92
  -6  -3   6    9.55    3.01
   8  -5   3   15.56    4.89
   8  -5  -3   16.03    3.90
  -8  -5   3   16.70    4.31
   5   0  -7    1.15    0.98
   5   0   7    1.89    0.92
  -5   0   7    1.50    1.17
   7   1  -6  299.04    6.50
   7  -1   6  278.34    7.75
   7   1   6  291.80    6.47
  -7  -1   6  289.86    7.73
   7  -1  -6  297.16    7.02
   1   4   7    0.10    0.67
   1  -4   7   -0.07    1.11
  -1   4   7    1.15    1.38
  -1  -4   7    0.48    1.25
   8  -6   1  223.95    6.65
   8  -6  -1  212.28    6.60
   8   6  -1  193.71    5.30
  -8  -6   1  211.99    4.62
  -8  -6  -1  220.32    3.81
  11   0   0    2.88    2.13
   9  -5   1  148.68    5.27
   9   5  -1  119.99    3.48
  -9  -5   1  138.47    3.40
   9   5   1  130.29    3.15
   9  -5  -1  131.83    5.25
   5   1  -7   28.68    3.22
  -5   1  -7   26.28    2.36
   5  -1  -7   29.29    2.66
  -5  -1   7   24.75    2.02
  -5   1   7   28.79    6.10
   5   1   7   29.58    4.07
   5  -1   7   22.22    2.46
   7  -6  -3  231.13    8.66
   7  -6   3  236.49    7.08
  -7  -6   3  225.20    5.80
  10   3   2    9.33    1.36
 -10  -3   2   13.64    4.78
  10  -3  -2   11.45    6.34
  10  -3   2   12.61    4.97
   4  -8   2   70.97    3.43
   4  -8  -2   57.78    4.48
  -4  -8   2   63.50    3.19
  -4  -8  -2   63.69    2.06
   7  -4   5    3.28    1.48
  -7  -4  -5    5.93    2.74
   7  -4  -5    5.44    2.79
  -7  -4   5    4.57    1.42
  -4  -7   4    7.89    3.71
   4  -7   4    7.44    1.63
  -4  -7  -4   11.75    3.05
  -4  -7  -4    6.16    0.90
   4  -7  -4    6.02    2.56
  -6  -6  -4   13.40    4.38
   6  -6  -4    7.87    4.60
  -6  -6   4   10.63    4.23
   6  -6   4   10.42    4.15
  11  -1   0    0.48    0.90
  11   1   0    1.06    1.20
  -6  -5   5   44.65    1.90
  -6  -5  -5   47.61    2.90
   6  -5   5   50.36    3.48
  -6  -5   5   53.70    4.12
   6  -5  -5   52.92    3.62
   5  -8   0    0.71    1.26
  -5  -8   0    0.92    0.72
  -9  -4   3  119.45    4.26
   9  -4  -3  105.89    4.52
   9  -4   3  114.92    5.43
  11   0  -1    7.49    2.99
  11   0   1   11.42    4.08
   0  -7   5  701.56    6.92
   0  -7   5  681.59   13.33
   2   4   7    1.49    1.06
   2  -4   7    1.50    1.55
   2  -4  -7    1.47    0.76
  -2   4   7    1.60    1.09
  -2  -4   7    2.24    1.72
 -10  -2   3   50.49    4.70
  10   2   3   38.85    1.56
  10  -2  -3   43.70    3.96
  10   2  -3   44.37    3.59
  10  -2   3   39.66    4.94
   0  -9   0   -0.17    0.93
  -7  -7   0    0.92    0.58
   7  -7   0    0.50    1.02
  -4  -5   6    5.16    1.91
   4  -5  -6    4.91    2.11
   4  -5   6    2.13    1.74
  -4  -5   6    2.89    1.12
  -4  -5  -6    1.28    1.24
   4  -5   6    6.27    2.17
   0   0  -8  606.21    8.20
   0   0  -8  621.78    8.54
   0   0   8  613.29   11.09
   3  -8   3   13.56    4.22
  -3  -8  -3    8.59    1.89
   3  -8  -3   14.53    3.84
  -3  -8   3   11.36    4.05
  -3  -8  -3   16.62    4.73
   1  -7   5   22.16    1.75
  -1  -7   5   21.23    2.40
  -1  -7  -5   23.11    1.34
  -1  -7   5   19.01    7.04
   1  -7   5   22.92    3.43
  10   4   0   20.81    1.56
  10  -4   0   25.14    3.02
  11  -1   1   15.08    4.17
  11   1  -1   11.40    6.24
  11   1   1   14.83    4.32
  11  -1  -1   10.03    2.92
   4  -3   7    0.50    1.35
  -4  -3   7    0.40    1.34
   4   3   7    0.12    0.59
  -4   3   7    1.30    1.21
   4  -3  -7    0.30    0.93
  -4   3  -7    0.34    0.43
   0  -6   6   46.23    1.55
   0  -6   6   55.70    3.59
   5  -8  -1   56.45    4.03
   5  -8   1   52.94    4.36
  -5  -8  -1   51.84    2.45
  -5  -8   1   56.07    3.98
   1  -9   0    0.54    0.86
   7  -2   6   33.16    2.50
  -7   2   6   32.74    4.59
  -7  -2   6   26.63    2.18
   7   2   6   37.84    3.62
   7  -2   6   32.87    2.38
   7   2  -6   34.69    2.64
   7  -2  -6   28.47    2.11
  -7  -2   6   30.04    2.80
   1   0  -8    2.52    0.84
   1   0   8    3.21    1.58
  -1   0   8    0.00    1.07
  -1   0  -8    2.68    0.96
   0  -1  -8    0.67    0.65
   0  -1   8    0.56    1.12
   0   1   8   -0.54    1.28
   0  -9  -1  233.27    6.75
   1  -6   6   95.85    2.77
  -1  -6   6   94.00    2.26
  -1  -6   6   89.09    3.87
   1  -6   6   97.73    4.68
   9   3   4  114.94    2.92
  -9  -3   4  126.85    4.82
   9   3   4  120.59    2.38
   9  -3  -4  120.42    4.71
   9  -3   4  133.03    4.94
  -7   7   1    3.98    1.36
   7  -7   1    3.82    2.44
  -7  -7  -1    4.83    1.29
  -7  -7   1    4.84    1.24
   7  -7  -1    3.42    1.93
  -5   2   7   53.86    4.12
  -5  -2   7   47.04    2.49
  -5   2  -7   43.54    3.25
   5  -2  -7   45.56    4.68
  -5  -2   7   46.86    1.68
   5   2   7   52.91    2.11
   5  -2   7   50.24    3.07
  -8  -3  -5   15.41    5.30
   8  -3  -5   12.99    5.83
   8  -3   5    9.96    2.70
  -8  -3   5   11.59    4.06
   8   3   5    9.33    1.69
  10  -4  -1   25.83    4.12
  10  -4   1   26.91    3.07
  10   4   1   22.57    2.73
 -10  -4   1   25.95    2.30
   1  -1  -8   27.22    1.39
  -1  -1   8   32.53    4.81
   1   1   8   33.54    3.07
   1  -1   8   31.48    4.42
  -1   1   8   27.54    2.64
  -1  -9  -1   25.81    3.66
   1  -9   1   23.92    2.41
   8  -6   2    4.72    3.59
   8  -6  -2    2.27    1.67
  -8  -6   2    5.73    1.06
   9  -5  -2  136.30    5.13
  -9  -5   2  144.60    4.16
   9  -5   2  141.19    7.46
  11  -2   0   -0.70    1.63
  11   2   0    0.15    2.31
  -2  -7   5   45.74    3.23
  -2  -7  -5   41.55    1.54
   2  -7   5   49.13    5.11
   2  -7   5   44.58    5.83
   2  -9   0  144.91    5.83
  -2   0  -8   70.95    2.16
   2   0  -8   76.56    2.53
   2   0   8   71.88    3.62
  -2   0   8   70.88    4.47
  -6  -7   3    1.21    0.81
   6  -7   3   -0.12    1.49
   6  -7  -3    0.11    1.21
   3  -4  -7    4.17    2.35
  -3  -4  -7    2.17    1.28
   3   4   7    3.83    1.47
  -3   4   7    5.14    3.34
   3  -4   7    3.07    3.26
  -3  -4   7    5.36    2.14
  -5  -6  -5    6.08    3.65
  -5  -6   5    5.09    1.89
   5  -6  -5    2.62    2.46
   5  -6   5    4.83    1.75
  -5  -6   5    3.37    1.06
  -2  -6  -6    7.97    1.72
   2  -6   6    5.33    2.68
  -2  -6   6    6.97    1.15
   2  -6  -6   12.74    4.03
  -2  -6   6    9.30    2.82
   2  -6   6    8.30    1.97
  11   0  -2   99.57    4.95
  11   0   2   96.32    4.49
   0  -8   4  137.81    4.60
   0  -8   4  149.14    6.88
  11   2  -1  148.77    7.77
  11  -2   1  133.18    6.70
  11  -2  -1  147.21    6.07
   9   0  -5  115.94    4.34
  -9   0  -5  113.68    3.52
  -9   0   5  114.96    3.82
   2  -1  -8    8.09    1.58
  -2   1   8    7.76    2.44
   2  -1   8    9.82    2.20
  -2  -1   8    8.16    2.44
  -2  -1  -8    4.43    0.93
  -2   1  -8    5.35    1.47
   2   1   8    7.37    2.93
  -2  -9  -1  103.03    4.40
   2  -9  -1  103.49    5.78
  -2  -9   1   99.20    4.45
   2  -9   1  107.59    3.57
   2  -9   1   96.45    5.56
  -1  -8   4  354.28   11.11
   1  -8   4  381.77    8.31
   1  -8   4  373.39   10.19
   0   2   8    1.23    1.01
   0  -2   8    1.78    0.99
  -6  -4   6   62.23    2.10
   6  -4   6   69.05    4.14
  -6  -4   6   67.88    3.69
   6   4   6   65.83    2.21
   6  -4  -6   68.52    5.13
  -6   4   6   68.00    3.12
  11  -1   2   50.12    3.65
  11   1   2   55.84   10.64
  11  -1  -2   39.06    5.26
  11   1  -2   44.04    4.40
   5  -8  -2   36.88    6.46
  -5  -8   2   35.81    2.66
  -5  -8  -2   32.22    1.39
   5  -8   2   39.29    5.34
  -5  -7   4   16.35    4.31
   5  -7  -4   12.85    4.81
  -5  -7  -4   20.95    6.16
   5  -7   4   17.49    2.97
   6   0  -7  448.06   10.37
  -6   0   7  443.07    9.45
   6   0   7  449.25    8.39
  -9   1   5    2.39    1.61
   9  -1   5   -0.99    1.49
  -9  -1  -5    0.43    0.67
   9  -1  -5    0.48    1.55
  -9  -1   5    3.29    1.69
   9   1  -5    0.84    1.03
  10   0  -4  170.82    6.82
  10   0   4  176.66    7.39
 -10   0   4  162.13    5.41
   1   2   8   57.12    2.62
  -1  -2   8   65.56    3.45
   1  -2  -8   61.23    3.03
  -1   2   8   57.61    3.95
   1  -2   8   62.32    4.36
  10  -3  -3   12.76    1.77
  10  -3   3   15.64    4.15
 -10  -3   3   16.89    4.69
  10   3   3   14.50    0.87
   4  -8   3   14.55    5.31
  -4  -8  -3   17.49    2.88
   4  -8  -3   14.38    5.26
  -4  -8   3   19.52    5.35
   7  -7  -2  218.94    7.01
  -7  -7   2  236.66    6.25
   7  -7   2  232.20    8.82
 -10  -4   2    0.64    1.14
  10   4   2    0.10    0.29
  10  -4   2    0.80    1.63
  10  -4  -2    1.20    0.69
   3  -7   5   19.88    2.05
  -3  -7   5   18.88    2.70
  -3  -7  -5   17.68    0.89
   3  -7  -5   22.83    3.96
   6  -1  -7  685.91   12.42
   6   1   7  701.00    8.45
  -6   1   7  664.59   13.03
   6  -1   7  673.18   11.62
  -6  -1   7  661.92   11.97
   6   1  -7  689.79   10.80
  -7  -3   6    1.16    1.11
   7  -3   6    4.92    2.80
   7   3   6    3.18    0.86
  -7   3   6    3.61    2.10
  -7  -3   6    1.63    1.50
 -10  -1   4    5.69    2.75
  10  -1   4    4.47    3.24
 -10   1   4    2.71    2.08
 -10   1  -4    4.45    1.63
  10   1  -4    4.33    1.20
  10  -1  -4    3.56    1.90
  -1  -9  -2   27.54    3.55
  -1  -9   2   26.09    2.96
   1  -9   2   26.38    3.44
  -3  -9   0    2.69    1.74
   3  -9   0    2.11    2.15
  -2  -8  -4  161.96    3.59
   2  -8   4  177.59    5.48
  -2  -8   4  175.35    5.79
   5  -5   6  370.09   11.42
  -5  -5   6  354.22    9.36
   5  -5   6  370.80    6.78
  -5  -5   6  333.12    5.60
   5  -5  -6  367.83   10.63
  -3   0   8   64.19    3.87
   3   0  -8   60.11    2.31
  -3   0  -8   56.68    2.36
   3   0   8   59.98    2.84
   0   5   7   26.40    2.44
   0  -5   7   21.06    6.11
  -8  -5   4   27.07    3.35
  -8  -5  -4   25.96    3.07
   8  -5  -4   30.24    3.82
   8  -5   4   27.69    3.84
   5   3   7   14.93    1.88
  -5  -3   7   14.08    6.24
   5  -3   7   10.22    7.09
  -5   3  -7   15.34    1.36
   5  -3  -7   12.24    1.36
   5  -3   7   10.47    0.96
  -5   3   7   13.15    4.21
   8   0  -6   -0.29    0.97
  -8   0   6    1.28    1.66
   8   0   6    2.23    1.61
  -3  -6  -6   53.71    1.89
  -3  -6   6   51.90    2.74
   3  -6   6   49.70    3.99
   3  -6   6   55.10    3.90
  -3  -6   6   46.95    1.72
   3  -6  -6   48.91    4.87
   6  -8   0  341.29    9.87
  -6  -8   0  345.08    6.31
   2  -2  -8    0.11    0.57
   2  -2   8    0.53    1.42
  -2  -2   8    0.40    0.86
   2   2   8    1.38    0.84
  -2   2   8    0.70    1.16
   1   5   7    0.29    0.99
   1  -5   7    1.07    1.31
  -1  -5   7    2.28    1.67
  -1   5   7    0.86    0.79
  -3  -1  -8   51.33    2.79
   3  -1   8   54.66    3.79
   3   1   8   66.22    3.32
  -3  -1   8   55.91    3.61
  -3   1  -8   55.53    2.07
   3  -1  -8   56.91    2.80
  -3   1   8   64.47    3.27
   3  -9  -1    1.09    1.74
  -3  -9   1    0.73    1.01
   3  -9   1    0.70    1.07
  11  -3   0    0.62    1.27
  11  -2   2   23.52    5.69
  11   2  -2   25.65    6.82
  11  -2  -2   25.95    3.70
  11   2   2   16.70    3.00
 -11  -2   2   22.65    3.01
   7  -6  -4    1.66    1.14
   7  -6   4    0.89    1.45
  -7  -6   4    2.18    1.34
  -7  -6  -4    0.62    1.46
   8  -1   6  124.90    5.69
  -8  -1   6  118.72    4.55
   8   1  -6  131.76    4.17
  -8   1   6  120.48    4.23
   8  -1  -6  116.07    7.05
   8   1   6  132.41    3.73
   4  -4  -7   85.42    3.30
  -4   4  -7   82.47    2.16
   4  -4   7   90.83    2.72
  -4  -4   7   85.58    3.93
   4   4   7   90.32    2.58
  -4   4   7   99.22    4.08
   4  -4   7   85.50    3.69
  -4  -4  -7   81.31    3.37
   9   2  -5   98.04    3.42
  -9  -2  -5   95.94    3.79
   9   2   5   99.22    3.07
  -9  -2   5   96.02    4.33
  -9   2   5   96.69    4.04
   9  -2  -5   95.66    4.91
   9  -2   5  104.33    4.64
   2  -9   2   26.54    3.29
   2  -9  -2   25.15    2.91
  -2  -9   2   21.26    5.01
  -2  -9  -2   26.41    2.40
   2  -9   2   23.28    1.78
  -7  -5  -5   35.54    5.09
   7  -5   5   45.04    5.54
   7  -5  -5   34.75    3.67
  -7  -5   5   42.71    2.84
   6  -8  -1    7.99    3.47
  -6  -8  -1    6.18    1.53
  -6  -8   1    3.70    1.69
   6  -8   1    3.53    3.45
   9  -6   0   -0.23    1.78
  -9  -6   0    0.28    0.53
   9   6   0    1.04    0.65
   9  -4   4    1.63    1.61
   9  -4  -4    0.26    2.24
  -9  -4   4    2.37    2.32
  -8  -6   3  100.62    5.65
   8  -6  -3   93.65    8.00
   8  -6   3   89.97    4.31
   9  -5   3   16.37    5.63
   9  -5  -3   13.40    5.63
  -9  -5   3   16.63    3.69
  11  -3   1   68.54    5.86
  11   3   1   63.95    2.28
  11  -3  -1   70.05    7.59
  -8  -4  -5  153.92    5.13
  -8  -4   5  136.36    5.33
   8  -4  -5  127.97    5.38
   8  -4   5  151.22    5.47
  -6   2   7   10.29    2.49
  -6  -2   7    7.54    2.21
   6   2   7    8.59    1.63
   6  -2  -7   12.10    2.82
   6  -2   7   11.66    4.48
  -6  -2   7   10.88    2.72
  10  -2  -4    0.76    2.10
  10  -2   4    2.71    2.22
  10   2  -4    2.24    1.08
 -10   2  -4    0.61    0.86
 -10  -2   4    1.20    1.31
  -2  -5   7   -1.21    1.54
   2  -5   7    0.86    1.22
   2   5   7   -0.18    0.73
   2  -5  -7    0.65    0.80
   2  -5   7    0.10    0.42
   0  -3   8    0.56    1.39
   0   3   8    1.80    0.86
  -3  -8  -4  138.74    2.63
   3  -8  -4  142.93    8.36
   3  -8   4  154.30    5.88
  -3  -8  -4  139.44    4.42
  -3  -8   4  139.07    5.55
   9  -6   1    1.98    1.72
   9  -6  -1    2.46    2.46
   9   6  -1    0.10    0.47
  -9  -6   1    2.14    1.01
  10   5   0    6.81    2.58
  10  -5   0   24.75    3.96
  11   0   3  170.70    7.13
  11   0  -3  167.29    7.92
   1  -3   8   31.21    3.40
  -1  -3   8   30.83    2.91
   1  -3  -8   35.51    3.60
   1   3   8   29.24    2.64
  -1   3   8   33.82    4.14
  -8  -7   0  770.46    8.00
  -8   7   0  764.62    7.37
   8  -7   0  768.28   16.04
   3  -2   8  111.75    4.61
  -3   2  -8  109.29    2.35
   3   2   8  109.33    3.92
  -3  -2   8  112.49    5.35
  -3   2   8  112.55    4.78
   3  -2  -8  112.45    3.78
  -4  -7   5  195.11    5.94
  -4  -7  -5  189.49    2.53
   4  -7   5  185.97    5.18
   4  -7  -5  182.25    6.69
   6  -6   5   25.68    2.16
  -6  -6  -5   23.30    2.48
   6  -6  -5   27.69    3.34
  -6  -6   5   29.15    2.64
  -4  -9   0  260.37    5.03
   4  -9   0  263.00    8.39
   8  -2   6  138.44    6.20
  -8  -2   6  135.38    4.76
   8   2   6  143.49    3.66
   8  -2  -6  127.48    4.21
  -8   2   6  131.38    5.25
   8   2  -6  127.48    4.59
  -4   0   8 1013.82   13.75
   4   0   8 1031.84   13.25
  -4   0  -8  999.04   11.17
   4   0  -8 1032.49   10.75
  11   1  -3   66.19    7.97
  11  -1  -3   65.21    4.16
 -11  -1   3   57.49    2.74
  11  -1   3   55.64    4.28
  11   1   3   70.69    3.91
 -10  -5   1   10.68    2.91
  10  -5  -1    8.53    3.62
  10  -5   1   16.98    5.96
  10   5   1    8.10    1.24
  -5  -8   3  668.89   11.42
   5  -8   3  679.03   14.16
  -5  -8  -3  688.60    5.64
   5  -8  -3  656.10   15.32
  -5  -8  -3  642.86   12.10
  -5  -8  -3  713.27    6.03
   3  -9   2   50.54    3.60
  -3  -9   2   49.93    2.70
  -3  -9  -2   51.79    2.86
   3  -9   2   51.31    2.15
   3  -9  -2   53.55    3.36
   4  -6   6   55.45    4.93
  -4  -6   6   47.60    3.26
  -4  -6  -6   46.59    1.65
   4  -6   6   53.75    2.28
  -4  -6   6   42.69    1.65
   4  -6  -6   50.81    3.73
   8  -7  -1    4.45    2.85
  -8   7   1    1.38    0.74
   8  -7   1    1.78    1.39
  -8  -7  -1    2.66    0.98
  -8  -7   1    1.65    1.13
   0  -9   3   18.57    2.87
   7  -7  -3    1.43    1.19
   7  -7   3    3.04    2.61
  -7  -7   3    5.47    1.61
  -4   1   8  521.26   10.94
   4  -1  -8  550.61    9.24
   4   1   8  519.72    8.17
   4   1  -8  535.36    5.50
   4  -1   8  517.78   11.10
  -4   1  -8  521.98    6.33
  -4  -1   8  496.36   12.02
  -6  -8  -2  675.03    5.97
  -6  -8   2  677.81    9.40
   6  -8   2  680.76   12.93
   6  -8  -2  659.69   12.80
  -2  -3   8   18.05    2.08
   2  -3   8   20.67    6.45
  -2   3   8   21.22    5.97
   2   3   8   16.48    1.34
   2  -3  -8   18.99    3.62
   4  -9   1   35.45    5.25
  -4  -9  -1   33.31    1.95
  -4  -9   1   41.13    6.01
   4  -9  -1   39.86    8.19
  -6  -7   4  104.59    4.09
   6  -7  -4   99.03    4.42
   6  -7   4   96.55    4.59
  -6  -7  -4   96.41    8.14
  10   4   3   64.58    1.21
  10  -4   3   74.95    6.10
  10  -4  -3   77.00    4.44
 -10  -4   3   79.50    4.59
  -3   5   7   19.83    4.97
   3  -5  -7   13.33    3.90
   3   5   7   14.14    1.68
  -3  -5   7   11.51    6.30
  -3  -5  -7   10.95    1.37
   3  -5   7   12.14    3.31
   3  -5   7   12.96    1.48
  -1  -9   3   32.13    6.02
   1  -9   3   29.51    2.55
  11  -3  -2  101.04    4.86
  11  -3   2  114.26    6.24
 -11  -3   2  112.15    3.59
  11   3   2  104.93    2.41
  -9  -3  -5   73.59    3.37
   9   3   5   69.69    2.04
  -9  -3   5   71.07    3.70
   9  -3   5   80.12    6.22
   9  -3  -5   67.02    6.54
  -7  -4   6    0.04    0.51
  -7  -4   6    0.95    1.75
   7  -4   6    0.95    1.42
   7  -4  -6    0.76    0.98
   7   4   6    0.18    0.23
   9  -6   2   55.80    4.55
   9  -6  -2   48.96    4.36
  -9  -6   2   53.98    3.29
   7   0  -7 1118.11   12.79
   7   0   7 1131.98   11.83
  -7   0   7 1114.59   14.89
  -6  -5   6    1.30    0.80
  -6  -5   6    1.78    1.41
   6  -5   6    0.39    0.80
   6  -5  -6    1.15    1.06
  12   0   0  314.77    9.35
   5  -4   7  127.09    3.59
   5   4   7  123.96    2.99
  -5   4  -7  119.74    2.93
  -5  -4   7  136.07    4.43
   5  -4   7  128.98    5.21
   5  -4  -7  130.07    4.52
  -5   4   7  137.58    4.28
  11  -2   3   12.08    4.54
  11   2  -3   13.98    5.44
  11   2   3    7.78    2.52
 -11  -2   3   14.58    3.91
  11  -2  -3   12.90    4.81
   0  -7   6    2.92    2.60
   0  -7   6    0.57    0.59
  -6  -3   7   32.79    1.70
   6  -3   7   40.66    2.74
  -6  -3   7   43.95    3.62
   6  -3   7   42.54    2.24
   6  -3  -7   38.89    2.57
   6   3   7   41.30    2.57
  -6   3   7   39.66    2.76
  10  -3   4   25.85    3.43
  10   3   4   19.26    0.90
  10  -3  -4   17.45    4.60
 -10  -3   4   24.76    3.46
   4  -8  -4   18.43    4.51
  -4  -8  -4   14.00    0.86
   4  -8   4   23.35    3.68
  -4  -8  -4   22.60    5.40
  -4  -8   4   21.62    5.74
   4  -8   4   15.93    0.82
  -2  -9  -3   69.23    1.89
   2  -9   3   76.85    6.32
  -2  -9  -3   71.20    3.58
  -2  -9   3   72.79    3.69
   7  -1   7  166.87    5.03
  -7   1   7  158.95    5.04
   7   1   7  156.77    4.44
   7   1  -7  170.25    6.06
   7  -1  -7  158.07    5.63
  -7  -1   7  164.24    5.22
  11   4   0   -0.01    0.43
  11  -4   0    2.99    2.05
  12  -1   0  145.40    7.56
  12   1   0  160.86    5.99
  -1  -7   6   10.60    4.28
   1  -7   6   14.18    2.22
  -1  -7   6   11.22    1.37
   1  -7   6   13.44    4.31
  12   0   1  679.19   12.39
  12   0  -1  675.12   13.02
 -10  -5   2    2.66    1.35
  10  -5   2    7.08    2.20
  10  -5  -2    4.36    3.23
   4  -2   8   11.47    5.14
   4  -2  -8   11.42    2.60
  -4   2  -8   12.24    2.08
   4   2   8   11.01    3.07
  -4  -2   8    8.17    4.85
  -4   2   8   13.17    3.98
   0  -8   5    0.18    0.37
   0  -8   5    0.62    1.69
   8  -7   2  102.57    4.77
  -8  -7   2  104.26    3.68
   8  -7  -2   97.91    6.84
  -3   3   8   62.59    2.98
   3  -3   8   57.81    3.78
  -3  -3   8   58.11    5.15
   3   3   8   58.79    3.48
   3  -3  -8   59.49    2.41
  -7  -8   0    0.04    0.38
   7  -8   0    0.31    1.71
   1  -8   5   11.43    3.07
  -1  -8   5    8.54    2.66
   1  -8   5   10.08    2.95
  -1  -8   5    9.10    2.25
  11  -4  -1   27.32    2.44
  11  -4   1   33.09    4.14
  11   4   1   30.94    1.36
 -11  -4   1   31.76    1.91
  12  -1  -1  267.13   12.06
  12   1  -1  280.22    9.09
  12  -1   1  274.08    7.32
  12   1   1  270.20    7.69
   8   3   6   11.17    1.57
   8  -3   6   12.93    7.04
   8  -3  -6   12.77    3.71
  -8   3   6   13.19    3.17
  -8  -3   6   15.98    5.60
  -4  -9  -2  186.67    6.47
  -4  -9  -2  175.52    3.73
   4  -9  -2  188.83    6.10
  -4  -9   2  184.34    5.34
   4  -9   2  188.64    5.41
  -5  -7  -5   10.17    2.22
   5  -7   5    9.64    4.26
  -5  -7   5   10.81    3.12
   5  -7  -5   11.03    5.58
   0   4   8   76.03    2.88
   0  -4   8   74.31    4.59
 -10   0  -5   86.33    3.29
 -10   0   5   95.04    4.32
  10   0  -5   76.51    3.18
  -2  -7  -6  114.17    2.67
  -2  -7   6  117.36    3.00
   2  -7   6  121.01    7.07
   2  -7  -6  123.81    4.56
  -2  -7   6  125.14   10.27
   2  -7   6  127.02    3.31
   7  -8   1  243.75    7.38
  -7  -8   1  236.84    6.38
   7  -8  -1  249.43    7.75
  -7  -8  -1  244.34    3.88
   5  -9   0    0.95    1.24
  -5  -9   0    1.29    0.86
   5   0  -8   30.22    2.47
   5   0   8   27.07    5.74
  -5   0   8   22.28    6.62
   4  -5   7   42.71    5.69
  -4  -5  -7   29.37    2.13
  -4   5   7   29.58    3.54
   4   5   7   35.81    2.79
   4  -5   7   33.08    1.90
   4  -5  -7   32.76    2.58
  -4  -5   7   37.83    3.17
  -4  -5   7   29.87    1.24
  -1   4   8   10.09    3.59
   1   4   8    9.43    1.46
   1  -4  -8   14.96    3.88
   1  -4   8   14.35    5.55
  -1  -4   8   12.93    3.59
   5  -6  -6    0.95    1.36
   5  -6   6    1.12    1.36
   5  -6   6    0.16    0.16
  -5  -6   6    0.12    0.39
   5  -6   6    0.78    0.89
  -5  -6   6    1.80    2.30
   0  -6   7    0.00    1.45
   0  -6   7    0.18    0.18
 -10  -1   5  160.29    5.55
  10  -1  -5  145.27    5.14
  10   1  -5  145.87    5.44
 -10   1   5  153.06    5.38
  10  -1   5  157.36    8.06
 -10  -1  -5  161.65    5.84
  -7   2   7   96.60    3.82
  -7  -2   7  104.26    4.79
   7  -2   7   91.06    5.68
  -7  -2   7   84.49    3.10
   7   2  -7   99.66    3.66
   7   2   7   91.01    4.00
   7  -2  -7   89.96    3.17
  -8  -6  -4   25.13    2.55
  -8  -6   4   31.33    4.88
   8  -6   4   22.41    3.03
   8  -6  -4   34.18    7.15
  12   2   0   18.05    6.86
  12  -2   0   19.43    5.72
   9  -5  -4   16.05    6.33
  -9  -5   4   17.36    4.36
   9  -5   4   15.40    5.38
   3  -9   3   25.40    1.58
   3  -9   3   23.63    3.67
   3  -9  -3   25.17    7.97
  -3  -9  -3   21.47    1.30
  -3  -9   3   27.99    2.38
  -3  -9  -3   26.90    3.36
   2  -8   5   60.33    3.62
  -2  -8  -5   55.65    1.93
  -2  -8   5   55.85    6.06
   2  -8  -5   56.87    4.91
   2  -8   5   63.28    2.94
  -5   1  -8  150.69    4.89
   5   1  -8  147.66    3.19
   5  -1  -8  153.95    4.91
   5   1   8  151.77    7.01
  -5   1   8  157.30    4.76
   5  -1   8  154.92    4.61
  -5  -1   8  151.68    5.97
   8  -5   5   99.02    5.59
  -8  -5  -5   97.50    3.57
  -8  -5   5   93.79    5.36
   8  -5  -5  104.60    4.52
   9   0  -6  948.46   16.21
  -9   0   6  945.83   13.15
   9   0   6  973.00   14.06
  -5  -9   1    1.42    0.85
   5  -9  -1    0.93    1.38
   5  -9   1    2.36    2.65
  -5  -9  -1    3.10    1.95
   1  -6   7   25.35    1.38
  -1  -6   7   25.35    2.34
   1  -6   7   26.50    7.23
   6  -8   3  192.12    6.38
   6  -8  -3  188.84    6.89
  -6  -8  -3  183.32    7.60
  -6  -8   3  199.58    5.88
  12   0   2   11.02    2.69
  12   0  -2    8.71    5.13
 -11   0   4   38.24    3.82
  11   0   4   38.60    5.04
  11   0  -4   39.15    3.05
  12  -2   1    4.16    2.11
  12   2  -1    5.21    2.28
  12  -2  -1    1.51    1.69
  11  -3   3   11.31    5.49
  11  -3  -3    7.62    5.70
 -11  -3   3   12.57    3.40
  11   3   3    4.01    1.61
  -9   1   6  106.43    4.72
   9   1  -6   98.36    6.43
   9  -1  -6  110.85    3.95
   9   1   6   99.87    4.00
  -9  -1   6  112.30    5.60
  -2   4   8    1.48    1.34
   2  -4  -8    1.36    0.95
  -2  -4   8    0.04    1.43
   2   4   8    0.26    0.56
   2  -4   8    1.56    3.16
  -7  -6   5    3.76    1.55
  -7  -6  -5    3.65    1.71
   7  -6   5    4.89    1.98
   7  -6  -5    1.46    3.15
   0 -10   0  129.82    5.94
  11  -4   2   65.31    7.01
 -11  -4   2   61.46    2.54
  11   4   2   49.85    1.47
  11  -4  -2   55.76    3.84
  12  -1  -2    3.28    2.56
  12   1   2    8.46    2.80
  12   1  -2    7.81    4.00
  12  -1   2    5.96    1.69
   9  -6  -3    1.14    0.92
  -9  -6   3    1.39    1.56
   9  -6   3    2.90    2.03
  11  -1   4  631.84   11.32
 -11  -1   4  667.21   10.53
  11   1  -4  621.41   11.11
  11  -1  -4  620.03   12.90
 -11   1  -4  663.14    8.31
   3  -7   6   69.41    8.77
  -3  -7   6   65.57    4.29
   3  -7  -6   66.24    3.93
   3  -7   6   65.73    2.19
   4  -3   8    0.34    1.64
   4   3   8   -0.04    0.69
  -4   3   8   -0.12    1.06
  -4  -3   8    0.11    1.76
   4  -3  -8    1.06    0.88
  -4   3  -8    0.14    0.26
  -5  -8   4   12.46    3.18
  -5  -8  -4   11.91    3.56
   5  -8   4   10.08    3.05
   5  -8  -4    7.71    3.16
  -1 -10   0    1.34    0.73
   1 -10   0    0.68    0.92
   9  -4   5    0.24    1.20
   9  -4  -5    0.52    1.34
  -9  -4   5    1.57    1.83
  -9  -4  -5    1.30    1.69
  -2  -6   7   15.11    1.17
   2  -6   7   19.20    1.21
   2  -6  -7   22.75    2.67
   2  -6   7   15.33    6.76
  -2  -6   7   21.63    2.22
  -2  -6   7   17.64    0.65
  10   2   5    4.37    1.42
  10  -2  -5    6.53    2.00
  10  -2   5    4.86    3.48
 -10  -2   5    7.73    2.41
  10   2  -5    5.51    2.34
 -10  -2  -5    3.33    1.06
  -7  -8   2  259.18    6.39
   7  -8   2  256.98    7.64
   7  -8  -2  252.46    7.00
   0 -10  -1    0.88    1.23
   0  -9   4    4.09    2.62
   0  -9   4    1.99    1.15
  -7  -7  -4   75.90    6.11
  -7  -7   4   82.29    5.59
   7  -7  -4   82.26    4.70
   7  -7   4   79.83    3.84
 -10  -6   0  858.49    8.36
  10  -6   0  839.95   16.13
  -5  -2   8   -0.29    1.55
   5  -2  -8    0.45    0.65
  -5   2  -8    0.65    0.61
  -5   2   8    1.54    1.96
   5  -2   8    0.66    1.60
   5   2   8    1.54    1.39
   3  -8   5   14.59    2.35
   3  -8  -5   18.56    2.68
  -3  -8   5   20.02    5.77
   6  -4   7   11.88    2.26
  -6   4   7   17.17    4.29
   6  -4  -7   13.54    3.71
   6  -4   7   14.68    7.03
  -6  -4   7   10.07    6.01
   6   4   7   13.76    1.75
 -10  -4   4  159.58    4.60
  10  -4  -4  149.18    5.34
  10  -4   4  156.17    7.48
  10  -5   3  367.97    8.35
 -10  -5   3  367.94    7.38
  10  -5  -3  353.85    9.04
   1 -10   1    1.67    1.80
   1 -10   1    2.00    1.47
  -1 -10  -1    2.31    1.50
   1  -9   4   25.27    2.77
  -1  -9   4   22.76    7.29
   1  -9   4   25.61    7.72
   9  -7   0   -0.38    1.66
  -9  -7   0   -0.31    0.40
  -9   7   0    0.15    0.20
   8  -7   3   30.48    6.26
   8  -7  -3   18.29    4.18
  -8  -7   3   19.76    2.33
   5  -9  -2  118.35    7.27
  -5  -9   2  125.30    4.50
  -5  -9  -2  119.17    3.64
   5  -9   2  122.25    5.25
   9  -2  -6   51.41    3.14
  -9  -2   6   58.42    6.71
  -9   2   6   52.81    3.62
   9   2  -6   51.02    2.44
   9   2   6   49.33    1.75
   9  -2   6   50.43    3.27
   2 -10   0   94.15    4.23
   0   0  -9    0.45    0.24
   0   0  -9    0.12    0.23
   0   0   9    0.10    1.09
   7  -5   6   17.32    4.67
   7  -5  -6   15.47    5.66
  -7  -5   6   20.75    3.63
  10  -6  -1    1.89    2.70
  10  -6   1    2.10    1.87
 -10  -6   1    2.34    1.30
  -4  -9  -3  298.73    7.08
   4  -9   3  295.35   12.24
  -4  -9   3  298.10    7.48
   4  -9  -3  291.36    9.46
   3  -4   8   74.44    5.50
   3   4   8   67.93    2.71
   3  -4  -8   63.03    4.11
  -3  -4   8   75.50    7.01
  -3   4   8   68.51    3.74
   7   3   7    2.20    1.43
   7  -3   7    0.55    1.12
  -7   3   7    1.42    1.25
  -7  -3   7    2.99    1.89
   7  -3   7    2.16    1.15
   7  -3  -7    1.97    1.69
  12  -3   0   34.59    3.31
  -9  -7   1   62.59    3.15
   9  -7   1   83.92    5.46
   9  -7  -1   81.51    6.62
  12  -2  -2   13.81    5.11
  12  -2   2   22.58    5.89
  12   2  -2   23.42    8.33
   1   0   9   16.87    5.60
  -1   0   9   15.96    6.79
  -1   0  -9   15.29    1.35
   1   0  -9   14.36    1.17
   1   0  -9   14.63    0.78
  11  -2   4  352.09   10.14
 -11  -2   4  380.81    7.12
  11   2  -4  374.63    9.07
  11  -2  -4  360.12   11.48
 -11   2  -4  369.65    5.22
  -5  -5   7    2.85    1.75
   5   5   7    2.56    0.99
   5  -5  -7    3.28    2.06
   5  -5   7    3.16    2.41
   5  -5   7    5.09    3.14
  -8  -4   6    0.88    1.09
   8  -4   6    0.29    0.98
   8  -4  -6   -0.12    1.84
   0  -1  -9  299.95    4.33
   0   1   9  274.27    8.25
   0  -1   9  261.89    9.54
  -2 -10   1    1.27    1.13
   2 -10  -1    0.29    1.69
  -2 -10  -1    0.73    0.79
   2 -10   1    0.34    0.87
   2 -10   1    0.16    1.44
   2  -9   4  120.87    4.83
   2  -9  -4  113.41    6.57
  -2  -9   4  121.39    4.32
  -8   0   7   90.06    4.23
   8   0   7   82.75    5.37
   8   0  -7   88.46    3.46
   3  -6   7  104.25    4.98
   3  -6  -7   96.24    7.04
   3  -6   7  107.46    3.59
  -3  -6   7   97.48    1.71
  -3  -6   7  100.45    4.77
  11  -5   0   -0.16    1.40
   6  -7  -5    9.94    2.48
   6  -7   5   10.98    3.13
  -6  -7   5   12.05    3.29
  -6  -7  -5    8.97    7.01
   1  -1   9   89.18    4.37
  -1   1   9   87.57    3.70
   1  -1  -9   85.17    2.69
  -1  -1   9   98.60    4.52
   1   1   9   89.02    3.15
  12  -3  -1   38.83    3.84
  12  -3   1   33.94    3.21
   6  -9   0   38.13    3.77
  -6  -9   0   30.34    2.13
   6   0  -8  702.77    9.54
   6   0   8  694.34   10.23
  -6   0   8  681.21   10.54
   8  -1  -7   25.21    6.38
   8   1  -7   26.58    2.35
   8   1   7   27.54    3.70
  -8  -1   7   19.46    5.30
  -8   1   7   19.34    2.50
   8  -1   7   26.81    2.30
   4  -7  -6   22.81    6.72
  -4  -7   6   22.09    7.11
   4  -7   6   19.28    3.88
   4  -7   6   20.52    7.85
   6  -6  -6   89.23    4.03
  -6  -6   6   95.31    4.28
   6  -6   6  101.37    7.34
   2   0  -9    0.19    0.20
   2   0   9    1.09    1.04
  -2   0   9    1.03    1.77
  11  -5  -1   63.95    4.70
 -11  -5   1   63.64    3.19
  11  -5   1   72.65    7.04
  12   0  -3    6.19    3.68
  12   0   3    4.49    4.02
  -6  -1   8  263.67    6.07
   6  -1  -8  278.22    6.60
   6   1  -8  272.21    5.65
  -6   1   8  283.79    6.90
   6   1   8  263.62    7.81
   6  -1   8  272.04    6.05
  -1 -10  -2    2.54    1.21
  -1 -10   2    4.81    3.76
   1 -10   2    0.96    1.68
  -6  -9  -1  241.11    3.88
   6  -9   1  227.06   12.08
  -6  -9   1  234.90    5.55
   6  -9  -1  232.32    6.16
   8  -8   0  383.34    8.51
  -8  -8   0  395.95    4.07
  -3 -10   0    1.29    1.42
   3 -10   0    1.25    2.18
   0  -5   8   -0.40    1.42
   0   5   8    1.72    0.95
  10  -3   5    9.78    4.72
 -10  -3   5   10.10    2.46
 -10  -3  -5    8.74    4.01
  10   3   5    5.74    0.91
  10  -3  -5    7.15    2.70
  -4  -8   5    1.83    2.71
   4  -8  -5    4.62    1.73
   4  -8   5    4.31    1.12
   2  -1  -9  213.57    4.68
  -2  -1   9  203.93    5.55
  -2   1   9  222.93    6.00
   2   1   9  213.50    5.77
   2  -1   9  215.86    6.65
   5  -3   8    8.67    3.21
  -5  -3   8    6.97    4.81
   5   3   8    9.27    2.63
  -5   3   8   15.81    4.96
   5  -3  -8   10.72    3.24
  10  -6   2   42.68    3.83
  10  -6  -2   41.22    3.91
 -10  -6   2   42.22    2.09
  11  -4   3    0.49    1.54
 -11   4  -3    1.31    0.43
 -11  -4   3    1.97    1.08
  11  -4  -3    2.05    2.19
  12  -1   3   21.82    5.61
  12  -1  -3   23.17    8.09
  12   1  -3   25.18    3.18
   0  -2  -9    0.31    0.51
   0  -2   9    3.35    2.01
   0   2   9    0.22    0.84
  -1  -5   8    3.04    2.61
   1  -5   8    5.77    1.85
  -1   5   8    5.47    1.71
   1   5   8    5.73    2.27
   9  -7   2   -0.50    1.65
   9  -7  -2    2.33    1.80
  -9  -7   2    2.81    1.62
   8  -8  -1  411.75    9.35
  -8  -8   1  370.86    5.77
   8  -8   1  399.74   10.22
  -8  -8  -1  389.75    2.78
   3 -10  -1   17.60    4.10
  -3 -10   1   20.23    2.41
   3 -10   1   18.28    3.32
   3  -9   4  145.16    4.97
   3  -9  -4  157.50    5.80
  -3  -9   4  150.53    5.35
   1  -2  -9   53.80    2.57
  -1  -2   9   55.37    3.84
   1   2   9   57.15    2.49
  -1   2   9   52.12    2.77
   1  -2   9   52.26    4.05
  -7  -8   3   19.82    3.45
   7  -8   3   21.68    4.12
   7  -8  -3   23.61    6.57
   4  -4  -8    0.76    0.96
  -4  -4   8    3.03    1.91
   4  -4   8   -0.17    1.53
  -4   4   8    0.84    1.50
   4   4   8    0.15    0.83
   9   3   6   18.97    1.57
  -9  -3   6   19.87    4.34
   9  -3  -6   21.37    2.44
  -9   3   6   20.18    5.13
  -9  -3  -6   20.42    4.56
   9  -3   6   23.29    4.94
   2 -10   2    3.06    0.57
  -2 -10   2    1.58    1.57
   2 -10  -2    3.02    1.45
  -2 -10  -2    1.45    1.53
   2 -10   2    0.65    2.08
  -6  -8  -4   -0.13    0.98
   6  -8   4    0.75    1.39
  -6  -8   4    3.48    1.72
   6  -8  -4    2.11    2.22
   8  -2  -7   53.26    4.57
  -8   2   7   59.54    3.45
   8   2  -7   49.70    3.18
   8   2   7   60.55    2.49
  -8  -2   7   52.81    6.08
   8  -2   7   60.72    6.09
  12  -3   2   27.22    8.21
  12  -3  -2   22.11    3.73
  11  -3  -4    0.56    1.91
 -11  -3   4    0.64    1.20
  11  -3   4    0.72    1.53
  -3   0   9    9.50    4.43
   3   0  -9    6.74    1.45
   3   0   9    9.30    3.41
  -4  -6   7  154.52    5.63
   4  -6   7  155.10    5.77
   4  -6   7  146.32    4.53
   4  -6  -7  142.51    7.08
   6   2   8    4.06    0.98
  -6  -2   8    3.64    1.31
   6  -2  -8    3.23    1.47
  -6   2   8    5.97    2.02
   6  -2   8    3.98    2.29
   2  -5   8   40.80    6.35
  -2  -5   8   44.99    5.12
   2   5   8   46.12    2.38
   2  -5  -8   49.71    2.69
  -2   5   8   47.83    4.02
  -5  -9  -3   45.68    1.24
   5  -9  -3   50.63    7.07
  -5  -9  -3   50.02    2.94
  -5  -9   3   53.83    3.32
   5  -9   3   52.56    3.33
 -11  -5   2    5.66    1.78
  11  -5  -2    3.15    1.92
  11  -5   2    4.82    1.28
  -2   2   9   50.12    3.29
   2  -2   9   50.11    6.62
   2  -2  -9   50.39    3.00
   2   2   9   44.99    5.07
  -2  -2   9   45.22    5.70
  -9  -6   4    4.86    1.38
   9  -6  -4    5.98    2.55
   9  -6   4    7.37    3.84
   3  -1  -9   50.45    3.21
   3  -1   9   54.16    4.02
   3   1   9   48.50    5.06
  -3   1   9   52.84    3.70
  -3  -1   9   45.36    3.22
   8  -6   5   58.40    5.44
  -8  -6   5   62.41    3.40
  -8  -6  -5   62.56    4.56
   8  -6  -5   63.50    4.61
   0  -8   6  520.82    7.39
   0  -8   6  463.18    9.41
 -12  -2   3   25.93    2.70
  12  -2   3   24.88    5.60
  12   2  -3   28.35    8.50
  12  -2  -3   22.71    7.06
   6  -9   2  203.67    9.08
  -6  -9  -2  213.89    2.88
   6  -9  -2  224.12    6.34
  -6  -9   2  220.15    6.06
   9  -5   5    0.32    1.10
   9  -5  -5   -0.07    1.58
  -9  -5  -5    2.75    1.50
  -9  -5   5    0.70    1.25
   7  -4   7   13.06    2.99
   7  -4  -7   13.83    4.53
   7  -4   7   12.28    3.56
  -7  -4   7   19.02    5.40
   7   4   7   13.06    1.93
  -7   4   7   17.84    2.52
  12  -4   0  183.64    5.98
  -1  -8   6  290.64    7.73
   1  -8   6  289.97    5.47
  -1  -8   6  283.80    5.22
  -4 -10   0   41.51    2.44
   4 -10   0   41.38    3.08
  13   0   0    0.59    1.20
   6  -5   7  339.81    9.90
  -6  -5   7  330.92    7.51
   6  -5   7  337.66    6.18
   6  -5  -7  332.20    6.78
  10  -5  -4    0.77    1.49
  10  -5   4    2.16    1.74
 -10  -5   4    1.20    1.48
 -11   0  -5  447.79    7.24
 -11   0   5  434.68    8.52
  11   0  -5  407.87    7.80
   8  -8  -2   48.75    4.99
   8  -8   2   44.88    5.45
  -8  -8   2   43.80    3.70
  -3 -10   2   33.47    7.64
  -3 -10  -2   27.83    4.75
   3 -10  -2   32.95    6.08
   3 -10   2   26.91    5.96
   5  -7   6   13.79    1.47
  -5  -7   6   13.15    4.99
   5  -7  -6   13.88    4.48
  10   0   6   55.07    2.92
  10   0  -6   50.47    5.15
 -10   0   6   51.33    2.93
   0  -7   7   34.29    1.60
   0  -7   7   34.90    9.90
   8  -7   4   37.77    3.58
  -8  -7   4   32.68    5.27
  -8  -7  -4   32.51    4.07
   8  -7  -4   32.48    4.80
   0 -10   3    2.78    1.90
   0 -10   3    0.41    1.03
  12  -4   1   32.54    2.66
  12  -4  -1   39.81    9.79
  13   1   0    0.21    1.94
  13  -1   0    1.98    3.11
   0  -3   9    0.59    1.06
   0   3   9   -0.20    0.86
   4 -10  -1   57.33    4.74
  -4 -10  -1   60.66    2.25
  -4 -10   1   62.09    3.53
   4 -10   1   65.06    4.20
  -1  -7   7  202.23    6.35
   1  -7   7  194.46    3.29
   1  -7   7  199.10    6.24
  -1  -7   7  186.52    3.15
   4  -9  -4    4.47    2.52
  -4  -9  -4    7.49    2.52
  -4  -9   4    3.79    2.22
   4  -9   4    1.94    1.89
  13   0   1    1.70    1.45
  13   0  -1    1.68    2.65
  11   1  -5   21.22    6.65
  11  -1   5   18.03    6.13
 -11  -1  -5   14.29    1.77
 -11  -1   5   18.29    4.65
 -11   1  -5   17.42    1.94
  11  -1  -5   21.82    6.29
 -11   1   5   20.79    3.97
  -3  -5   8   11.68    3.27
   3   5   8   11.84    3.24
  -3   5   8   10.95    3.06
   3  -5  -8   10.26    4.34
   3  -5   8   10.29    2.64
  -5  -8  -5   53.41    2.83
   5  -8   5   52.10    4.32
  -5  -8   5   52.49    3.51
   5  -8  -5   45.09    5.59
 -10  -1   6    0.50    0.90
  10  -1  -6   -0.04    1.10
 -10   1   6    1.03    1.33
  10   1  -6    1.43    1.83
  10   1   6    0.32    0.76
   1 -10   3    8.69    2.73
  -1 -10   3    5.67    1.57
   2  -8  -6  210.84    9.44
  -2  -8   6  213.08    7.01
   2  -8   6  229.97    8.86
   2  -8   6  197.96    6.10
  -2  -8   6  200.41    3.81
  -1  -3   9   23.99    3.57
  -1   3   9   24.38    2.46
   1   3   9   29.32    6.00
   1  -3   9   28.63    2.79
   1  -3  -9   24.11    2.45
  -8  -5   6  160.65    4.83
  -8  -5  -6  174.04    8.04
   8  -5   6  156.28    8.05
   8  -5  -6  181.81    6.10
   3  -2  -9   58.77    2.69
  -3  -2   9   54.67    3.81
   3   2   9   53.72    2.58
  -3   2   9   60.08    2.80
   3  -2   9   57.83    5.31
   0  -9   5 1252.98   10.63
   0  -9   5 1249.07   16.47
  -7  -7  -5    4.27    1.64
  -7  -7   5   11.16    3.43
   7  -7  -5    9.42    5.89
   7  -7   5    4.89    0.98
  10  -6   3  135.32    5.36
 -10  -6   3  142.36    4.10
  10  -6  -3  128.96    5.54
  13  -1   1   48.16    3.13
  13   1   1   37.03    5.96
  13   1  -1   43.35    5.77
   8  -3   7   70.22    3.81
  -8  -3   7   67.64    6.71
  -8   3   7   63.99    5.39
   8  -3  -7   61.57    3.43
   8  -3   7   68.19    2.96
   8   3   7   59.85    1.72
   7  -9   0    2.90    2.26
  -7  -9   0    0.05    0.37
  -4   0   9   24.44    2.48
   4   0  -9   23.62    1.64
   4   0   9   25.31    4.67
 -10  -4  -5   79.61    4.88
  10  -4  -5   69.12    3.46
 -10  -4   5   92.14    8.58
  10  -4   5   82.81    4.48
  -7   0   8  101.83    4.09
   7   0   8   99.58    3.79
   7   0  -8  104.44    4.04
  -1  -9   5  265.35    7.62
  -1  -9   5  262.43    7.06
   1  -9   5  274.57    7.34
   1  -9   5  260.25    7.04
  -9  -7   3   39.13    3.11
   9  -7  -3   48.94    9.05
   9  -7   3   37.42    2.99
  -5  -4   8   74.60    3.18
   5   4   8   64.52    2.40
   5  -4  -8   62.40    3.13
   5  -4   8   63.32    6.76
  -5   4   8   65.28    4.48
  -6   3   8    7.52    2.38
   6  -3   8   10.22    4.06
   6  -3  -8    8.35    5.67
  -6  -3   8    6.43    2.66
   6   3   8    8.84    2.59
  -7  -6   6   15.05    5.08
   7  -6   6   11.72    2.84
   7  -6  -6   10.18    5.16
   2  -7   7  164.81    4.22
  -2  -7   7  165.98    5.66
   2  -7  -7  170.78    6.29
   2  -7   7  176.36    5.91
  -2  -7   7  159.69    2.83
  -2 -10   3   11.50    5.01
   2 -10  -3   19.64    8.47
   2 -10   3   18.90    5.42
  -2 -10  -3   14.25    2.60
   4   1   9  144.78    5.24
  -4  -1   9  154.30    7.69
   4  -1   9  149.81    7.35
  -4   1   9  161.71    5.06
   4  -1  -9  158.74    3.50
   7  -1   8    0.65    0.96
  -7  -1   8    3.15    1.66
   7   1   8    0.34    0.74
  -7   1   8   -0.17    1.01
   7   1  -8   -0.03    0.58
   7  -1  -8    0.54    0.95
   2   3   9    6.62    1.78
   2  -3  -9    9.30    2.50
  -2  -3   9    8.65    2.65
  -2   3   9   10.23    2.11
   2  -3   9    8.47    4.11
  -7  -9  -1    0.48    0.50
  -7  -9   1    2.08    0.62
   7  -9   1    1.53    2.70
   7  -9  -1    0.39    1.97
 -10  -7   0   31.99    1.35
  10  -7   0   27.36    3.39
   5  -6   7    1.37    1.58
   5  -6   7    0.35    0.50
   5  -6  -7    0.08    0.91
  -5  -6   7    0.52    1.40
  12   0  -4    0.13    1.65
  12   0   4    1.74    2.13
  13   2   0   -0.04    1.11
  13  -2   0    1.37    2.58
   9  -4   6   10.69    3.46
   9  -4  -6    8.25    3.82
  -9  -4  -6    9.17    3.35
  -9  -4   6    8.03    3.20
  12  -3   3   16.49    4.94
  12  -3  -3   21.36    7.06
 -12  -3   3   18.58    2.50
 -11  -2   5   20.11    4.59
  11  -2  -5   20.20    6.63
  11   2  -5   16.57    3.27
  11  -2   5   16.47    5.25
 -11  -2  -5   19.93    5.03
  10   2   6   74.70    3.06
 -10   2   6   76.69    3.69
  10   2  -6   79.99    3.59
  10  -2   6   74.39    6.46
  10  -2  -6   74.67    3.90
 -10  -2  -6   77.23    3.04
 -10  -2   6   78.03    6.07
   9   0  -7  112.68    4.40
   9   0   7  111.56    3.72
  -9   0   7  114.50    5.97
  11  -6   0    2.33    1.23
  12  -4  -2    4.69    1.50
  12  -4   2    4.21    1.31
 -12  -4   2    4.01    1.07
  -2  -9   5   82.74    4.93
   2  -9  -5   75.80    6.08
   2  -9   5   69.36    5.51
   2  -9   5   64.25    4.26
  11  -4   4    4.56    1.86
 -11  -4   4    4.24    1.34
  11  -4  -4    6.34    2.80
  12   1  -4    8.60    3.67
 -12  -1   4    8.63    2.16
  12  -1  -4    8.33    5.55
  12  -1   4    8.06    4.09
   3  -8  -6  157.40    6.61
   3  -8   6  163.91    6.16
  -3  -8   6  150.97    6.06
   3  -8   6  153.35    5.30
  -4 -10  -2    1.70    0.89
   4 -10   2    0.79    0.55
   4 -10  -2    0.84    0.57
  -4 -10  -2    1.88    1.31
  -4 -10   2    2.07    1.02
  11  -5  -3    8.94    3.90
 -11  -5   3    9.57    2.63
  11  -5   3    7.81    1.89
  13   0  -2   49.01    5.48
  13   0   2   55.35    3.37
  10  -7   1  175.54    8.20
  10  -7  -1  163.66    5.36
 -10  -7   1  172.68    3.81
  13  -2  -1    7.95    2.69
  13   2  -1    8.22    3.20
  13  -2   1    8.31    2.99
  -6  -9  -3   25.45    7.37
   6  -9   3   22.54    3.98
   6  -9  -3   21.88    7.04
  -6  -9   3   23.76    5.88
   9   1   7   43.52    2.94
  -9   1   7   48.47    6.65
  -9  -1   7   39.92    4.36
   9  -1   7   39.04    2.93
   9   1  -7   39.52    2.63
   9  -1  -7   38.29    2.80
  -7  -8   4   16.37    2.74
  -7  -8  -4   13.38    3.73
   7  -8   4   17.23    4.40
   7  -8  -4   12.55    5.22
   5 -10   0    0.84    1.86
  -5 -10   0    0.10    0.56
 -11  -6   1   11.43    3.18
  11  -6  -1   11.49    3.32
  11  -6   1   13.63    3.61
  -4  -5   8    1.94    2.62
   4  -5   8    1.90    2.02
   4  -5  -8    0.04    1.14
  -4   5   8    0.43    0.98
   4   5   8   -0.01    0.61
  13   1   2    4.34    1.80
  13  -1  -2    4.47    4.65
  13  -1   2    5.44    1.53
  13   1  -2    2.24    2.74
   3  -7  -7    1.67    1.84
  -3  -7   7    0.83    0.47
   3  -7   7    0.21    0.62
  -3  -7   7    1.38    2.14
   3  -7   7    2.57    2.33
   9  -8   0   -0.18    1.34
  -9  -8   0    0.47    0.56
   0  -6   8    0.31    1.69
  -4  -2   9    5.41    1.39
  -4   2   9    7.06    3.39
   4  -2   9    5.77    2.28
   4   2   9    5.70    1.51
   4  -2  -9    4.74    2.13
   7  -2   8    2.42    1.62
  -7  -2   8    0.93    2.03
   7   2   8    1.86    1.14
  -7   2   8    4.13    1.48
   7  -2  -8   13.98    2.78
   8  -8   3    1.29    1.50
   8  -8  -3    0.20    1.55
  -8  -8   3    0.93    0.65
  -3 -10   3  200.10    5.33
  -3 -10  -3  216.32    5.98
   3 -10   3  208.35    4.56
   3 -10   3  222.70    7.10
   3  -3   9    4.76    2.77
  -3   3   9    4.28    1.58
   3   3   9    5.35    1.93
   3  -3  -9    3.51    1.49
  -3  -3   9    1.41    1.13
  -5 -10   1   10.94    2.07
   5 -10   1   10.32    6.10
  -5 -10  -1    6.28    2.11
   5 -10  -1   11.83    4.10
  -5  -9  -4  155.13    6.17
  -5  -9   4  132.11    6.56
   5  -9   4  143.55    7.04
   5  -9  -4  155.37    5.99
   1  -6   8   44.18    3.81
  -1  -6   8   51.02    4.76
   7  -9  -2  101.50    5.83
  -7  -9   2   96.35    3.34
   7  -9   2   98.08    6.07
  -6  -7   6   48.51    3.13
   6  -7   6   49.73    3.60
   6  -7  -6   48.64    4.27
  -9  -8   1    1.09    0.82
   9  -8   1    0.29    1.16
   9  -8  -1    1.36    1.83
 -12   2  -4   23.92    1.74
  12  -2  -4   30.06    5.36
  12  -2   4   25.66    7.60
  12   2  -4   24.80    7.24
 -12  -2   4   22.76    2.38
  -3  -9   5   83.97    4.19
   3  -9   5   86.08    7.88
   3  -9  -5   86.16    4.42
   3  -9   5   87.96    4.69
   0   4   9   -0.15    1.03
   0  -4   9    0.51    0.85
   5   0   9   32.46    2.66
  -5   0   9   30.20    2.27
   5   0  -9   35.78    1.93
  -9  -2   7   17.54    5.69
  -9   2   7   19.90    4.89
   9   2   7   16.84    2.34
   9  -2   7   14.64    3.73
   9  -2  -7   16.50    5.11
   9   2  -7   17.49    2.80
   7  -5   7  135.49    5.91
   7  -5   7  114.08    3.84
  -7  -5   7  121.49    4.62
   7  -5  -7  113.97    4.58
  12  -5   0  268.37   11.94
  -6  -8   5   19.32    4.44
   6  -8   5   13.69    3.61
   6  -8  -5   11.00    7.78
  -6  -8  -5   12.52    3.26
  -1   4   9   77.13    3.34
  -1  -4   9   67.91    3.48
   1  -4  -9   80.23    3.58
   1  -4   9   74.55    5.06
   1   4   9   68.92    5.41
  10  -7  -2   62.12    3.97
  10  -7   2   63.69    3.91
 -10  -7   2   65.44    2.24
  13  -3   0    1.79    1.61
  13  -2  -2   15.44    5.54
  13  -2   2   32.21    8.12
  13   2  -2   24.10    7.61
   2  -6  -8   33.75    2.73
   2  -6   8   27.83    6.47
  -2  -6   8   29.04    3.05
  11   3   5   51.98    1.57
 -11  -3   5   56.75    2.77
  11  -3  -5   47.03    3.60
  11  -3   5   61.23    4.06
 -11  -3  -5   50.36    3.81
   8  -4  -7   54.57    5.16
  -8  -4   7   48.62    3.32
   8  -4   7   47.82    3.55
   8  -4   7   49.62    4.15
  -8   4   7   53.59    3.57
   5   1   9    2.30    1.64
   5  -1   9    2.70    1.30
   5  -1  -9    3.39    1.20
  -5   1   9    2.41    1.06
  -5  -1   9    3.13    2.38
 -10  -3   6    6.62    2.52
  10  -3  -6    8.48    3.18
  10  -3   6    4.48    2.62
  10   3   6    1.56    0.73
 -10  -3  -6    7.51    2.11
   4  -8  -6   44.27    4.15
   4  -8   6   54.23    2.71
  -4  -8   6   49.90    7.72
   4  -8   6   41.55    4.19
  11  -6  -2   40.11    4.49
 -11  -6   2   39.59    1.78
  11  -6   2   37.83    3.12
   0 -10   4   10.29    4.51
   0 -10   4    8.03    2.75
  12  -5   1  195.56    7.13
  12  -5  -1  183.39    8.82
   6  -4   8    2.54    2.21
  -6   4   8    1.29    1.67
   6  -4  -8    2.17    1.41
   6   4   8    2.92    0.72
  -6  -4   8    2.69    0.82
  -9  -6  -5  130.81    7.51
  -9  -6   5  140.29    4.69
   9  -6  -5  122.51    9.84
   9  -6   5  125.74    5.71
  13  -3   1   76.60    5.19
  13  -3  -1   63.39    8.49
   1 -10   4  285.59    8.30
  -1 -10   4  291.78    8.39
   1 -10   4  271.50    6.79
   0 -11   0    1.34    1.51
   2  -4   9   28.90    3.31
  -2  -4   9   29.03    8.33
   2   4   9   33.88    3.49
  -2   4   9   39.25    3.36
   2  -4  -9   31.58    2.85
   5 -10   2   10.45    4.12
  -5 -10  -2   17.46    5.62
   5 -10  -2   15.61    6.82
  -5 -10  -2   13.95    1.34
  -5 -10   2   19.58    5.08
   4  -7  -7  172.79    5.80
   4  -7   7  167.86    7.12
   4  -7   7  150.93    4.05
  -4  -7   7  150.65    6.84
  12  -4   3    2.77    2.89
  12  -4  -3   -0.19    1.62
 -12  -4   3    0.10    0.68
  -6  -6   7   43.79    7.36
   6  -6  -7   51.74    4.05
   6  -6   7   54.80    6.62
   6  -6   7   48.48    2.43
   1 -11   0   -0.22    0.57
  -1 -11   0    1.38    0.81
  10  -6   4   47.69    6.51
 -10  -6   4   41.90    3.54
  10  -6  -4   40.08    5.06
  -4 -10  -3  255.24    8.17
  -4 -10   3  238.33    6.54
   4 -10   3  244.53    7.51
   4 -10  -3  230.85    7.82
  13   0   3  188.31    6.97
  13   0  -3  179.01    6.18
   9  -8  -2   10.45    6.98
  -9  -8   2   23.98    4.06
   9  -8   2   26.45    6.32
   4  -3   9    4.18    2.66
  -4   3   9    1.41    1.83
   4  -3  -9    0.78    1.10
  -4  -3   9   -0.11    1.51
   4   3   9    1.36    1.24
  10  -5  -5   26.69    4.28
  10  -5   5   32.54    8.38
 -10  -5  -5   28.77    2.89
 -10  -5   5   25.87    2.30
  -7   3   8   23.72    2.27
   7  -3   8   26.76    2.35
   7   3   8   24.42    1.78
  -7  -3   8   22.29    4.50
   7  -3  -8   32.21    2.47
   0 -11  -1   17.17    4.98
   0 -11   1   21.51    2.35
   9  -7   4  104.96    8.45
  -9  -7   4  102.55    5.14
   9  -7  -4   97.72    4.97
  -9  -7  -4   89.00    4.01
  -5   5   8   97.56    5.19
  -5  -5   8   97.69    5.01
   5  -5   8   98.09    2.59
   5   5   8   98.67    2.40
   5  -5  -8  109.40    4.52
   5  -5   8  107.43    5.65
  -8  -7   5    5.26    2.53
  -8  -7  -5    5.32    2.45
   8  -7   5    4.87    2.11
   8  -7  -5    3.62    4.61
   8  -9   0   14.56    5.35
  -8  -9   0   17.01    1.30
   2 -10  -4   25.85    3.46
  -2 -10   4   25.96    2.50
   2 -10   4   27.39    2.30
  -1 -11  -1  214.20    6.10
   1 -11   1  214.96    4.67
   1 -11   1  191.64    6.66
   8   0  -8  171.92    4.90
  -8   0   8  175.00    6.03
   8   0   8  163.30    5.44
  13  -1  -3    1.39    2.67
  13   1  -3    2.29    2.78
  13  -1   3    2.26    1.58
   3  -6  -8    1.67    1.58
  -3  -6   8    3.71    1.21
   3  -6   8    2.77    1.03
  -5  -2   9    8.71    3.53
   5  -2  -9   12.35    3.47
   5   2   9   10.68    2.99
   5  -2   9   10.39    2.97
  -5   2   9   13.87    3.67
  -4  -9   5  170.20    5.30
   4  -9   5  140.36    4.55
   4  -9  -5  153.35    6.05
   8  -6  -6   -0.04    1.61
   8  -6   6    1.63    1.13
  -8  -6   6    1.24    2.85
  -8  -6  -6    2.32    1.42
 -12   3  -4   48.09    1.66
  12  -3  -4   50.81    4.93
  12  -3   4   45.31    5.40
 -12  -3   4   47.52    3.20
   6 -10   0  134.30    8.50
  -6 -10   0  139.29    4.10
   9  -5   6   10.72    3.18
   9  -5  -6    8.87    4.22
  -9  -5   6    5.58    1.54
  -9  -5  -6    6.73    3.24
   2 -11   0   10.33    3.76
  -2 -11   0   13.40    3.91
  -8   1   8   22.61    3.02
   8   1  -8   26.31    2.22
   8  -1   8   28.08    2.89
   8   1   8   34.00    2.24
  -8  -1   8   32.71    5.91
   8  -1  -8   26.78    6.13
  -9   3   7    1.83    1.45
   9   3   7    0.85    0.35
   9  -3   7    2.10    0.83
  -9  -3   7    3.09    1.03
   9  -3   7    0.75    1.36
   9  -3  -7    2.17    1.55
   8  -9  -1   42.34    6.65
   8  -9   1   40.79    9.92
  -8  -9   1   40.51    3.50
  12  -5   2   19.26    4.69
 -12  -5   2   16.90    2.90
  12  -5  -2   11.51    1.67
  11  -5   4   74.37    3.95
  11  -5  -4   70.65    5.24
 -11  -5   4   81.35    7.72
   7  -9  -3  101.24    8.78
  -7  -9   3  109.03    3.80
  -7  -9  -3  115.72    8.08
   7  -9   3  110.34    5.80
  -3  -4   9   31.21    6.20
   3  -4   9   40.23    5.66
  -3   4   9   40.20    5.90
   3  -4  -9   37.39    3.21
   3   4   9   30.59    1.88
  13  -3  -2   26.01    7.26
  13  -3   2   26.02    6.56
 -11   0   6  552.60    9.76
  11   0  -6  570.98    9.29
   6 -10   1   12.47    3.83
  -6 -10  -1   16.03    1.45
  -6 -10   1   15.44    3.02
   6 -10  -1   13.25    3.53
  -6  -9  -4    6.49    2.42
  -6  -9   4    4.53    2.37
   6  -9  -4    6.40    2.60
   6  -9   4    4.62    1.85
  -2 -11   1    2.42    1.53
   2 -11  -1    0.65    1.92
   2 -11   1    0.26    1.58
  11   1   6    8.46    2.23
 -11   1   6   13.32    4.71
  11  -1  -6    9.71    3.25
  11   1  -6   12.06    5.02
 -11  -1   6   13.57    3.33
  10  -7   3    3.35    3.07
 -10  -7   3   -0.65    0.67
  10  -7  -3    1.21    1.36
  12   0  -5   53.04    4.27
 -12   0   5   56.61    4.51
 -12   0  -5   58.23    2.80
  -5  -8   6   32.89    4.51
   5  -8   6   28.35    2.99
   5  -8  -6   25.49    4.01
  13  -2   3    0.67    2.74
  13  -2  -3   12.35    3.30
  13   2  -3    7.06    3.34
   0  -8   7    1.94    2.63
   0  -8   7    0.16    0.41
  -8  -8  -4    1.07    1.58
  -8  -8   4    0.90    0.95
   8  -8  -4    0.04    1.57
   8  -8   4    0.95    1.64
   3 -10  -4  177.37    6.30
  -3 -10   4  171.35    5.52
   3 -10   4  185.23    6.54
  -6   0   9    5.16    1.92
   6   0  -9    3.25    1.28
   6   0   9    4.61    1.80
  11  -6  -3   41.41    5.84
  11  -6   3   41.68    5.14
 -11  -6   3   41.65    2.23
   0  -9   6    0.09    0.19
   0  -9   6    0.53    1.93
   7  -7  -6   60.47    3.90
   7  -7   6   59.57    4.90
  -7  -7   6   57.67    3.35
   0   0  10  305.42    7.15
   1 -11   2   60.38    2.72
  -1 -11   2   61.95    6.52
  -1 -11  -2   67.33    7.40
   1 -11   2   56.93    3.62
   1  -8   7   59.86    2.08
  -1  -8   7   61.04    4.09
  -1  -8   7   61.30    2.64
   1  -8   7   61.30    3.48
  11  -4   5    8.46    2.91
  11  -4  -5   10.66    3.30
 -11  -4   5    5.36    2.93
 -11  -4  -5    6.84    2.76
   3 -11   0    0.95    1.06
  -3 -11   0    0.83    0.72
 -12  -1  -5   34.09    3.79
 -12   1  -5   36.38    3.81
  12  -1  -5   33.01    3.04
  12   1  -5   34.66    4.94
  12  -1   5   30.06    9.01
 -12  -1   5   38.29    3.33
   8  -2   8    4.85    2.93
   8  -2  -8    8.01    2.45
  -8   2   8   11.02    4.03
   8   2   8    6.24    1.75
  -8  -2   8    7.42    2.11
 -10  -4  -6   34.48    3.47
  10  -4   6   38.82    3.46
  10  -4  -6   25.82    3.43
 -10  -4   6   32.73    5.40
  -6   1   9   20.26    5.68
   6   1   9   22.16    5.52
   6  -1   9   19.24    5.01
  -6  -1   9   22.35    4.61
   6  -1  -9   19.62    3.01
   1  -9   6   38.43    3.98
  -1  -9   6   34.90    3.52
  -1  -9   6   44.25    2.74
   1  -9   6   41.31    8.19
   1   0  10   85.53    3.88
  -1   0  10   81.01    4.58
   5  -7  -7    5.38    2.10
  -5  -7   7    8.52    2.50
   5  -7   7    5.49    1.67
   5  -7   7    5.34    3.93
  10   0  -7   26.93    4.06
 -10   0   7   28.74    6.55
  10   0   7   29.36    2.57
   4  -6  -8  167.31    5.66
   4  -6   8  174.66    6.51
  -4  -6   8  155.30    5.81
   0   5   9  123.94    3.79
   0  -5   9  128.65    6.43
   0   1  10    0.32    1.20
   0  -1  10    0.95    1.33
  -7  -8   5  170.50    5.53
  -7  -8  -5  166.23    5.18
   7  -8  -5  162.26    6.58
   7  -8   5  156.97    8.47
   5 -10  -3  102.41    6.15
  -5 -10  -3   99.27    4.58
   5 -10   3  112.66    4.69
  -5 -10   3  101.31    4.04
  13  -4  -1    0.66    1.46
  -8  -9   2   21.21    2.22
   8  -9   2   22.20    3.44
   8  -9  -2   30.28    6.76
   5  -3  -9    9.35    2.53
  -5  -3   9    2.66    2.22
   5  -3   9    7.97    2.65
   5   3   9    4.92    1.47
  -5   3   9    5.27    2.23
  -3 -11   1   33.50    4.37
   3 -11   1   33.55    5.31
  -3 -11  -1   31.33    4.07
  -3 -11  -1   23.04    1.44
   3 -11  -1   28.98    7.88
  11  -7   0    1.93    1.63
  14   0   0  249.05    9.06
   1  -5   9  202.39    7.73
   1   5   9  197.67    4.81
  -1  -5   9  217.59    6.46
  -1   5   9  230.29    5.13
   1  -5  -9  226.81    8.33
   1   1  10    1.13    1.23
  -1  -1  10    2.10    2.16
  -1  -1 -10    0.41    0.57
  -1   1  10    0.51    1.59
   1  -1  10    1.54    1.59
   9  -8   3   62.93    5.13
  -9  -8   3   51.42    2.55
   9  -8  -3   57.81    3.93
 -10  -1   7   10.53    3.28
  10   1   7    9.87    3.13
  10   1  -7    8.47    4.67
  10  -1   7   12.77    3.00
  10  -1  -7    8.41    2.74
 -10   1   7   11.67    4.14
   6 -10   2    1.25    1.47
   6 -10  -2   -0.12    0.94
  -6 -10   2    2.38    1.13
  -2 -11   2    1.67    1.86
   2 -11  -2    4.50    2.49
   2 -11   2    1.64    1.15
  -2 -11  -2    4.03    1.52
   2 -11   2    6.51    3.70
   2  -8  -7   17.20    1.97
   2  -8   7   28.24    8.10
  -2  -8   7   23.99    8.30
   2  -8   7   21.47    3.51
  11   2   6    4.45    1.08
 -11  -2  -6    5.87    2.36
 -11  -2   6    3.35    2.00
  11  -2  -6    6.98    2.35
  11  -2   6    5.23    1.78
  11   2  -6    5.16    1.94
   8  -5   7    1.28    0.91
   8  -5  -7    0.59    1.03
   8  -5   7   -0.46    1.21
  -8  -5   7    1.46    1.56
   5  -9   5   -0.13    0.67
   5  -9  -5    1.80    1.57
  -5  -9   5    1.12    0.96
  -4   4   9    9.32    3.51
   4  -4  -9    8.14    3.43
   4   4   9    7.39    2.44
   4  -4   9    6.43    3.07
  -4  -4   9    8.59    1.94
   7   4   8  115.37    2.83
   7  -4   8  124.14    5.17
  -7   4   8  124.08    4.94
  -7  -4   8  128.99   10.31
   7  -4  -8  116.79    7.08
   2  -9  -6   88.88    7.50
  -2  -9   6   85.31    5.73
  -2  -9   6   88.86    2.71
   2  -9   6   82.83    2.91
   2  -9   6   85.10    9.54
  14  -1   0  247.61    7.53
  14   1   0  281.46    9.83
  -2   0  10    6.94    2.33
   2   0  10    6.81    3.37
  10  -8   0  183.91    6.93
  11  -7  -1   25.37    7.73
  11  -7   1   28.40    3.59
 -11  -7   1   24.30    3.11
  14   0   1  113.69    5.69
  14   0  -1  106.35    5.38
   6  -5  -8    8.17    1.87
   6  -5   8    4.09    1.84
  -6  -5   8    7.69    3.61
   6  -5   8    6.84    4.96
  -6   5   8    9.89    4.33
  12  -2  -5    1.78    1.92
  12   2  -5    3.17    1.43
  12  -2   5    1.77    1.86
 -12  -2  -5    0.37    1.45
 -12  -2   5   -0.32    1.69
   0  -7   8    3.31    3.38
   7  -6   7   40.03    5.36
   7  -6   7   48.16    4.61
  -7  -6   7   45.25    5.69
   7  -6  -7   36.08    7.00
   6  -2  -9   76.44    3.66
  -6  -2   9   67.90    4.68
   6   2   9   71.86    3.34
   6  -2   9   78.84    3.37
  -6   2   9   72.92    4.53
  12  -6   0   57.27    4.94
  -2  -5   9    3.24    1.14
   2  -5   9    6.80    3.78
  -2   5   9    7.35    2.57
   2   5   9    6.73    1.64
   2  -5  -9    7.67    3.57
   2  -1  10   12.73    3.04
  -2   1  10    7.48    3.63
  -2  -1  10    6.46    2.41
   2   1  10   14.11    2.65
  12  -4   4   -0.10    1.09
 -12  -4   4    2.24    0.82
  12  -4  -4    2.19    1.96
  14   1  -1    6.62    4.60
  14   1   1    5.19    3.13
  14  -1  -1    6.93    2.02
  14  -1   1    5.94    2.92
  12  -5   3  135.76    5.48
  12  -5  -3  125.77   10.70
 -12  -5   3  141.27    4.33
  10  -8   1   42.83    3.13
 -10  -8   1   45.87    1.72
  10  -8  -1   50.35    3.88
   0   2  10  261.28    8.80
   0  -2  10  265.77    7.56
   0  -2 -10  278.29    5.43
   4 -10   4   53.29    3.87
  -4 -10  -4   60.30    3.33
  -4 -10   4   64.16    3.57
   4 -10  -4   57.46    8.47
  -1  -7   8   43.80    3.53
   1  -7   8   37.61    4.47
  13   0   4  606.22   13.98
  13   0  -4  564.09   11.58
 -13  -3   3    1.25    1.17
  13  -3  -3    0.89    1.06
  13  -3   3    0.54    1.40
  -9  -4   7   12.43    2.81
   9  -4  -7   12.93    4.59
   9  -4   7    6.29    4.26
  -1   2  10    1.67    2.51
   1  -2  10    4.39    1.91
   1  -2 -10    4.00    1.20
   1   2  10    3.81    1.59
  -1  -2  10    3.59    1.73
  -4 -11   0   46.80    2.83
   4 -11   0   53.55    4.06
 -12  -6   1   33.80    4.05
  12  -6  -1   34.08    8.70
  12  -6   1   38.98    7.89
  10   2   7   20.10    1.92
 -10  -2   7   23.02    5.94
 -10   2   7   24.75    6.35
  10  -2   7   21.94    2.86
  10   2  -7   23.05    2.61
  10  -2  -7   20.13    7.16
  13  -4   2   49.86    9.36
  13  -4  -2   37.64    4.64
   0 -10   5    0.23    0.81
   0 -10   5    0.24    1.23
  13  -1  -4    4.11    2.87
  13  -1   4    0.58    1.93
  13   1  -4    3.69    1.44
   3 -11   2   63.20    8.03
   3 -11  -2   63.88    5.55
  -3 -11  -2   60.16    3.68
  -3 -11   2   57.46    5.63
   8  -3  -8    2.94    1.78
   8   3   8    2.99    0.79
   8  -3   8    4.51    1.86
  -8   3   8    0.15    1.50
  -8  -3   8    1.08    3.18
  -3  -8   7  189.24    6.10
   3  -8   7  187.47    5.36
   3  -8   7  192.09   13.86
   7 -10   0    2.91    1.53
  -7 -10   0    0.23    0.68
  14   2   0    6.58    3.98
  14  -2   0    7.39    2.65
   1 -10   5    4.14    1.97
  -1 -10   5    9.79    3.77
   1 -10   5    4.27    2.03
  -1 -10   5    5.38    2.55
   0 -11   3   51.49    6.07
   0 -11   3   42.85    4.86
  -3  -9   6    9.93    2.52
   3  -9   6   14.32    2.85
   3  -9  -6    5.80    4.14
   3  -9   6    8.27    2.08
   3   0  10   13.25    3.31
  -3   0  10   13.15    4.96
   2  -7   8    5.70    5.18
  -2  -7   8   12.19    5.98
   2  -7  -8   11.94    2.13
   4 -11  -1   30.73    4.07
   4 -11   1   35.80    4.10
  -4 -11  -1   27.53    2.50
  -4 -11   1   34.77    3.80
   1 -11   3   21.16    5.47
  -1 -11   3   24.86    6.48
 -10  -6  -5   30.20    6.93
  10  -6   5   24.49    7.12
  10  -6  -5   23.00   10.96
 -10  -6   5   27.61    3.12
   6  -8   6   52.97    2.44
   6  -8  -6   52.50    7.43
  -6  -8   6   59.50    5.18
  11  -7   2   40.03   10.31
 -11  -7   2   39.07    1.96
  11  -7  -2   49.51    4.95
  14   0   2   10.39    2.35
  14   0  -2    5.13    3.18
   2  -2  10   53.69    8.49
   2  -2 -10   57.63    3.04
   2   2  10   47.48    4.94
  -2  -2  10   43.45    3.63
  -2   2  10   57.24    3.89
   7 -10  -1   11.38    5.35
  -7 -10   1   15.33    2.16
   7 -10   1   16.04    5.55
   7  -9   4    7.58    3.53
   7  -9  -4    5.95    2.38
  -7  -9  -4    9.02    2.10
  -7  -9   4    6.45    2.57
   5  -6   8    4.07    5.20
   5  -6   8    6.05    2.55
   5  -6  -8    5.13    1.66
  -5  -6   8    6.22    3.87
  14  -2   1   25.68    6.84
  14   2  -1   23.84    8.95
  14  -2  -1   24.93    8.87
   3  -5  -9   10.20    4.23
   3  -5   9   12.83    3.92
  -3  -5   9    8.28    2.41
   3   5   9    8.92    2.80
  -3   5   9   11.23    3.70
   3  -1  10    2.51    1.58
   3   1  10    0.73    1.81
  -3  -1  10    1.45    1.93
  -3   1  10    1.97    1.41
   9  -7  -5  103.27    8.19
   9  -7   5   94.83    5.60
  -9  -7  -5   86.99    7.66
  -9  -7   5  103.15    4.61
  11  -3   6   11.40    4.01
  11  -3  -6   20.12    5.80
 -11  -3  -6   17.14    4.26
 -11  -3   6   19.68    4.72
   9  -9   0    2.34    1.80
   9   0  -8   15.82    5.40
  -9   0   8   18.48    6.48
   9   0   8   19.98    4.92
   8  -9   3   21.24    4.07
   8  -9  -3   10.82    6.54
  -8  -9   3   17.97    2.02
   2 -10   5   41.04    3.12
   2 -10   5   44.66    4.10
  -2 -10   5   36.42    3.82
   2 -10  -5   40.28    3.94
  14  -1  -2   18.31    8.50
  14   1  -2   26.29    4.08
  14  -1   2   23.81    8.32
  14   1   2   28.96    7.43
  10  -8  -2  101.56    5.30
  10  -8   2  115.07    4.68
 -10  -8   2  103.30    3.76
  -9  -6  -6   97.00    9.54
   9  -6   6  103.08    3.92
   9  -6  -6  102.36    5.46
  -9  -6   6   96.24    5.11
   6  -7  -7    7.00    2.04
   6  -7   7   11.65    5.03
  -6  -7   7    9.70    2.00
   6  -7   7    5.96    2.62
   7   0   9   16.69    5.16
   7   0  -9   19.01    2.49
  -7   0   9   24.37    8.16
 -10  -7   4   12.10    3.40
  10  -7  -4   13.00    7.28
  10  -7   4   14.59    3.13
  13  -2   4  260.14    8.99
 -13  -2   4  276.45    6.62
  13  -2  -4  256.35   13.18
 -13   2  -4  267.28    5.47
  13   2  -4  280.15    9.06
 -12  -3   5  170.87    5.25
 -12  -3  -5  169.93    6.05
  12  -3   5  156.26    5.69
  12  -3  -5  162.40    6.88
  -6 -10  -3  120.92    4.94
   6 -10   3  126.10    8.61
   6 -10  -3  116.70    5.58
  -6 -10   3  119.06    6.68
  -5   4   9   20.07    6.15
   5  -4  -9   25.55    3.35
   5  -4   9   19.72    3.46
   5   4   9   18.98    2.60
  -5  -4   9   23.12    3.62
  -2 -11   3    3.81    2.00
   2 -11   3    0.70    0.84
   2 -11   3    2.16    1.60
   2 -11  -3    1.17    1.24
   9   1  -8    0.16    0.99
   9  -1   8    0.43    0.92
   9   1   8    0.04    0.70
   9  -1  -8    0.48    0.82
  -9  -1   8    2.55    1.46
   6  -3  -9   13.84    2.39
   6  -3   9   18.33    5.08
  -6  -3   9   16.26    6.27
   6   3   9   13.48    2.77
  -6   3   9   18.82    4.86
  -9  -9   1   76.17    2.52
   9  -9   1   71.13   11.13
   9  -9  -1   71.85   12.30
  12  -6  -2   46.31    3.98
 -12  -6   2   48.60    2.31
  12  -6   2   60.64    4.69
  11  -6  -4   10.20    3.65
  11  -6   4   14.97    3.74
 -11  -6   4   15.34    3.91
  13  -5   0   -0.63    1.87
  -7   1   9    0.15    1.22
   7   1   9    3.30    1.08
   7  -1   9    0.86    0.98
  -7  -1   9    1.30    1.31
   7  -1  -9    0.74    0.51
   0   3  10   -0.21    1.20
   0  -3  10    2.34    2.26
   0  -3 -10    1.34    0.78
  11  -5  -5    2.13    1.89
  11  -5   5    5.53    1.89
 -11  -5  -5    3.33    3.21
 -11  -5   5    1.06    0.92
   3  -7   8    3.84    3.00
  -3  -7   8    1.64    3.02
   3  -7  -8    2.16    2.34
  10  -5  -6   50.83    3.44
 -10  -5   6   49.37    3.68
  10  -5   6   50.61    3.53
 -10  -5  -6   49.76    4.44
   6  -9  -5    2.53    2.57
   6  -9   5    0.60    0.85
  -6  -9  -5    1.98    2.02
  -6  -9   5    2.00    0.93
  -1   3  10  102.34    5.12
  -1  -3  10  104.19    5.11
   1   3  10  102.98    3.87
   1  -3 -10   99.19    4.59
   1  -3  10  102.90    6.38
  -8  -7  -6   58.70    5.14
   8  -7   6   57.66    4.59
   8  -7  -6   50.86    4.60
  -8  -7   6   44.06    3.34
 -10  -3   7   15.93    3.51
 -10   3   7   16.84    5.56
  10  -3  -7   16.90    2.91
  10  -3   7   18.58    6.48
   4 -11   2   14.79    2.46
  -4 -11  -2   26.17    7.07
  -4 -11   2   20.13    4.38
   4 -11  -2   18.10    4.63
  -4 -11  -2   15.63    2.79
   4  -8   7    1.37    0.79
   4  -8  -7    2.20    1.76
  -4  -8   7    2.35    1.80
   4  -8   7   -0.54    2.08
   3  -2  10   19.32    5.94
  -3  -2  10   14.35    5.47
   3   2  10   13.15    3.91
  -3   2  10   18.49    5.88
   3  -2 -10   16.13    1.79
  -5 -10  -4    1.86    2.48
   5 -10   4    1.36    2.01
   5 -10  -4    2.54    1.55
  -5 -10   4    1.90    1.34
  13  -5  -1    8.64    4.20
  13  -5   1   10.09    4.23
   4  -9   6   81.51   12.21
   4  -9  -6   65.39    4.99
   4  -9   6   61.50    5.74
  -4  -9   6   65.15    4.34
  -7 -10   2  104.43    3.90
   7 -10  -2   85.34    5.39
   7 -10   2   83.05    8.40
  -4   0  10  104.58    6.01
   4   0  10  111.78    4.58
  14  -3   0   51.65    4.12
   9  -8  -4   13.26    6.07
  -9  -8  -4   20.91    7.01
   9  -8   4   17.45    4.77
  -9  -8   4   13.72    3.19
  14   2  -2  251.80    7.69
  14  -2   2  261.31    7.61
  14  -2  -2  253.50    7.60
  -5 -11   0    0.76    0.60
   5 -11   0    2.22    1.43
  -8  -8  -5   13.13    3.85
   8  -8  -5   14.63    6.73
  -8  -8   5   20.42    5.32
   8  -8   5   18.04    3.32
   3 -10   5   97.88    7.09
   3 -10   5   77.25    3.41
  -3 -10   5   93.96    9.80
   3 -10  -5   81.72    4.46
  13  -4   3    0.79    1.20
  13  -4  -3    1.03    1.36
 -13  -4   3    1.13    0.62
  -9   2   8    5.13    3.42
   9  -2  -8    7.20    2.76
  -9  -2   8    5.83    2.37
   9  -2   8    5.78    1.86
   9   2   8    3.63    1.43
   4   5   9    8.30    1.98
  -4  -5   9    8.35    2.55
   4  -5   9   13.70    5.13
  -4   5   9    9.30    2.96
   4  -5  -9   14.89    4.01
   7  -5   8    0.65    2.08
   7  -5   8    0.87    1.01
   7  -5  -8   -0.10    1.05
  -7  -5   8    1.38    1.40
   4   1  10    1.45    0.67
  -4   1  10    1.04    1.11
  -4  -1  10    3.27    2.07
   4  -1  10    3.74    1.85
   3 -11   3    3.96    1.75
   3 -11  -3    3.09    1.91
  -3 -11   3    1.23    1.67
  -3 -11  -3    2.56    2.13
   2  -3  10    4.01    3.58
   2  -3 -10    3.85    1.79
  -2   3  10    8.36    2.02
  -2  -3  10    3.83    2.98
   2   3  10    6.38    1.91
  14  -3  -1    0.30    1.78
  14  -3   1    0.78    1.74
   5 -11   1    7.84    2.35
   5 -11  -1    8.97    2.58
  -5 -11  -1    2.20    1.78
  -5 -11   1    2.55    2.34
   0   6   9    0.90    1.48
   0  -6   9    1.64    1.73
  -7   2   9  101.76    5.12
  -7  -2   9  107.09    4.42
   7   2   9   93.33    4.10
   7  -2   9  101.14    5.16
   7  -2  -9  103.38    4.59
   8  -4   8    2.55    1.56
   8  -4  -8    4.94    1.67
   8  -4   8    2.99    1.22
  -8  -4   8    3.75    2.20
  -8   4   8    4.06    2.80
   9  -9  -2    0.51    1.81
  -9  -9   2    0.78    0.68
   9  -9   2    1.00    1.49
   1   6   9   20.71    3.49
  -1   6   9   19.48    2.08
   1  -6   9   21.72    3.52
   1  -6  -9   21.29    3.62
  -1  -6   9   15.47    3.87
 -12  -5   4    0.73    0.82
  12  -5  -4    1.44    2.53
  12  -5   4    1.16    1.26
  11  -7  -3   11.36    4.79
 -11  -7   3    8.81    2.24
  11  -7   3   21.01    7.26
  14   0   3    2.92    2.58
  14   0  -3   -0.46    1.88
  12   0  -6    0.69    1.50
 -12   0   6    1.51    1.71
  13  -3   4    8.52    3.17
 -13  -3   4   11.54    2.52
  13  -3  -4   10.40    4.39
   8  -6  -7   21.71    6.76
  -8  -6   7   23.40    5.88
   8  -6   7   23.40    3.98
  -9  -5   7   13.71    4.39
   9  -5  -7   16.09    3.74
   9  -5   7   16.92    3.62
  -4  -7   8  133.26    5.66
   4  -7  -8  151.29    6.68
   4  -7   8  156.11   10.64
  13  -5   2   11.47    4.23
 -13  -5   2   13.40    4.02
  13  -5  -2   13.88    4.23
  14  -1   3   37.78   10.47
  14  -1  -3   38.06    4.30
  14   1  -3   35.61   11.46
   6  -6  -8  104.70    5.23
   6  -6   8  117.80    6.58
  -6  -6   8  104.15    4.76
   6  -6   8  117.62    3.59
  11  -4   6    1.26    1.00
  11  -4  -6    1.73    1.56
 -11  -4   6    2.76    1.85
 -11  -4  -6    0.08    1.88
 -10  -8   3   34.02    6.05
  10  -8   3   39.56    5.20
  10  -8  -3   41.24    7.10
  12   1  -6   -0.43    1.33
  12   1   6    2.10    0.98
 -12  -1   6    3.63    1.83
 -12  -1  -6    0.18    0.95
  12  -1  -6    0.40    1.15
 -12   1   6    0.75    1.49
   4  -2  10   83.07    4.24
  -4   2  10   65.58    3.54
   4   2  10   74.11    4.32
   4  -2 -10   77.41    2.85
  -4  -2  10   74.17    5.03
   2  -6  -9   43.14    3.36
   2   6   9   39.93    1.87
   2  -6   9   46.94    7.32
  -2  -6   9   44.80    7.38
  -2   6   9   47.69    3.10
 -11   0   7   23.49    7.62
  11   0  -7   23.74    5.41
  11   0   7   25.70    3.10
   0 -11   4    2.03    1.57
   0 -11   4    1.89    1.36
   3  -3  10    1.29    1.60
  -3  -3  10    0.61    1.42
  -3   3  10    2.11    1.64
   3   3  10    0.30    1.40
   3  -3 -10    1.09    1.09
 -12  -6   3    0.31    0.63
  12  -6  -3    2.05    1.36
  12  -6   3    4.92    2.79
   7  -8   6   31.15    6.02
  -7  -8   6   23.98    6.62
   7  -8  -6   54.89    3.95
   8 -10   0   35.98    8.87
  12  -4  -5   74.79    6.66
  12  -4   5   79.18    4.38
 -12  -4   5   78.34    3.76
 -12  -4  -5   83.36    3.62
   1 -11   4   29.74    5.19
  -1 -11   4   23.34    3.08
  -1 -11   4   31.61    4.54
   1 -11   4   23.58    5.81
  -4 -10   5   39.42    4.75
   4 -10  -5   35.85    3.99
   4 -10   5   41.35    5.02
   6  -4  -9    3.41    2.52
   6   4   9    3.42    1.69
  -6  -4   9    5.38    1.39
   6  -4   9    5.19    2.60
  -6   4   9    3.75    2.69
  13   0  -5    4.90    2.67
 -13   0  -5    3.70    2.58
 -11   1   7    1.42    0.96
 -11  -1   7    0.05    1.20
  11  -1  -7    0.17    1.13
  11   1  -7    1.71    1.53
  11  -1   7    0.92    1.24
  11   1   7    2.44    1.00
  14  -3   2    2.94    0.98
  14  -3  -2    1.26    1.88
   5 -11  -2   19.62    4.60
  -5 -11  -2   19.18    6.68
  -5 -11   2   18.71    2.29
   5 -11   2   16.40    4.29
   5  -8   7   93.57    6.10
  -5  -8   7   93.22   11.27
   5  -8   7   95.75    4.20
   5  -8  -7   84.90    9.97
   0  -4 -10   44.78    5.33
   0   4  10   44.99    3.68
   0  -4  10   38.45    3.12
   4 -11  -3   12.96    3.12
   4 -11   3   14.63    3.15
  -4 -11  -3   12.19    4.00
  -4 -11   3   10.90    2.76
   5  -9   6   99.44    6.22
  -5  -9   6   86.38    7.28
   5  -9  -6   83.74    5.71
   5  -9   6   88.43    4.72
  -5   0  10    6.54    2.27
   5   0  10    5.76    1.51
   0  -9   7    2.15    1.72
   9  -3   8    0.48    1.04
  -9   3   8   -0.34    1.55
   9  -3  -8    0.22    0.84
  -9  -3   8    0.45    1.23
  -8 -10   1    2.12    1.01
   8 -10  -1    1.54    1.30
   8 -10   1    0.93    3.04
   7  -7   7    0.76    2.87
   7  -7   7    2.69    1.97
  -7  -7   7    5.55    2.67
   7  -7  -7    3.19    2.35
  -8  -9  -4   23.67    6.98
  -8  -9   4   23.86    5.70
   8  -9  -4   27.55    8.74
   8  -9   4   22.74    6.93
  11  -8   0    3.25    1.75
  12  -7   0   13.97    6.47
 -13  -1   5  134.98    4.98
  13  -1   5  160.93    6.43
  13   1  -5  143.20    4.70
 -13  -1  -5  136.67    4.47
  13  -1  -5  120.70    8.74
 -13   1  -5  140.85    4.21
   1  -4 -10  141.69    6.07
   1   4  10  130.67    3.65
   1  -4  10  134.71    5.15
  -1   4  10  127.34    4.22
  -1  -4  10  138.46    5.49
  -7 -10  -3  155.54    5.66
  -7 -10   3  169.78    5.91
   7 -10  -3  172.37    7.60
   7 -10   3  157.67    8.96
  10  -4   7    0.92    1.03
  10  -4  -7    0.48    1.67
  14  -2  -3   10.74    4.39
  14  -2   3    5.13    2.82
  14   2  -3    8.40    4.15
  -7  -3   9    1.76    1.42
  -7   3   9    2.02    2.11
   7   3   9    1.92    0.69
   7  -3  -9    3.32    1.49
   7  -3   9    6.00    3.21
   1  -9   7    3.90    2.03
  -1  -9   7   -0.51    1.44
   6 -10  -4    7.60    2.66
   6 -10   4    8.17    2.08
  -6 -10  -4    6.42    2.49
  -6 -10   4    9.35    2.31
 -12  -2   6   87.63    8.83
  12  -2   6   81.22    6.40
 -12  -2  -6   71.93    3.48
  12  -2  -6   62.72    4.70
  12   2  -6   75.56    6.58
   2 -11  -4   12.15    2.52
  -2 -11   4   15.73    4.86
   2 -11   4   17.35    4.73
  -5   5   9    8.83    3.54
   5  -5  -9    5.49    2.13
  -5  -5   9    6.90    1.86
   5   5   9    5.01    1.56
   5  -5   9    7.92    3.37
   0 -12   0  153.64    4.56
   5   1  10    0.53    0.88
  -5   1  10    0.51    1.25
   5  -1  10    1.54    1.31
  -5  -1  10    2.38    1.39
  14  -4   0  289.21    7.97
  11  -8  -1  206.92    7.26
  11  -8   1  202.69    6.84
 -12  -7   1   20.09    1.83
  12  -7  -1   19.97    2.66
  12  -7   1   23.17    4.79
   8   0   9   68.18    2.96
   8   0  -9   63.16    2.98
  -8   0   9   62.76    4.01
   3  -6   9   14.75    3.01
   3  -6  -9   18.19    5.47
   3   6   9   15.93    2.91
  -3  -6   9   24.19    6.44
  -6 -11   0   27.78    3.62
   6 -11   0   32.79    5.94
   1 -12   0    1.16    2.05
  -1 -12   0    0.77    1.23
  -7  -9  -5   13.92    5.83
   7  -9   5   12.61    4.17
  -7  -9   5   14.22    3.15
   7  -9  -5   11.11    3.04
   0  -8   8  178.61    6.21
  11  -2  -7    3.92    2.08
  11   2  -7    6.72    2.23
 -11   2   7    4.81    2.53
  11  -2   7    2.58    2.12
 -11  -2   7    6.50    2.86
   0 -12   1    0.44    0.92
   2   4  10   21.21    2.33
   2  -4  10   15.66    8.94
   2  -4 -10   17.04    2.72
  -2  -4  10   21.44    7.19
  -2   4  10   19.62    5.28
   9  -9  -3   15.63    6.50
  -9  -9   3   19.72    2.12
   9  -9   3   22.60    5.26
  14  -4  -1   82.87    8.28
  14  -4   1   82.07    4.17
   8   1   9    0.97    0.70
  -8   1   9    1.42    1.55
   8  -1   9    6.98    3.47
  -8  -1   9    0.32    0.92
   8  -1  -9    2.38    1.18
   0 -10   6   13.48    2.99
   0 -10   6   12.49    2.47
   2  -9  -7   59.61    5.89
   2  -9   7   58.83    4.37
  -2  -9   7   51.75    6.96
  -1  -8   8   69.28    7.94
   1  -8   8   58.79    4.32
  -6 -11   1   42.32    6.32
   6 -11   1   38.96    5.41
   6 -11  -1   37.68    6.37
  -1 -12  -1    8.69    3.40
   1 -12   1    7.81    3.87
   1 -12   1   13.18    4.28
  -1 -12   1   15.49    3.74
   1 -12  -1   11.99    4.24
 -10  -7  -5  240.06    8.13
 -10  -7   5  237.75    5.38
  10  -7  -5  228.67    8.20
  10  -7   5  239.68    8.28
   4   3  10   16.33    1.91
   4  -3  10   13.95    6.71
  -4   3  10   19.17    2.49
  -4  -3  10   13.97    4.23
   4  -3 -10   18.14    3.11
 -13  -2   5    2.71    1.17
  13  -2  -5    0.91    2.02
 -13  -2  -5    4.03    1.76
  13   2  -5    3.81    2.01
  13  -2   5    5.74    2.48
   1 -10   6    9.28    2.53
  -1 -10   6    5.61    1.78
  -1 -10   6    7.67    3.29
   1 -10   6    3.61    2.49
  10  -9   0  102.61    6.32
  -5  -7   8   13.43    5.18
   5  -7   8   14.39    5.47
   5  -7  -8   16.14    4.37
  10   0   8    8.74    3.59
 -10   0   8    6.18    1.73
  10   0  -8    6.48    3.23
  13  -6   0    3.70    2.35
   2 -12   0  118.14    6.07
  -2 -12   0  109.94    5.46
  -2 -12   0  115.08    4.69
 -11  -6   5   65.73    3.54
  11  -6  -5   78.48    7.31
 -11  -6  -5   67.94    7.65
  11  -6   5   74.16    5.14
 -13  -4   4   48.97    4.78
  13  -4  -4   55.52    4.79
  13  -4   4   60.70    4.69
  -8 -10   2   72.49    3.10
   8 -10   2   64.02    3.61
   8 -10  -2   75.97    4.89
 -13  -5   3   49.65    2.66
  13  -5  -3   52.71    4.47
  13  -5   3   52.06    6.31
 -10  -6   6   31.68    5.02
  10  -6  -6   25.26    7.97
 -10  -6  -6   33.98    8.57
  10  -6   6   32.81    5.22
   5  -2 -10    0.03    0.63
   5   2  10    0.59    0.64
   5  -2  10    1.69    1.07
  -5   2  10    1.28    1.50
  -5  -2  10    7.26    2.15
  -3 -11   4    6.24    2.06
   3 -11  -4    8.72    3.09
   3 -11   4    8.58    3.73
  15   0   0    0.92    1.76
  10   1   8   39.06    2.59
 -10  -1   8   42.34    3.65
  10  -1   8   41.48    3.81
  10   1  -8   45.37    2.91
 -10   1   8   43.17    8.34
  10  -1  -8   39.21    5.94
   9  -7   6   10.65    2.99
  -9  -7   6   12.47    2.80
  -9  -7  -6   13.40    6.33
   9  -7  -6    4.71    6.06
  10  -9   1   39.55    3.74
  10  -9  -1   31.71    5.60
   2  -8   8    0.99    1.65
  -2  -8   8    2.70    1.61
   2  -8  -8    1.01    1.53
  13  -6  -1    8.16    2.47
  13  -6   1   13.26    3.58
  -2 -12  -1    6.49    1.78
  -2 -12   1    1.43    1.48
   2 -12   1    5.30    1.64
   2 -12  -1    9.49    2.57
  -8  -5   8   73.99    4.13
   8  -5   8   75.04    4.39
   8  -5   8   84.37    5.72
   8  -5  -8   75.38    6.38
   5 -10   5    2.70    1.23
   5 -10  -5    4.58    3.54
  -5 -10   5    4.10    1.97
  15  -1   0    3.79    1.91
   2 -10  -6    1.45    2.77
  -2 -10   6    0.82    1.69
   2 -10   6    5.88    4.53
   2 -10   6    1.84    1.20
  -2 -10   6    1.66    2.10
  11  -8  -2   55.67    4.14
  11  -8   2   55.12    8.75
 -11  -8   2   55.44    3.27
  12  -7  -2    4.04    3.90
 -12  -7   2    0.09    0.80
  12  -7   2    5.90    2.66
  11  -7   4    1.35    0.78
  11  -7  -4    1.36    2.05
 -11  -7   4    0.99    0.83
  15   0  -1   16.00    4.81
  15   0   1   13.76    3.90
   8  -2   9  119.79    5.06
   8  -2  -9  118.69    4.98
   8   2   9  104.96    4.09
  -8   2   9  113.39    5.17
  14   0   4   15.08    6.05
  14   0  -4   21.01    8.66
  -3   4  10    0.00    1.83
   3   4  10    1.06    0.87
  -3  -4  10    6.05    2.63
   3  -4  10    0.86    2.87
   3  -4 -10    0.87    1.14
  14  -3  -3    0.65    2.26
  14  -3   3    1.34    0.99
   9  -8  -5    2.27    2.17
   9  -8   5    7.35    1.94
  -9  -8   5    7.12    2.60
  -9  -8  -5    2.79    2.57
   5 -11   3   10.11    3.12
  -5 -11  -3    7.84    2.45
   5 -11  -3    6.29    2.62
  -5 -11   3    6.12    0.90
 -12  -3  -6   64.85    3.23
 -12  -3   6   58.41    7.02
  12  -3  -6   57.31    3.32
  12  -3   6   66.50    3.79
   3  -9   7    3.87    0.93
  -3  -9   7    7.12    3.32
   3  -9   7    4.31    2.44
   3  -9  -7    2.60    3.70
   0 -12   2   21.31    3.43
   0 -12   2   26.62    2.54
   4  -6   9    0.09    2.00
   4  -6  -9    0.44    1.45
  -4  -6   9    2.64    1.60
  -7  -6   8   12.34    4.83
   7  -6   8    9.82    4.15
   7  -6   8    4.83    2.08
   7  -6  -8    7.73    2.28
  14  -4  -2    1.89    2.14
  14  -4   2    1.03    1.18
  15   1   1   22.16    7.36
  15  -1   1   12.29    3.57
  15  -1  -1   15.93    6.95
  15   1  -1   15.03    7.42
  14   1  -4   27.86    9.91
  14  -1   4   18.20    6.27
  14  -1  -4   22.05    5.46
  -6 -11  -2    2.27    1.36
   6 -11   2    2.51    1.75
  -6 -11   2    1.23    1.08
   6  -8  -7   11.42    3.62
   6  -8   7   11.35    3.33
   6  -8   7   11.70    6.11
  -6  -8   7   11.97    2.60
 -10  -8  -4   13.37    4.57
 -10  -8   4    8.11    3.04
  10  -8   4    7.95    2.49
  10  -8  -4    9.83    5.36
   1 -12   2   60.22    2.74
  -1 -12   2   58.93    5.26
   1 -12   2   69.38    8.23
 -11  -5  -6   21.72    9.43
  11  -5  -6   19.51    6.18
  11  -5   6   20.87    2.76
 -11  -5   6   25.00    6.61
   3 -12   0    3.01    1.72
  -3 -12   0    1.97    1.78
   9  -4   8   42.21    7.25
   9  -4   8   50.02    7.28
  -9  -4   8   45.56    3.51
   9  -4  -8   50.94    3.06
   6  -9   6   85.37    9.65
   6  -9  -6   83.55    5.14
  -6  -9   6   85.98    8.99
 -11  -3   7    2.72    1.99
  11  -3   7    0.93    1.56
  11  -3  -7    1.74    1.53
   6   0  10    0.60    1.47
  -6   0  10    1.11    2.35
  12  -6   4   19.51    6.74
  12  -6  -4   23.86    8.96
 -12  -6   4   19.14    3.86
 -10   2   8  101.56    5.54
 -10  -2   8   99.16    7.32
  10  -2  -8  115.06    4.90
  10  -2   8  100.56    5.18
   7  -4  -9    4.66    2.46
   7  -4   9    3.87    1.60
  -7  -4   9    3.32    1.67
  -7   4   9    0.01    1.41
 -12  -5  -5  149.23    4.64
  12  -5   5  142.07    7.69
 -12  -5   5  140.17    6.76
  12  -5  -5  140.91    6.33
  -3  -8   8    3.09    2.06
   3  -8   8    1.28    1.63
   3  -8  -8    0.67    0.84
  -9  -6   7    7.99    2.55
   9  -6   7    5.51    2.44
   9  -6  -7    5.63    1.89
  -3 -12  -1   35.54    6.24
  -3 -12  -1   48.16    4.81
  -3 -12   1   44.33    7.92
   3 -12   1   34.89    3.82
   3 -12  -1   36.89    3.49
  -6   5   9   14.09    4.58
   6  -5  -9   11.42    4.08
   6  -5   9    4.39    5.29
  -6  -5   9   15.55    3.37
  15  -2   0    3.37    2.05
 -13  -3  -5    8.58    3.23
 -13  -3   5    8.91    6.76
  13  -3  -5   11.48    5.75
  13  -3   5   11.32    3.22
   6  -1  10   17.20    5.91
  -6  -1  10   12.70    6.10
  -6   1  10   15.77    4.89
   6   1  10   17.42    5.02
  -8  -8   6    9.62    3.81
   8  -8   6    8.26    3.29
  -8  -8  -6    6.31    2.38
   8  -8  -6    3.83    4.21
  10  -9  -2   47.98    4.76
  10  -9   2   43.34    6.46
 -10  -9   2   39.99    1.71
   3 -10  -6   21.87    4.12
  -3 -10   6   20.53    3.48
   3 -10   6   20.66    3.18
   3 -10   6   16.32    4.14
   0  -7   9    5.85    1.59
 -13  -6   2    3.48    1.44
  13  -6   2    8.77    4.10
  13  -6  -2    4.38    2.59
   2 -12  -2   11.36    2.40
  -2 -12   2   17.93    5.36
  -2 -12  -2   13.59    5.22
   2 -12   2   10.25    1.67
   2 -12   2   20.30    6.06
   0  -5 -10    0.74    0.83
   0   5  10    0.62    1.12
   0  -5  10    0.02    1.85
  -4 -11  -4   -0.31    1.09
  -4 -11   4    2.19    1.64
   4 -11  -4    1.45    1.58
   4 -11   4    0.21    0.85
   5  -3  10    6.97    3.18
   5   3  10    8.27    2.17
   5  -3 -10    8.28    2.05
  -5  -3  10    8.31    3.46
  -5   3  10   10.80    3.44
  15   0   2   69.75    3.62
   1  -7   9    2.55    1.32
   1  -7  -9   -0.56    1.14
  -1  -7   9   -0.31    1.45
   7 -10  -4    2.34    1.85
  -7 -10   4    0.99    0.94
  -7 -10  -4    1.57    0.88
   7 -10   4    2.38    1.03
   1  -5  10   37.26    8.86
  -1  -5  10   35.43    6.59
  -1   5  10   30.77    2.44
   1   5  10   32.18    4.79
   1  -5 -10   30.43    3.32
  15   2  -1   41.31    5.38
  15  -2   1   45.71    7.72
  15  -2  -1   46.36    4.31
  14  -2  -4    6.66    4.33
 -14   2  -4    3.91    1.22
  14   2  -4    7.02    3.13
  14  -2   4    7.12    2.21
  10  -5  -7    1.97    1.50
  10  -5   7    2.19    2.03
 -10  -5   7   -0.07    1.40
   0 -11   5   13.00    3.71
   0 -11   5   16.76    5.69
   8  -7   7    0.05    0.90
  -8  -7   7    0.65    1.47
   8  -7  -7    2.78    2.14
   9 -10   0    3.89    1.60
   7 -11   0   -0.21    1.55
   4  -4  10   42.63    6.37
   4   4  10   36.53    1.95
  -4  -4  10   48.96    8.33
  -4   4  10   41.52   10.03
   4  -4 -10   37.58    2.41
  14  -5   0  185.55   12.02
  -8 -10  -3   15.99    4.19
  -8 -10   3   14.42    2.42
   8 -10  -3   11.79    8.74
   8 -10   3   12.88    2.94
  15  -1   2   23.89    6.70
  15  -1  -2   20.22   10.52
  15   1   2   19.96    5.66
  15   1  -2   27.56    9.89
   0   0  11    1.69    1.75
  -1 -11   5    0.77    0.92
  -1 -11   5    1.25    1.28
   1 -11   5    4.86    2.75
   1 -11   5    2.75    1.64
  -8  -3   9    4.70    1.36
   8  -3  -9    0.91    1.46
  -8   3   9    1.16    1.37
   8  -3   9    1.23    1.41
  -4  -9   7   49.79    5.57
   4  -9   7   44.99    2.34
   4  -9  -7   53.01    7.81
   4  -9   7   56.73    3.95
   6  -7  -8  132.53    7.74
  -6  -7   8  146.19    4.83
   6  -7   8  139.84    6.02
  -1   0  11   47.58    4.31
   1   0  11   47.24    4.00
   2  -7  -9    3.01    1.83
  -2  -7   9    3.10    3.51
   2  -7   9    5.53    1.78
   6   2  10   14.32    3.48
  -6   2  10   21.14    6.15
   6  -2  10   22.96    7.42
  -6  -2  10   20.47    6.67
   9 -10   1   14.98    3.35
   9 -10  -1   19.96    3.18
  -9  -9   4   10.43    3.60
   9  -9  -4   13.32    5.05
   9  -9   4   16.22    4.59
  -9  -9  -4   10.91    3.00
   0  -1  11  134.36    7.37
   0   1  11  127.65    9.80
   2   5  10    0.43    0.54
  -2   5  10    2.33    1.67
   2  -5 -10    2.24    1.45
  -2  -5  10    0.90    2.29
   2  -5  10    2.07    2.41
   7 -11   1    3.54    0.96
   7 -11  -1    3.19    2.05
  -7 -11   1    5.14    2.00
   4 -12   0   91.74    4.78
  -4 -12   0   92.80    7.82
  14  -5   1   10.67    4.17
  14  -5  -1    6.29    3.31
  -8  -9   5    1.69    1.32
  -8  -9  -5    2.11    1.37
   8  -9   5   -0.25    1.06
  11  -8  -3   51.04   11.26
  11  -8   3   47.63   11.50
 -11  -8   3   44.32    3.57
  12  -7   3    1.69    2.44
 -12  -7   3    1.83    0.70
  12  -7  -3    5.22    1.92
   3 -12   2    1.75    0.92
   3 -12  -2    0.81    1.42
  -3 -12   2    2.51    1.66
  -3 -12  -2    2.13    1.50
  -1  -1  11  117.45    5.77
   1  -1  11  118.82    8.62
   1   1  11  118.72    4.81
  -1   1  11  117.01    6.32
   5  -6   9   25.15    3.02
  -5  -6   9   34.84    8.52
   5  -6  -9   29.51    6.65
   6 -10  -5    4.56    1.78
  -6 -10  -5    3.37    2.02
  -6 -10   5    5.65    2.58
   6 -10   5    0.81    1.03
   2 -11   5    1.25    1.21
  -2 -11   5    0.43    0.87
   2 -11  -5    2.33    1.56
   2 -11   5    0.91    1.25
   0 -12   3    1.34    1.39
  10  -3   8    7.15    3.20
 -10  -3   8    7.60    2.08
 -10   3   8    5.39    3.18
  10  -3  -8    5.14    2.38
   4  -8   8    1.40    2.35
   4  -8  -8    1.11    2.00
  -4  -8   8    0.78    1.28
  -9   0   9    2.99    0.96
   9   0   9    2.72    1.40
   9   0  -9    0.44    0.74
  14  -4   3    3.99    3.74
  14  -4  -3    6.44    3.47
  -4 -12  -1  178.83    6.10
   4 -12   1  185.73    6.93
   4 -12  -1  181.02    6.70
  -4 -12   1  185.64    6.38
  12  -4  -6   76.66    4.30
 -12  -4   6   75.41    4.43
 -12  -4  -6   72.63    5.04
  12  -4   6   66.03    5.65
  13  -5  -4    3.43    3.10
 -13  -5   4    5.84    2.08
  13  -5   4    8.70    3.26
  -2   0  11    1.93    2.23
   2   0  11    7.04    2.52
   6 -11  -3   15.52    4.50
   6 -11   3   14.75    3.37
  -6 -11   3   17.49    3.32
  -6 -11  -3   11.42    6.09
   1 -12   3   16.67    3.07
  -1 -12   3   21.48    5.38
   1 -12   3   18.66    5.77
   4 -10   6    4.01    2.19
  -4 -10   6    4.45    2.21
   4 -10  -6    4.50    1.88
   4 -10   6    6.60    2.30
  13   0  -6  119.65    6.57
 -13   0   6  129.96    5.43
  15  -3   0    1.39    1.13
  15  -2  -2    2.63    2.13
  15  -2   2    3.67    2.41
  15   2  -2    3.43    2.32
  12   0  -7   23.20    4.81
 -12   0   7   24.12    7.89
  12   0   7   18.66    2.85
   9  -1  -9    0.54    0.82
   9   1   9    1.26    0.59
   9  -1   9    1.02    1.17
  -9   1   9    2.30    2.02
  -9  -1   9    3.22    2.11
   2   1  11    0.69    0.71
   2  -1  11    2.12    1.82
  -2  -1  11    1.22    1.64
  -2   1  11    1.50    1.68
 -13  -1  -6    6.56    2.80
  13  -1  -6    7.41    4.84
  13   1  -6   10.09    2.51
 -13  -1   6    6.94    1.86
  11  -4  -7    1.14    1.04
 -11  -4   7   -0.11    1.28
  11  -4   7    1.74    1.69
  12   1  -7   10.59    3.12
 -12  -1   7   11.83    3.41
  12  -1  -7    8.88    4.09
  12  -1   7   14.47    4.20
 -12   1   7    9.48    2.14
   0   2  11    0.42    0.95
   0  -2  11   -0.52    1.58
  15  -3  -1    3.69    2.15
  15  -3   1    5.11    2.42
  14  -3   4   36.94    9.07
 -14  -3   4   36.20    2.41
  14  -3  -4   38.57    8.68
  -3  -7   9   22.67    5.74
   3  -7   9   24.12    7.55
   3  -7  -9   21.84    5.48
   3  -5 -10   17.74    4.75
   3   5  10   14.45    3.67
   3  -5  10   21.24   10.48
  -3  -5  10   17.34    4.85
  -3   5  10   16.84    5.69
   5 -11   4   50.63    3.49
   5 -11  -4   65.23    4.50
  -5 -11   4   66.83    4.99
  -5 -11  -4   57.84    7.78
 -10  -9   3    0.96    1.06
  10  -9   3    1.76    1.77
  10  -9  -3    7.01    2.40
  -1   2  11    1.91    0.71
  -1  -2  11    1.39    3.06
   1  -2  11    3.37    2.42
   1   2  11    5.00    1.48
 -13  -6   3   22.32    4.82
  13  -6   3   23.71    6.66
  13  -6  -3   30.07    7.10
   2 -12  -3   -0.34    1.75
  -2 -12   3    1.47    1.76
   2 -12   3    0.65    1.11
   9 -10  -2   14.74    7.03
   9 -10   2   18.13    4.29
  -9 -10   2   11.91    3.29
   7 -11  -2   16.43    3.90
  -7 -11   2   17.17    2.71
   7 -11   2   22.18    5.02
   7  -8   7  148.43    5.30
  -7  -8   7  149.70    7.15
   7  -8  -7  140.21    5.58
   7  -8   7  165.01    7.45
  12  -8   0  389.63   11.99
 -13  -4   5    1.37    1.55
 -13  -4  -5   -0.64    1.25
  13  -4  -5    1.21    1.86
  13  -4   5    1.19    1.85
  14  -5  -2   92.58    6.57
  14  -5   2   97.79    8.55
  -3 -11   5   19.20    5.89
   3 -11   5   23.00    4.64
   3 -11  -5   25.28    3.49
   3 -11   5   24.08    8.01
  15   0   3   24.42    7.25
  15   0  -3   32.83    9.52
  -7  -9   6   15.49    5.70
   7  -9   6   15.20    3.94
   7  -9  -6   37.47    5.35
   7   0  10   20.12    4.20
  -7   0  10   19.90    6.82
   8  -6   8   19.10    4.33
  -8  -6   8   21.95    5.19
   8  -6  -8   18.49    7.81
   8  -6   8   28.14    5.17
   5  -4  10    3.21    2.88
  -5   4  10   -0.04    1.39
   5   4  10    0.26    0.41
  -5  -4  10    1.27    1.31
   5  -4 -10    3.31    2.27
   9  -5  -8   33.64    3.52
  -9  -5   8   34.33    6.26
   9  -5   8   26.84    9.34
   9  -5   8   28.08    5.05
  -3   0  11    0.73    1.80
   3   0  11    2.80    1.75
   6  -3 -10   21.96    2.16
   6   3  10   20.49    2.63
  -6   3  10   17.68    5.99
   6  -3  10   19.99    2.22
  -6  -3  10   16.23    2.88
   5  -9   7    0.43    0.73
   5  -9   7    6.11    3.24
   5  -9  -7    3.84    2.46
  -5  -9   7    2.60    1.67
  12  -8  -1    3.38    1.64
  12  -8   1    4.64    2.97
  -4 -12  -2   17.28    5.11
   4 -12   2   10.20    2.40
   4 -12  -2    4.49    2.19
  13  -7   0    4.55    2.92
  15  -1   3    6.51    2.67
  15  -1  -3    3.59    4.72
  15   1  -3   12.60    4.45
  -9   2   9   12.67    7.23
   9  -2  -9   10.98    3.61
  -9  -2   9   15.41    2.69
   9  -2   9   11.11    3.53
   7  -5   9    0.41    1.87
  -7   5   9    1.66    1.82
  -7  -5   9    3.36    1.65
   7  -5  -9    3.24    1.71
   7   1  10    1.00    0.73
  -7  -1  10    1.47    1.70
  -7   1  10   -0.50    1.56
   7  -1  10   -0.42    1.00
  11  -7   5   42.56    5.08
  11  -7  -5   45.68    6.75
 -11  -7   5   43.72    3.62
 -11  -7  -5   38.82    5.02
 -14   0  -5   91.36    4.66
  14   0  -5   97.57    5.78
  -2   2  11   35.74    4.02
   2   2  11   38.42    5.11
   2  -2  11   42.04    4.70
  -2  -2  11   41.43    8.46
  10  -7   6    0.26    1.78
 -10  -7  -6   -0.14    1.58
 -10  -7   6    0.63    0.81
  10  -7  -6    4.81    2.82
  11  -9   0    1.06    1.56
  13  -2  -6    8.16    2.62
  13   2  -6    9.07    4.36
  13  -2   6   10.18    3.57
 -13  -2   6    4.78    2.95
 -13  -2  -6    5.91    2.63
   3  -1  11   28.02    2.66
  -3  -1  11   27.80    3.70
  -3   1  11   22.51    3.05
   3   1  11   27.74    3.65
 -11   0   8    9.96    3.65
  11   0   8   11.10    3.06
  11   0  -8   10.41    3.68
  12   2  -7    8.03    3.77
  12  -2  -7   10.20    3.95
 -12  -2   7   10.11    2.76
  -5 -12   0    0.63    0.75
   5 -12   0   -0.04    1.39
  -8  -4   9   17.41    4.59
   8  -4  -9    9.76    3.98
  -8   4   9   11.95    4.71
   8  -4   9   11.62    4.11
 -11  -6  -6    9.21    3.52
  11  -6   6   12.55    5.88
  11  -6  -6   14.15    4.05
 -11  -6   6   13.57    3.90
  13  -7  -1  183.00   10.46
  13  -7   1  170.66    6.19
  14  -1   5  106.62    6.80
  14   1  -5  102.11    4.84
 -14   1  -5   97.87    3.83
 -14  -1  -5  109.32    4.53
  14  -1  -5   86.65    4.19
  10  -8  -5   15.66   10.02
  10  -8   5   25.99    5.97
 -10  -8   5   19.65    4.13
 -10  -8  -5   15.66    6.93
  11   1  -8    1.47    0.74
  11  -1  -8    1.10    1.55
  11  -1   8    2.24    1.58
 -11   1   8    1.07    0.91
  15  -3   2    3.11    2.76
  15  -3  -2    2.22    3.55
  -3 -12   3   32.51    3.00
  -3 -12  -3   36.26    6.92
   3 -12  -3   34.35    5.09
   3 -12   3   46.60    7.14
  11  -9  -1   32.07    2.72
  11  -9   1   32.95    9.91
   5  -8  -8   24.29    6.25
   5  -8   8   28.66    9.12
  -5  -8   8   21.96    3.88
   5 -12  -1    0.75    1.69
  -5 -12   1    1.26    1.03
  -5 -12  -1    1.10    0.95
   5 -12   1    5.67    2.63
 -12  -6   5   18.29    5.52
  12  -6   5   18.61    4.34
 -12  -6  -5   18.29    8.63
  12  -6  -5   20.00    7.15
   5 -10   6    6.09    2.69
   5 -10   6    8.24    3.80
   5 -10  -6    0.35    1.21
  -5 -10   6    6.56    2.75
   0 -10   7    1.76    1.42
   0  -9   8    2.79    1.80
   4  -7   9    9.68    4.91
   4  -7  -9   14.50    5.85
  -4  -7   9    9.43    3.07
  -8 -10  -4   29.44    5.94
   8 -10  -4   32.61   10.70
  -8 -10   4   29.82    4.50
   8 -10   4   27.35    4.37
  -7  -7   8    4.20    1.50
   7  -7   8    4.05    3.68
   7  -7  -8    4.44    1.61
  -4  -5  10   16.46    5.03
   4   5  10   10.03    2.94
   4  -5 -10   15.74    4.50
  -4   5  10   12.90    5.93
   4  -5  10   13.84    3.05
   6  -6  -9    0.66    1.45
   6  -6   9    1.99    2.32
  -6  -6   9    0.46    1.36
   0   3  11   23.29    5.64
   0  -3  11   30.81    3.56
  10  -4   8   67.46    4.46
  10  -4   8   63.36    3.04
  10  -4  -8   65.87    3.89
 -10  -4   8   64.50    3.92
   9  -8   6   11.55    3.30
  -9  -8  -6   13.99    5.26
   9  -8  -6   11.22    4.85
  -9  -8   6   11.70    3.59
  15   2  -3   72.03    4.36
  15  -2  -3   78.81    9.00
  15  -2   3   70.00   12.61
   0   6  10   13.89    5.52
   0  -6  10   28.47    8.81
   0  -6 -10   22.86    3.29
  -1 -10   7    5.27    2.13
   1 -10   7    3.86    1.65
   1  -9  -8   26.89    4.45
  -1  -9   8   28.77    5.80
   1  -9   8   29.27    4.92
   7   2  10    1.73    1.14
  -7  -2  10    4.52    2.07
  -7   2  10    0.36    1.53
   7  -2  10    1.24    1.34
   8 -11   0    3.46    2.45
  -1  -3  11   12.90    4.48
   1   3  11   13.82    4.10
  -1   3  11   15.99    3.95
   1  -3  11   11.83    4.61
   4 -11  -5    0.15    1.63
  -4 -11   5    1.69    1.49
   4 -11   5    3.51    1.78
  -3   2  11    1.34    1.55
   3  -2  11    2.02    2.41
   3   2  11    2.26    1.35
  -3  -2  11    1.18    2.23
  12  -8  -2    1.22    2.13
  12  -8   2    1.09    1.85
  -1  -6  10   80.38    4.54
   1  -6  10   73.19    6.02
   1  -6 -10   81.74    3.76
   1   6  10   62.23    3.79
  -1   6  10   63.63    6.12
  11  -8  -4   32.93    3.97
  11  -8   4   35.50    4.26
 -11  -8   4   28.39    2.55
 -12  -7   4   12.00    3.85
  12  -7   4   13.76    5.49
  12  -7  -4   13.89    4.87
 -10  -6   7   28.57    5.99
  10  -6   7   35.24    5.41
  10  -6  -7   26.56    7.92
   7 -10   5   43.90    3.46
   7 -10  -5   44.21    5.77
  -7 -10  -5   41.54    4.92
  -7 -10   5   49.91    3.31
  -4   0  11   39.43    8.39
   4   0  11   28.11    8.10
  14  -2   5   56.97    4.34
  14  -2  -5   50.50    3.68
 -14  -2   5   54.75    2.88
 -14  -2  -5   58.50    3.63
  14   2  -5   60.45    4.17
  -9  -7   7   15.44    4.95
   9  -7   7   12.10    3.98
   9  -7  -7   20.15    3.84
   8 -11  -1   15.32    3.06
   8 -11   1    7.59    3.40
  14  -6   0   13.35    6.45
  11  -2  -8    1.09    1.86
 -11   2   8    3.49    1.81
 -11  -2   8    2.29    0.95
  11  -2   8    1.03    1.24
   0 -12   4   11.35    2.88
   0 -12   4   18.21    2.75
   9 -10  -3    0.29    1.83
   9 -10   3    3.05    1.75
  -9 -10   3    2.09    1.23
   7 -11   3   23.01    6.80
  -7 -11  -3   18.67    4.56
  -7 -11   3   15.44    4.37
   7 -11  -3   14.46    3.90
  15  -4   1   12.77    7.09
  15  -4  -1   26.92    6.90
 -14  -4   4    0.85    1.80
  14  -4  -4    7.97    3.89
  14  -4   4    4.13    2.71
   9  -3  -9    6.38    1.76
  -9  -3   9   12.43    3.21
  -9   3   9    5.90    5.61
   9  -3   9   12.79    5.02
  13  -7  -2   33.05    7.50
  13  -7   2   41.85   10.54
 -13  -7   2   37.62    1.91
  14  -5  -3   14.97    6.13
  14  -5   3   17.08    6.53
 -14  -5   3   17.77    4.56
   2 -10   7   -0.57    1.54
  -2 -10   7    4.20    1.68
   2 -10  -7    0.15    1.66
  -2  -9   8    1.17    1.23
   2  -9  -8    3.86    2.71
   2  -9   8    5.52    2.14
  -4   1  11   59.57    6.07
   4  -1  11   54.65    3.64
   4   1  11   48.93    3.02
  -4  -1  11   50.69    4.68
  -6 -11  -4    3.87    1.72
  -6 -11   4    7.79    2.74
   6 -11   4    4.78    2.39
   6 -11  -4    1.28    3.12
 -12  -5  -6    0.18    1.42
 -12  -5   6    3.25    1.87
  12  -5   6    1.03    1.28
  12  -5  -6    0.70    2.15
  -1 -12   4   65.23    4.92
  -1 -12   4   78.48    8.19
   1 -12   4   78.13    3.98
   1 -12   4   73.55    5.38
  -2  -3  11    7.09    3.66
   2   3  11    3.28    1.20
   2  -3  11    7.54    2.22
  -2   3  11    3.42    1.79
 -13  -3  -6    0.72    0.56
  13  -3   6    1.39    1.49
  13  -3  -6    2.06    1.38
 -13  -3   6    0.14    1.33
  11  -9  -2   12.75    3.95
  11  -9   2   20.84    6.63
  12  -3  -7    1.64    1.62
 -12  -3   7    2.94    1.75
  12  -3   7    2.26    1.92
  -2   6  10    6.26    2.33
   2   6  10    6.20    1.96
  -2  -6  10    6.95    3.12
   2  -6  10   12.41    5.63
   2  -6 -10   11.06    4.03
  -5 -12  -2   10.75    3.84
  -5 -12   2    9.04    3.15
   5 -12   2   12.62    3.66
   5 -12  -2    9.73    3.46
  10 -10   0  119.58    9.30
  14  -6   1   20.07    5.20
  14  -6  -1   13.20    7.95
   9  -9  -5   16.81    5.69
   9  -9   5   16.61    4.82
  -9  -9  -5   16.48    6.36
  -9  -9   5   20.94    3.87
   4 -12  -3   14.40    6.29
   4 -12   3   16.07    3.30
  -4 -12   3   13.61    4.60
  -4 -12  -3   10.42    6.30
  11  -5   7   28.34    4.27
 -11  -5   7   35.52    5.69
  11  -5  -7   37.70    3.13
  -6  -4  10    1.78    2.00
   6  -4  10    0.61    1.47
   6  -4 -10   -0.10    0.78
  -6   4  10    2.41    2.08
   0 -11   6    1.10    0.84
   0 -11   6    4.45    2.25
   0  -8   9    3.98    1.91
   6  -9  -7   75.23    4.54
   6  -9   7   90.40    5.77
   6  -9   7   79.00    3.44
  -6  -9   7   78.90    4.78
  10 -10  -1    3.04    1.75
  10 -10   1    3.20    2.09
 -10  -9   4    4.23    2.77
  10  -9  -4    6.87    4.17
  10  -9   4    5.68    4.50
 -10  -9  -4    7.50    3.08
  13  -6   4   16.04    5.25
  13  -6  -4   16.91    5.36
 -13  -6   4   19.94    6.16
   2 -12  -4    7.30    2.71
   2 -12   4    3.49    2.38
   2 -12   4    9.07    2.60
  -2 -12   4    6.15    3.68
  13  -5   5  154.37    9.71
 -13  -5   5  145.40    5.52
 -13  -5  -5  139.17    5.72
  13  -5  -5  152.46    6.60
   1 -11   6    8.14    2.67
  -1 -11   6   11.20    2.48
   1 -11   6    7.60    1.67
  -1 -11   6    8.63    2.98
   1  -8  -9  190.52    7.33
   1  -8   9  165.04    7.05
  -1  -8   9  173.88    9.21
  15   0  -4    6.67    3.79
  16   0   0    0.01    1.54
   6 -12   0    8.39    3.42
  15  -3   3    0.79    1.86
  15  -3  -3    1.21    1.56
  -7  -3  10   24.46    6.15
   7  -3  10   19.02    4.86
   7  -3 -10   16.73    4.59
  -7   3  10   19.66    7.12
   4  -2  11   42.57    3.86
  -4  -2  11   39.70    5.86
  -4   2  11   29.32   11.09
   4   2  11   35.27    2.21
   8 -11  -2    1.58    1.76
  -8 -11   2    3.07    1.23
   8 -11   2    4.07    2.46
  -8  -8   7    4.66    1.75
   8  -8   7    2.63    1.25
   8  -8  -7    6.18    2.66
  -3 -10   7   45.03    6.48
   3 -10  -7   37.48    6.38
   3 -10   7   44.26    3.63
  -3  -9   8    0.82    1.39
   3  -9  -8    6.55    2.00
   3  -9   8    2.36    1.89
  -5  -7   9    1.72    1.12
   5  -7  -9    1.56    2.55
   5  -7   9    3.55    3.02
  10   0  -9    5.38    1.99
  10   0   9    4.30    1.10
 -10   0   9    7.42    2.79
   5  -5  10   17.04    3.75
  -5   5  10    7.62    2.60
  -5  -5  10    9.41    2.45
   5  -5 -10    7.15    1.74
   3  -3  11    4.97    5.34
  -3  -3  11    2.78    2.06
  -3   3  11    0.17    0.72
   3   3  11   -0.17    0.71
  15  -4   2    1.81    1.91
  15  -4  -2    1.71    3.05
  15  -1   4   14.28    5.42
  15   1  -4   21.41    3.35
  15  -1  -4   20.53    6.54
   8  -9  -6   45.19    4.91
  -8  -9  -6   42.95    5.40
  -8  -9   6   42.36    5.69
   8  -9   6   46.06    6.17
  16  -1   0   29.76    9.02
  16   1   0   22.79    8.44
  -8   0  10    2.33    1.63
   8   0  10    0.52    1.20
  -3   6  10   26.32    2.29
   3  -6 -10   23.53    3.80
  -3  -6  10   26.81    5.69
   3  -6  10   36.72    8.79
  -6  -8   8    6.32    2.19
   6  -8  -8    2.19    2.14
   6  -8   8    4.81    2.93
  16   0  -1   53.73   10.09
  16   0   1   58.34    5.55
   6 -12   1   99.43    5.48
   6 -12  -1   98.01    9.85
 -14  -3   5    0.92    1.65
 -14  -3  -5    0.99    1.09
  14  -3   5    2.50    1.78
  14  -3  -5   -0.37    1.61
   0 -13   0    0.87    0.78
   5 -11  -5    5.11    4.06
  -5 -11   5    3.43    1.71
   5 -11   5    2.15    4.90
 -10   1   9    5.19    1.67
  10  -1   9    8.82    2.40
  10  -1  -9    6.79    1.83
 -10  -1   9    5.83    1.93
  -6 -10   6   -0.39    1.11
   6 -10   6    0.21    0.78
   6 -10  -6    1.03    1.47
   2 -11   6   11.93    3.45
  -2 -11   6   13.06    4.56
   2 -11  -6   14.98    5.85
  -2 -11   6   16.12    6.14
   2 -11   6   19.54    7.15
   2  -8   9   24.36    7.97
  -2  -8   9   20.56    4.37
   2  -8  -9   20.21    7.79
 -11  -3   8   21.53    4.42
  11  -3  -8   13.50    6.21
  11  -3   8   16.32    3.39
  14  -6  -2    2.46    2.65
  14  -6   2    7.68    3.07
   0  -4  11    0.33    1.97
   0   4  11    0.48    1.03
   8  -5  -9   19.00    6.43
  -8  -5   9   20.12    4.72
   8  -5   9   27.42    3.79
  -8  -1  10    1.12    1.97
   8   1  10    1.44    1.12
  -8   1  10    2.20    2.19
   8  -1  10    2.24    2.17
  12  -8   3   24.89    6.61
 -12  -8   3   17.97    3.32
  12  -8  -3   20.27    8.44
  -1 -13   0   -0.06    1.71
   1 -13   0    1.79    0.92
  -5   0  11  318.86    8.11
   5   0  11  324.35    9.62
  16  -1   1   40.97   10.65
  16  -1  -1   45.57    4.98
  16   1   1   41.78    6.96
  16   1  -1   45.21    5.44
  -1  -4 -11    0.18    0.71
  -1  -4  11    0.93    1.53
   1  -4  11    1.80    1.85
  -1   4  11    1.39    1.33
   1   4  11    1.35    1.33
  -9  -6   8    0.69    0.84
   9  -6  -8    1.52    1.11
   9  -6   8    0.84    0.89
   9  -6   8    0.94    1.73
  -3 -12   4   55.70   10.65
   3 -12  -4   57.90    4.87
   3 -12   4   50.63    4.59
   0 -13   1    0.92    1.99
   0 -13   1    2.65    1.90
  10 -10   2   16.14    5.25
  10 -10  -2    5.39    3.69
   5  -1  11   34.72    6.52
  -5  -1  11   34.78    9.91
   5   1  11   33.75    4.90
  -5   1  11   33.34    3.38
   7  -6  -9   17.02    6.38
  -7  -6   9    8.42    2.05
   7  -6   9   14.25    6.09
   1 -13   1   62.43    3.61
   1 -13  -1   64.42    5.76
  -1 -13   1   61.54    4.45
  -1 -13  -1   65.55    3.56
  -1 -13   1   73.49    3.70
  13  -7   3   28.93    3.16
 -13  -7   3   28.32    2.28
  13  -7  -3   31.66    8.21
  15  -2   4   27.59    3.15
  15   2  -4   13.43    7.01
  15  -2  -4   23.19    4.48
  16  -2   0  136.48   11.73
  10  -5   8    1.16    1.12
  10  -5   8    1.98    2.34
  10  -5  -8    2.06    1.75
 -10  -5   8    1.21    1.48
  11  -9   3    5.92    2.64
 -11  -9   3    5.19    2.15
  11  -9  -3    7.51    3.57
   2 -13   0    1.95    1.10
  -2 -13   0    1.28    1.86
  -2 -13   0   -0.34    0.93
   9  -4   9    1.95    1.53
   9  -4  -9    1.13    1.60
  -9  -4   9    0.28    0.70
  -9   4   9    1.91    1.92
  -5 -12   3   32.80    5.90
   5 -12  -3   38.05    9.15
  -5 -12  -3   40.60    7.92
   5 -12   3   26.54    4.62
  -2   4  11    0.87    1.70
   2  -4  11    2.17    1.47
  -2  -4  11    1.39    1.23
   2   4  11    0.01    0.78
  -8  -7   8   27.83    5.58
   8  -7  -8   18.69    6.27
   8  -7   8   28.51    8.33
  10  -2  -9    0.48    1.10
  10  -2   9    1.20    1.60
 -10  -2   9    0.23    0.69
 -10   2   9    6.10    5.66
 -13  -4   6   23.34    3.90
 -13  -4  -6   28.91    8.03
  13  -4   6   26.08    8.28
  13  -4  -6   25.11    9.13
  15  -5   0    1.12    2.04
  12  -4  -7    2.30    2.15
  12  -4   7    4.78    2.69
 -12  -4   7    5.53    1.78
   3 -11   6    5.00    1.71
   3 -11  -6    3.32    2.62
  -3 -11   6    6.20    2.53
   3 -11   6    2.72    2.47
  -3  -8   9   47.99    6.54
   3  -8  -9   66.39    5.02
   3  -8   9   71.26    6.25
  -4 -10   7    1.49    1.48
   4 -10   7   -0.07    1.75
   4 -10  -7    3.24    2.23
   4  -9  -8    4.05    2.27
  -4  -9   8    2.67    1.73
   4  -9   8    3.18    3.36
  16   0   2    5.44    2.71
  16   0  -2    7.20    5.53
  -8  -2  10    1.44    0.90
   8  -2  10    2.03    0.98
  -8   2  10    1.64    1.78
   6 -12   2   23.23    5.83
   6 -12  -2   21.95    4.89
  -6 -12  -2   22.68    7.09
  -6 -12   2   22.10    3.21
  13   0   7   51.90    3.20
 -13   0   7   48.57    9.26
  13   0  -7   44.96    4.13
  16  -2   1    0.70    1.21
  16  -2  -1    0.85    1.72
  -4   3  11    1.15    1.04
   4   3  11    1.17    1.45
   4  -3  11    0.47    1.07
  -4  -3  11    0.65    1.86
   2 -13  -1    3.75    2.01
  -2 -13  -1    1.85    1.91
  -2 -13   1    0.97    0.92
  -2 -13   1    0.78    1.17
   2 -13   1    1.25    1.42
  -4  -6  10    6.58    4.93
   4  -6  10    8.68    3.89
   4  -6 -10    9.22    3.55
   9 -10  -4    9.55    3.53
   9 -10   4   15.45    3.79
  -9 -10   4   11.11    2.74
  -9 -10  -4   10.41    3.57
  -7 -11  -4    1.01    0.78
   7 -11  -4   -0.56    1.80
  -7 -11   4    2.02    1.89
   7 -11   4    0.54    1.19
  15  -5   1    7.45    2.55
  15  -5  -1    3.44    3.37
  14  -5   4   10.95    4.61
 -14  -5   4   15.02    4.31
  14  -5  -4   12.77    6.53
   8 -10  -5   44.95   11.98
   8 -10   5   37.66    5.05
  -8 -10   5   39.25    5.12
  -8 -10  -5   33.13    3.72
  16  -1  -2   31.89    4.10
  16  -1   2   38.90    7.00
  16   1  -2   37.54    9.99
  13  -1  -7    5.55    3.72
 -13   1   7    6.50    1.72
  13  -1   7    8.09    1.83
  13   1  -7    4.25    2.65
 -13  -1   7    3.29    3.73
   5   2  11    9.96    2.80
  -5  -2  11   15.87    5.10
   5  -2  11   16.57    3.09
  -5   2  11   19.21    5.94
  11  -7   6    0.84    1.60
  11  -7  -6    5.72    3.05
 -11  -7   6    0.87    0.88
 -11  -7  -6    0.42    1.25
  14   0  -6    3.35    3.60
   9 -11   0    4.86    2.46
   0 -13   2    2.63    1.74
   0 -13   2    2.77    1.66
   0 -13   2    1.62    0.70
   8 -11   3    4.66    2.46
  -8 -11   3    4.15    2.00
   8 -11  -3    3.35    1.96
  -8 -11  -3    5.27    2.49
  13  -8   0    0.77    2.11
  15  -4  -3   30.08    8.52
  15  -4   3   22.05    6.10
  -1 -13   2   11.84    5.85
   1 -13   2   11.99    2.55
   1 -13   2   15.63    3.92
   1 -13  -2   10.73    2.51
  -1 -13   2   13.32    3.79
   4 -12   4    8.37    3.47
  -4 -12   4    5.25    2.16
   4 -12  -4    3.26    3.02
  -7   4  10    0.35    0.84
   7  -4 -10    0.45    0.60
   7  -4  10    2.13    1.67
  -7  -4  10    2.66    1.94
 -11  -8   5   40.14    4.08
 -11  -8  -5   47.22    4.14
  11  -8  -5   43.42    6.89
  11  -8   5   33.34    5.05
  14  -1  -6    1.53    1.65
 -14  -1  -6    0.00    0.73
 -14  -1   6    1.18    1.50
  14   1  -6    0.35    1.85
  -3 -13   0    0.62    1.56
  -3 -13   0    1.38    0.59
   3 -13   0    4.45    3.03
 -12  -7  -5    3.46    2.90
  12  -7   5    0.60    1.18
  12  -7  -5    1.25    2.24
 -12  -7   5    1.80    1.53
 -10  -8  -6  157.77    5.59
  10  -8  -6  180.80    7.46
 -10  -8   6  154.77    5.58
  10  -8   6  166.34    6.43
  -7  -9   7    1.29    1.52
   7  -9   7    3.13    2.46
   7  -9  -7    3.16    2.73
   7  -9   7    0.36    0.97
   6  -7   9   37.47   11.67
   6  -7  -9   40.28    3.81
  -6  -7   9   31.26    4.14
   3   4  11    7.45    2.82
  -3  -4  11    7.29    3.73
   3  -4  11    8.76    3.92
  -3   4  11    5.75    1.30
  12  -9   0   64.86    5.47
   6  -5 -10    3.39    2.46
  -6  -5  10    5.74    2.42
   6  -5  10    0.84    1.62
  -6   5  10    2.08    2.22
   9 -11   1   13.89    2.99
   9 -11  -1   17.13    3.85
  12   0   8   12.30    4.05
  12   0  -8   15.67    3.98
 -12   0   8   14.97    4.09
 -14  -6   3    1.17    0.79
  14  -6  -3    4.04    3.22
  14  -6   3    3.81    2.48
   0 -12   5   -0.07    0.83
   0 -12   5    9.09    5.16
   0  -7  10    1.98    2.22
   0  -7 -10    0.85    1.19
  12  -6  -6    5.83    1.80
  12  -6   6    2.40    2.74
 -12  -6   6    1.03    1.57
 -12  -6  -6    2.85    1.65
  13  -8  -1    2.50    2.51
  13  -8   1    7.97    2.75
  14  -4   5   10.44    3.32
 -14  -4   5    8.96    5.22
 -14  -4  -5   10.59    4.66
  14  -4  -5    8.98    3.07
   7 -12   0    1.45    1.64
  -3 -13  -1   23.43    6.72
   3 -13   1   23.51    6.11
   3 -13  -1   25.78    5.05
  -3 -13   1   23.64    3.04
  -6 -11   5   18.19    7.08
   6 -11   5   10.53    5.24
   6 -11  -5   12.12    4.45
 -11  -4   8   40.62    9.02
  11  -4  -8   36.88    3.59
  11  -4   8   39.41    5.47
  11  -4   8   46.78    4.76
 -12  -1   8    4.90    1.72
  12  -1  -8    0.55    1.19
 -12   1   8    2.77    1.97
  12   1  -8    0.96    1.33
  12  -1   8    1.44    0.91
  -1 -12   5    3.37    1.35
  -1 -12   5    1.14    1.57
   1 -12  -5    3.04    2.64
   1 -12   5    1.48    1.83
   1 -12   5    1.19    1.49
  -1  -7  10   24.79    8.63
   1  -7  10   21.70    7.81
   1  -7 -10   22.57    3.63
  12  -9   1    7.11    2.14
  12  -9  -1    6.67    3.11
  15  -3   4    5.75    2.38
  15  -3  -4    4.97    1.91
  16  -3   0    5.19    3.10
  10  -7  -7   16.56    5.55
 -10  -7   7   18.93    3.95
  10  -7   7   12.80    3.79
  16   2  -2   10.25    6.21
  16  -2   2    9.67    4.10
  16  -2  -2   10.67    6.05
  13  -2  -7   15.48    3.21
  13   2  -7    8.30    3.36
 -13  -2   7   15.48    3.25
   2 -13  -2    8.75    1.95
   2 -13   2   10.92    5.14
  -2 -13   2   11.16    2.62
 -10 -10   3  102.13    3.87
  10 -10   3  109.54   10.61
  10 -10  -3  105.56    7.99
  -6   0  11   16.15    4.67
   6   0  11    8.72    1.94
  10  -3   9    1.37    1.67
 -10  -3   9    2.97    1.65
  10  -3  -9    2.25    0.99
   4 -11  -6    3.81    2.74
   4 -11   6    1.05    1.84
   4 -11   6    3.34    3.88
  -4 -11   6    1.39    0.81
  -4  -8   9   13.36    2.30
   4  -8   9   15.38    6.42
   4  -8  -9   11.69    5.91
   7  -8   8   51.47   12.63
   7  -8  -8   51.37    3.54
  -7  -8   8   64.11    3.94
  14  -7   0   27.78    8.47
  11  -6   7   10.16    3.02
 -11  -6   7   12.71    3.79
  11  -6  -7    5.84    3.54
  15  -5  -2    5.05    2.65
  15  -5   2    6.67    4.13
   7 -12   1    2.69    2.00
   7 -12  -1    2.59    1.88
  -8   3  10   53.49    7.38
   8  -3  10   60.69    3.69
  -8  -3  10   57.85    7.48
   7 -10   6    0.21    0.67
  -7 -10   6    0.46    0.49
   7 -10  -6    2.43    2.24
  16  -3   1    3.17    1.26
  16  -3  -1    0.54    1.84
 -14  -2   6   15.13    4.12
 -14  -2  -6   11.96    4.69
  14  -2  -6   41.98    6.70
  14  -2   6   13.11    4.74
  14   2  -6   16.33    7.49
  -6  -1  11   60.08    4.38
  -6   1  11   58.21    5.30
   6   1  11   59.71    3.65
   6  -1  11   60.41    7.77
  10  -9  -5  219.51   11.19
  10  -9   5  229.93    8.41
 -10  -9   5  241.63    7.65
 -10  -9  -5  242.33    9.51
  13  -6  -5    9.60    4.31
  13  -6   5   10.15    5.46
 -13  -6  -5    7.04    3.89
 -13  -6   5   14.67    3.95
  -2 -12   5   36.65    9.27
   2 -12   5   31.44    8.22
   2 -12  -5   25.17    4.68
  -2 -12   5   23.59    2.74
   2 -12   5   26.15    6.47
   0  -5 -11   31.58    4.67
   0   5  11   32.88    2.04
   0  -5  11   38.34    4.89
  -2  -7  10    1.19    1.89
   2  -7 -10    2.17    1.03
   2  -7  10    5.54    2.93
   5 -10  -7   19.71    4.86
  -5 -10   7   17.70    4.18
   5 -10   7   23.50    6.51
   5  -9  -8   -0.18    0.80
  -5  -9   8    2.44    2.01
   5  -9   8   -0.44    2.43
  12  -8   4   73.99    5.63
  12  -8  -4   84.93    6.29
 -12  -8   4   73.50    3.22
  14  -7   1    4.00    2.55
  14  -7  -1    4.39    2.24
   5   3  11   13.87    1.86
  -5  -3  11   20.84    6.10
  -5   3  11   17.00    5.24
   5  -3  11   17.75    5.63
  15   0  -5   35.17    4.97
 -15   0  -5   30.76    2.44
  16   0   3    1.82    1.38
  16   0  -3    3.35    2.37
   6 -12   3    3.92    2.50
  -6 -12   3    2.75    1.47
  -6 -12  -3    1.69    2.59
   1  -5  11   14.47    5.81
  -1   5  11    7.03    3.92
  -1  -5  11   11.49    3.87
   1   5  11   10.29    2.27
   9 -11   2    5.47    2.57
   9 -11  -2    3.43    2.96
   5  -6  10    2.33    2.38
  -5  -6  10    2.79    1.52
   5  -6 -10    1.08    1.15
  -9  -8   7    4.30    3.82
   9  -8  -7    1.77    2.09
   9  -8   7    4.81    2.60
  11 -10   0    1.62    1.71
  12  -2   8    0.04    0.73
  12  -2  -8    1.09    1.31
 -12   2   8   -0.69    1.37
   4 -13   0    5.66    2.66
  -4 -13   0    0.90    0.95
   9  -9   6   28.30    4.64
   9  -9  -6   31.27    4.14
  -9  -9   6   31.66    5.40
  -9  -9  -6   34.68    7.67
  13  -8   2   14.89    5.36
  13  -8  -2   16.04    5.73
  -9   0  10   20.12    5.81
   9   0  10   20.15    2.96
  -4   4  11   11.38    4.32
   4   4  11   11.22    3.62
   4  -4  11   11.64    3.58
  -4  -4  11   11.95    4.30
  13  -7  -4    1.42    2.72
  13  -7   4    2.80    2.46
  15  -1   5   -0.04    1.21
  15   1  -5    2.91    3.73
  15  -1  -5    2.54    2.74
 -15  -1  -5    1.25    0.95
  16  -1   3    0.76    1.44
  16   1  -3    1.31    1.23
  16  -1  -3   -0.11    1.25
   3 -13  -2    0.28    1.25
  -3 -13   2    2.27    2.44
  -3 -13  -2    2.09    1.60
   3 -13   2    0.57    1.30
  12  -9   2    4.90    3.48
  12  -9  -2   10.87    3.87
   0 -13   3    1.56    1.04
   0 -13   3    1.75    1.42
   0 -13   3    0.97    0.86
  11 -10   1    3.35    2.07
  11 -10  -1    7.28    4.05
  11  -9   4    3.82    4.43
 -11  -9  -4    4.33    2.44
  11  -9  -4    7.19    3.38
 -11  -9   4    7.33    2.36
  -8  -6   9    7.74    3.34
   8  -6  -9    7.68    4.70
   8  -6   9   15.02    5.19
  -5 -12   4    4.19    1.89
   5 -12   4    4.03    2.39
  -5 -12  -4    4.26    1.80
   5 -12  -4    6.72    2.68
   9  -5  -9    7.02    2.32
  -9  -5   9    2.06    1.17
   9  -5   9    4.67    2.23
  -9   1  10    2.28    2.49
  -9  -1  10    2.85    1.91
   9  -1  10    0.32    0.71
  -4 -13   1    9.40    1.88
   4 -13   1    5.35    2.51
  -4 -13  -1    9.46    3.05
   4 -13  -1    4.01    3.54
  -6   2  11   43.79   10.31
  -6  -2  11   47.21    4.04
   6  -2  11   46.92    4.84
   6   2  11   29.04    6.55
   2  -5 -11    4.31    2.33
  -2   5  11    5.76    2.66
   2   5  11    6.00    1.46
   2  -5  11    5.19    2.82
  -2  -5  11    6.38    2.94
  -1 -13   3   -0.48    1.31
   1 -13  -3   -0.10    1.35
   1 -13   3    2.69    1.97
  -1 -13   3    1.15    1.51
   1 -13   3    0.87    1.39
   0 -10   8    6.20    2.46
   7 -12   2   41.21    3.65
  -7 -12  -2   28.67    4.23
   7 -12  -2   24.44    9.35
 -13  -5  -6   30.78    5.45
 -13  -5   6   33.51    2.90
  13  -5   6   34.83    5.40
  13  -5  -6   28.02    8.06
  12  -5  -7    0.77    1.44
 -12  -5   7    4.07    2.24
  12  -5   7    2.87    1.62
   3 -12   5   24.00    4.89
   3 -12  -5   29.53    9.80
   3 -12   5   26.29    3.58
  -3 -12   5   24.47    7.53
  16  -3  -2    7.52    4.84
  16  -3   2    8.00    4.67
   3  -7  10    8.17    2.93
   3  -7 -10    2.69    1.06
  -3  -7  10    3.94    2.55
 -13  -3   7    6.57    3.62
  13  -3   7    9.20    5.56
  13  -3  -7    8.48    3.95
   1 -10   8   10.49    3.27
   1 -10  -8    8.86    4.69
  -1 -10   8    8.88    2.30
 -11   0   9   38.75    6.23
  14  -7  -2    6.50    3.94
  14  -7   2    3.89    2.48
   0   0  12   10.95    3.10
  10  -6  -8    3.53    1.92
 -10  -6   8    2.60    1.75
  10  -6   8    0.47    1.60
  10  -6   8    2.36    1.39
  11  -1   9   -0.24    1.17
 -11   1   9   -0.37    1.37
 -11  -1   9    0.34    1.85
  11  -1  -9    3.07    1.50
 -14  -3   6   11.75    5.22
 -14  -3  -6   12.48    5.22
  14  -3   6   10.67    3.84
  14  -3  -6   14.01    6.40
  15  -2  -5   38.05   10.29
 -15  -2  -5   39.22    3.29
  15   2  -5   41.81    3.79
  15  -2   5   43.41    4.52
  16  -2  -3   32.87    9.85
  16  -2   3   23.61    7.04
  16   2  -3   31.33    3.35
   5 -11  -6   16.70    5.72
   5 -11   6   13.95    4.04
  -5 -11   6    9.41    2.47
   5 -11   6   10.80    4.47
   5  -8   9    9.82    5.16
  -5  -8   9    9.77    5.04
   5  -8  -9   15.05    4.74
  -2 -13   3   63.03    5.14
   2 -13   3   62.20    4.60
   2 -13  -3   61.02    4.67
   0 -11   7  108.27   12.05
   9  -7  -8    2.22    1.99
   9  -7   8    3.87    2.59
  -9  -7   8    2.73    1.22
  -1   0  12    2.77    2.58
   1   0  12    1.31    1.37
  -8 -11  -4   21.28    6.93
   8 -11  -4   25.64    5.69
   8 -11   4   25.56    5.11
  -8 -11   4   21.10    4.47
  15  -6   0    3.07    1.80
  15  -4   4   13.46    3.60
  15  -4  -4   15.12    5.74
 -15  -4   4   10.60    4.05
  16  -4   0    4.54    1.80
  15  -5  -3    4.70    3.44
  15  -5   3    3.51    1.22
   0  -9   9   53.36   11.84
   7  -7   9    7.43    2.80
   7  -7  -9    5.03    2.84
  -7  -7   9    4.47    1.55
   9  -2  10   14.48    4.78
  -9  -2  10   11.86    3.37
  -9   2  10   14.94    4.56
   2 -10  -8  107.23    5.98
  -2 -10   8  105.66   12.27
   2 -10   8  102.81    6.35
  -1 -11   7    4.52    1.86
   1 -11   7    6.79    2.31
   1 -11  -7    2.90    1.80
   7  -5 -10   20.86    5.74
  -7   5  10   24.14    7.07
  -7  -5  10   22.95    6.02
   7  -5  10   24.62    7.75
  10  -4   9    0.78    2.23
 -10  -4   9    1.94    1.62
  10  -4  -9    2.78    1.41
  -1   1  12    0.92    0.84
  -1  -1  12    1.11    1.40
   1  -1  12    1.38    1.38
   1   1  12    2.25    2.35
  -3  -5  11   24.24    7.17
  -3   5  11   21.53    3.15
   3  -5  11   24.86    7.77
  11 -10   2   22.37    5.94
  11 -10  -2   26.99    6.16
   1  -9   9    6.06    3.36
   1  -9  -9    4.24    2.80
  -1  -9   9    1.67    1.88
  12  -3  -8    9.17    3.95
  12  -3   8    9.57    3.98
 -12  -3   8   11.56    2.81
  15  -6   1   14.14    2.85
  15  -6  -1    9.37    3.18
 -14  -6   4    4.61    2.01
  14  -6  -4    7.17    3.86
  14  -6   4    4.94    2.58
  -4 -13   2    7.24    3.01
   4 -13   2    9.71    3.24
  -4 -13  -2   12.67    3.29
   4 -13  -2   12.45    3.54
  -8  -4  10   16.62    5.83
   8  -4  10   18.99    5.31
   8  -4 -10   12.77    5.14
  -8   4  10   10.15    4.77
   9 -10  -5   14.73    6.84
   9 -10   5    2.95    2.59
  -9 -10  -5    2.62    1.72
  -9 -10   5    4.59    1.73
  -7 -11   5   19.10    6.32
   7 -11  -5   16.15    7.42
   7 -11   5   10.70    5.34
  -7 -11  -5   16.44    5.91
  16  -4   1   26.58    5.58
  16  -4  -1   41.12   10.85
  14  -5  -5   80.24    7.32
 -14  -5   5   91.34    4.44
  14  -5   5   95.25   11.98
 -14  -5  -5   93.51    4.51
  -8  -9   7   46.09    5.71
   8  -9   7   49.23    6.20
   8  -9  -7   43.95    6.57
  -2   0  12  105.89    5.04
   2   0  12  101.21    6.49
 -11  -5   8    4.02    2.11
  11  -5   8    6.84    3.08
  11  -5   8    9.06    2.38
  11  -5  -8    4.43    2.36
   5 -13   0    0.94    1.53
   7   0  11   15.24    3.73
  -7   0  11   16.94    4.97
  -9 -11  -3   27.03    3.12
   9 -11   3   35.04    7.07
   9 -11  -3   33.09   10.70
  -6 -10   7   -0.23    1.15
   6 -10  -7    3.84    2.52
   6 -10   7    4.54    2.39
  -6  -9   8   12.46    2.91
   6  -9  -8   15.03    4.51
   6  -9   8   16.12    5.83
  -5   4  11    6.06    1.67
  -5  -4  11    9.02    3.66
   5  -4  11    7.43    2.73
  10 -10   4    3.42    2.45
 -10 -10  -4    3.58    2.74
 -10 -10   4    3.67    2.49
  10 -10  -4    4.23    2.78
   2 -11  -7    3.21    1.87
  -2 -11   7    2.60    1.27
   2 -11   7    3.00    1.90
 -11  -2   9   42.37    5.94
 -11   2   9   37.04    8.83
  11  -2   9   40.20    8.91
  11  -2  -9   44.99    3.15
  -6   3  11   11.61    2.84
  -6  -3  11    7.45    3.90
   6  -3  11    8.91    3.39
   8 -12   0   33.35    6.54
  13  -8   3   22.92    6.03
  13  -8  -3   16.94    7.00
  -2   1  12    6.79    2.58
   2  -1  12    2.78    1.56
  -2  -1  12    3.15    2.29
   2   1  12    8.82    3.33
   4 -12   5    1.31    2.13
  -4 -12   5    0.77    0.71
   4 -12  -5    3.70    2.83
   4 -12   5    0.92    0.98
   4  -7  10   66.72    7.55
   4  -7 -10   63.35    3.58
  -4  -7  10   69.49    9.57
  -2  -9   9   16.16    3.59
   2  -9  -9   17.12    6.35
   2  -9   9   16.13    4.53
   6  -6 -10    1.94    1.13
  -6  -6  10    5.57    2.36
   6  -6  10    6.62    3.92
   3 -13   3   15.26    3.98
  -3 -13   3   12.85    3.21
   3 -13  -3   11.42    3.10
  -7  -1  11   29.88    5.91
   7  -1  11   38.94    7.34
   7   1  11   29.32    3.41
  -7   1  11   36.98    9.27
  10 -11   0   11.92    3.08
   0  -2  12    3.60    2.88
   0   2  12    0.15    1.21
  12  -9   3   55.10   11.80
  12  -9  -3   53.78   10.96
   5 -13   1   10.98    5.11
   5 -13  -1   10.10    5.15
  -5 -13  -1   12.28    4.86
   8  -8   8    0.95    1.64
  -8  -8   8    0.17    1.51
   8  -8  -8    0.62    1.34
   3 -10   8   18.98    4.13
  -3 -10   8   10.47    2.44
   3 -10  -8   16.04    4.75
   1   2  12   11.31    4.42
  -1   2  12   12.32    3.87
   1  -2  12   13.07    3.68
  -1  -2  12   13.44    3.19
   8 -12   1    4.68    2.07
   8 -12  -1    2.41    2.50
  -7 -12  -3    6.75    2.80
   7 -12  -3    3.58    3.32
   7 -12   3    4.12    2.72
  -7 -12   3    5.90    2.40
  -8 -10   6    2.87    1.31
   8 -10  -6    2.14    2.02
  10 -11  -1    0.74    1.94
  10 -11   1    1.18    1.54
  16   0  -4    3.23    2.32
  -6 -12  -4   43.59    5.33
  -6 -12   4   40.69   10.42
   6 -12   4   37.86    3.97
   6 -12  -4   42.39    6.50
 -15  -3  -5    1.65    1.03
  15  -3  -5    1.31    1.68
  15  -3   5    1.56    1.68
 -15  -3   5    1.65    1.33
  16  -3   3    0.90    1.86
  16  -3  -3    1.17    2.54
  15  -6   2    0.85    1.36
  15  -6  -2    1.00    2.25
  -3   0  12   15.78    6.93
   3   0  12   19.30    5.89
  16  -4   2   30.94    8.28
  16  -4  -2   19.02    6.68
  14  -7  -3   29.98    8.90
  14  -7   3   25.53    6.12
 -13  -4   7    2.74    1.34
  13  -4  -7    3.11    2.00
  13  -4   7    1.61    1.72
  -9  -3  10    4.13    2.30
   9  -3  10    7.42    2.08
  -9   3  10    9.88    4.46
  16  -1   4   31.98    3.12
  16   1  -4   38.24    3.84
  16  -1  -4   39.91    4.51
  11  -8   6    9.57    2.79
  11  -8  -6    7.31    3.90
 -11  -8  -6    5.13    4.25
 -11  -8   6    5.11    2.11
   4  -5  11   36.06    8.85
  -4   5  11   48.43    3.23
  -4  -5  11   52.74    5.08
 -12  -7  -6   17.14    6.37
  12  -7   6   19.00    5.28
  12  -7  -6   21.60    5.14
 -12  -7   6   22.14    4.59
   3 -11  -7   21.96    8.88
  -3 -11   7   31.03   10.27
   3 -11   7   26.29    6.51
  -2   2  12    9.26    3.62
  -2  -2  12    5.85    4.06
   2  -2  12    8.69    3.21
   2   2  12    8.61    3.42
  17   0   0    0.68    2.24
   0 -13   4    1.42    1.18
   0 -13   4    3.07    2.84
   0  -6  11    2.18    2.79
   0   6  11    0.81    0.90
   0  -6 -11    2.11    1.51
   3   1  12   62.92    4.41
  -3   1  12   81.25    4.31
  -3  -1  12   63.18    5.06
   3  -1  12   70.09    4.59
   7  -2  11   10.73    3.16
  -7   2  11   12.52    4.57
  -7  -2  11   11.81    4.01
   3  -9  -9   39.86    4.34
  -3  -9   9   36.86    3.96
   3  -9   9   42.57   11.58
   0 -12   6   78.71    4.78
 -14  -4   6    8.55    2.69
  14  -4  -6    9.34    1.72
 -14  -4  -6   10.65    3.15
  14  -4   6    7.84    3.89
 -12  -8  -5   81.40    4.64
  12  -8   5   79.63    9.77
  12  -8  -5   62.95    5.92
 -12  -8   5   73.71    6.27
   1 -13   4    2.85    2.09
  -1 -13   4    1.81    1.45
   1 -13  -4    2.45    2.00
   1 -13   4    1.78    2.24
  -1 -13   4    5.64    3.26
  -1   6  11    6.65    2.16
   1  -6  11   20.35    7.15
   1  -6 -11   10.85    4.03
   1   6  11    5.63    3.81
  -1  -6  11   16.02    5.19
  17  -1   0    3.49    3.90
  17   1   0    3.02    3.91
   6 -11   6    0.58    1.97
  -6 -11   6    2.10    1.24
   6 -11  -6   -0.50    2.35
  -6  -8   9    1.06    1.87
   6  -8  -9    0.23    1.34
   6  -8   9   -0.97    1.79
 -11  -7   7    2.50    1.40
  11  -7  -7    5.66    2.83
  11  -7   7    2.32    1.69
   1 -12  -6    0.18    2.43
   1 -12   6    3.85    2.13
 -14   0   7    1.18    1.47
  14   0  -7    1.89    1.64
  17   0  -1    4.75    3.97
  17   0   1    7.52    3.84
   5 -13  -2   21.91    7.69
  -5 -13   2   18.66    4.14
   5 -13   2   17.65    3.96
  -5 -13  -2   14.73    4.92
  11 -10  -3   35.86    4.25
  11 -10   3   46.89    9.63
   0  -8 -10   24.35    8.58
   0  -8  10   22.73    7.24
 -11   3   9    4.14    3.45
  11  -3  -9    6.56    2.37
 -11  -3   9    4.14    1.83
  -4 -13  -3   30.71    3.84
  -4 -13   3   31.00    6.01
   4 -13   3   25.65    5.25
   4 -13  -3   31.25    8.97
   8 -12  -2   91.57    5.55
   8 -12   2   75.30    6.24
  13  -7  -5    3.09    5.33
  13  -7   5   11.47    3.59
 -13  -7  -5    5.99    4.90
 -13  -7   5   12.16    2.35
  12  -4   8    3.51    1.78
  12  -4   8    1.42    1.21
  12  -4  -8    6.80    3.81
 -12  -4   8    5.33    2.26
  14  -1  -7   50.19    4.24
  14   1  -7   53.02    3.80
 -14  -1   7   50.99    4.10
  17   1  -1    5.92    2.74
  17  -1   1    8.19    4.19
  17   1   1   11.66    3.41
  17  -1  -1    3.77    4.47
   1  -8  10    4.23    3.56
  -1  -8  10    1.39    1.38
   1  -8 -10    7.89    2.41
   0  -3  12    1.99    2.86
   0   3  12    0.90    0.81
  10 -11  -2    9.82    4.44
  10 -11   2    4.64    2.22
  10  -8  -7   17.07    6.00
  10  -8   7   16.04    5.05
 -10  -8   7   17.77    6.82
  -4 -10   8    6.55    2.24
   4 -10  -8    4.23    2.27
   4 -10   8    7.53    3.08
  13  -9   0    1.67    2.31
  -9  -6   9    7.66    1.71
   9  -6   9   13.27    6.49
   9  -6  -9   10.14    3.16
 -13   0   8   10.40    2.11
  13   0  -8   13.31    5.14
  16  -2   4    9.68    4.19
  16  -2  -4   10.00    3.86
  16   2  -4   10.20    3.80
  11  -9   5    4.25    1.56
  11  -9  -5    4.48    3.23
 -11  -9  -5    7.03    3.29
 -11  -9   5    6.15    2.05
  -2 -13   4    1.56    2.77
  -2 -13   4   10.59    3.92
   2 -13   4   14.61    4.12
   2 -13  -4    6.42    3.74
   2 -13   4    4.73    1.80
   2  -6  11    5.73    2.65
  -2  -6  11    2.62    2.61
  -2   6  11    2.11    0.74
   2  -6 -11    1.63    0.99
   5 -12  -5   42.97    8.63
   5 -12   5   43.80    4.36
  -5 -12   5   51.02    8.83
  10  -9   6    1.88    1.87
  10  -9  -6    2.85    2.02
 -10  -9  -6    0.90    1.55
 -10  -9   6    1.10    0.88
   5  -7  10   10.76    2.53
  -5  -7  10    7.28    3.07
   5  -7 -10    9.02    4.09
  -1   3  12    1.01    1.38
  -1  -3  12    2.64    1.86
   1   3  12    3.27    1.14
   1  -3  12    2.35    1.97
 -10   0  10   19.83    6.21
 -13  -6   6    5.50    2.22
 -13  -6  -6    2.70    1.68
  13  -6   6    1.00    2.02
  13  -6  -6    2.08    2.00
   2 -12   6   38.02    7.67
   2 -12  -6   24.83    5.47
  -2 -12   6   28.66    6.96
  14  -8   0  132.30   17.27
  12  -6   7    8.78    4.80
 -12  -6  -7    8.40    2.88
 -12  -6   7   11.29    3.37
  12  -6  -7    8.86    4.89
  -3   2  12    0.29    1.67
   3   2  12   -0.10    0.93
  -3  -2  12    1.08    2.35
   3  -2  12    0.88    1.67
 -15  -5   4    0.73    0.75
  15  -5   4    1.57    1.89
  15  -5  -4    2.08    2.00
  16  -5   0   28.88   10.79
   6 -13   0   18.00    4.48
  13  -1  -8    1.71    1.27
  13   1  -8    1.09    2.11
 -13   1   8    0.68    1.02
 -13  -1   8    1.57    1.23
  13  -1   8    1.33    1.31
  15   0  -6  102.30    4.96
  13  -9   1   76.07    7.97
  13  -9  -1   68.01   13.15
  -6   4  11   18.23    6.02
  -6  -4  11   32.04    7.98
   6  -4  11   27.09    7.75
  -4   0  12   11.47    2.99
   4   0  12   11.91    3.35
  10  -5  -9    5.39    2.57
  10  -5   9    8.43    3.62
 -10  -5   9    9.45    2.42
  17  -2   0    2.44    2.38
 -10  -1  10   13.89    4.19
  10  -1  10    9.92    3.66
 -10   1  10    9.78    5.70
  -2  -8  10    7.97    2.90
   2  -8  10   12.63    5.39
   2  -8 -10    8.70    2.78
  14  -8   1    0.12    1.68
  14  -8  -1    1.86    1.39
  -8  -7   9   46.69    3.98
   8  -7  -9   57.05    9.92
   8  -7   9   65.18    5.55
   4 -11   7    2.08    1.80
  -4 -11   7    2.80    2.34
   4 -11  -7    6.70    2.50
   8  -5 -10    1.03    1.12
  -8  -5  10    0.06    1.76
   8  -5  10    4.32    2.08
  16  -5  -1    1.44    1.80
  16  -5   1    3.15    2.38
   6 -13  -1  111.03    5.06
   6 -13   1  117.37    6.10
  -6 -13  -1  119.70    5.38
  15   1  -6   85.56    6.24
  15  -1  -6  101.00    5.75
 -15  -1  -6   82.55    5.08
   4  -1  12    9.15    2.80
  -4   1  12    7.28    2.27
  -4  -1  12   12.30    4.37
   4   1  12   10.83    3.95
  -2   3  12    2.96    2.12
   2   3  12   -0.70    0.95
  -2  -3  12    2.74    1.68
   2  -3  12    2.05    2.80
   4  -9   9   13.79    5.21
  -4  -9   9    1.98    1.77
   4  -9  -9    4.42    1.34
   7 -10   7    7.18    4.93
   7 -10  -7    7.90    2.41
  -7 -10   7    4.23    2.57
   7  -9  -8   35.22    3.35
   7  -9   8   42.32   10.34
  -7  -9   8   33.49    3.97
  17   0   2    1.83    1.47
  17   0  -2    1.59    1.53
  12 -10   0    8.94    2.33
  -9 -11  -4    6.17    2.72
   9 -11  -4    6.24    5.00
   9 -11   4    8.01    3.26
  -9 -11   4    6.67    2.51
 -14  -2   7    1.28    1.43
  14  -2  -7    1.34    1.00
  17  -2  -1    1.29    2.93
  17  -2   1    1.74    2.25
  -7  -3  11    4.83    2.82
  -7   3  11    8.21    2.50
   7  -3  11    7.19    2.82
  -8 -11   5   10.06    3.17
  -8 -11  -5    4.64    4.70
   8 -11   5    4.75    4.27
   8 -11  -5   14.08    6.26
  15  -6  -3    6.81    3.64
  15  -6   3   12.26    5.79
  -5   5  11   14.00    3.95
   5  -5  11   20.39    5.58
  -5  -5  11   24.12    4.88
  -7  -6  10    0.34    1.64
   7  -6 -10    3.74    2.23
   7  -6  10   -0.26    1.61
 -13  -8   4    8.90    3.87
  13  -8  -4   22.71    6.82
  13  -8   4   16.35    5.32
  15  -4  -5   41.07    3.58
 -15  -4   5   46.54    3.24
 -15  -4  -5   38.85    4.67
  15  -4   5   40.83    2.95
  16  -4   3    5.05    2.91
  16  -4  -3   13.37    5.35
  17  -1  -2    3.53    1.83
  17   1  -2    3.32    3.55
  17  -1   2    0.19    1.12
   3 -13   4    0.07    0.70
  -3 -13   4    1.01    1.75
   3 -13  -4    2.59    2.81
  -8   0  11   44.60    6.31
   8   0  11   56.78    3.15
  -3  -6  11    7.34    3.38
  -3   6  11    2.55    2.53
   3  -6 -11    3.13    1.27
   3  -6  11    7.04    3.66
  12 -10  -1   12.83    4.01
  12 -10   1    9.96    4.78
  12  -9  -4   49.62    6.29
 -12  -9   4   50.69    3.08
 -12  -9  -4   53.45    7.23
  12  -9   4   39.00    7.44
   3 -12   6   11.22    6.38
   3 -12  -6    6.57    6.76
  -3 -12   6    8.19    3.10
 -10  -7   8   92.52    6.29
  10  -7   8   97.08    5.99
  10  -7  -8   92.73    4.86
  13  -2   8    7.89    2.24
 -13  -2   8   11.26    4.03
  13  -2  -8    6.33    2.19
   9  -4  10    2.56    2.81
  -9  -4  10    4.20    2.30
  -9   4  10    0.98    1.37
   9  -4 -10    1.96    1.91
  14  -6  -5   14.30    5.28
 -14  -6   5   10.89    4.46
 -14  -6  -5   10.95    4.85
  14  -6   5   14.73    4.66
   0 -14   0   31.95    8.60
   9  -9  -7   12.60    4.83
  -9  -9   7    8.20    4.42
   9  -9   7    9.68    4.37
 -10   2  10  171.29    5.83
 -10  -2  10  150.55    8.37
  10  -2  10  164.27    6.77
  -8  -1  11   14.79    4.90
  -8   1  11   18.44    7.78
   8  -1  11   19.67    5.41
  15  -7   0    2.07    1.67
  11  -6   8    3.98    2.80
 -11  -6   8    2.73    1.31
  11  -6   8    1.82    1.29
  11  -6  -8    2.82    1.24
   7 -12  -4   14.11    7.03
  -7 -12   4    9.79    3.21
   7 -12   4   11.24    3.27
  -7 -12  -4   13.77    4.06
   3  -8 -10   18.67    5.80
   3  -8  10   24.12    7.20
  -3  -8  10   11.62    3.68
  13  -9  -2   25.16    6.76
  13  -9   2   26.84    4.62
   1 -14   0    2.16    1.61
  -1 -14   0    0.30    0.68
  -5 -13  -3   14.55    6.39
  -5 -13   3   15.90    6.21
   5 -13   3   23.63    7.62
   5 -13  -3   15.02    4.73
  16  -3  -4    4.82    2.69
  16  -3   4    1.14    1.52
  15  -2  -6    5.84    3.35
 -15  -2  -6    5.58    3.65
 -15  -2   6    6.73    3.05
  15  -2   6    3.11    2.95
  15   2  -6    6.93    2.92
 -12   0   9   16.07    5.66
   4   2  12    5.11    1.57
  -4  -2  12   10.79    3.65
  -4   2  12    9.04    3.79
   4  -2  12    9.95    1.97
   9 -12   0   -0.35    1.64
  10 -10  -5    2.25    1.19
 -10 -10   5    1.83    1.23
 -10 -10  -5    0.90    1.66
  10 -10   5    1.47    1.33
   0 -14  -1    0.74    1.39
   0 -14   1    0.48    0.46
   0 -14   1    0.82    1.44
  -8 -12  -3    3.74    3.21
   8 -12  -3   11.82    4.31
   8 -12   3   10.73    2.96
  14  -8   2   32.26    5.86
  14  -8  -2   37.00    9.68
  -3  -3  12   15.56    5.00
   3  -3  12   14.08    3.74
   3   3  12   11.31    4.14
  -3   3  12    9.89    2.82
  -5 -10   8    4.73    2.11
   5 -10  -8    1.39    1.36
   5 -10   8    0.30    2.63
  15  -7   1   19.93    7.78
  15  -7  -1   25.54    7.23
  14  -7  -4    0.41    2.13
  14  -7   4    0.73    1.66
 -14  -7   4    0.51    0.53
  16  -5   2   37.74    5.54
  16  -5  -2   26.62    7.04
   6 -13   2   30.98    4.05
   6 -13  -2   35.33    8.38
  -6 -13  -2   25.56    6.35
 -13  -5  -7   30.97    3.59
 -13  -5   7   30.82    6.54
  13  -5   7   22.66    9.00
  13  -5  -7   34.18    4.86
 -11  -4   9   58.37    4.07
  11  -4   9   61.95    4.28
  11  -4  -9   53.44    4.38
 -10 -11  -3    5.87    4.23
  10 -11  -3    7.86    2.51
  10 -11   3   10.73    3.23
  12  -1  -9    2.94    1.51
 -12   1   9    6.58    2.05
 -12  -1   9    4.31    7.12
  -1 -14   1    2.71    1.83
  -1 -14   1    0.92    1.12
   1 -14  -1    3.66    1.62
   1 -14   1    3.20    2.41
  17  -3   0    1.00    1.20
  -9  -8   8   26.03    7.33
   9  -8  -8   33.86    8.16
   9  -8   8   37.53   13.28
  17  -2  -2   14.09    3.18
  17  -2   2   12.21    4.18
   9 -12  -1    4.68    3.07
   9 -12   1    6.73    2.60
   0  -4  12   -0.23    1.17
  -9 -10  -6    0.99    1.21
   9 -10   6    4.46    2.68
   9 -10  -6    4.52    2.02
  -9 -10   6    2.18    1.24
  -2 -14   0   75.94    4.10
   2 -14   0   71.37    5.53
  -2 -14   0   85.94    3.95
   7 -11  -6    2.71    4.59
  -7 -11   6    8.28    3.98
   7 -11   6    5.67    4.53
  -7  -8   9   86.12    5.80
   7  -8   9   92.43    6.47
   7  -8  -9   73.00    4.27
   5   0  12    8.50    2.91
  -5   0  12   10.64    2.30
 -14  -5  -6   -0.13    1.11
  14  -5   6    0.90    1.17
 -14  -5   6    2.84    1.69
  14  -5  -6    1.16    1.16
  -1   4  12    6.24    2.42
   1   4  12    4.85    1.72
  -1  -4  12    7.40    2.16
   1  -4  12    5.91    1.92
  16   0  -5    1.78    1.72
  -8  -2  11   11.30    3.61
  -8   2  11    7.04    2.89
   8  -2  11    4.95    3.32
  -6 -12   5    0.93    1.17
   6 -12  -5    1.44    2.15
   6 -12   5    0.84    1.48
   6  -7  10   21.37    5.05
  -6  -7  10   23.92    7.32
   6  -7 -10   17.42    5.30
  12 -10  -2   49.30    8.36
  12 -10   2   42.18    7.54
  14  -3   7    4.26    3.59
 -14  -3   7    7.64    2.68
  14  -3  -7    6.61    2.08
  17  -3  -1    2.22    4.20
  17  -3   1   15.51    5.52
 -11 -10  -4    2.60    1.97
  11 -10  -4    0.93    2.24
  11 -10   4    0.78    0.97
   5 -11  -7   -0.43    1.60
  -5 -11   7    1.01    1.51
   5 -11   7    5.11    4.37
  -4 -13   4    5.98    1.82
   4 -13  -4    0.68    2.51
   4 -13   4    3.73    2.24
  -4   6  11    2.51    1.80
  -4  -6  11    1.23    1.68
   4  -6 -11    0.68    0.95
   4  -6  11    7.51    2.62
  -5   1  12    0.11    1.91
   5  -1  12    2.81    1.67
  -5  -1  12    6.98    3.45
   5   1  12    7.07    2.93
  -2 -14   1   19.93    4.98
  -2 -14   1   16.48    3.32
   2 -14  -1   14.62    3.68
   2 -14   1   21.07    5.45
  -2 -14  -1   19.93    3.54
  -5  -9   9    0.44    1.85
   5  -9  -9    1.03    0.84
   5  -9   9    3.32    3.21
   4 -12  -6    3.98    2.67
  -4 -12   6    1.53    2.33
   4 -12   6    1.71    1.75
  11 -11   0    1.12    2.03
 -16  -1  -5   38.93    4.64
  16   1  -5   43.86    9.03
  16  -1  -5   45.07    4.08
  12  -5  -8    2.85    2.33
  12  -5   8    8.11    1.75
 -12  -5   8    6.37    2.25
  12  -5   8    1.83    1.66
  17   0   3  159.84   10.78
  17   0  -3  173.45    7.28
  13  -3  -8   21.14    4.67
 -13  -3   8   15.75    4.59
  13  -3   8   18.93    6.73
   0 -13   5  200.22    7.88
   0 -13   5  220.64    7.01
 -12  -2   9    9.20    3.82
  12  -2  -9   10.22    3.10
  12  -2   9    6.95    3.43
 -12   2   9   10.31    4.27
   7 -13   0    2.59    2.62
   0 -14   2    3.62    1.64
   0 -14   2    4.86    1.64
   2   4  12    4.07    2.19
   2  -4  12    3.43    2.07
  -2  -4  12    5.19    2.60
  -2   4  12    5.03    2.72
 -10  -3  10   35.61    9.52
  10  -3  10   35.99    8.21
 -10   3  10   29.92   11.29
   4  -8 -10    1.97    1.37
  -4  -8  10    1.48    1.80
   4  -8  10    2.57    2.11
  15  -7   2   27.06   10.03
  15  -7  -2   36.12    4.79
  -1 -13   5    2.41    1.25
  -1 -13   5    3.90    1.98
   1 -13   5    1.91    1.50
   1 -13   5    7.66    5.17
   1 -13  -5    5.71    4.28
   7  -4  11    5.17    2.18
  -7  -4  11   10.18    2.64
  -7   4  11    7.22    3.28
  11 -11   1    6.05    2.77
  11 -11  -1    8.85    4.49
  17  -1   3   17.50    8.28
  17   1  -3   16.54    7.65
  17  -1  -3   16.60    6.94
  -1 -14   2    7.24    2.85
  -1 -14   2    5.63    2.47
   1 -14   2   11.14    3.14
   1 -14  -2    3.26    2.13
  -1 -14   2    4.76    2.91
  15  -3  -6    2.56    1.81
 -15  -3   6    0.54    0.76
  15  -3   6    2.41    1.86
 -15  -3  -6    0.53    1.38
  -6  -5  11   15.96    4.79
   6  -5  11   20.24    5.36
  -6   5  11   18.80    5.28
   3 -14   0    0.72    2.13
  -3 -14   0    2.35    0.81
  -4   3  12    5.05    2.26
  -4  -3  12    2.30    3.01
   4   3  12    0.48    0.98
   4  -3  12    2.72    2.40
   9 -12   2    8.74    2.73
   9 -12  -2   14.13    4.44
   0 -11   8    2.09    1.79
   0  -7 -11   42.47    4.59
   0  -7  11   40.55   11.98
   7 -13  -1    0.83    2.08
   7 -13   1    4.47    2.62
   0 -10   9    4.59    2.84
   1 -11   8    1.81    1.63
  -1 -11   8    2.05    1.81
   1 -11  -8    1.05    0.65
  -5   2  12   14.03    3.16
   5  -2  12   12.42    4.16
   5   2  12   13.27    3.79
  -5  -2  12   10.12    2.47
   1  -7  11   27.10    7.06
  -1  -7  11   31.71    4.74
   1  -7 -11   17.30    2.67
  13  -9   3   11.91    3.37
  13  -9  -3    9.66    6.03
  -3 -14   1    9.17    3.69
  -3 -14  -1    6.21    4.34
  -3 -14   1    9.12    3.17
   3 -14  -1    7.62    2.85
   3 -14   1   12.79    5.18
  17  -3  -2   28.21    8.19
  17  -3   2   15.24   10.99
  16  -2   5    6.78    2.72
 -16  -2  -5    2.91    2.36
  16  -2  -5    7.08    3.85
  16   2  -5    8.28    3.34
   1 -10  -9    6.13    2.34
   1 -10   9    4.26    3.04
  -1 -10   9    2.63    3.03
   2 -13  -5    2.15    2.58
   2 -13   5    4.82    2.36
  -2 -13   5    2.01    2.53
   2 -13   5    2.08    2.11
  -2 -13   5    5.28    2.41
  15  -6   4    1.39    1.67
 -15  -6   4    1.03    1.30
  15  -6  -4    1.41    2.57
  16  -6   0    3.88    3.00
  14  -8   3   42.98    7.12
  14  -8  -3   45.28    5.47
  -2 -14   2    9.64    4.97
  -2 -14   2   10.61    2.60
   2 -14  -2   12.77    4.36
   2 -14   2   12.21    3.12
  16  -4  -4   15.08    6.16
  16  -4   4    9.22    5.17
 -12  -8  -6  104.08    4.97
  12  -8   6   85.36   10.36
  12  -8  -6   88.46    5.00
 -12  -8   6   96.59    4.41
  15  -5  -5    5.28    4.01
 -15  -5  -5    0.72    1.75
 -15  -5   5    0.56    1.43
  15  -5   5    2.27    2.27
  16  -5   3   41.65   10.32
  16  -5  -3   29.52    4.53
  -6 -13   3    2.29    1.22
   6 -13  -3    6.25    2.70
   6 -13   3    1.23    1.68
  -6 -13  -3    3.79    1.20
   8 -10   7    4.28    3.24
   8 -10  -7    2.39    2.18
  -8 -10   7    3.96    2.00
   8  -9   8   38.05    9.54
  -8  -9   8   35.56    5.96
   8  -9  -8   34.51    4.78
 -10  -6   9    9.85    3.60
  10  -6  -9    3.18    1.80
  10  -6   9   13.23    4.05
  -8   3  11    0.84    1.54
  -8  -3  11    1.00    1.26
   8  -3  11    1.30    0.87
   3  -4  12    1.77    1.86
  -3   4  12    3.03    1.79
  -3  -4  12    2.06    2.04
  17  -2   3    3.78    3.96
  17  -2  -3    6.76    2.48
   8  -6 -10    2.27    1.49
  -8  -6  10    3.48    2.35
   8  -6  10    4.02    3.16
   9  -7  -9    1.86    1.89
  -9  -7   9    2.28    1.31
   9  -7   9    3.12    3.12
   6 -10  -8    5.49    2.11
   6 -10   8   -0.67    2.16
  -6 -10   8    0.82    1.43
  -9  -5  10    4.25    2.23
   9  -5 -10    3.15    1.86
   9  -5  10    1.61    1.67
   2 -11  -8   24.08    9.38
   2 -11   8   36.39   10.67
  -2 -11   8   26.65    8.19
  16  -6   1    7.31    3.87
  16  -6  -1    3.42    3.80
   2  -7 -11   11.66    5.43
  -2  -7  11   15.52    7.75
   2  -7  11   16.66    7.18
  17  -4   0    0.91    1.46
  13  -7   6    1.08    1.60
 -13  -7  -6    0.16    1.29
 -13  -7   6    2.61    1.26
  13  -7  -6    1.15    1.65
  11 -11  -2   28.00    4.14
  11 -11   2   27.36    7.41
  -2 -10   9   27.27    8.92
   2 -10  -9   25.13    5.12
   2 -10   9   39.20   11.22
  11  -8  -7    4.51    2.52
  11  -8   7   -0.12    1.02
 -11  -8   7    2.82    1.82
  12  -7   7   54.92    3.15
 -12  -7  -7   52.98    4.54
  12  -7  -7   61.16    5.35
 -12  -7   7   54.30    3.35
  12 -10   3    0.98    1.83
  12 -10  -3    2.74    3.04
   5 -13   4   42.79    6.80
  -5 -13   4   42.80    5.20
   5 -13  -4   39.32    8.37
  -9 -11   5    0.73    0.72
   9 -11  -5    0.09    1.92
   9 -11   5    1.29    1.17
  -9 -11  -5   -0.16    1.57
   5  -6  11   30.83    3.57
  -5  -6  11   26.51    3.70
  11  -9  -6    6.10    2.92
 -11  -9   6   10.84    3.69
  11  -9   6    7.23    4.67
 -11  -9  -6    9.04    3.48
  12  -3  -9   -0.13    0.97
 -12  -3   9    1.29    1.72
  12  -3   9   -0.16    1.39
 -11   0  10   27.79    6.98
   5 -12   6   21.76    8.83
   5 -12  -6   14.89    2.99
  -5 -12   6   13.80    4.09
   6   0  12  123.48    4.93
  -6   0  12  130.52    4.92
   0 -12   7   -0.29    1.76
   7 -13  -2   27.22    9.36
  -7 -13  -2   30.53   10.07
   7 -13   2   31.36    7.56
  -8 -12   4    1.16    0.66
   8 -12  -4    2.53    2.79
   8 -12   4    4.42    0.96
  -8 -12  -4    5.14    2.42
  13  -8   5    8.09    3.06
 -13  -8  -5    6.88    3.43
  13  -8  -5    4.94    2.23
 -13  -8   5    4.66    1.50
  -9   0  11   53.58    7.40
  14  -4   7    3.89    4.24
  14  -4  -7    6.29    3.35
 -14  -4   7    4.64    1.62
  17  -4  -1    2.56    2.51
  17  -4   1    0.97    2.16
  -4 -14   0    6.26    3.62
   4 -14   0   12.01    3.76
   3 -13   5    5.39    1.61
   3 -13   5    4.93    3.15
   3 -13  -5    1.16    1.29
  -3 -13   5    7.01    2.93
   6 -11   7    5.48    3.15
  -6 -11   7    5.47    2.55
   6 -11  -7   10.90    4.85
  10 -11   4    0.15    1.51
  10 -11  -4    4.40    2.61
 -10 -11  -4    0.73    1.89
   1 -12  -7    2.36    1.91
   1 -12   7    7.86    4.10
  -1 -12   7    5.54    3.00
 -11  -5   9    0.56    1.16
  11  -5  -9    0.70    0.87
  11  -5   9    3.48    1.67
 -11   1  10    2.49    1.96
 -11  -1  10    1.94    2.41
  12  -9   5   14.94    4.22
 -12  -9  -5   14.97    6.71
  12  -9  -5   15.48    6.13
 -12  -9   5   21.64    5.99
  -3 -14   2    1.01    0.69
   3 -14   2    2.24    1.78
  -3 -14  -2    1.63    1.14
   3 -14  -2    3.65    2.87
  -6   1  12    0.67    2.29
   6   1  12   -0.10    0.78
  -6  -1  12    1.20    1.55
  -5  -8  10    2.27    1.60
   5  -8 -10   -0.26    1.14
   5  -8  10    5.39    2.44
   6  -9   9   12.00    4.00
   6  -9  -9   15.74    4.95
  -6  -9   9   15.72    4.42
  -9  -1  11    7.28    3.43
   0 -14   3    4.00    1.75
   0 -14   3    3.12    1.97
   0   5  12    1.18    1.61
   0  -5  12    1.82    0.90
  15  -7  -3   -0.13    2.02
  15  -7   3    2.10    2.52
  13  -4   8    1.63    1.50
 -13  -4   8    1.12    1.61
  13  -4  -8    3.70    1.58
  13  -4   8    0.76    0.87
   0  -9 -10    0.45    0.80
   0  -9  10    0.91    1.18
   4 -14   1    4.43    2.51
   4 -14  -1    3.51    2.55
  -4 -14  -1    6.10    1.94
  -7 -12   5   12.43    4.17
   7 -12  -5   13.21    4.26
   7 -12   5   14.44    4.96
  -7 -12  -5    5.11    4.79
   7  -7  10    2.54    1.40
  -7  -7  10    0.65    1.20
   7  -7 -10    1.92    1.71
   5  -3  12    8.00    2.46
  -5  -3  12    4.00    2.97
  -5   3  12    7.12    3.28
   3 -11   8    1.20    2.48
   3 -11  -8    3.21    3.28
  -3 -11   8    3.43    2.16
   1 -14   3    6.83    2.44
   1 -14  -3   11.36    3.12
  -1 -14   3    7.58    3.03
   1 -14   3   10.51    2.89
  -1 -14   3   12.95    4.05
  -1   5  12   10.64    3.67
   1  -5  12   14.99    4.75
   1   5  12   10.05    3.03
  -1  -5  12   15.01    3.74
  10  -4  10    8.38    2.49
 -10  -4  10    5.56    3.32
 -16  -3  -5   12.93    5.78
  16  -3  -5    9.92    7.84
  16  -3   5   16.88    5.21
   3  -7 -11    4.19    2.15
  -3  -7  11    3.23    2.42
   3  -7  11   12.10    3.80
   1  -9 -10   58.84    3.92
   1  -9  10   74.42   15.05
  -1  -9  10   66.37    5.25
  -9 -12  -3   -0.27    1.83
   9 -12   3    2.55    1.96
   9 -12  -3    2.96    3.43
  -8 -11   6   15.45    4.91
   8 -11  -6   22.06   10.70
   8 -11   6   15.60    5.00
   8  -8   9    0.05    2.16
   8  -8  -9    3.79    3.04
  -8  -8   9    3.06    2.52
  10  -9  -7   32.80    9.01
 -10  -9   7   33.15    5.20
  10  -9   7   20.65    6.62
   3 -10   9   14.64    4.68
  -3 -10   9    8.10    5.20
   3 -10  -9   12.02    4.90
  16  -6  -2    4.31    3.93
  16  -6   2   12.52    4.79
 -13  -6   7    6.56    2.53
  13  -6  -7    2.09    1.25
 -13  -6  -7    7.42    2.55
  13  -6   7    4.04    2.91
   2 -12  -7   70.35    5.99
   2 -12   7   71.35    5.69
  -2 -12   7   64.65    5.50
  15  -4  -6    6.18    2.74
 -15  -4  -6    0.76    0.77
  15  -4   6   -0.39    1.33
 -15  -4   6    1.99    1.23
  14  -7  -5   18.26    5.86
  14  -7   5   14.72    4.71
 -14  -7   5   16.24    3.40
 -14  -7  -5   17.32    4.26
  -4  -4  12    2.99    2.12
   4  -4  12    1.81    1.56
  -4   4  12    0.51    0.86
  14  -9   0   47.20    5.58
  11  -7  -8    4.94    6.98
 -11  -7   8   23.92    7.12
  11  -7   8   18.14    7.57
  15   0  -7   -1.30    1.40
 -14   0   8  116.26    5.33
  14   0  -8  110.28    8.50
  17   0  -4   53.34    4.53
  10 -12   0    0.04    1.72
  17  -3  -3    1.39    1.67
  17  -3   3    2.30    1.78
 -14  -6  -6    0.30    1.45
 -14  -6   6    1.28    0.73
  14  -6  -6   -0.38    1.51
  14  -6   6   -0.27    1.17
 -11  -2  10   26.74    5.22
  11  -2  10   28.07    6.96
 -11   2  10   23.40    9.41
  -6  -2  12    0.55    1.39
  -6   2  12    1.07    1.61
   6  -2  12    1.24    1.25
   2 -14  -3    6.79    5.94
  -2 -14   3    8.99    3.07
   2 -14   3    6.95    4.86
   2 -14   3    9.98    3.59
  -2   5  12    1.55    1.72
  -2  -5  12    1.97    2.33
   2  -5  12    3.71    1.64
  17  -4   2    7.20    3.37
  17  -4  -2    7.15    3.27
 -15  -1   7    5.94    2.41
  15   1  -7   -0.15    1.31
  15  -1  -7    5.74    2.34
  -9   2  11    1.03    1.52
   9  -2  11    3.13    1.72
  -9  -2  11    2.16    1.73
   2  -9 -10    4.38    1.87
  -2  -9  10    7.38    2.19
   2  -9  10    4.48    3.20
  14   1  -8   14.61    6.71
 -14  -1   8   18.31    7.62
  14  -1  -8   14.09    7.26
  17  -1  -4    4.11    3.25
  17  -1   4    7.03    5.22
  17   1  -4    6.76    3.87
  -7   5  11   13.26    6.51
   7  -5  11   17.82    5.67
  -7  -5  11   18.00    6.83
  14  -9  -1    6.75    3.73
  14  -9   1    2.55    2.80
 -10  -8   8    2.00    1.14
  10  -8  -8    4.72    2.17
  10  -8   8    6.46    2.92
  13 -10   0    7.09    3.22
  10 -12  -1   15.28    6.65
  10 -12   1   16.13    5.37
  11 -10  -5    2.16    2.41
 -11 -10  -5    1.49    2.44
 -11 -10   5    0.06    1.07
  11 -10   5   -0.03    1.06
   8 -13   0   44.91   10.95
 -10 -10  -6    7.12    3.24
  10 -10   6   12.71    3.34
  10 -10  -6    6.24    3.14
 -10 -10   6    8.68    1.69
   4 -13   5    5.86    3.12
  -4 -13   5    6.29    2.24
   4 -13  -5    9.96    2.80
   4 -13   5    3.79    1.28
   8  -4  11    6.83    2.87
  -8   4  11    6.06    2.87
  -8  -4  11    4.96    3.02
  15  -8   0    4.04    3.53
  12  -6  -8    0.67    1.81
  12  -6   8    1.31    1.74
  12  -6   8    0.96    2.08
 -12  -6   8    1.83    1.25
   4 -14   2    7.98    3.71
   4 -14  -2   10.15    4.14
  -4 -14  -2    5.88    2.74
  11 -11   3   19.06    5.10
  11 -11  -3   18.68    3.95
  13 -10  -1   13.65    4.89
  13 -10   1    9.29    5.37
  13  -9   4    6.29    2.65
  13  -9  -4    3.22    4.35
 -13  -9  -4    1.99    2.08
   3 -12  -7   21.25    9.74
  -3 -12   7   26.26    6.16
   3 -12   7   22.52   11.65
  18   0   0   54.96    5.76
   8 -13   1    3.62    2.84
   8 -13  -1    3.54    3.06
  -5 -14   0    1.72    2.52
   5 -14   0    0.68    1.12
   7 -13  -3   59.97    7.51
   7 -13   3   51.52    4.84
  -7 -13  -3   58.02    6.16
  15  -8   1   48.90    7.15
  15  -8  -1   42.85    5.11
  14  -8   4    2.45    2.58
  14  -8  -4    0.74    2.14
   4 -11   8    8.97    3.99
  -4 -11   8    4.97    3.23
   4 -11  -8    9.29    3.43
  16  -5   4    5.96    2.35
  16  -5  -4    9.04    2.96
  -4  -7  11   14.00    3.43
   4  -7 -11    1.72    1.17
   6 -13   4    2.37    1.45
  -6 -13  -4    1.58    1.26
   6 -13  -4    2.86    2.08
  -6 -13   4    0.17    0.92
 -12  -4   9   -0.12    1.64
  12  -4  -9    0.98    1.64
  12  -4   9    2.55    1.45
  -6  -6  11   19.93    7.50
   6  -6  11   25.68    7.68
  18   1   0   63.19    5.93
  18  -1   0   43.90   11.25
  -4 -10   9   24.94    7.11
   4 -10  -9   19.22    7.56
   4 -10   9   20.77    5.97
  16   0  -6   99.44    4.78
   7 -10   8    4.56    2.38
  -7 -10   8    0.21    1.37
   6 -12   6   18.37    4.07
  -6 -12   6   12.61    3.73
   6 -12  -6   16.51    6.41
 -13   0   9    8.60    3.42
  18   0  -1   58.92    6.49
  18   0   1   39.42    3.47
  -3 -14   3   11.25    4.82
   3 -14  -3   12.82    3.05
   3 -14   3    7.35    3.06
  15  -2  -7   16.75    4.23
 -15  -2   7   12.02    4.56
 -14  -2   8    8.44    3.90
  14  -2  -8    9.65    4.63
  -3   5  12   11.96    4.14
  -3  -5  12   18.18    5.45
   3  -5  12   11.97    5.17
  17  -2  -4    8.17    2.00
  17  -2   4    2.19    2.42
   3  -9 -10    0.65    1.72
   3  -9  10    3.21    2.44
  -3  -9  10    4.29    2.41
   5 -14  -1    1.75    2.27
  -5 -14  -1    8.50    2.35
   5 -14   1    7.42    2.69
  17  -5   0    1.39    1.67
  16  -1  -6   36.01    2.77
  16   1  -6   38.40    3.70
   0   0  13    2.65    1.50
 -13   1   9    1.26    1.20
 -13  -1   9   -0.21    1.96
  18  -1  -1   15.31    9.49
  18   1  -1   12.54    7.65
  18  -1   1   17.60    5.47
   6  -8  10    0.23    1.75
   6  -8 -10    0.78    1.42
  -6  -8  10    0.25    1.35
  14  -9   2    1.68    1.70
  14  -9  -2    0.84    1.53
  12 -10   4   36.31    4.58
  12 -10  -4   38.41   11.60
 -12 -10  -4   26.59    9.04
  10 -12   2    5.78    3.26
  10 -12  -2    8.01    3.61
  -7   0  12   83.74    9.10
   7   0  12   73.26    3.84
   0 -13   6    1.62    1.69
   1   0  13   34.85    8.42
  -1   0  13   32.62    3.46
  -5  -4  12   -0.59    2.04
   5  -4  12    7.81    3.37
  -5   4  12    1.97    1.34
  11  -3  10   72.78    4.26
 -11  -3  10   60.33    8.30
 -11   3  10   62.64    4.74
  15  -6   5    0.44    1.48
 -15  -6  -5    0.72    1.60
 -15  -6   5    1.46    1.06
  15  -6  -5    5.11    6.27
  16  -6   3   -0.15    1.82
  16  -6  -3    0.46    1.14
  -6  -3  12   19.40    5.80
   6  -3  12   18.96    6.43
  -6   3  12   11.94    3.86
   9 -10  -7    0.43    1.89
  -9 -10   7    3.59    1.75
  -9  -9   8    4.53    1.61
   9  -9  -8    0.65    1.16
   9  -9   8    7.80    3.48
   0   1  13    7.66    2.45
   0  -1  13    9.75    3.86
   7 -11  -7    9.82    3.65
  -7 -11   7    2.74    2.10
   7 -11   7    3.00    1.03
 -16  -4  -5    2.88    0.92
  16  -4  -5    2.48    2.43
  16  -4   5    0.78    1.36
  12 -11   0    2.60    2.13
   1 -13  -6    6.89    3.07
  -1 -13   6    5.79    2.89
   1 -13   6    7.12    4.26
  -9  -3  11   19.40    4.88
  -9   3  11   13.04    4.94
   9  -3  11   17.14    5.47
 -14  -5   7    4.69    1.80
  14  -5   7    7.23    4.88
 -14  -5  -7    7.30    3.96
  14  -5  -7    5.43    3.27
  17  -5  -1    2.39    1.94
  17  -5   1    4.30    3.10
  -7   1  12  141.88    8.40
   7  -1  12  158.33    5.99
  -7  -1  12  148.88    6.81
  13 -10  -2   31.38    9.25
  13 -10   2   28.29    7.04
   7  -9  -9   -0.50    1.28
   7  -9   9    1.86    2.05
  -7  -9   9    3.84    1.84
  -9  -6  10    0.37    1.67
   9  -6 -10    2.47    1.58
   9  -6  10   -0.31    1.45
   1  -1  13    6.60    2.10
  -1  -1  13    3.95    3.58
  -1   1  13    3.18    1.86
   1   1  13    2.46    1.08
   8 -13  -2   11.50    3.76
  -8 -13  -2   10.04    5.62
   8 -13   2   13.08    4.64
  18  -2   0    0.91    1.28
   0 -14   4   22.62    7.12
   0 -14   4   12.77    3.26
  15  -8  -2    4.54    2.11
  15  -8   2    2.41    2.30
  12 -11  -1    2.24    2.14
  12 -11   1    0.64    1.79
  15  -7   4    9.20    3.93
  15  -7  -4   11.15    3.47
  17  -4  -3   50.50    5.11
  17  -4   3   54.92   10.10
  16  -7   0    7.49    3.68
   4 -12  -7   13.10    5.07
   4 -12   7   13.04    3.82
  -4 -12   7    8.19    4.60
  13  -5   8    1.51    1.07
  13  -5   8    1.50    1.47
 -13  -5   8    1.17    0.64
  13  -5  -8    0.77    1.30
  -2   0  13    3.21    1.23
   1 -14   4    3.60    2.74
  -1 -14   4    1.66    1.35
   1 -14  -4    1.78    1.80
  -1 -14   4    2.24    2.33
   1 -14   4    0.18    0.81
  -5 -13   5    0.18    0.90
   5 -13   5    0.03    0.74
   5 -13  -5    1.58    1.78
  18   0   2    4.67    2.11
  18   0  -2    2.13    3.02
  10  -7  -9   51.25    4.07
  10  -7   9   57.24    6.33
 -10  -7   9   46.79    4.39
 -16  -2  -6    8.58    4.10
  16  -2  -6   11.42    6.24
  10  -5 -10   -0.13    1.01
 -10  -5  10   -0.23    1.74
  10  -5  10    0.21    0.93
  13  -2  -9   14.94    6.02
 -13  -2   9   19.07    7.68
   2 -13  -6   26.20    9.91
  -2 -13   6   27.07    7.77
   2 -13   6   26.73    6.31
  18  -2  -1    3.09    4.29
  18  -2   1    6.40    2.85
   9 -12   4    1.45    1.38
   9 -12  -4    1.46    1.80
   0  -8 -11    0.15    1.20
   0  -8  11    2.99    2.88
   5 -14  -2   12.34    3.24
   5 -14   2   13.45    3.72
  -5 -14  -2    6.60    1.91
   8 -12  -5   23.40    4.59
  -8 -12   5   20.06    4.71
   8 -12   5   22.35    8.09
  -8 -12  -5   20.17    4.35
   8  -7 -10    2.29    1.89
  -8  -7  10    0.58    1.13
   8  -7  10    0.63    2.24
   2   1  13   13.98    3.94
   2  -1  13   11.82    3.29
  -2  -1  13   11.50    2.75
  -2   1  13   10.20    3.95
  16  -7   1   84.27    6.13
  16  -7  -1   72.19    5.49
  11  -6  -9    0.95    1.44
 -11  -6   9    0.59    1.44
  11  -6   9    2.47    1.67
 -15  -5   6   81.34    4.04
  15  -5  -6   89.44    5.72
  15  -5   6   71.40    5.69
 -15  -5  -6   71.56    6.05
  -4 -14   3    9.74    2.49
   4 -14  -3    7.51    3.29
   4 -14   3   12.09    6.07
  -4   5  12   53.55    4.06
   4  -5  12   64.43    4.04
  -4  -5  12   58.96    4.72
   1  -8 -11   54.06    3.95
   1  -8  11   46.06    6.82
  -1  -8  11   51.72   10.90
  18  -1  -2   13.10    5.19
  18  -1   2   12.55    9.68
  18   1  -2   12.27    5.19
  10 -11   5   29.07    2.95
  10 -11  -5   28.30    7.99
 -10 -11  -5   26.48    7.95
 -10 -11   5   28.44    2.14
   0  -2  13    2.45    1.84
   0   2  13   -0.21    0.67
   4  -9  10    0.76    1.80
  -4  -9  10    3.80    3.34
   4  -9 -10   -0.33    1.28
  15  -3  -7    3.95    2.16
  15  -3   7    0.71    1.12
 -15  -3   7    1.17    1.81
 -14  -3   8    0.62    1.59
  14  -3  -8    1.61    1.75
  14  -3   8    3.65    1.72
  17  -3   4    1.53    1.28
  17  -3  -4    0.36    1.64
   5 -11   8   35.71   12.10
  -5 -11   8   22.01    4.49
   5 -11  -8   24.16    8.35
   0   6  12    7.77    3.63
   0  -6  12    8.39    3.24
  -7   2  12   18.91    4.78
  -7  -2  12   24.11    4.99
   7  -2  12   12.74    6.02
  -5  -7  11   -0.57    1.36
   5  -7  11    3.24    1.92
   5  -7 -11    1.19    1.23
 -10   0  11    2.84    1.94
   1  -2  13    5.38    4.83
   1   2  13    5.96    2.99
  -1  -2  13    6.33    4.09
  -1   2  13    7.87    3.03
   2 -14   4   16.32    5.36
  -2 -14   4   11.66    3.22
   2 -14  -4    8.52    3.95
   2 -14   4   10.38    3.51
  -2 -14   4   12.00    4.59
  -5 -10   9   51.72    4.23
   5 -10  -9   45.13    8.54
   5 -10   9   60.19   15.44
   1  -6  12    3.32    2.39
  -1  -6  12    6.69    2.46
  -1   6  12    4.08    1.98
  17  -5   2   19.81    9.07
  17  -5  -2   37.37    9.21
   6 -14   0   37.07    8.76
  -9 -11   6    6.90    1.82
   9 -11   6    6.67    2.90
   9 -11  -6    3.55    2.35
   9  -8  -9    2.12    1.33
  -9  -8   9    0.67    1.34
   9  -8   9    6.88    3.10
 -10   1  11    2.38    1.65
 -10  -1  11    2.96    2.54
   2  -8 -11    3.92    2.13
   2  -8  11    1.85    1.85
   3   0  13    0.60    0.88
  -3   0  13    0.71    0.83
 -13  -8   6    3.47    1.03
  13  -8   6    3.30    2.48
 -13  -8  -6    0.20    1.02
  13  -8  -6    1.02    2.21
  -8  -5  11    6.31    3.58
   8  -5  11    8.78    3.61
  12 -11   2    2.49    1.59
 -12  -8   7   28.90    4.75
  12  -8   7   31.82    7.12
 -12  -8  -7   21.53    9.25
  12  -8  -7   40.75    4.02
 -11 -11  -4   19.46    7.36
  11 -11  -4   19.73    8.53
  11 -11   4   15.83    4.88
   3 -13   6    3.54    3.72
  -3 -13   6    1.66    2.22
   3 -13  -6    2.24    2.66
  14  -9   3   40.47    6.50
  14  -9  -3   34.31    6.91
  -2   2  13    2.55    0.88
   2   2  13    2.77    1.56
   2  -2  13    4.58    2.65
  -2  -2  13    2.23    1.99
  17   0  -5    5.83    2.35
   6 -14   1   12.38    4.92
  -6 -14  -1   16.70    5.49
   6 -14  -1   18.81    3.76
  10 -12  -3   -0.96    1.45
  10 -12   3    1.58    1.88
 -10 -12  -3    1.91    1.52
 -12  -9   6   26.40    6.73
  12  -9  -6   26.95    8.00
 -12  -9  -6   20.42    3.70
  12  -9   6   20.72    4.91
 -12   0  10   10.61    3.59
  18  -3   0   26.39    4.91
  -3   1  13   47.57   10.53
   3  -1  13   53.09    6.11
   3   1  13   59.55    3.89
  -3  -1  13   71.85    5.11
  18  -2  -2   44.05    3.71
  18  -2   2   44.13    8.37
   2  -6  12   10.70    2.99
  -2   6  12    8.52    3.89
  -2  -6  12   10.71    5.93
  -7 -13  -4    8.41    4.92
   7 -13   4    5.51    4.14
   7 -13  -4    5.91    4.12
  -7  -6  11   27.43    6.67
   7  -6  11   23.09    5.92
  16  -7  -2    7.21    4.20
  16  -7   2    8.45    3.73
 -13  -7  -7    2.45    1.67
  13  -7  -7    0.57    1.45
 -13  -7   7    4.28    1.77
  13  -7   7    1.12    2.07
  -7 -12   6   43.99    8.00
   7 -12  -6   49.44    4.86
  17   1  -5    6.74    3.43
  17  -1  -5    6.24    3.41
  12  -5   9    3.52    2.22
  12  -5  -9    2.30    1.36
 -12  -5   9    1.49    2.58
  11  -4  10   21.81    7.39
 -11  -4  10   25.88    4.88
 -12  -1  10    0.22    1.12
 -12   1  10    3.59    1.98
  13 -10   3   10.02    5.94
  13 -10  -3   14.94    4.43
   9 -13   0    2.66    2.54
   6  -4  12   95.46    6.87
  -6   4  12   96.61    4.58
  -6  -4  12   98.86    9.79
 -16  -3  -6    8.14    3.20
 -16  -3   6    6.51    4.44
  16  -3   6    5.11    4.04
  16  -3  -6    8.09    4.05
   3 -14   4    4.28    3.39
  -3 -14   4    3.98    1.80
   3 -14   4   12.72    4.78
   3 -14  -4   12.64    3.38
  13  -3   9   94.98    5.34
 -13  -3   9   76.69    4.73
  13  -3  -9   82.09    4.54
  11  -9   7   15.84    5.42
  11  -9  -7   20.30    7.92
 -11  -9   7   23.12    5.86
  18  -3  -1    0.39    1.54
  18  -3   1    4.78    2.48
  -8 -13  -3   22.74    5.61
   8 -13  -3   25.05   10.20
   8 -13   3   32.07    5.43
  -9   4  11   13.53    5.50
   9  -4  11   20.58    6.00
  -9  -4  11   13.12    7.53
   5 -12  -7   12.76    5.52
  -5 -12   7   12.66    2.98
  15  -8   3    4.69    4.63
  15  -8  -3    9.58    4.62
 -10  -2  11    6.09    2.38
  10  -2  11    4.96    1.53
 -10   2  11    2.64    2.02
   7  -8  10    1.87    1.97
  -7  -8  10    1.61    1.66
   7  -8 -10    1.61    1.75
 -14  -7   6   36.41    6.86
 -14  -7  -6   33.23    2.88
  14  -7  -6   24.66    8.72
  14  -7   6   33.72    7.22
   8 -10   8   35.18    8.84
   8 -10  -8   18.77    4.89
  -8 -10   8   16.62    3.94
   0   3  13    6.23    2.30
   0  -3  13    7.92    3.69
  11 -12   0    4.26    2.82
   3  -8  11    2.63    2.46
   3  -8 -11    1.78    1.64
  -3  -8  11    2.59    1.31
 -13  -9  -5    1.68    2.07
  13  -9  -5    3.70    2.06
  13  -9   5    0.64    1.64
   9 -13  -1   24.41    6.37
   9 -13   1   23.85    7.39
  18   0  -3    1.22    1.41
   7  -3  12   49.85   11.10
  -7   3  12   46.52    3.79
  -7  -3  12   51.19    9.90
   0 -11  -9    8.40    5.06
   0 -11   9    9.28    4.92
   5 -14  -3   22.85    7.84
  -5 -14  -3   27.63    5.14
   5 -14   3   26.80    9.11
  16  -6   4    3.06    3.14
  16  -6  -4    4.61    1.79
  -1   3  13    2.80    1.60
   1   3  13    5.39    2.35
  -1  -3  13    1.94    1.82
   1  -3  13    3.59    2.18
   5  -5  12    2.66    1.32
  -5   5  12    3.48    2.47
  -5  -5  12    5.85    3.27
  14  -8   5   87.53    8.99
  14  -8  -5   84.21    5.56
 -14  -8  -5   80.72    7.14
   3  -2  13    2.43    2.76
  -3  -2  13    2.80    2.55
   3   2  13    1.69    1.06
   5  -9 -10    4.97    3.46
  -5  -9  10    3.21    2.53
   5  -9  10    4.67    3.33
  16  -5   5    4.47    2.48
 -16  -5  -5    2.89    2.93
  16  -5  -5    9.85    3.99
 -16  -5   5    7.09    4.18
   6 -13   5    3.17    2.87
   6 -13  -5    5.33    3.06
  -6 -13   5    6.95    2.30
  11  -8   8   51.21   11.72
  11  -8  -8   43.04    9.19
 -11  -8   8   35.64    9.15
  -1 -11   9   31.42    8.96
   1 -11   9   33.19    9.80
   1 -11  -9   25.28    9.09
 -12  -7   8    4.64    2.73
  12  -7  -8    2.82    1.99
  -8   0  12    0.92    2.67
   3  -6  12   26.65    4.37
  -3   6  12   15.96    5.47
  -3  -6  12   19.78    5.14
  18  -1  -3   72.75    4.45
  18  -1   3   77.46    6.60
  18   1  -3   75.20    5.24
  11 -12   1   15.27    4.39
  11 -12  -1    5.63    3.07
  -4   0  13   16.07    5.83
   4   0  13   17.25    4.86
  -6 -14  -2   55.79    7.00
   6 -14  -2   53.86    7.89
   6 -14   2   67.19    5.74
  17  -2  -5    5.94    4.84
 -17  -2  -5    4.11    2.31
  17  -2   5    8.94    4.28
 -11 -10   6   11.20    3.43
 -11 -10  -6    7.48    6.42
  11 -10  -6   17.31    5.69
  11 -10   6    5.14    3.16
 -12  -2  10   18.56    8.12
 -12   2  10   15.10    7.27
   8 -11   7    2.60    3.68
  -8 -11   7    0.00    0.62
   8 -11  -7    0.66    0.91
   0 -15   0    3.29    2.87
   4 -13   6    7.25    3.47
  -4 -13   6    5.80    3.22
   4 -13  -6    7.98    2.87
  17  -6   0    3.65    1.61
   0 -12  -8   37.90    9.25
   0 -12   8   38.54    8.12
  15  -4   7    3.40    2.83
  15  -4  -7    3.76    2.29
 -15  -4   7    1.20    1.63
 -15  -4  -7    3.34    2.82
  14  -4  -8   15.48    4.20
 -14  -4   8   14.13    5.37
  14  -4   8   17.17    4.35
  -8  -1  12   44.22   10.48
  -8   1  12   36.28    7.30
   8  -1  12   37.99    9.35
  17  -4   4    7.58    4.26
  17  -4  -4    4.75    3.78
  17  -5  -3   15.77    5.94
  17  -5   3   13.40    5.70
  -8  -9   9    6.45    2.82
   8  -9  -9   11.29    4.24
   8  -9   9   10.64    4.17
  -4   1  13    2.45    1.77
   4  -1  13   -0.54    1.54
   4   1  13    4.13    1.75
  -4  -1  13    0.94    1.72
   6 -11  -8   30.50   10.21
  -6 -11   8   27.88    7.67
   6 -11   8   39.69   11.44
  -1 -15   0    1.52    2.16
   1 -15   0    0.73    1.28
   1 -12   8   25.71    6.38
  -1 -12   8   29.68    7.80
   1 -12  -8   22.52    3.29
   2  -3  13    7.02    3.46
  -2  -3  13    5.78    2.58
   2   3  13    7.23    2.96
  -2   3  13    9.76    2.24
   6  -7 -11    4.37    1.82
  -6  -7  11    4.56    2.16
   6  -7  11    3.41    2.46
 -12 -10  -5    2.12    1.42
  12 -10  -5    0.40    2.27
  12 -10   5    5.35    1.76
  18  -3  -2    2.93    2.56
  18  -3   2    1.81    2.06
   6 -10  -9   25.12    6.10
   6 -10   9   31.32    8.26
  -6 -10   9   29.65    4.86
   2 -11  -9   11.80    3.51
   2 -11   9   11.79    3.11
  -2 -11   9    7.28    2.34
   0 -15   1   15.58    4.11
   0 -15  -1   12.91    4.59
   0 -15   1   18.88    4.06
 -14  -6   7    8.59    2.41
 -14  -6  -7    8.72    3.23
  14  -6   7    6.57    2.63
  14  -6  -7    9.68    3.86
  17  -6   1    6.36    2.71
  17  -6  -1    1.12    1.78
  12 -11   3    9.46    4.03
  12 -11  -3    8.91    4.02
   0 -10  10   62.58    6.52
   0 -10 -10   63.24    6.28
   4 -14   4   15.21    4.86
  -4 -14   4   13.65    3.75
   4 -14  -4   15.27    4.78
  -1 -15   1   25.14    6.18
  -1 -15   1   32.73    7.42
   1 -15  -1   27.06    9.76
   1 -15   1   21.53    7.82
   9 -13  -2   11.94    3.94
  -9 -13  -2    5.70    3.07
   9 -13   2    7.96    3.16
  -1 -10  10    2.12    2.38
   1 -10  10   13.32    4.06
   1 -10 -10    7.75    2.83
  18  -2  -3   25.05   10.37
  18  -2   3   12.08   10.18
 -10 -10   7   15.84    3.97
  10 -10  -7   27.28    7.23
 -10  -9   8   42.36    9.22
  10  -9   8   50.14   10.86
  10  -9  -8   46.54    6.56
   2 -15   0   28.27    7.89
  -2 -15   0   29.51    2.86
  13  -6  -8   -0.77    1.50
 -13  -6   8    1.59    0.92
  13  -6   8    0.24    1.06
   0 -14  -5    0.21    1.57
   0 -14   5   -0.08    1.61
   2 -12  -8   20.03    3.52
  -2 -12   8   15.60    3.26
   2 -12   8   23.37    4.56
 -10   3  11    1.43    2.29
  10  -3  11    4.16    2.07
 -10  -3  11    3.91    2.45
  -4  -8  11    5.25    2.13
   4  -8 -11    4.12    1.10
   4  -8  11   15.14    4.54
  15  -7  -5   10.51    4.77
  15  -7   5   10.11    4.97
 -15  -7   5    8.17    3.24
 -15  -7  -5    6.54    3.81
  16  -7   3   20.17    5.98
  16  -7  -3   13.95    7.54
  18  -4   0    2.52    2.77
   7 -14   0    4.43    2.16
  10  -6  10    3.67    2.46
  10  -6 -10    4.76    1.65
 -10  -6  10    6.90    2.46
  15  -9   0    1.79    2.53
  11 -12   2    3.79    2.29
  11 -12  -2    1.28    1.75
  14 -10   0   45.62    3.76
  15   0  -8    1.59    1.59
  -1 -14   5    3.71    3.11
   1 -14   5    2.23    1.42
  -8   2  12    0.65    1.56
   8  -2  12    1.75    1.18
  -8  -2  12    0.93    1.34
  -4   2  13   10.84    3.38
  -4  -2  13    8.53    3.83
   4  -2  13   13.70    8.28
  -9 -12  -5    4.56    3.16
   9 -12  -5    3.32    4.01
   9 -12   5    3.29    2.48
   9  -7 -10    2.41    1.76
  -9  -7  10    8.44    2.85
   9  -7  10    9.46    3.46
  15  -6  -6    5.91    2.64
 -15  -6   6    7.67    1.94
 -15  -6  -6    5.48    2.44
  15  -6   6    9.58    4.80
   2 -15  -1    2.26    1.69
   2 -15   1    3.66    2.44
  -2 -15   1    0.83    1.47
  -4   6  12    1.20    1.78
   4  -6  12   -1.14    1.44
  -4  -6  12    0.33    1.23
  -3  -3  13   11.20    4.03
   3  -3  13   17.53    4.39
  -3   3  13   10.29    2.85
 -16  -4   6    0.81    1.70
 -16  -4  -6    2.29    2.49
  16  -4   6    1.22    1.14
  13  -4   9    2.52    1.52
 -13  -4   9    1.47    1.31
  13  -4  -9    3.65    2.23
  18  -4  -1   36.67    7.62
  18  -4   1   35.27   10.38
  15  -1  -8    5.33    1.72
 -15  -1   8    5.37    2.80
  -2 -10  10   14.91    4.62
   2 -10  10   17.44    6.68
   2 -10 -10   14.95    4.29
   7 -14   1   31.37    8.95
  -7 -14  -1   40.55    4.21
   7 -14  -1   34.88   10.59
  15  -9   1   37.88   10.97
  15  -9  -1   41.70   11.99
  14 -10  -1    2.85    2.29
  14 -10   1    0.70    2.22
 -14  -9  -4   10.75    8.58
  14  -9  -4   18.37    4.93
  14  -9   4   15.69    6.84
  -3 -11   9   29.24    7.81
   3 -11   9   30.73    6.29
   3 -11  -9   23.75    7.36
  16   0  -7   -0.34    1.56
   6 -12   7   25.28    4.81
  -6 -12   7   20.59    5.83
   6 -12  -7   22.12    6.03
  10 -12  -4    4.91    1.94
  10 -12   4    8.01    2.99
 -10 -12  -4    1.91    3.42
  17  -3  -5   -0.39    1.39
  17  -3   5    2.39    1.90
 -17  -3  -5    0.90    0.81
 -12  -3  10    5.31    1.79
  12  -3  10    7.57    1.75
   0 -15   2    0.65    1.82
   0 -15  -2    3.70    2.33
   0 -15   2    2.60    1.68
   0   4  13    2.83    1.12
   0  -4  13    5.19    2.76
  17  -6  -2    0.66    2.22
  17  -6   2    1.05    0.90
   2 -14  -5   30.17    6.85
  -2 -14   5   23.04    4.86
   2 -14   5   28.00    5.68
   5   0  13   52.85    3.84
  -5   0  13   63.33    4.55
  -7   4  12    1.55    0.44
  -7  -4  12    2.11    1.28
   7  -4  12    0.17    1.31
  16   1  -7   39.71    3.85
  16  -1  -7   51.71    5.71
  -1 -15   2   18.02    5.44
  -1 -15   2   13.48    5.99
   1 -15   2   15.49    5.03
   1 -15  -2   12.50    4.67
   1 -15   2   15.63    5.77
  -1   4  13   22.34    6.49
   1   4  13   20.23    5.88
   1  -4  13   21.41    6.70
  -1  -4  13   25.71    7.64
  11  -7   9   11.73    3.83
  11  -7  -9    2.80    2.93
 -11  -7   9    1.28    1.75
  13 -10  -4   11.44    4.81
 -13 -10  -4    8.48    2.22
  13 -10   4   10.92    5.80
 -14   0   9   20.80    5.69
  11  -5 -10   25.30    7.62
 -11  -5  10   31.00    6.38
  11  -5  10   33.78    6.85
  -3 -15   0    0.76    1.07
   3 -15   0    0.82    1.65
   6 -14  -3    0.72    2.19
   6 -14   3    1.90    2.48
  -6 -14  -3    1.07    0.67
  -5 -13   6    8.91    3.03
   5 -13   6    4.28    2.99
   5 -13  -6   10.79    4.12
  -3 -12   8   36.20    8.55
   3 -12  -8   35.06   11.65
   3 -12   8   44.87    9.28
   6  -5  12   59.94    5.74
  -6  -5  12   67.88    4.34
  -6   5  12   49.71    6.14
   0 -13   7   25.13    6.48
   0 -13  -7   21.65    8.88
   8 -13   4    9.10    4.02
  -8 -13  -4    2.60    2.96
   8 -13  -4    3.73    2.22
   8  -6  11    6.90    2.70
  -8  -6  11    0.48    1.75
   6  -9  10    9.74    5.19
   6  -9 -10    5.10    2.35
  -6  -9  10    6.45    1.83
   9  -5  11    0.07    1.06
  -9  -5  11    1.17    1.73
   0  -7  12   -0.12    1.93
  15  -8  -4    0.95    2.63
  15  -8   4    2.14    2.00
  -8 -12   6    3.62    1.56
   8 -12  -6    9.25    7.62
  -5   1  13    2.70    3.30
   5  -1  13    1.69    1.28
  -5  -1  13    1.09    1.31
  16  -8   0   86.18   14.57
  13 -11   0    2.80    2.91
   1 -13   7    8.14    3.29
  -1 -13   7    4.28    2.71
   1 -13  -7    6.07    2.60
  11 -11  -5    8.79    3.93
 -11 -11  -5    3.96    1.58
  11 -11   5    2.24    1.97
 -14   1   9    9.13    3.78
 -14  -1   9   13.40    4.54
  10 -11  -6   14.75    5.30
  10 -11   6   11.01    4.50
 -10 -11   6   16.89    5.88
 -10 -11  -6   11.70    4.44
  10  -8   9   14.64    6.31
 -10  -8   9   14.10    5.45
  10  -8  -9   15.10    5.35
  -1  -7  12    8.26    4.92
   1  -7  12   10.55    4.44
  -3 -15  -1    0.99    1.39
   3 -15   1    2.46    1.79
  -3 -15   1    2.80    1.64
   3 -15  -1    4.18    2.11
  18   0  -4    3.16    2.24
 -15  -2   8    0.16    1.01
  15  -2  -8    1.47    1.44
  18  -3   3    6.56    3.06
  18  -3  -3    4.63    4.31
 -11   0  11   12.41    4.92
   8  -8  10   12.98    3.68
   8  -8 -10    2.71    2.06
  -8  -8  10    9.83    3.79
   3 -10  10   56.67   13.32
   3 -10 -10   58.43    5.28
  -3 -10  10   47.88    3.97
   5 -14   4    2.73    1.61
   5 -14  -4    0.54    2.13
  -5 -14   4    0.25    0.85
  -2 -15   2   18.52    4.81
   2 -15  -2   18.96    8.29
  -2 -15   2   17.94    7.15
   2 -15   2   14.75    5.45
  -7 -13   5    7.75    2.44
   7 -13  -5    7.52    2.56
   7 -13   5    3.47    2.99
   2  -4  13    3.95    1.40
  -2  -4  13    6.18    3.55
  -2   4  13    5.85    3.32
  16  -8   1   19.51    9.03
  16  -8  -1   24.00    4.39
  13 -11   1    1.68    1.62
  13 -11  -1    1.67    1.33
 -12  -6   9    6.74    2.19
  12  -6  -9    2.21    0.96
  12  -6   9    2.60    2.55
  18  -4  -2   23.34   10.77
  18  -4   2   22.82    8.58
   7 -14   2   14.32    4.39
  -7 -14  -2   15.39    6.61
   7 -14  -2   10.18    4.67
  18   1  -4    7.01    3.48
  18  -1  -4    4.59    4.53
  15  -9   2    5.08    2.22
  15  -9  -2    1.27    1.64
  14 -10   2   26.09   10.64
  14 -10  -2   35.46   10.10
  -8  -3  12    5.33    2.13
  -8   3  12    0.55    2.02
   8  -3  12    1.51    1.47
   9 -13   3    3.70    2.22
   9 -13  -3    1.08    1.55
  -9 -13  -3    3.32    5.09
 -11   1  11    2.55    2.27
 -11  -1  11    1.25    1.44
   3 -14   5   29.38    8.04
   3 -14  -5   28.69    9.13
  -3 -14   5   24.06    6.39
  16  -2  -7    5.01    3.75
   4  -3  13    7.64    2.88
  -4  -3  13    4.94    3.38
  -4   3  13    2.51    1.14
   5  -8  11    2.24    2.79
  -5  -8  11    1.64    1.86
   5  -8 -11    2.51    1.54
   2 -13  -7   32.88   12.14
  -2 -13   7   34.96    6.65
   2 -13   7   45.02    4.86
  -2  -7  12    2.95    2.55
   2  -7  12    0.86    2.01
   9 -10  -8    5.32    3.78
   9 -10   8   10.37    6.32
  -9 -10   8    2.37    1.59
   4 -11  -9    2.00    1.92
  -4 -11   9    5.19    1.88
   4 -11   9    2.85    1.42
   7 -11  -8    2.22    1.64
  -7 -11   8    2.32    1.78
   7 -11   8    2.27    3.87
  15  -5  -7    3.77    2.85
 -15  -5   7    0.67    0.93
 -15  -5  -7    0.30    1.01
  15  -5   7    1.49    1.44
   0  -9  11    7.94    2.54
   0  -9 -11    7.09    2.74
 -14  -5   8    7.86    3.47
  14  -5   8    8.39    6.98
  14  -5  -8   12.87    4.75
  17  -5  -4   36.52    8.42
  17  -5   4   29.94   11.40
  -7  -7  11    1.62    1.53
   7  -7  11    7.34    3.78
  10 -13   0   10.20    3.37
  -5  -2  13    0.60    1.51
  -5   2  13    0.50    1.34
   5  -2  13    1.58    1.49
  11 -12  -3    4.35    3.83
  11 -12   3   10.40    5.35
 -11 -12  -3    4.76    2.11
   7 -10   9   26.87    9.73
  -7 -10   9   17.90    4.53
   7 -10  -9   22.35    8.63
  17   0  -6   81.78    9.41
 -10   4  11    0.04    1.78
  10  -4  11    4.56    1.97
 -10  -4  11    3.59    3.29
   5  -6  12    1.81    1.36
  -5  -6  12    1.91    1.03
 -14  -2   9    3.33    2.42
  -1  -9  11   40.88   10.33
  -1  -9 -11   45.80    5.19
   1  -9  11   51.72   11.62
   1  -9 -11   32.20    5.40
 -16  -6   5   -0.32    0.91
  16  -6   5    2.65    2.33
  16  -6  -5   -0.59    1.50
 -16  -6  -5   -0.20    1.24
  -9   0  12    6.68    5.21
  -4 -15   0    1.23    1.24
   4 -15   0    1.21    1.07
  12 -11  -4   14.77    6.44
 -12 -11  -4    7.89    4.75
  12 -11   4   10.55    4.57
   4 -12  -8    1.39    1.28
   4 -12   8    4.42    3.25
  -4 -12   8    2.49    1.75
  10 -13  -1    6.69    5.12
  10 -13   1    6.73    2.56
  17  -1  -6    9.57    6.51
  17   1  -6   15.61    5.21
   3 -15   2   13.29    3.62
  -3 -15   2   14.74    3.92
   3 -15  -2   11.14    9.34
   3  -4  13    6.02    1.97
  -3   4  13    5.94    2.78
  -3  -4  13    5.71    2.73
  -9 -11   7    4.12    2.06
   9 -11  -7    4.48    4.07
  19   0   0   -1.06    2.30
  18  -2  -4    2.33    1.80
  18  -2   4    1.83    2.45
   0 -15   3   -0.37    0.85
   0 -15  -3    0.57    0.96
   0 -15   3    3.10    1.61
  -9  -1  12   25.78    7.12
  -9   1  12   22.85    6.81
 -11   2  11    8.14    3.37
 -11  -2  11    6.76    4.10
  17  -6   3   41.60   14.73
  17  -6  -3   32.40   12.19
  16  -8  -2   13.01    4.35
  16  -8   2   17.60    6.51
   9  -9  -9    1.78    1.23
   9  -9   9    4.23    2.63
  -9  -9   9    3.00    1.64
  13 -11  -2    4.43    2.11
  13 -11   2   -1.06    1.43
  13  -8  -7    2.19    1.85
 -13  -8   7    5.17    1.58
  13  -8   7    0.23    1.25
  -4 -15   1    1.60    0.98
   4 -15  -1    1.65    1.78
   4 -15   1    2.38    1.21
  -4 -15  -1    1.79    1.53
 -17  -4  -5    5.64    3.03
  17  -4   5    7.11    2.52
  17  -4  -5    8.50    3.80
  16  -7   4   22.98    7.86
  16  -7  -4   19.97    8.19
  12  -4  10   23.53    5.16
 -12  -4  10   18.84    4.42
   2  -9  11    1.39    2.33
  -2  -9  11    1.27    1.27
   2  -9 -11    0.52    0.65
   3 -13  -7    8.07    2.71
  -3 -13   7    8.33    2.63
   3 -13   7    3.16    3.98
  18  -5   0    5.56    2.69
   1 -15   3   10.02    5.22
  -1 -15   3   10.73    4.60
  -1 -15   3   11.62    5.90
   1 -15  -3   19.18    5.25
   1 -15   3   17.35    5.00
  -4 -10  10    5.98    3.70
   4 -10 -10    5.49    2.24
   4 -10  10    2.07    2.25
 -13  -9   6    1.05    1.28
 -13  -9  -6    3.12    2.21
  13  -9   6    0.57    0.92
  13  -9  -6    3.71    2.66
  19  -1   0   -0.48    2.12
 -13   0  10    3.68    2.78
  12  -9  -7   12.46    4.03
 -12  -9   7    7.31    2.76
  15  -3  -8   11.44    3.68
 -15  -3   8    9.21    4.03
  -3  -7  12   31.62    8.04
   3  -7  12   27.55   10.51
  19   0  -1    4.53    2.83
  19   0   1    3.57    2.47
  -6   0  13   45.20    6.79
 -14  -8  -6   14.43    7.04
 -14  -8   6   12.14    4.24
  14  -8  -6   14.23    5.69
  14  -8   6   13.04    4.81
   8 -14   0   57.91   10.75
  17  -7   0    2.02    3.71
  16  -5   6    3.54    3.56
 -16  -5  -6    1.58    1.59
 -16  -5   6    1.64    0.70
  16  -5  -6    0.57    1.60
   4 -14  -5    2.27    3.18
  -4 -14   5    5.64    1.89
   4 -14   5    4.98    2.08
  -7 -12   7   17.91    3.49
   7 -12   7   23.32    8.45
   7 -12  -7   19.43    7.82
  -6 -13   6    4.67    1.59
   6 -13   6    5.88    3.87
   6 -13  -6    0.74    1.58
 -13  -5   9    9.78    3.64
  13  -5  -9    3.76    2.69
  13  -5   9   13.46    4.67
  12 -12   0    5.19    3.96
  18  -5  -1   12.12    5.47
  18  -5   1   11.96    5.12
 -13   1  10    2.67    1.85
  19  -1   1    1.12    1.64
  19  -1  -1    4.64    3.19
  16  -3  -7    0.77    1.14
 -16  -3   7    1.58    1.69
  -6  -1  13    0.90    2.13
   6  -1  13    4.03    1.92
  -6   1  13    0.64    0.85
  17  -2  -6   16.71    5.24
   2 -15  -3    2.69    2.19
   2 -15   3    1.00    0.79
  -2 -15   3    2.14    1.33
  -2 -15   3   -0.33    1.04
   2 -15   3    3.86    3.21
   0  -5  13   20.15    8.11
  -8 -14  -1   29.10    7.79
   8 -14   1   37.34    7.02
   8 -14  -1   34.00   10.98
  12  -8  -8   76.08    5.56
 -12  -8   8   77.16   12.85
  14  -7   7   28.81    8.20
  14  -7  -7   35.87    8.21
 -14  -7  -7   25.96    5.73
 -14  -7   7   25.04    7.74
  17  -7  -1   40.09   11.93
  17  -7   1   46.02    7.03
  18  -4   3    1.45    1.41
  -9  -2  12   17.60    5.47
   9  -2  12   13.50    6.68
  -9   2  12   20.56    6.44
   7 -14  -3   17.01    5.11
   7 -14   3   20.36    6.95
  -7 -14  -3   14.45    8.32
  12 -12  -1    6.31    3.96
  12 -12   1    2.61    2.01
  -5   3  13   11.11    3.43
  -5  -3  13   12.02    4.48
   5  -3  13    9.34    4.20
 -10 -13  -2    0.35    1.68
  10 -13  -2    0.61    1.20
  10 -13   2    0.40    0.95
  -7   5  12   13.87    5.19
  -7  -5  12   18.51    6.79
   7  -5  12   18.96    5.05
  15  -9  -3    1.89    2.09
  15  -9   3    7.26    2.50
  14 -10  -3   12.60    8.47
  14 -10   3   12.17    4.01
   7  -9 -10    3.98    1.82
   7  -9  10    1.96    3.12
   1  -5  13   16.65    5.22
  -1   5  13    6.23    3.53
  -1  -5  13   15.80    3.28
   6 -14  -4    2.63    2.30
   6 -14   4    5.20    1.48
  12 -10   6    2.30    1.42
 -12 -10  -6    0.20    1.37
  12 -10  -6    5.36    2.68
 -12 -10   6    1.01    1.09
  14  -3  -9    0.98    1.12
 -14  -3   9    1.12    1.01
   5 -11   9   -0.29    1.88
  -5 -11   9    5.09    2.80
   5 -11  -9    2.77    2.29
  19  -2   0    4.26    2.08
   3  -9  11    0.87    2.54
   3  -9 -11    2.71    1.50
  -3  -9  11    0.37    2.48
  -8   4  12   21.85    7.03
   8  -4  12   28.65    7.89
  -8  -4  12   26.11    8.70
   4 -15  -2   21.28    9.68
  -4 -15  -2   19.85    6.07
   4 -15   2   26.32    6.27
   4  -4  13    7.10    2.34
  -4  -4  13   11.72    5.05
  -4   4  13   11.91    5.49
 -13  -7   8    5.08    2.66
  13  -7  -8    3.65    3.65
   6  -8 -11   12.81    2.85
  -6  -8  11    0.43    1.61
   6  -8  11    0.87    1.37
  14  -9   5    7.37    5.60
 -14  -9  -5    9.73    3.75
  14  -9  -5    9.21    8.70
 -10 -12  -5   40.46    5.07
  10 -12  -5   44.08    9.17
  10 -12   5   50.86    3.77
  10  -7  10    3.28    2.18
  10  -7 -10    2.12    1.91
 -10  -7  10    1.70    1.51
  11 -10  -7    3.24    2.25
 -11 -10   7   -0.69    1.02
  11  -9   8   16.62    6.58
  11  -9  -8   30.09    3.10
 -11  -9   8   28.14    6.57
  18  -3   4    0.76    1.36
  18  -3  -4    5.44    2.91
  19   0  -2   80.63    4.80
 -13   2  10   10.09    7.20
 -13  -2  10   18.25    8.92
  -5 -15   0    1.80    1.34
   5 -15   0    1.73    1.68
   5 -12   8   26.68   10.12
  -5 -12   8   31.14    6.84
   5 -12  -8   15.43    6.32
  19  -2  -1   31.19   11.44
  19  -2   1   32.42    7.21
 -11  -3  11   -0.65    1.73
  11  -3  11    2.85    1.80
 -11   3  11    1.17    2.36
  -4 -13   7   12.63    3.37
   4 -13   7   19.91    5.88
   4 -13  -7   14.73    4.56
   0 -14   6   60.13   10.18
   0 -14  -6   63.23    5.68
   6  -2  13   17.75    3.97
  -6   2  13   12.26    3.45
  -6  -2  13   14.05    6.39
  -2  -5  13    0.04    1.45
  -2   5  13    3.39    1.57
   2  -5  13    1.93    1.17
 -15  -7   6    8.74    3.40
 -15  -7  -6    8.72    4.81
  15  -7   6   10.75    3.24
  15  -7  -6   10.17    6.77
 -11  -6  10    1.68    2.40
  11  -6  10    1.61    1.67
  11  -6 -10    1.78    1.20
   4  -7  12    9.61    3.69
  -4  -7  12   12.99    4.01
   6  -6  12   11.83    2.98
  -6  -6  12    7.84    4.39
  18  -5  -2    0.78    2.73
  18  -5   2    1.39    1.95
 -13 -10  -5    3.78    2.50
  13 -10  -5    3.47    2.89
  13 -10   5    4.38    2.33
  19  -1  -2    2.88    3.29
  19   1  -2    7.46    4.19
  19  -1   2    6.10    4.21
  -1 -14   6   65.43    9.46
   1 -14  -6   67.78    6.32
   1 -14   6   68.18   12.32
   9 -13  -4    3.35    2.13
  -9 -13  -4    0.07    2.26
   3 -15   3    2.38    1.58
   3 -15  -3    9.83    4.00
  -3 -15   3    3.64    1.08
  -9  -6  11    1.04    1.83
   9  -6  11    1.53    0.92
   8 -13   5    0.48    1.25
   8 -13  -5    1.87    3.39
  -8 -13  -5    1.89    1.89
   9 -12  -6   11.44    6.73
  -9 -12   6   13.46    4.48
  -5 -15   1    3.69    2.31
   5 -15  -1    1.91    1.57
   5 -15   1    2.97    1.53
  -5 -15  -1    5.53    2.26
 -15  -8  -5    0.12    1.03
  15  -8   5    1.11    1.32
  15  -8  -5    1.21    1.85
  16  -8  -3   10.76    3.04
  16  -8   3   11.61    3.27
   8 -14  -2    2.12    3.57
   8 -14   2    3.58    1.88
  -8 -14  -2    5.81    1.97
  13 -11  -3    5.23    5.17
  13 -11   3    8.68    5.15
  -5 -10  10    3.56    2.60
   5 -10 -10    2.05    1.55
   5 -10  10    1.60    2.42
  17  -7   2   72.20    5.48
  17  -7  -2   79.73    5.74
  12 -12   2   10.94    3.85
  12 -12  -2   11.20    3.92
  11 -12   4    0.73    1.39
 -11 -12  -4    2.37    2.83
  11 -12  -4    7.64    4.18
  18   0  -5   13.04    8.61
  17  -3  -6    2.33    2.38
  17  -3   6    1.95    2.11
 -17  -3  -6    2.33    1.80
   9  -8 -10    1.70    1.44
  -9  -8  10    1.75    1.74
   9  -8  10    0.67    2.41
  10  -5  11    9.24    2.96
 -10  -5  11   13.18    5.83
   8 -11  -8   33.64    9.80
   8 -11   8   45.48   14.09
  -8 -11   8   31.69    6.54
  -5 -14   5    0.77    1.11
   5 -14   5    3.72    2.93
   5 -14  -5    1.88    2.05
   8  -7  11    6.18    1.83
  -8  -7  11    3.35    2.68
  -2 -14   6    8.34    2.40
   2 -14  -6    9.98    3.87
   2 -14   6    9.00    3.43
 -15  -4   8    0.49    1.23
  15  -4  -8    1.28    1.90
  15  -4   8    2.03    1.80
   9  -3  12    1.30    1.58
  -9   3  12    6.00    2.49
  -9  -3  12    3.48    3.95
   8 -10   9    5.71    4.75
  -8 -10   9    1.26    1.33
   8 -10  -9    0.77    1.93
  18  -1  -5    1.09    1.32
  18   1  -5   -0.37    1.67
   4  -9  11    1.18    1.17
   4  -9 -11    0.40    1.42
  -4  -9  11    1.59    1.55
  -3  -5  13   27.18    6.28
   3  -5  13   24.07    4.31
  -3   5  13   18.37    7.11
  19  -3   0    3.99    1.98
  19  -2  -2    6.42    2.46
  19  -2   2    4.79    3.92
   0 -15  -4    1.54    2.13
   0 -15   4    2.52    2.21
 -15  -6  -7    1.78    2.01
  15  -6  -7    3.55    2.93
  15  -6   7    8.13    3.90
 -15  -6   7    1.67    1.12
  14  -6  -8   28.05   11.70
 -14  -6   8   27.19    4.37
  17  -6   4    6.67    3.48
  17  -6  -4    4.70    3.38
  16  -4  -7    8.84    4.64
 -16  -4   7   10.45    3.30
 -16  -4  -7    7.37    2.98
  16  -4   7    7.41    4.51
  17  -5   5   -0.54    1.53
  17  -5  -5    3.02    1.25
 -17  -5  -5    0.96    0.92
  11 -11  -6   21.11    6.87
  11 -11   6   12.16    4.59
 -11 -11  -6   10.63    8.69
  11  -8  -9  186.25    7.23
 -11  -8   9  187.37    6.78
  11  -8   9  203.70   14.34
 -10 -13  -3   20.45   10.67
  10 -13  -3   14.74    5.91
  10 -13   3   15.99    7.81
 -12  -7   9   58.48    5.82
  12  -7  -9   59.83    4.36
  12  -7   9   73.30    8.33
  -1 -15   4    8.49    1.75
   1 -15  -4   10.29    4.25
   1 -15   4   12.20    3.43
  12  -5  10   13.50    4.89
 -12  -5  10   14.05    3.51
  -7   0  13   22.97    8.79
 -13  -3  10    2.97    2.70
   5 -15   2   10.57    3.91
   5 -15  -2    9.48    4.59
  -5 -15  -2    7.89    6.68
   0  -8  12   37.26   10.36
  19  -3  -1    6.54    4.19
  19  -3   1    6.02    3.89
  -5  -4  13    0.81    1.80
   5  -4  13    1.11    1.93
  -5   4  13    3.29    1.95
  10 -10   8   18.00    9.36
  10 -10  -8   13.27    6.80
 -10 -10   8   15.58    3.07
   0 -12   9    3.28    3.21
   0 -12  -9    1.13    2.05
   7 -13   6    2.05    2.59
  -7 -13   6    0.95    0.97
  -6   3  13   25.24    8.77
   6  -3  13   32.12    6.18
  -6  -3  13   25.68    7.17
   4 -15  -3   14.20    6.62
   4 -15   3    8.44    3.75
  14  -4  -9    0.81    1.19
 -14  -4   9    1.67    1.42
  14  -4   9    4.73    2.48
  12 -11   5   20.83    7.57
  12 -11  -5   25.88    9.58
 -12 -11  -5   29.01    6.84
   1  -8  12    7.95    3.21
  -1  -8  12    6.93    4.57
   6 -11  -9    0.86    1.00
  -6 -11   9    3.23    1.78
   6 -11   9    1.60    2.38
  -7   1  13    2.61    1.74
   7  -1  13    1.01    1.43
  -7  -1  13    1.79    1.18
  15 -10   0    0.37    1.91
   1 -12  -9    2.55    1.94
   1 -12   9    6.51    3.34
  -1 -12   9    1.47    1.60
  -5 -13   7    5.19    2.49
   5 -13   7    9.03    4.96
   5 -13  -7    8.87    3.62
  -3 -14   6   29.08    4.81
   3 -14  -6   33.07    9.38
   3 -14   6   26.56    8.23
 -12   0  11    4.74    2.93
  19   0  -3    2.24    1.56
  18  -2   5    0.95    1.01
  18  -2  -5    3.06    1.82
   0 -11 -10    1.06    1.85
   0 -11  10    5.16    2.96
  -5  -7  12    4.84    2.03
   5  -7  12    2.27    2.23
  -2 -15   4   33.61    8.19
   2 -15  -4   52.39    5.51
   2 -15   4   39.61   11.75
  -2 -15   4   35.26    9.07
 -10   0  12    9.57    3.66
   8 -12   7    9.80    7.72
  -8 -12   7   10.16    3.04
   8 -12  -7    9.49    3.84
  18  -6   0    1.48    1.17
  11 -13   0    1.16    2.57
  16  -7   5    4.06    2.91
 -16  -7  -5    4.20    3.07
  16  -7  -5    3.82    2.65
  18  -4  -4    8.32    3.81
  18  -4   4    6.07    2.71
   7 -14   4    2.44    2.17
  -7 -14  -4    0.32    1.31
   7 -14  -4    0.21    1.56
   0   0  14    4.93    1.45
  -1 -11  10    1.15    1.40
   1 -11  10    0.32    3.36
   1 -11 -10    2.72    2.26
  18  -5  -3    0.46    1.52
  18  -5   3    3.07    3.04
  15 -10   1   22.19    5.45
  15 -10  -1   21.74    9.13
  11  -4  11    9.67    2.87
 -11  -4  11    3.29    2.54
 -15  -9  -4    3.87    4.07
  15  -9   4    5.51    3.51
  15  -9  -4    6.27    3.09
  16  -9   0    7.42    2.77
 -14 -10  -4   16.70    5.78
  14 -10  -4   16.98    7.48
  14 -10   4   26.85    4.10
  10 -11  -7   58.97   13.73
 -10 -11   7   60.65    4.50
 -12  -1  11   22.66   10.36
 -12   1  11   33.78    3.34
  -6 -15   0   12.96    6.07
   6 -15   0   22.62    9.21
  19   1  -3   12.99    6.49
  19  -1  -3   11.78    8.82
  19  -1   3   14.56    5.19
   6 -12   8    9.25    4.18
   6 -12  -8    1.36    1.44
  -6 -12   8    1.66    1.39
 -10  -1  12   23.32    6.58
 -10   1  12   24.44    6.26
   9 -14   0    5.27    2.50
   1   0  14    1.86    2.62
  -1   0  14    1.20    1.55
  10  -9   9   14.98    4.89
  10  -9  -9    8.78    2.80
 -10  -9   9   18.03    5.84
  -2  -8  12   -0.34    0.91
   2  -8  12    1.84    1.65
 -16  -6  -6   18.56    5.46
 -16  -6   6   23.88    2.80
  16  -6  -6   22.87    5.41
  16  -6   6   33.59    4.22
  13  -6  -9    0.32    0.87
  13  -6   9    1.47    2.27
 -13  -6   9    0.37    1.49
  14 -11   0    0.91    1.70
  -2 -12   9    1.16    1.75
   2 -12  -9    2.41    1.59
   2 -12   9    2.07    2.39
  18  -6   1    3.31    2.46
  18  -6  -1    7.16    3.53
   8 -14  -3   23.18   11.55
  -8 -14  -3   22.15    6.79
   8 -14   3   19.18    7.68
   8  -5  12    1.94    1.70
  -8  -5  12    3.77    2.57
   0  -1  14    0.17    1.45
   0   1  14    0.29    1.17
  -7  -8  11   10.97    4.30
   7  -8  11   10.48    4.44
  11 -13  -1   18.75    9.32
  11 -13   1   22.20    9.42
  17  -7   3    7.82    4.14
  17  -7  -3    7.51    4.82
   8  -9  10   27.03    7.98
   8  -9 -10   24.86    7.81
  -8  -9  10   27.20    7.86
  16  -1  -8   24.57    7.94
   4  -5  13    2.44    1.65
  -4   5  13    1.01    1.31
  12 -12  -3    2.93    2.53
 -12 -12  -3    8.05    2.91
  12 -12   3    6.82    5.45
  16  -9  -1   13.43    5.65
  16  -9   1   21.39    8.83
   6 -15  -1    1.87    1.46
  -6 -15  -1    0.21    1.82
   6 -15   1    1.97    1.64
 -15   0   9    0.86    0.96
  -1  -1  14   27.87    9.82
   1   1  14   28.35    8.88
  -1   1  14   34.45    9.39
   1  -1  14   40.33    9.03
   0 -13  -8    3.51    1.84
   0 -13   8    1.42    2.41
   0  -6  13    2.02    1.57
  -7  -2  13   17.39    4.36
  -7   2  13   17.30    4.35
   7  -2  13   14.47    3.41
   6 -10  10    1.90    2.14
  -6 -10  10    0.98    1.83
   6 -10 -10    6.20    2.63
   9 -14  -1    9.44    6.71
   9 -14   1    4.09    2.90
  19  -3   2    5.71    3.62
  19  -3  -2    0.92    2.63
   2 -11  10    0.07    1.79
   2 -11 -10   -0.15    1.29
  -2 -11  10    1.64    2.28
  14 -11   1   10.82    6.65
  14 -11  -1   12.36    4.78
  -7  -6  12   17.39    4.74
   7  -6  12   23.27    7.27
   5  -9 -11    3.48    2.41
  -5  -9  11    2.76    3.10
   5  -9  11    5.96    2.25
  17  -4   6   10.26    4.42
 -17  -4  -6   10.71    6.46
  17  -4  -6    9.08    5.08
  -1 -13   8    9.25    7.58
   1 -13   8   13.05    7.53
   1 -13  -8   13.87    5.63
   1  -6  13    5.44    3.18
  -1  -6  13    7.36    2.57
 -15  -1   9    5.62    3.19
   2   0  14   10.41    4.06
  -2   0  14   13.18    2.54
  -3 -15   4    2.22    1.56
   3 -15   4    3.29    2.96
   3 -15   4    0.57    1.03
   3 -15  -4    1.52    1.57
  17   0  -7   92.03    5.33
  -6 -14   5    1.12    1.06
   6 -14  -5   14.14    3.34
  -9  -4  12    3.43    3.71
  -9   4  12    0.18    1.01
   9  -4  12    0.92    1.69
 -12   2  11    0.14    1.71
 -12  -2  11    1.82    2.97
  19  -2   3   10.48    6.01
  16  -8  -4    3.92    2.96
  16  -8   4    6.07    4.27
  13 -11  -4    3.55    3.87
 -13 -11  -4    0.45    1.66
 -10  -2  12   14.04    6.04
 -10   2  12    9.39    3.57
  -2  -1  14   12.67    4.67
  -2   1  14    7.89    4.05
   2  -1  14    7.51    3.15
   2   1  14    6.57    4.03
   4 -14  -6    3.65    2.01
   4 -14   6    3.24    2.86
  -4 -14   6    3.72    2.91
  17   1  -7   24.80    5.74
  17  -1  -7   20.23    6.09
  19  -4   0    1.29    1.32
  15 -10  -2    3.77    2.40
  15 -10   2    0.88    1.93
  -3  -8  12    3.50    2.22
   3  -8  12    2.24    1.85
   0   2  14   16.14    5.63
   0  -2  14   18.82    6.60
  -3 -12   9    1.52    2.16
   3 -12   9    4.81    3.84
   3 -12  -9    4.70    3.51
 -16  -2   8   -0.03    1.25
  16  -2  -8    0.98    1.30
  18  -3  -5    3.42    2.61
  18  -3   5    1.50    3.50
 -18  -3  -5    2.37    2.08
   2 -13  -8    0.66    1.28
  -2 -13   8    1.64    2.95
   2 -13   8    7.09    3.85
  -2   6  13    1.97    1.39
  -2  -6  13    2.77    1.56
   5 -15   3   -0.23    1.39
   5 -15  -3    3.46    2.13
  -1   2  14    1.61    1.43
   1   2  14    1.01    0.76
  -1  -2  14    0.13    0.63
   1  -2  14    1.89    1.40
  18  -6   2    4.09    3.48
  18  -6  -2    4.13    3.03
  17  -8   0    2.56    2.88
  11 -13   2    8.84    4.50
  11 -13  -2   11.91    3.92
  13  -4  10   63.96    4.43
 -13  -4  10   59.57    4.70
  15  -5   8    0.45    1.50
 -15  -5   8   -1.25    1.23
  15  -5  -8    0.73    0.97
   0 -10  11    1.49    2.04
   0 -10 -11    0.54    0.90
  19  -4  -1   10.83    4.52
  19  -4   1    8.37    7.82
  16  -9  -2    5.30    2.74
  16  -9   2    6.93    3.32
  -3 -11  10    2.85    2.42
   3 -11  10    3.68    3.23
   3 -11 -10    3.91    1.76
   6 -15   2    2.44    2.55
  -6 -15  -2    1.97    2.56
   6 -15  -2    2.78    1.83
 -13  -9   7    4.28    1.86
  13  -9  -7    0.18    1.48
   9 -13   5    3.37    2.08
  -9 -13  -5    1.47    1.79
  -6   4  13    4.78    1.89
  -6  -4  13    8.50    2.96
   6  -4  13    7.87    2.25
 -15  -2   9    1.73    1.98
  -1 -10 -11    2.37    2.88
  -1 -10  11    5.06    3.54
   1 -10  11    4.54    2.94
   1 -10 -11    1.23    1.80
  -9 -14  -2    4.24    1.64
   9 -14  -2    5.69    2.16
   9 -14   2    2.46    3.32
  -3   0  14   80.34    7.34
   3   0  14   61.57   11.64
  14 -11  -2    4.76    3.12
  14 -11   2    2.79    2.52
  14  -8   7   30.45    7.27
  14  -8  -7   44.44    4.30
 -14  -8   7   35.49    6.38
 -14  -8  -7   40.86    4.98
  17  -8   1   33.81   11.57
  17  -8  -1   28.52    9.71
  13 -12   0    3.47    2.80
  16  -5   7    5.47    3.39
 -16  -5   7    6.17    2.60
  16  -5  -7    3.43    2.38
 -16  -5  -7    2.53    2.67
   6 -13   7   29.85    8.47
  -6 -13   7   11.50    6.35
 -10 -13  -4    0.73    1.66
  10 -13   4    0.67    1.53
  10 -13  -4    2.12    2.41
 -10  -6  11    6.38    4.39
  10  -6  11   10.60    3.78
 -11 -12  -5    0.32    1.53
  11 -12  -5    3.08    3.56
  11 -12   5    1.29    1.12
  14  -9   6    2.53    3.12
  14  -9  -6    2.08    1.67
 -11  -7  10   31.72    4.25
  11  -7 -10   24.47    8.99
  11  -7  10   30.78    9.62
 -14   0  10   13.37    7.84
   2   2  14   -0.02    0.95
  -2   2  14    0.62    0.84
  -2  -2  14    1.78    0.97
   2  -2  14    1.01    1.33
   6  -7  12    1.83    1.60
  -6  -7  12    3.81    2.63
  10 -12  -6    0.01    1.06
   9 -11   8    2.04    3.35
  -9 -11   8    5.60    2.54
   9 -11  -8    5.03    2.92
  17  -2  -7    1.25    2.50
   7  -3  13    4.94    2.99
  -7  -3  13    7.97    3.87
  -7   3  13    3.75    3.02
   3  -1  14   17.50    6.38
   3   1  14   14.50    4.27
  -3   1  14   13.78    6.03
  -3  -1  14   20.39    5.99
  -9  -7  11   60.08    4.69
   9  -7  11   72.87    5.71
  -5  -5  13    4.42    2.01
   5  -5  13    8.67    3.88
  -5   5  13    6.02    3.70
   9 -10  -9    3.04    1.58
  -9 -10   9    9.78    3.38
   9 -10   9    1.97    2.13
 -13  -8   8   18.51    5.30
  13  -8  -8    3.55    3.78
   7 -11   9   18.37    5.96
  -7 -11   9    8.41    3.42
   7 -11  -9   10.26    6.10
   4 -15   4    1.31    0.86
   4 -15   4    0.51    2.51
   4 -15  -4    6.18    2.33
  13 -12  -1    4.39    2.28
  13 -12   1    1.84    1.76
  14  -5   9    5.25    2.82
 -14  -5   9    4.04    3.11
  14  -5  -9    4.35    2.22
   2 -10 -11   17.05    9.48
  -2 -10  11   21.64    5.28
   2 -10  11   28.26    7.43
 -14   1  10   36.42    3.96
 -14  -1  10   23.28   10.25
   3 -13   8    1.74    1.75
  -3 -13   8    3.43    2.34
   3 -13  -8   -0.23    1.35
   0 -16   0  300.99   11.77
  -8   0  13   41.98   11.67
   3  -6  13    3.65    2.06
  -3  -6  13    9.71    3.67
  -3   6  13    0.86    1.19
  10  -8  10   51.76    5.84
  10  -8 -10   33.23    8.14
 -10  -8  10   38.09    4.41
  13 -10   6    6.55    3.36
 -13 -10  -6    3.62    3.33
  13 -10  -6    7.56    3.65
  12 -10  -7    5.45    3.26
 -12 -10   7    3.32    2.24
  12  -9   8    2.68    1.39
 -12  -9   8    0.27    1.12
  12  -9  -8    1.04    2.53
  19   0  -4    0.09    1.61
  -8 -13   6    5.74    3.81
   8 -13  -6   10.12    3.59
 -12  -3  11    2.42    1.98
  19  -3  -3   14.78    4.64
   1 -16   0    1.50    2.28
  -1 -16   0    1.00    2.52
   0 -15  -5   49.48    5.71
   0 -15   5   42.35    7.17
  17  -6  -5    0.99    1.74
  17  -6   5    2.22    2.55
 -17  -6  -5    0.60    0.83
  15  -8   6    3.87    2.13
 -15  -8  -6    3.85    3.32
  15  -8  -6    1.47    2.05
 -10  -3  12    2.11    2.72
 -10   3  12    4.75    3.29
 -12  -6  10    1.69    1.60
  12  -6  10   -0.80    1.49
  12  -6 -10    2.19    1.53
  -4  -8  12    5.24    2.27
   4  -8  12    9.19    5.50
  -8  -1  13   10.97    5.28
  -8   1  13    5.71    3.39
  -7 -15   0    2.26    1.71
   7 -15   0    2.77    2.03
  -4 -12   9    1.45    2.10
   4 -12   9    2.25    1.30
   4 -12  -9    1.18    1.64
   7 -12  -8   16.69    7.62
  -7 -12   8   10.91    4.71
   7 -12   8   13.83    5.29
  18  -5   4   11.00    5.99
   0 -16  -1    3.32    1.35
  19  -4  -2   47.17    6.21
  19  -4   2   47.47    5.10
   1 -15  -5    3.41    1.98
   1 -15   5    7.26    4.93
  -1 -15   5    5.05    3.02
   0   3  14    0.30    0.68
   0  -3  14   -0.38    1.37
  19  -1  -4   11.58    6.07
  19   1  -4   11.80    7.02
  11  -5  11    6.83    2.00
 -11  -5  11    6.93    3.02
  16  -3  -8    5.46    2.22
 -16  -3   8    3.35    3.18
  18   0  -6    3.11    2.49
   6  -9  11   31.43    6.77
  -6  -9  11   20.31    7.97
   6  -9 -11   19.77    7.16
   1 -16   1    6.93    3.43
   1 -16   1    8.92    2.98
   1 -16  -1   12.33    4.15
  -5 -14   6   16.45    6.48
   5 -14   6   20.10    5.36
   5 -14  -6   20.40    8.39
   1  -3  14    2.28    1.14
  -1  -3  14   -0.05    1.27
   1   3  14    0.62    0.76
  -1   3  14    0.90    1.03
   0 -14   7    2.61    3.68
   0 -14  -7    3.29    2.88
   8 -14   4    1.64    1.92
  -8 -14  -4    1.23    1.45
   8 -14  -4    0.32    1.20
  17  -8   2   33.42   11.53
   4 -11  10    5.31    2.34
   4 -11 -10    3.74    2.33
  -4 -11  10    6.99    4.16
   3  -2  14   22.19    4.49
  -3  -2  14   18.52    9.35
  -3   2  14   22.79    5.94
  15  -7   7   18.24    2.85
  15  -7  -7   15.72    9.35
 -15  -7   7   17.01    6.38
 -15  -7  -7   15.79    7.03
   7 -15   1    5.11    2.59
  -7 -15  -1    3.92    1.93
   7 -15  -1    1.83    2.37
  14  -7  -8   29.93    7.94
 -14  -7   8   37.36    7.55
  17  -7   4    3.45    4.42
  17  -7  -4    2.22    2.16
  12 -12   4    0.36    2.35
 -12 -12  -4    0.94    0.83
  12 -12  -4    0.54    1.53
  18   1  -6   84.32   10.48
  18  -1  -6  105.33    5.10
   2 -16   0    5.64    2.99
  15 -10   3    1.86    1.62
  -1 -14   7    1.75    1.36
   1 -14   7    5.42    4.11
   1 -14  -7    2.74    2.52
   7 -10 -10    7.63    3.51
  -7 -10  10   10.73    3.37
   7 -10  10   13.95    5.50
   4   0  14    2.35    1.39
  -4   0  14    1.61    2.25
 -15  -3   9   -0.62    1.31
 -14  -2  10   43.08    7.89
  -9 -12   7    0.91    0.98
   9 -12  -7    0.57    1.42
  -8  -8  11   51.34    7.36
   8  -8  11   63.04    5.03
  -3 -10  11    9.45    3.26
   3 -10 -11    8.69    4.06
  -2 -15   5   17.34    6.90
   2 -15   5   15.82    6.10
  18  -6  -3    1.08    1.95
  18  -6   3    1.91    1.60
 -11 -13  -3    1.28    1.48
  11 -13   3    2.74    1.97
  13 -12   2    7.23    3.71
  18  -4  -5    0.29    1.18
 -18  -4  -5   -0.47    1.00
  18  -4   5    0.25    1.39
  17  -5  -6    5.68    3.50
 -17  -5   6    3.24    4.00
 -17  -5  -6    6.88    2.63
  17  -5   6    2.41    1.91
  -4   1  14    0.18    1.30
   4  -1  14    2.40    1.56
  -4  -1  14   -0.43    1.38
   2 -16  -1   13.93    3.95
  -2 -16   1    8.33    5.20
   2 -16   1   13.10    5.58
  15  -9   5   -0.18    1.28
  15  -9  -5    0.87    1.01
  16  -9   3    9.93    5.03
 -14 -10  -5   10.53    6.14
  14 -10   5   10.20    4.17
  14 -10  -5    2.29    2.74
   6 -15  -3   10.53    3.86
   6 -15   3    7.95    3.43
  -6 -15  -3    7.37    2.93
  -2  -3  14    1.06    1.86
  -2   3  14    1.92    1.51
   2  -3  14    0.73    1.37
   8  -2  13    0.90    1.12
  17  -3  -7   -0.35    1.48
 -11 -10   8    1.58    2.65
  11 -10   8    6.54    3.24
  11 -10  -8    0.16    1.78
   8  -6  12    2.13    1.94
  -9 -14  -3    0.10    1.20
  -9  -5  12    1.22    2.22
   9  -5  12    2.64    1.63
  19  -2   4    0.19    1.15
  19  -2  -4    3.78    2.43
  -4 -13   8    1.92    1.59
   4 -13  -8    5.08    2.30
   4 -13   8    1.49    1.67
  -4   6  13    4.70    2.81
   4  -6  13    6.95    2.51
  14 -11   3   11.00    4.99
   2 -14  -7    2.13    1.38
  -2 -14   7    1.78    1.42
   2 -14   7    8.01    3.65
   9  -9  10   11.19    6.46
   9  -9 -10    6.14    2.41
  -9  -9  10    8.04    3.19
  12 -11   6    3.67    3.26
  12 -11  -6    3.43    2.17
  12  -8  -9   16.33    4.14
  12  -8   9   17.30    5.68
 -12  -8   9   12.14    5.08
   0 -16   2    4.05    2.88
   0 -16  -2    1.55    1.64
   0 -16   2    2.54    1.71

_computing_structure_solution     'SHELXT 2014/4 (Sheldrick, 2014)'
_computing_structure_solution     'SHELXT 2014/4 (Sheldrick, 2014)'
;
_shelx_hkl_checksum               52832
_shelx_SHELXL_version_number      '2014/7'
_olex2_submission_special_instructions 'No special instructions were received'
